# Supplementary material for: Complexation of 2,6-helic[6]arene and its derivatives with 1,1′-dimethyl-4,4′-bipyridinium salts and protonated 4,4'-bipyridinium salts: an acid–base controllable complexation
Source: Beilstein J Org Chem. 2019 Jul 26;15:1795–804. doi: 10.3762/bjoc.15.173 (PMC6664404; doi:10.3762/bjoc.15.173)
Supplement: File 2 — CIF file for H1·G1. [file Beilstein_J_Org_Chem-15-1795-s002.cif]

data_tx170_sq
_audit_creation_date               2018-12-10
_audit_creation_method
;
Olex2 1.2
(compiled 2018.05.29 svn.r3508 for OlexSys, GUI svn.r5506)
;
_shelx_SHELXL_version_number       '2016/6'
_audit_contact_author_address      ?
_audit_contact_author_email        ?
_audit_contact_author_name         ''
_audit_contact_author_phone        ?
_publ_contact_author_id_orcid      ?
_publ_section_references
;
Dolomanov, O.V., Bourhis, L.J., Gildea, R.J, Howard, J.A.K. & Puschmann, H.
 (2009), J. Appl. Cryst. 42, 339-341.

Sheldrick, G.M. (2015). Acta Cryst. C71, 3-8.
;
_chemical_name_common              ?
_chemical_name_systematic          ?
_chemical_formula_moiety           '2(F6 P), C63 H42 O6, C12 H14 N2'
_chemical_formula_sum              'C75 H56 F12 N2 O6 P2'
_chemical_formula_weight           1371.15
_chemical_melting_point            ?
_chemical_oxdiff_formula           CHNOPF
loop_
  _atom_type_symbol
  _atom_type_description
  _atom_type_scat_dispersion_real
  _atom_type_scat_dispersion_imag
  _atom_type_scat_source
 'C' 'C' 0.0181 0.0091 'International Tables Vol C Tables 4.2.6.8 and 6.1.1.4'
 'H' 'H' 0.0000 0.0000 'International Tables Vol C Tables 4.2.6.8 and 6.1.1.4'
 'F' 'F' 0.0727 0.0534 'International Tables Vol C Tables 4.2.6.8 and 6.1.1.4'
 'N' 'N' 0.0311 0.0180 'International Tables Vol C Tables 4.2.6.8 and 6.1.1.4'
 'O' 'O' 0.0492 0.0322 'International Tables Vol C Tables 4.2.6.8 and 6.1.1.4'
 'P' 'P' 0.2955 0.4335 'International Tables Vol C Tables 4.2.6.8 and 6.1.1.4'

_shelx_space_group_comment
;
The symmetry employed for this shelxl refinement is uniquely defined
by the following loop, which should always be used as a source of
symmetry information in preference to the above space-group names.
They are only intended as comments.
;
_space_group_crystal_system        'tetragonal'
_space_group_IT_number             85
_space_group_name_H-M_alt          'P 4/n'
_space_group_name_Hall             '-P 4a'
loop_
  _space_group_symop_operation_xyz
 'x, y, z'
 '-x+1/2, -y+1/2, z'
 '-y+1/2, x, z'
 'y, -x+1/2, z'
 '-x, -y, -z'
 'x-1/2, y-1/2, -z'
 'y-1/2, -x, -z'
 '-y, x-1/2, -z'

_cell_length_a                     30.69180(10)
_cell_length_b                     30.69180(10)
_cell_length_c                     20.24310(10)
_cell_angle_alpha                  90
_cell_angle_beta                   90
_cell_angle_gamma                  90
_cell_volume                       19068.73(16)
_cell_formula_units_Z              8
_cell_measurement_reflns_used      44900
_cell_measurement_temperature      169.99(10)
_cell_measurement_theta_max        74.8490
_cell_measurement_theta_min        2.1810
_shelx_estimated_absorpt_T_max     ?
_shelx_estimated_absorpt_T_min     ?
_exptl_absorpt_coefficient_mu      0.952
_exptl_absorpt_correction_T_max    1.00000
_exptl_absorpt_correction_T_min    0.84185
_exptl_absorpt_correction_type     multi-scan
_exptl_absorpt_process_details
;
CrysAlisPro 1.171.40.14e (Rigaku Oxford Diffraction, 2018)
Empirical absorption correction using spherical harmonics,
 implemented in SCALE3 ABSPACK scaling algorithm.
;
_exptl_absorpt_special_details     ?
_exptl_crystal_colour              orange
_exptl_crystal_colour_primary      orange
_exptl_crystal_density_diffrn      0.955
_exptl_crystal_density_meas        ?
_exptl_crystal_density_method      ?
_exptl_crystal_description         block
_exptl_crystal_F_000               5648
_exptl_crystal_size_max            0.245
_exptl_crystal_size_mid            0.231
_exptl_crystal_size_min            0.212
_exptl_transmission_factor_max     ?
_exptl_transmission_factor_min     ?
_diffrn_reflns_av_R_equivalents    0.0310
_diffrn_reflns_av_unetI/netI       0.0214
_diffrn_reflns_Laue_measured_fraction_full  0.998
_diffrn_reflns_Laue_measured_fraction_max  0.973
_diffrn_reflns_limit_h_max         38
_diffrn_reflns_limit_h_min         -38
_diffrn_reflns_limit_k_max         32
_diffrn_reflns_limit_k_min         -37
_diffrn_reflns_limit_l_max         24
_diffrn_reflns_limit_l_min         -24
_diffrn_reflns_number              93931
_diffrn_reflns_point_group_measured_fraction_full  0.998
_diffrn_reflns_point_group_measured_fraction_max  0.973
_diffrn_reflns_theta_full          67.684
_diffrn_reflns_theta_max           75.438
_diffrn_reflns_theta_min           2.183
_diffrn_ambient_environment        N~2~
_diffrn_ambient_temperature        169.99(10)
_diffrn_detector                   'CCD plate'
_diffrn_detector_area_resol_mean   ?
_diffrn_detector_type              HyPix
_diffrn_measured_fraction_theta_full  0.998
_diffrn_measured_fraction_theta_max  0.973
_diffrn_measurement_details
;
List of Runs (angles in degrees, time in seconds):

  # Type    Start    End  Width  t~exp~   \w     \q     \k     \f   Frames
--------------------------------------------------------------------------
  1  \w   -120.00 -33.00   0.50    0.50    --  -47.20 -48.00 149.00  174
  2  \w   -168.00 -76.00   0.50    1.00    --  -99.00-116.00 -78.00  184
  3  \w     31.00 116.00   0.50    1.00    --  103.25 -48.00 149.00  170
  4  \w   -120.00 -71.00   0.50    0.50    --  -47.20-125.00 150.00   98
  5  \w     16.00  95.00   0.50    0.50    --   47.20-125.00 -90.00  158
  6  \w     32.00 116.00   0.50    1.00    --  103.25 -45.00  30.00  168
  7  \w     91.00 169.00   0.50    1.00    --  103.25  45.00 -90.00  156
  8  \w     90.00 169.00   0.50    1.00    --  103.25  15.00 120.00  158
  9  \w     25.00  87.00   0.50    0.50    --   47.20  77.00   0.00  124
;
_diffrn_measurement_device         'four-circle diffractometer'
_diffrn_measurement_device_type    'XtaLAB Synergy R, HyPix'
_diffrn_measurement_method         '\w scans'
_diffrn_orient_matrix_type        
 'CrysAlisPro convention (1999,Acta A55,543-557)'
_diffrn_orient_matrix_UB_11        -0.0193849000
_diffrn_orient_matrix_UB_12        -0.0216427000
_diffrn_orient_matrix_UB_13        0.0620637000
_diffrn_orient_matrix_UB_21        -0.0362329000
_diffrn_orient_matrix_UB_22        -0.0205298000
_diffrn_orient_matrix_UB_23        -0.0424705000
_diffrn_orient_matrix_UB_31        0.0288481000
_diffrn_orient_matrix_UB_32        -0.0403530000
_diffrn_orient_matrix_UB_33        -0.0116565000
_diffrn_radiation_monochromator    mirror
_diffrn_radiation_probe            x-ray
_diffrn_radiation_type             CuK\a
_diffrn_radiation_wavelength       1.54184
_diffrn_source                     'Rotating-anode X-ray tube'
_diffrn_source_type                'PhotonJet R (Cu) X-ray Source'
_reflns_Friedel_coverage           0.000
_reflns_Friedel_fraction_full      .
_reflns_Friedel_fraction_max       .
_reflns_number_gt                  15737
_reflns_number_total               19235
_reflns_odcompleteness_completeness  99.87
_reflns_odcompleteness_iscentric   1
_reflns_odcompleteness_theta       66.97
_reflns_special_details
;
 Reflections were merged by SHELXL according to the crystal
 class for the calculation of statistics and refinement.
 
 Structure factors included contributions from the .fab file.
 
 _reflns_Friedel_fraction is defined as the number of unique
 Friedel pairs measured divided by the number that would be
 possible theoretically, ignoring centric projections and
 systematic absences.
;
_reflns_threshold_expression       'I > 2\s(I)'
_computing_cell_refinement         'CrysAlisPro 1.171.40.14e (Rigaku OD, 2018)'
_computing_data_collection         'CrysAlisPro 1.171.40.14e (Rigaku OD, 2018)'
_computing_data_reduction          'CrysAlisPro 1.171.40.14e (Rigaku OD, 2018)'
_computing_molecular_graphics      'Olex2 (Dolomanov et al., 2009)'
_computing_publication_material    'Olex2 (Dolomanov et al., 2009)'
_computing_structure_refinement    'ShelXL (Sheldrick, 2015)'
_computing_structure_solution      'SHELXT 2018/2 (Sheldrick, 2018)'
_refine_diff_density_max           0.930
_refine_diff_density_min           -0.577
_refine_diff_density_rms           0.083
_refine_ls_extinction_coef         .
_refine_ls_extinction_method       none
_refine_ls_goodness_of_fit_ref     1.095
_refine_ls_hydrogen_treatment      constr
_refine_ls_matrix_type             full
_refine_ls_number_parameters       914
_refine_ls_number_reflns           19235
_refine_ls_number_restraints       0
_refine_ls_R_factor_all            0.1058
_refine_ls_R_factor_gt             0.0946
_refine_ls_restrained_S_all        1.095
_refine_ls_shift/su_max            0.000
_refine_ls_shift/su_mean           0.000
_refine_ls_structure_factor_coef   Fsqd
_refine_ls_weighting_details      
 'w=1/[\s^2^(Fo^2^)+(0.1626P)^2^+23.2183P] where P=(Fo^2^+2Fc^2^)/3'
_refine_ls_weighting_scheme        calc
_refine_ls_wR_factor_gt            0.2965
_refine_ls_wR_factor_ref           0.3073
_refine_special_details            ?
_olex2_refinement_description
;
1. Fixed Uiso
 At 1.2 times of:
  All C(H) groups, All C(H,H) groups
 At 1.5 times of:
  All C(H,H,H) groups, All O(H) groups
2. Others
 Fixed Sof: P1(0.5) F1(0.5) F2(0.5) F3(0.5) F4(0.5) F5(0.5) F6(0.5)
3.a Ternary CH refined with riding coordinates:
 C7(H7), C10(H10), C29(H29), C32(H32), C50(H50), C53(H53)
3.b Secondary CH2 refined with riding coordinates:
 C21(H21A,H21B), C43(H43A,H43B), C64(H64A,H64B)
3.c Aromatic/amide H refined with riding coordinates:
 C3(H3A), C6(H6A), C11(H11), C12(H12), C13(H13), C14(H14), C17(H17), C20(H20),
 C23(H23), C27(H27), C33(H33), C34(H34), C35(H35), C36(H36), C39(H39), C42(H42),
  C45(H45), C48(H48), C54(H54), C55(H55), C56(H56), C57(H57), C60(H60),
 C63(H63), C65(H65), C66(H66), C68(H68), C69(H69), C72(H72), C73(H73), C74(H74),
  C75(H75)
3.d Idealised Me refined as rotating group:
 C70(H70A,H70B,H70C), C76(H76A,H76B,H76C)
3.e Idealised tetrahedral OH refined as rotating group:
 O1(H1), O2(H2), O3(H3), O4(H4), O5(H5), O6(H6)
;
_atom_sites_solution_hydrogens     geom
_atom_sites_solution_primary       ?
_atom_sites_solution_secondary     ?
loop_
  _atom_site_label
  _atom_site_type_symbol
  _atom_site_fract_x
  _atom_site_fract_y
  _atom_site_fract_z
  _atom_site_U_iso_or_equiv
  _atom_site_adp_type
  _atom_site_occupancy
  _atom_site_site_symmetry_order
  _atom_site_calc_flag
  _atom_site_refinement_flags_posn
  _atom_site_refinement_flags_adp
  _atom_site_refinement_flags_occupancy
  _atom_site_disorder_assembly
  _atom_site_disorder_group
 P1 P 0.11915(9) 0.30137(8) 0.46984(12) 0.0711(6) Uani 0.5 1 d . . . . .
 F1 F 0.12270(17) 0.31361(15) 0.5473(2) 0.0657(12) Uani 0.5 1 d . . . . .
 F2 F 0.1412(5) 0.2573(4) 0.4840(5) 0.216(7) Uani 0.5 1 d . . . . .
 F3 F 0.0757(3) 0.2768(3) 0.4817(4) 0.133(3) Uani 0.5 1 d . . . . .
 F4 F 0.1175(4) 0.2913(3) 0.3937(3) 0.153(4) Uani 0.5 1 d . . . . .
 F5 F 0.0981(3) 0.3456(2) 0.4573(4) 0.128(3) Uani 0.5 1 d . . . . .
 F6 F 0.1629(3) 0.3282(5) 0.4648(5) 0.179(5) Uani 0.5 1 d . . . . .
 P2 P 0.29147(3) 0.37806(5) 0.79187(6) 0.0757(4) Uani 1 1 d . . . . .
 F10 F 0.28005(16) 0.37121(14) 0.86744(18) 0.1316(16) Uani 1 1 d . . . . .
 F11 F 0.33178(10) 0.34689(11) 0.80260(17) 0.0984(10) Uani 1 1 d . . . . .
 F12 F 0.26362(16) 0.3380(2) 0.7711(3) 0.178(2) Uani 1 1 d . . . . .
 F13 F 0.30330(15) 0.38488(19) 0.71753(19) 0.1479(19) Uani 1 1 d . . . . .
 F14 F 0.25159(11) 0.40991(18) 0.78431(18) 0.1346(17) Uani 1 1 d . . . . .
 F15 F 0.31958(12) 0.41881(12) 0.8142(2) 0.1233(14) Uani 1 1 d . . . . .
 P3 P 0.250000 0.750000 0.74848(6) 0.0488(3) Uani 1 2 d S T P . .
 F7 F 0.24683(13) 0.71437(19) 0.6959(3) 0.176(2) Uani 1 1 d . . . . .
 F8 F 0.19807(8) 0.75328(9) 0.74894(13) 0.0732(7) Uani 1 1 d . . . . .
 F9 F 0.25333(13) 0.78471(17) 0.8036(3) 0.161(2) Uani 1 1 d . . . . .
 O1 O 0.32501(9) 0.49521(10) 0.58561(13) 0.0595(7) Uani 1 1 d . . . . .
 H1 H 0.343733 0.476546 0.591463 0.089 Uiso 1 1 calc GR . . . .
 O2 O 0.20982(7) 0.60973(7) 0.96010(12) 0.0478(5) Uani 1 1 d . . . . .
 H2 H 0.207078 0.635383 0.949598 0.072 Uiso 1 1 calc GR . . . .
 O3 O 0.25067(7) 0.43988(8) 0.94576(13) 0.0489(6) Uani 1 1 d . . . . .
 H3 H 0.256169 0.420680 0.918851 0.073 Uiso 1 1 calc GR . . . .
 O4 O 0.00960(11) 0.53285(9) 0.71419(14) 0.0648(7) Uani 1 1 d . . . . .
 H4 H 0.014012 0.526558 0.675393 0.097 Uiso 1 1 calc GR . . . .
 O5 O 0.08570(10) 0.38416(8) 0.61226(15) 0.0611(7) Uani 1 1 d . . . . .
 H5 H 0.102915 0.367073 0.595261 0.092 Uiso 1 1 calc GR . . . .
 O6 O 0.23986(10) 0.64466(9) 0.58778(15) 0.0626(7) Uani 1 1 d . . . . .
 H6 H 0.219477 0.660967 0.596415 0.094 Uiso 1 1 calc GR . . . .
 C1 C 0.32739(10) 0.52589(11) 0.63546(17) 0.0454(7) Uani 1 1 d . . . . .
 C2 C 0.31667(10) 0.56927(12) 0.62049(16) 0.0456(7) Uani 1 1 d . . . . .
 C3 C 0.31845(10) 0.60006(11) 0.67152(16) 0.0427(7) Uani 1 1 d . . . . .
 H3A H 0.311792 0.629047 0.662746 0.051 Uiso 1 1 calc R . . . .
 C4 C 0.33006(10) 0.58765(10) 0.73508(15) 0.0387(6) Uani 1 1 d . . . . .
 C5 C 0.34037(9) 0.54436(10) 0.74848(15) 0.0390(6) Uani 1 1 d . . . . .
 C6 C 0.33861(10) 0.51326(11) 0.69914(17) 0.0429(7) Uani 1 1 d . . . . .
 H6A H 0.344849 0.484256 0.708460 0.051 Uiso 1 1 calc R . . . .
 C7 C 0.35184(9) 0.53637(9) 0.82040(15) 0.0370(6) Uani 1 1 d . . . . .
 H7 H 0.359109 0.505900 0.829814 0.044 Uiso 1 1 calc R . . . .
 C8 C 0.38906(9) 0.56798(10) 0.83624(15) 0.0371(6) Uani 1 1 d . . . . .
 C9 C 0.37852(10) 0.61139(10) 0.82321(15) 0.0373(6) Uani 1 1 d . . . . .
 C10 C 0.33244(10) 0.61724(10) 0.79578(15) 0.0386(6) Uani 1 1 d . . . . .
 H10 H 0.325111 0.647665 0.786199 0.046 Uiso 1 1 calc R . . . .
 C11 C 0.40851(11) 0.64398(11) 0.83615(16) 0.0441(7) Uani 1 1 d . . . . .
 H11 H 0.401800 0.672897 0.826941 0.053 Uiso 1 1 calc R . . . .
 C12 C 0.44868(11) 0.63313(12) 0.86298(17) 0.0487(8) Uani 1 1 d . . . . .
 H12 H 0.468685 0.655014 0.872443 0.058 Uiso 1 1 calc R . . . .
 C13 C 0.45943(11) 0.58979(12) 0.87595(17) 0.0492(8) Uani 1 1 d . . . . .
 H13 H 0.486458 0.582826 0.893839 0.059 Uiso 1 1 calc R . . . .
 C14 C 0.42930(10) 0.55691(11) 0.86188(16) 0.0429(7) Uani 1 1 d . . . . .
 H14 H 0.436266 0.527879 0.869691 0.051 Uiso 1 1 calc R . . . .
 C15 C 0.30248(9) 0.59640(9) 0.84680(15) 0.0362(6) Uani 1 1 d . . . . .
 C16 C 0.31305(9) 0.55296(9) 0.86019(15) 0.0360(6) Uani 1 1 d . . . . .
 C17 C 0.29032(9) 0.52994(9) 0.90743(15) 0.0354(6) Uani 1 1 d . . . . .
 H17 H 0.298112 0.501285 0.916531 0.042 Uiso 1 1 calc R . . . .
 C18 C 0.25568(9) 0.54902(10) 0.94194(15) 0.0359(6) Uani 1 1 d . . . . .
 C19 C 0.24428(9) 0.59190(10) 0.92645(15) 0.0377(6) Uani 1 1 d . . . . .
 C20 C 0.26770(10) 0.61575(9) 0.87966(15) 0.0381(6) Uani 1 1 d . . . . .
 H20 H 0.260074 0.644451 0.870503 0.046 Uiso 1 1 calc R . . . .
 C21 C 0.23135(10) 0.52309(10) 0.99405(15) 0.0389(6) Uani 1 1 d . . . . .
 H21A H 0.251972 0.505490 1.018682 0.047 Uiso 1 1 calc R . . . .
 H21B H 0.217585 0.543070 1.024758 0.047 Uiso 1 1 calc R . . . .
 C22 C 0.19690(9) 0.49366(9) 0.96423(15) 0.0364(6) Uani 1 1 d . . . . .
 C23 C 0.15325(9) 0.50663(9) 0.96115(14) 0.0339(6) Uani 1 1 d . . . . .
 H23 H 0.145051 0.533686 0.977689 0.041 Uiso 1 1 calc R . . . .
 C24 C 0.12214(9) 0.47940(9) 0.93359(14) 0.0344(6) Uani 1 1 d . . . . .
 C25 C 0.13424(9) 0.43924(9) 0.90682(14) 0.0348(6) Uani 1 1 d . . . . .
 C27 C 0.17758(10) 0.42572(9) 0.90895(15) 0.0378(6) Uani 1 1 d . . . . .
 H27 H 0.185833 0.399067 0.891020 0.045 Uiso 1 1 calc R . . . .
 C28 C 0.20831(9) 0.45290(10) 0.93844(15) 0.0383(6) Uani 1 1 d . . . . .
 C29 C 0.07327(9) 0.48734(9) 0.93109(15) 0.0354(6) Uani 1 1 d . . . . .
 H29 H 0.064660 0.515489 0.949851 0.042 Uiso 1 1 calc R . . . .
 C30 C 0.05332(9) 0.44830(9) 0.96751(15) 0.0354(6) Uani 1 1 d . . . . .
 C31 C 0.06597(9) 0.40826(10) 0.94023(15) 0.0367(6) Uani 1 1 d . . . . .
 C32 C 0.09620(9) 0.41284(9) 0.88075(15) 0.0360(6) Uani 1 1 d . . . . .
 H32 H 0.104975 0.384778 0.861859 0.043 Uiso 1 1 calc R . . . .
 C33 C 0.05175(11) 0.36937(11) 0.96782(17) 0.0454(7) Uani 1 1 d . . . . .
 H33 H 0.060065 0.342831 0.949580 0.054 Uiso 1 1 calc R . . . .
 C34 C 0.02493(13) 0.37063(12) 1.0230(2) 0.0573(9) Uani 1 1 d . . . . .
 H34 H 0.014954 0.344769 1.041572 0.069 Uiso 1 1 calc R . . . .
 C35 C 0.01305(13) 0.40969(12) 1.0504(2) 0.0557(9) Uani 1 1 d . . . . .
 H35 H -0.004578 0.409973 1.087750 0.067 Uiso 1 1 calc R . . . .
 C36 C 0.02700(10) 0.44914(11) 1.02307(16) 0.0432(7) Uani 1 1 d . . . . .
 H36 H 0.018728 0.475510 1.041892 0.052 Uiso 1 1 calc R . . . .
 C37 C 0.06000(9) 0.48195(10) 0.85854(15) 0.0373(6) Uani 1 1 d . . . . .
 C38 C 0.07197(9) 0.44157(9) 0.83231(15) 0.0356(6) Uani 1 1 d . . . . .
 C39 C 0.06101(9) 0.43157(10) 0.76772(15) 0.0387(6) Uani 1 1 d . . . . .
 H39 H 0.068106 0.404345 0.750676 0.046 Uiso 1 1 calc R . . . .
 C40 C 0.03928(10) 0.46201(11) 0.72746(16) 0.0429(7) Uani 1 1 d . . . . .
 C41 C 0.02888(11) 0.50237(11) 0.75418(17) 0.0471(7) Uani 1 1 d . . . . .
 C42 C 0.03883(10) 0.51246(10) 0.81970(16) 0.0419(7) Uani 1 1 d . . . . .
 H42 H 0.031293 0.539464 0.837136 0.050 Uiso 1 1 calc R . . . .
 C43 C 0.02838(11) 0.45077(12) 0.65620(16) 0.0476(7) Uani 1 1 d . . . . .
 H43A H 0.020160 0.420306 0.653607 0.057 Uiso 1 1 calc R . . . .
 H43B H 0.003580 0.468030 0.642132 0.057 Uiso 1 1 calc R . . . .
 C44 C 0.06602(11) 0.45901(11) 0.60994(16) 0.0447(7) Uani 1 1 d . . . . .
 C45 C 0.07368(11) 0.50101(11) 0.58518(16) 0.0451(7) Uani 1 1 d . . . . .
 H45 H 0.055422 0.523737 0.597678 0.054 Uiso 1 1 calc R . . . .
 C46 C 0.10796(11) 0.50922(11) 0.54243(17) 0.0463(7) Uani 1 1 d . . . . .
 C47 C 0.13624(11) 0.47558(11) 0.52414(16) 0.0457(7) Uani 1 1 d . . . . .
 C48 C 0.12915(12) 0.43368(11) 0.54722(17) 0.0467(7) Uani 1 1 d . . . . .
 H48 H 0.147523 0.411016 0.534800 0.056 Uiso 1 1 calc R . . . .
 C49 C 0.09401(12) 0.42600(11) 0.58939(17) 0.0461(7) Uani 1 1 d . . . . .
 C50 C 0.11711(12) 0.55226(12) 0.50691(19) 0.0517(8) Uani 1 1 d . . . . .
 H50 H 0.096855 0.575673 0.518776 0.062 Uiso 1 1 calc R . . . .
 C51 C 0.11684(13) 0.54091(13) 0.43280(19) 0.0576(10) Uani 1 1 d . . . . .
 C52 C 0.14573(13) 0.50776(13) 0.41612(18) 0.0566(9) Uani 1 1 d . . . . .
 C53 C 0.17154(12) 0.49014(12) 0.47498(17) 0.0491(8) Uani 1 1 d . . . . .
 H53 H 0.191963 0.466879 0.463105 0.059 Uiso 1 1 calc R . . . .
 C54 C 0.14811(17) 0.49319(18) 0.3513(2) 0.0730(12) Uani 1 1 d . . . . .
 H54 H 0.167084 0.470751 0.340096 0.088 Uiso 1 1 calc R . . . .
 C55 C 0.1224(2) 0.5120(2) 0.3040(2) 0.0892(17) Uani 1 1 d . . . . .
 H55 H 0.124138 0.502201 0.260535 0.107 Uiso 1 1 calc R . . . .
 C56 C 0.0946(2) 0.5446(2) 0.3196(2) 0.0864(17) Uani 1 1 d . . . . .
 H56 H 0.077462 0.556924 0.286579 0.104 Uiso 1 1 calc R . . . .
 C57 C 0.09092(16) 0.56020(16) 0.3851(2) 0.0734(13) Uani 1 1 d . . . . .
 H57 H 0.071807 0.582645 0.395712 0.088 Uiso 1 1 calc R . . . .
 C58 C 0.19357(12) 0.52984(12) 0.50535(17) 0.0491(8) Uani 1 1 d . . . . .
 C59 C 0.16458(12) 0.56258(12) 0.52294(18) 0.0506(8) Uani 1 1 d . . . . .
 C60 C 0.17905(12) 0.60115(12) 0.55059(18) 0.0509(8) Uani 1 1 d . . . . .
 H60 H 0.159447 0.622831 0.562709 0.061 Uiso 1 1 calc R . . . .
 C61 C 0.22410(13) 0.60684(12) 0.55994(17) 0.0522(8) Uani 1 1 d . . . . .
 C62 C 0.25402(12) 0.57524(12) 0.54155(17) 0.0501(8) Uani 1 1 d . . . . .
 C63 C 0.23785(12) 0.53604(12) 0.51399(17) 0.0501(8) Uani 1 1 d . . . . .
 H63 H 0.257203 0.514215 0.501563 0.060 Uiso 1 1 calc R . . . .
 C64 C 0.30271(13) 0.58204(14) 0.55138(18) 0.0561(9) Uani 1 1 d . . . . .
 H64A H 0.318619 0.564693 0.519415 0.067 Uiso 1 1 calc R . . . .
 H64B H 0.309807 0.612430 0.543786 0.067 Uiso 1 1 calc R . . . .
 N1 N 0.20644(11) 0.39387(13) 0.6540(2) 0.0688(9) Uani 1 1 d . . . . .
 N2 N 0.16563(14) 0.60969(14) 0.7424(2) 0.0752(11) Uani 1 1 d . . . . .
 C65 C 0.23211(14) 0.42580(16) 0.6301(2) 0.0675(11) Uani 1 1 d . . . . .
 H65 H 0.254299 0.419093 0.600495 0.081 Uiso 1 1 calc R . . . .
 C66 C 0.22562(12) 0.46826(14) 0.6493(2) 0.0586(9) Uani 1 1 d . . . . .
 H66 H 0.243423 0.490138 0.632531 0.070 Uiso 1 1 calc R . . . .
 C67 C 0.19272(11) 0.47878(14) 0.69361(18) 0.0544(9) Uani 1 1 d . . . . .
 C68 C 0.16756(13) 0.44412(16) 0.7179(2) 0.0656(11) Uani 1 1 d . . . . .
 H68 H 0.145596 0.449589 0.748445 0.079 Uiso 1 1 calc R . . . .
 C69 C 0.17487(14) 0.40315(16) 0.6975(2) 0.0703(12) Uani 1 1 d . . . . .
 H69 H 0.157646 0.380697 0.713941 0.084 Uiso 1 1 calc R . . . .
 C70 C 0.21347(19) 0.34870(17) 0.6321(3) 0.0915(16) Uani 1 1 d . . . . .
 H70A H 0.202699 0.345272 0.587889 0.137 Uiso 1 1 calc GR . . . .
 H70B H 0.198243 0.329170 0.661072 0.137 Uiso 1 1 calc GR . . . .
 H70C H 0.244057 0.342191 0.633095 0.137 Uiso 1 1 calc GR . . . .
 C71 C 0.18337(12) 0.52403(15) 0.71194(18) 0.0582(10) Uani 1 1 d . . . . .
 C72 C 0.13250(17) 0.58080(19) 0.7389(3) 0.0864(15) Uani 1 1 d . . . . .
 H72 H 0.104054 0.589991 0.746355 0.104 Uiso 1 1 calc R . . . .
 C73 C 0.20674(14) 0.59697(16) 0.7303(2) 0.0671(11) Uani 1 1 d . . . . .
 H73 H 0.229036 0.617465 0.731880 0.080 Uiso 1 1 calc R . . . .
 C74 C 0.21637(13) 0.55553(16) 0.7161(2) 0.0646(11) Uani 1 1 d . . . . .
 H74 H 0.245210 0.547514 0.708949 0.077 Uiso 1 1 calc R . . . .
 C75 C 0.14070(15) 0.53811(17) 0.7244(3) 0.0752(13) Uani 1 1 d . . . . .
 H75 H 0.117826 0.518271 0.722728 0.090 Uiso 1 1 calc R . . . .
 C76 C 0.1555(2) 0.6557(2) 0.7574(3) 0.0998(18) Uani 1 1 d . . . . .
 H76A H 0.125210 0.661132 0.748816 0.150 Uiso 1 1 calc GR . . . .
 H76B H 0.172998 0.674334 0.730182 0.150 Uiso 1 1 calc GR . . . .
 H76C H 0.161631 0.661445 0.803110 0.150 Uiso 1 1 calc GR . . . .

loop_
  _atom_site_aniso_label
  _atom_site_aniso_U_11
  _atom_site_aniso_U_22
  _atom_site_aniso_U_33
  _atom_site_aniso_U_23
  _atom_site_aniso_U_13
  _atom_site_aniso_U_12
 P1 0.0739(14) 0.0733(14) 0.0662(14) -0.0011(11) 0.0142(11) 0.0122(11)
 F1 0.082(3) 0.053(2) 0.062(3) -0.013(2) -0.011(2) 0.010(2)
 F2 0.334(17) 0.192(11) 0.124(7) -0.043(7) -0.025(9) 0.187(12)
 F3 0.141(7) 0.167(8) 0.093(5) -0.002(5) -0.020(4) -0.087(6)
 F4 0.248(12) 0.152(8) 0.058(4) -0.019(4) 0.030(5) 0.015(7)
 F5 0.188(8) 0.072(4) 0.124(6) 0.004(4) -0.065(6) 0.027(4)
 F6 0.097(6) 0.323(17) 0.117(7) 0.016(8) 0.006(5) -0.020(8)
 P2 0.0424(5) 0.1169(10) 0.0678(7) -0.0269(7) -0.0034(5) 0.0072(6)
 F10 0.179(4) 0.133(3) 0.082(2) -0.006(2) 0.033(2) 0.071(3)
 F11 0.085(2) 0.107(2) 0.103(2) -0.0286(18) -0.0004(17) 0.0270(17)
 F12 0.110(3) 0.231(6) 0.194(5) -0.083(5) -0.013(3) -0.060(4)
 F13 0.126(3) 0.232(5) 0.085(2) 0.003(3) 0.029(2) 0.067(3)
 F14 0.0674(19) 0.241(5) 0.095(2) -0.030(3) -0.0167(17) 0.063(2)
 F15 0.091(2) 0.095(2) 0.184(4) 0.004(2) -0.056(2) 0.0060(18)
 P3 0.0528(7) 0.0481(6) 0.0456(7) 0.000 0.000 0.0005(5)
 F7 0.093(3) 0.233(5) 0.202(5) -0.160(4) 0.006(3) -0.003(3)
 F8 0.0539(13) 0.0886(18) 0.0771(16) 0.0002(13) -0.0022(11) 0.0025(12)
 F9 0.094(2) 0.188(4) 0.201(5) -0.141(4) 0.003(3) 0.003(3)
 O1 0.0594(16) 0.0674(17) 0.0515(14) -0.0170(12) 0.0030(12) -0.0018(12)
 O2 0.0426(12) 0.0412(12) 0.0597(14) -0.0060(10) 0.0109(10) 0.0067(9)
 O3 0.0338(11) 0.0456(12) 0.0672(16) -0.0083(11) 0.0008(10) 0.0044(9)
 O4 0.0805(19) 0.0587(16) 0.0552(16) 0.0076(12) -0.0120(14) 0.0121(14)
 O5 0.0732(18) 0.0422(13) 0.0677(17) 0.0144(12) 0.0085(14) -0.0028(12)
 O6 0.0678(17) 0.0567(15) 0.0633(16) 0.0013(13) -0.0096(14) -0.0148(13)
 C1 0.0375(15) 0.0527(18) 0.0461(17) -0.0083(14) 0.0063(13) -0.0058(13)
 C2 0.0378(15) 0.0588(19) 0.0402(16) 0.0010(14) 0.0023(13) -0.0098(14)
 C3 0.0381(15) 0.0449(16) 0.0451(17) 0.0067(13) 0.0006(13) -0.0059(12)
 C4 0.0339(14) 0.0407(15) 0.0415(16) -0.0009(12) 0.0004(12) -0.0024(11)
 C5 0.0326(14) 0.0404(15) 0.0440(16) -0.0021(12) 0.0044(12) -0.0002(11)
 C6 0.0336(14) 0.0445(16) 0.0505(18) -0.0061(14) 0.0064(13) 0.0006(12)
 C7 0.0323(13) 0.0345(14) 0.0443(16) -0.0002(12) 0.0026(12) 0.0024(11)
 C8 0.0353(14) 0.0394(15) 0.0367(15) -0.0023(12) 0.0035(11) 0.0028(11)
 C9 0.0369(14) 0.0391(15) 0.0360(15) -0.0013(12) 0.0026(11) -0.0004(11)
 C10 0.0397(15) 0.0334(14) 0.0428(16) 0.0012(12) 0.0009(12) 0.0010(11)
 C11 0.0458(17) 0.0426(16) 0.0439(17) -0.0010(13) 0.0017(13) -0.0040(13)
 C12 0.0452(17) 0.0546(19) 0.0464(18) -0.0055(15) -0.0010(14) -0.0100(14)
 C13 0.0405(16) 0.060(2) 0.0467(18) 0.0000(15) -0.0047(14) 0.0012(14)
 C14 0.0399(15) 0.0455(16) 0.0432(16) 0.0005(13) 0.0014(13) 0.0035(13)
 C15 0.0342(14) 0.0345(14) 0.0401(15) -0.0009(11) -0.0005(12) 0.0008(11)
 C16 0.0347(14) 0.0349(14) 0.0385(15) -0.0019(11) -0.0007(11) 0.0026(11)
 C17 0.0333(13) 0.0318(13) 0.0410(15) -0.0012(11) -0.0009(11) 0.0017(11)
 C18 0.0301(13) 0.0386(14) 0.0389(15) -0.0046(12) -0.0012(11) -0.0031(11)
 C19 0.0309(13) 0.0392(15) 0.0431(16) -0.0086(12) 0.0002(12) 0.0023(11)
 C20 0.0375(14) 0.0318(13) 0.0449(16) -0.0039(12) -0.0013(12) 0.0044(11)
 C21 0.0349(14) 0.0412(15) 0.0406(15) -0.0056(12) -0.0009(12) -0.0018(12)
 C22 0.0348(14) 0.0357(14) 0.0386(15) -0.0013(11) 0.0047(11) -0.0037(11)
 C23 0.0344(14) 0.0322(13) 0.0353(14) -0.0018(11) 0.0035(11) -0.0002(11)
 C24 0.0326(13) 0.0335(13) 0.0371(14) 0.0000(11) 0.0063(11) -0.0002(11)
 C25 0.0338(14) 0.0344(13) 0.0362(14) -0.0002(11) 0.0047(11) -0.0022(11)
 C27 0.0359(14) 0.0335(14) 0.0439(16) -0.0035(12) 0.0052(12) 0.0031(11)
 C28 0.0322(14) 0.0386(15) 0.0440(16) -0.0005(12) 0.0044(12) 0.0028(11)
 C29 0.0318(13) 0.0337(13) 0.0406(15) -0.0022(11) 0.0043(11) 0.0002(11)
 C30 0.0303(13) 0.0366(14) 0.0394(15) -0.0014(11) 0.0017(11) -0.0031(11)
 C31 0.0336(14) 0.0379(14) 0.0387(15) -0.0022(12) 0.0014(11) -0.0048(11)
 C32 0.0349(14) 0.0350(14) 0.0380(15) -0.0029(11) 0.0038(11) -0.0033(11)
 C33 0.0488(17) 0.0367(15) 0.0507(18) -0.0034(13) 0.0059(14) -0.0067(13)
 C34 0.066(2) 0.0445(18) 0.061(2) 0.0035(16) 0.0183(18) -0.0143(16)
 C35 0.057(2) 0.055(2) 0.055(2) -0.0024(16) 0.0206(17) -0.0070(16)
 C36 0.0405(16) 0.0433(16) 0.0457(17) -0.0040(13) 0.0073(13) -0.0005(13)
 C37 0.0311(13) 0.0393(15) 0.0416(15) -0.0018(12) 0.0020(11) -0.0027(11)
 C38 0.0308(13) 0.0375(14) 0.0384(15) -0.0012(11) 0.0042(11) -0.0055(11)
 C39 0.0347(14) 0.0394(15) 0.0418(16) -0.0009(12) 0.0037(12) -0.0057(11)
 C40 0.0415(16) 0.0477(17) 0.0394(16) 0.0013(13) 0.0011(13) -0.0084(13)
 C41 0.0446(17) 0.0471(17) 0.0495(18) 0.0094(14) -0.0009(14) 0.0007(14)
 C42 0.0401(15) 0.0372(15) 0.0482(17) -0.0004(13) 0.0047(13) -0.0004(12)
 C43 0.0496(18) 0.0515(18) 0.0418(17) 0.0015(14) -0.0041(14) -0.0080(14)
 C44 0.0519(18) 0.0457(17) 0.0366(15) 0.0038(13) -0.0052(13) -0.0071(14)
 C45 0.0482(17) 0.0423(16) 0.0447(17) 0.0022(13) -0.0066(14) -0.0033(13)
 C46 0.0512(18) 0.0442(17) 0.0435(17) 0.0092(14) -0.0087(14) -0.0062(14)
 C47 0.0511(18) 0.0466(17) 0.0395(16) 0.0058(13) -0.0060(14) -0.0078(14)
 C48 0.0555(19) 0.0426(16) 0.0421(17) 0.0036(13) -0.0050(14) -0.0022(14)
 C49 0.0537(18) 0.0417(16) 0.0430(17) 0.0091(13) -0.0040(14) -0.0047(14)
 C50 0.0538(19) 0.0448(18) 0.057(2) 0.0124(15) -0.0072(16) -0.0085(15)
 C51 0.062(2) 0.058(2) 0.053(2) 0.0230(17) -0.0148(17) -0.0214(18)
 C52 0.062(2) 0.064(2) 0.0440(19) 0.0114(16) -0.0068(16) -0.0181(18)
 C53 0.0551(19) 0.0517(19) 0.0406(17) 0.0062(14) -0.0020(14) -0.0071(15)
 C54 0.083(3) 0.090(3) 0.046(2) 0.011(2) -0.002(2) -0.018(2)
 C55 0.108(4) 0.114(4) 0.046(2) 0.018(3) -0.012(2) -0.024(4)
 C56 0.100(4) 0.104(4) 0.055(3) 0.035(3) -0.025(3) -0.034(3)
 C57 0.075(3) 0.074(3) 0.071(3) 0.030(2) -0.021(2) -0.024(2)
 C58 0.0540(19) 0.0530(19) 0.0402(17) 0.0098(14) -0.0016(14) -0.0091(15)
 C59 0.055(2) 0.0505(18) 0.0461(18) 0.0140(15) -0.0077(15) -0.0119(15)
 C60 0.0542(19) 0.0459(18) 0.053(2) 0.0094(15) -0.0049(15) -0.0072(15)
 C61 0.060(2) 0.0533(19) 0.0431(18) 0.0117(15) -0.0082(15) -0.0173(16)
 C62 0.0519(19) 0.060(2) 0.0382(16) 0.0102(15) -0.0022(14) -0.0119(16)
 C63 0.0525(19) 0.058(2) 0.0394(17) 0.0075(15) -0.0012(14) -0.0087(15)
 C64 0.055(2) 0.067(2) 0.0466(19) 0.0059(17) 0.0026(16) -0.0171(17)
 N1 0.0536(19) 0.073(2) 0.080(2) 0.0201(19) -0.0127(17) -0.0107(16)
 N2 0.078(3) 0.080(3) 0.067(2) -0.0104(19) 0.0143(19) -0.024(2)
 C65 0.055(2) 0.078(3) 0.069(3) 0.016(2) -0.0006(19) -0.007(2)
 C66 0.0457(19) 0.073(3) 0.057(2) 0.0145(19) 0.0010(16) -0.0134(17)
 C67 0.0408(17) 0.074(2) 0.0486(19) 0.0136(17) -0.0026(14) -0.0131(16)
 C68 0.0436(19) 0.089(3) 0.064(2) 0.026(2) 0.0018(17) -0.0162(19)
 C69 0.051(2) 0.078(3) 0.082(3) 0.030(2) -0.011(2) -0.018(2)
 C70 0.085(3) 0.073(3) 0.117(5) 0.015(3) -0.023(3) -0.007(3)
 C71 0.0444(18) 0.085(3) 0.0448(19) 0.0085(18) -0.0001(15) -0.0176(18)
 C72 0.065(3) 0.093(4) 0.101(4) -0.019(3) 0.023(3) -0.020(3)
 C73 0.057(2) 0.085(3) 0.059(2) 0.007(2) -0.0017(18) -0.024(2)
 C74 0.050(2) 0.083(3) 0.060(2) 0.014(2) 0.0013(17) -0.020(2)
 C75 0.057(2) 0.086(3) 0.082(3) -0.015(3) 0.011(2) -0.023(2)
 C76 0.105(4) 0.086(4) 0.108(5) -0.018(3) 0.023(4) -0.019(3)

_geom_special_details
;
 All esds (except the esd in the dihedral angle between two l.s. planes)
 are estimated using the full covariance matrix.  The cell esds are taken
 into account individually in the estimation of esds in distances, angles
 and torsion angles; correlations between esds in cell parameters are only
 used when they are defined by crystal symmetry.  An approximate (isotropic)
 treatment of cell esds is used for estimating esds involving l.s. planes.
;
loop_
  _geom_bond_atom_site_label_1
  _geom_bond_atom_site_label_2
  _geom_bond_distance
  _geom_bond_site_symmetry_2
  _geom_bond_publ_flag
 P1 F1 1.617(5) . ?
 P1 F2 1.538(9) . ?
 P1 F3 1.551(8) . ?
 P1 F4 1.572(7) . ?
 P1 F5 1.524(7) . ?
 P1 F6 1.578(11) . ?
 P2 F10 1.583(4) . ?
 P2 F11 1.579(3) . ?
 P2 F12 1.555(5) . ?
 P2 F13 1.562(4) . ?
 P2 F14 1.574(4) . ?
 P2 F15 1.585(4) . ?
 P3 F7 1.529(4) 2_565 ?
 P3 F7 1.529(4) . ?
 P3 F8 1.597(2) 2_565 ?
 P3 F8 1.597(2) . ?
 P3 F9 1.546(3) 2_565 ?
 P3 F9 1.546(3) . ?
 O1 C1 1.382(4) . ?
 O2 C19 1.372(4) . ?
 O3 C28 1.368(4) . ?
 O4 C41 1.371(4) . ?
 O5 C49 1.389(4) . ?
 O6 C61 1.378(4) . ?
 C1 C2 1.405(5) . ?
 C1 C6 1.389(5) . ?
 C2 C3 1.401(5) . ?
 C2 C64 1.515(5) . ?
 C3 C4 1.388(4) . ?
 C4 C5 1.392(4) . ?
 C4 C10 1.530(4) . ?
 C5 C6 1.383(4) . ?
 C5 C7 1.518(4) . ?
 C7 C8 1.533(4) . ?
 C7 C16 1.525(4) . ?
 C8 C9 1.396(4) . ?
 C8 C14 1.382(4) . ?
 C9 C10 1.530(4) . ?
 C9 C11 1.384(4) . ?
 C10 C15 1.524(4) . ?
 C11 C12 1.388(5) . ?
 C12 C13 1.395(5) . ?
 C13 C14 1.398(5) . ?
 C15 C16 1.399(4) . ?
 C15 C20 1.391(4) . ?
 C16 C17 1.378(4) . ?
 C17 C18 1.400(4) . ?
 C18 C19 1.397(4) . ?
 C18 C21 1.518(4) . ?
 C19 C20 1.396(4) . ?
 C21 C22 1.516(4) . ?
 C22 C23 1.399(4) . ?
 C22 C28 1.400(4) . ?
 C23 C24 1.386(4) . ?
 C24 C25 1.397(4) . ?
 C24 C29 1.520(4) . ?
 C25 C27 1.394(4) . ?
 C25 C32 1.516(4) . ?
 C27 C28 1.393(4) . ?
 C29 C30 1.534(4) . ?
 C29 C37 1.533(4) . ?
 C30 C31 1.402(4) . ?
 C30 C36 1.385(4) . ?
 C31 C32 1.527(4) . ?
 C31 C33 1.388(4) . ?
 C32 C38 1.514(4) . ?
 C33 C34 1.388(5) . ?
 C34 C35 1.370(5) . ?
 C35 C36 1.398(5) . ?
 C37 C38 1.398(4) . ?
 C37 C42 1.384(4) . ?
 C38 C39 1.384(4) . ?
 C39 C40 1.408(5) . ?
 C40 C41 1.389(5) . ?
 C40 C43 1.520(4) . ?
 C41 C42 1.396(5) . ?
 C43 C44 1.509(5) . ?
 C44 C45 1.403(5) . ?
 C44 C49 1.392(5) . ?
 C45 C46 1.385(5) . ?
 C46 C47 1.399(5) . ?
 C46 C50 1.530(4) . ?
 C47 C48 1.386(5) . ?
 C47 C53 1.537(5) . ?
 C48 C49 1.395(5) . ?
 C50 C51 1.540(6) . ?
 C50 C59 1.526(5) . ?
 C51 C52 1.391(6) . ?
 C51 C57 1.384(5) . ?
 C52 C53 1.530(5) . ?
 C52 C54 1.388(6) . ?
 C53 C58 1.523(5) . ?
 C54 C55 1.368(7) . ?
 C55 C56 1.354(9) . ?
 C56 C57 1.415(8) . ?
 C58 C59 1.388(6) . ?
 C58 C63 1.383(5) . ?
 C59 C60 1.383(5) . ?
 C60 C61 1.407(5) . ?
 C61 C62 1.387(6) . ?
 C62 C63 1.416(5) . ?
 C62 C64 1.522(5) . ?
 N1 C65 1.347(5) . ?
 N1 C69 1.340(6) . ?
 N1 C70 1.471(7) . ?
 N2 C72 1.351(6) . ?
 N2 C73 1.343(6) . ?
 N2 C76 1.477(7) . ?
 C65 C66 1.375(6) . ?
 C66 C67 1.388(6) . ?
 C67 C68 1.404(5) . ?
 C67 C71 1.466(6) . ?
 C68 C69 1.342(7) . ?
 C71 C74 1.403(5) . ?
 C71 C75 1.402(6) . ?
 C72 C75 1.366(7) . ?
 C73 C74 1.337(7) . ?

loop_
  _geom_angle_atom_site_label_1
  _geom_angle_atom_site_label_2
  _geom_angle_atom_site_label_3
  _geom_angle
  _geom_angle_site_symmetry_1
  _geom_angle_site_symmetry_3
  _geom_angle_publ_flag
 F2 P1 F1 89.6(4) . . ?
 F2 P1 F3 85.6(8) . . ?
 F2 P1 F4 91.4(5) . . ?
 F2 P1 F6 95.6(8) . . ?
 F3 P1 F1 91.2(4) . . ?
 F3 P1 F4 91.6(5) . . ?
 F3 P1 F6 174.4(5) . . ?
 F4 P1 F1 177.1(5) . . ?
 F4 P1 F6 93.8(6) . . ?
 F5 P1 F1 89.1(4) . . ?
 F5 P1 F2 178.4(7) . . ?
 F5 P1 F3 95.3(6) . . ?
 F5 P1 F4 89.9(5) . . ?
 F5 P1 F6 83.4(6) . . ?
 F6 P1 F1 83.3(4) . . ?
 F10 P2 F15 87.1(3) . . ?
 F11 P2 F10 87.7(2) . . ?
 F11 P2 F15 90.71(19) . . ?
 F12 P2 F10 92.0(3) . . ?
 F12 P2 F11 89.4(3) . . ?
 F12 P2 F13 88.4(3) . . ?
 F12 P2 F14 92.1(3) . . ?
 F12 P2 F15 179.1(3) . . ?
 F13 P2 F10 179.3(3) . . ?
 F13 P2 F11 91.8(2) . . ?
 F13 P2 F14 90.2(2) . . ?
 F13 P2 F15 92.4(3) . . ?
 F14 P2 F10 90.2(2) . . ?
 F14 P2 F11 177.5(2) . . ?
 F14 P2 F15 87.8(2) . . ?
 F7 P3 F7 91.8(6) 2_565 . ?
 F7 P3 F8 91.28(19) . 2_565 ?
 F7 P3 F8 89.17(19) 2_565 2_565 ?
 F7 P3 F8 89.18(19) . . ?
 F7 P3 F8 91.29(19) 2_565 . ?
 F7 P3 F9 177.9(4) 2_565 2_565 ?
 F7 P3 F9 90.3(4) 2_565 . ?
 F7 P3 F9 90.3(4) . 2_565 ?
 F7 P3 F9 177.9(4) . . ?
 F8 P3 F8 179.3(2) . 2_565 ?
 F9 P3 F8 91.05(18) . . ?
 F9 P3 F8 88.48(18) 2_565 . ?
 F9 P3 F8 88.47(18) . 2_565 ?
 F9 P3 F8 91.04(18) 2_565 2_565 ?
 F9 P3 F9 87.6(5) . 2_565 ?
 O1 C1 C2 118.4(3) . . ?
 O1 C1 C6 120.0(3) . . ?
 C6 C1 C2 121.5(3) . . ?
 C1 C2 C64 120.7(3) . . ?
 C3 C2 C1 118.1(3) . . ?
 C3 C2 C64 121.2(3) . . ?
 C4 C3 C2 120.6(3) . . ?
 C3 C4 C5 120.0(3) . . ?
 C3 C4 C10 126.4(3) . . ?
 C5 C4 C10 113.5(3) . . ?
 C4 C5 C7 113.2(3) . . ?
 C6 C5 C4 120.6(3) . . ?
 C6 C5 C7 126.2(3) . . ?
 C5 C6 C1 119.2(3) . . ?
 C5 C7 C8 105.7(2) . . ?
 C5 C7 C16 105.8(2) . . ?
 C16 C7 C8 105.1(2) . . ?
 C9 C8 C7 113.1(3) . . ?
 C14 C8 C7 126.1(3) . . ?
 C14 C8 C9 120.8(3) . . ?
 C8 C9 C10 113.2(3) . . ?
 C11 C9 C8 120.0(3) . . ?
 C11 C9 C10 126.8(3) . . ?
 C4 C10 C9 105.4(2) . . ?
 C15 C10 C4 105.5(2) . . ?
 C15 C10 C9 105.2(2) . . ?
 C9 C11 C12 119.4(3) . . ?
 C11 C12 C13 120.8(3) . . ?
 C12 C13 C14 119.6(3) . . ?
 C8 C14 C13 119.4(3) . . ?
 C16 C15 C10 113.1(3) . . ?
 C20 C15 C10 127.4(3) . . ?
 C20 C15 C16 119.5(3) . . ?
 C15 C16 C7 113.4(3) . . ?
 C17 C16 C7 126.2(3) . . ?
 C17 C16 C15 120.4(3) . . ?
 C16 C17 C18 121.1(3) . . ?
 C17 C18 C21 120.1(3) . . ?
 C19 C18 C17 118.1(3) . . ?
 C19 C18 C21 121.8(3) . . ?
 O2 C19 C18 117.2(3) . . ?
 O2 C19 C20 121.6(3) . . ?
 C20 C19 C18 121.1(3) . . ?
 C15 C20 C19 119.7(3) . . ?
 C22 C21 C18 112.3(2) . . ?
 C23 C22 C21 121.1(3) . . ?
 C23 C22 C28 118.5(3) . . ?
 C28 C22 C21 120.4(3) . . ?
 C24 C23 C22 120.4(3) . . ?
 C23 C24 C25 120.3(3) . . ?
 C23 C24 C29 126.6(3) . . ?
 C25 C24 C29 113.0(2) . . ?
 C24 C25 C32 113.7(2) . . ?
 C27 C25 C24 120.3(3) . . ?
 C27 C25 C32 125.9(3) . . ?
 C28 C27 C25 118.7(3) . . ?
 O3 C28 C22 117.3(3) . . ?
 O3 C28 C27 121.0(3) . . ?
 C27 C28 C22 121.7(3) . . ?
 C24 C29 C30 104.6(2) . . ?
 C24 C29 C37 106.1(2) . . ?
 C37 C29 C30 105.7(2) . . ?
 C31 C30 C29 112.6(2) . . ?
 C36 C30 C29 127.5(3) . . ?
 C36 C30 C31 119.8(3) . . ?
 C30 C31 C32 113.5(3) . . ?
 C33 C31 C30 120.5(3) . . ?
 C33 C31 C32 126.0(3) . . ?
 C25 C32 C31 104.1(2) . . ?
 C38 C32 C25 107.0(2) . . ?
 C38 C32 C31 105.4(2) . . ?
 C31 C33 C34 119.1(3) . . ?
 C35 C34 C33 120.5(3) . . ?
 C34 C35 C36 121.1(3) . . ?
 C30 C36 C35 118.9(3) . . ?
 C38 C37 C29 112.9(3) . . ?
 C42 C37 C29 126.6(3) . . ?
 C42 C37 C38 120.5(3) . . ?
 C37 C38 C32 113.6(3) . . ?
 C39 C38 C32 127.0(3) . . ?
 C39 C38 C37 119.4(3) . . ?
 C38 C39 C40 121.0(3) . . ?
 C39 C40 C43 120.2(3) . . ?
 C41 C40 C39 118.4(3) . . ?
 C41 C40 C43 121.4(3) . . ?
 O4 C41 C40 118.5(3) . . ?
 O4 C41 C42 120.3(3) . . ?
 C40 C41 C42 121.2(3) . . ?
 C37 C42 C41 119.5(3) . . ?
 C44 C43 C40 112.5(3) . . ?
 C45 C44 C43 120.3(3) . . ?
 C49 C44 C43 122.4(3) . . ?
 C49 C44 C45 117.3(3) . . ?
 C46 C45 C44 121.2(3) . . ?
 C45 C46 C47 120.1(3) . . ?
 C45 C46 C50 126.2(3) . . ?
 C47 C46 C50 113.5(3) . . ?
 C46 C47 C53 113.2(3) . . ?
 C48 C47 C46 119.9(3) . . ?
 C48 C47 C53 126.8(3) . . ?
 C47 C48 C49 119.0(3) . . ?
 O5 C49 C44 117.4(3) . . ?
 O5 C49 C48 120.1(3) . . ?
 C44 C49 C48 122.5(3) . . ?
 C46 C50 C51 105.2(3) . . ?
 C59 C50 C46 104.7(3) . . ?
 C59 C50 C51 105.0(3) . . ?
 C52 C51 C50 113.5(3) . . ?
 C57 C51 C50 125.9(4) . . ?
 C57 C51 C52 120.6(4) . . ?
 C51 C52 C53 113.6(3) . . ?
 C54 C52 C51 119.9(4) . . ?
 C54 C52 C53 126.5(4) . . ?
 C52 C53 C47 104.0(3) . . ?
 C58 C53 C47 106.5(3) . . ?
 C58 C53 C52 105.2(3) . . ?
 C55 C54 C52 119.8(5) . . ?
 C56 C55 C54 120.8(5) . . ?
 C55 C56 C57 121.3(5) . . ?
 C51 C57 C56 117.6(5) . . ?
 C59 C58 C53 113.4(3) . . ?
 C63 C58 C53 126.7(4) . . ?
 C63 C58 C59 119.8(3) . . ?
 C58 C59 C50 114.0(3) . . ?
 C60 C59 C50 124.8(4) . . ?
 C60 C59 C58 121.2(3) . . ?
 C59 C60 C61 118.5(4) . . ?
 O6 C61 C60 120.3(4) . . ?
 O6 C61 C62 117.8(3) . . ?
 C62 C61 C60 121.9(3) . . ?
 C61 C62 C63 117.9(3) . . ?
 C61 C62 C64 121.3(3) . . ?
 C63 C62 C64 120.8(4) . . ?
 C58 C63 C62 120.7(4) . . ?
 C2 C64 C62 111.3(3) . . ?
 C65 N1 C70 119.5(4) . . ?
 C69 N1 C65 120.3(4) . . ?
 C69 N1 C70 120.3(4) . . ?
 C72 N2 C76 118.6(5) . . ?
 C73 N2 C72 120.4(5) . . ?
 C73 N2 C76 120.9(4) . . ?
 N1 C65 C66 120.2(4) . . ?
 C65 C66 C67 120.6(4) . . ?
 C66 C67 C68 116.8(4) . . ?
 C66 C67 C71 121.8(3) . . ?
 C68 C67 C71 121.4(4) . . ?
 C69 C68 C67 120.7(4) . . ?
 N1 C69 C68 121.5(4) . . ?
 C74 C71 C67 121.8(4) . . ?
 C75 C71 C67 121.4(4) . . ?
 C75 C71 C74 116.8(4) . . ?
 N2 C72 C75 120.2(5) . . ?
 C74 C73 N2 121.6(4) . . ?
 C73 C74 C71 120.6(4) . . ?
 C72 C75 C71 120.4(4) . . ?

_shelx_res_file
;
TITL tx170_a.res in P4/n
    tx170_sq.res
    created by SHELXL-2016/6 at 15:53:52 on 10-Dec-2018
REM Old TITL TX170 in P4/n
REM SHELXT solution in P4/n: R1 0.242, Rweak 0.016, Alpha 0.039
REM <I/s> 0.657 for 575 systematic absences, Orientation as input
REM Formula found by SHELXT: C160 N21 O12 F32 P3
CELL 1.54184 30.6918 30.6918 20.2431 90 90 90
ZERR 8 0.0001 0.0001 0.0001 0 0 0
LATT 1
SYMM 0.5-X,0.5-Y,+Z
SYMM 0.5-Y,+X,+Z
SYMM +Y,0.5-X,+Z
SFAC C H F N O P
UNIT 600 448 96 16 48 16

L.S. 6 0 244
PLAN  43
BOND
ABIN
fmap 2
HTAB
acta
OMIT -3 4 5
OMIT 3 7 2
OMIT 4 6 1
OMIT -2 4 2
OMIT 1 7 0
OMIT -3 6 12
OMIT -2 13 1
OMIT -1 10 2
OMIT 6 12 0
OMIT -1 12 7
OMIT -2 7 10
OMIT -7 10 4
OMIT -2 4 1
OMIT 5 9 6
OMIT 5 7 1
REM <olex2.extras>
REM <HklSrc "%.\\tx170_sq.hkl">
REM </olex2.extras>

WGHT    0.162600   23.218300
FVAR       0.14040
P1    6    0.119148    0.301370    0.469841    10.50000    0.07391    0.07330 =
         0.06623   -0.00110    0.01417    0.01223
F1    3    0.122699    0.313610    0.547347    10.50000    0.08223    0.05307 =
         0.06180   -0.01250   -0.01075    0.00952
F2    3    0.141168    0.257346    0.484029    10.50000    0.33381    0.19188 =
         0.12355   -0.04306   -0.02520    0.18685
F3    3    0.075654    0.276826    0.481680    10.50000    0.14075    0.16697 =
         0.09275   -0.00158   -0.01965   -0.08748
F4    3    0.117520    0.291285    0.393726    10.50000    0.24830    0.15228 =
         0.05779   -0.01852    0.02991    0.01455
F5    3    0.098082    0.345577    0.457255    10.50000    0.18823    0.07183 =
         0.12399    0.00434   -0.06480    0.02651
F6    3    0.162873    0.328203    0.464830    10.50000    0.09680    0.32291 =
         0.11748    0.01626    0.00566   -0.01962
P2    6    0.291471    0.378064    0.791866    11.00000    0.04242    0.11689 =
         0.06776   -0.02689   -0.00335    0.00719
F10   3    0.280048    0.371206    0.867436    11.00000    0.17919    0.13319 =
         0.08245   -0.00602    0.03332    0.07057
F11   3    0.331784    0.346889    0.802598    11.00000    0.08532    0.10702 =
         0.10279   -0.02860   -0.00044    0.02700
F12   3    0.263617    0.338042    0.771065    11.00000    0.10982    0.23054 =
         0.19385   -0.08302   -0.01333   -0.05965
F13   3    0.303299    0.384878    0.717525    11.00000    0.12629    0.23185 =
         0.08542    0.00278    0.02899    0.06684
F14   3    0.251595    0.409913    0.784306    11.00000    0.06738    0.24131 =
         0.09496   -0.02995   -0.01668    0.06290
F15   3    0.319579    0.418812    0.814196    11.00000    0.09111    0.09526 =
         0.18364    0.00424   -0.05560    0.00597
P3    6    0.250000    0.750000    0.748484    10.50000    0.05281    0.04813 =
         0.04560    0.00000    0.00000    0.00049
F7    3    0.246829    0.714366    0.695932    11.00000    0.09309    0.23261 =
         0.20174   -0.15996    0.00581   -0.00276
F8    3    0.198072    0.753283    0.748940    11.00000    0.05386    0.08858 =
         0.07707    0.00021   -0.00215    0.00248
F9    3    0.253329    0.784712    0.803612    11.00000    0.09376    0.18793 =
         0.20093   -0.14146    0.00304    0.00322
O1    5    0.325008    0.495209    0.585611    11.00000    0.05944    0.06744 =
         0.05149   -0.01701    0.00298   -0.00180
AFIX 147
H1    2    0.343733    0.476546    0.591463    11.00000   -1.50000
AFIX   0
O2    5    0.209818    0.609726    0.960105    11.00000    0.04265    0.04115 =
         0.05968   -0.00600    0.01087    0.00672
AFIX 147
H2    2    0.207078    0.635383    0.949598    11.00000   -1.50000
AFIX   0
O3    5    0.250674    0.439879    0.945760    11.00000    0.03381    0.04559 =
         0.06720   -0.00826    0.00077    0.00441
AFIX 147
H3    2    0.256169    0.420680    0.918851    11.00000   -1.50000
AFIX   0
O4    5    0.009597    0.532852    0.714187    11.00000    0.08053    0.05868 =
         0.05522    0.00762   -0.01195    0.01211
AFIX 147
H4    2    0.014012    0.526558    0.675393    11.00000   -1.50000
AFIX   0
O5    5    0.085705    0.384160    0.612255    11.00000    0.07321    0.04222 =
         0.06772    0.01440    0.00846   -0.00284
AFIX 147
H5    2    0.102915    0.367073    0.595261    11.00000   -1.50000
AFIX   0
O6    5    0.239863    0.644664    0.587781    11.00000    0.06777    0.05672 =
         0.06328    0.00133   -0.00956   -0.01480
AFIX 147
H6    2    0.219477    0.660967    0.596415    11.00000   -1.50000
AFIX   0
C1    1    0.327393    0.525890    0.635457    11.00000    0.03754    0.05266 =
         0.04606   -0.00828    0.00629   -0.00581
C2    1    0.316672    0.569274    0.620489    11.00000    0.03782    0.05884 =
         0.04025    0.00096    0.00233   -0.00979
C3    1    0.318448    0.600058    0.671522    11.00000    0.03813    0.04488 =
         0.04513    0.00671    0.00055   -0.00586
AFIX  43
H3A   2    0.311792    0.629047    0.662746    11.00000   -1.20000
AFIX   0
C4    1    0.330059    0.587653    0.735082    11.00000    0.03385    0.04070 =
         0.04146   -0.00091    0.00040   -0.00243
C5    1    0.340371    0.544364    0.748483    11.00000    0.03257    0.04045 =
         0.04397   -0.00208    0.00438   -0.00015
C6    1    0.338607    0.513264    0.699140    11.00000    0.03363    0.04446 =
         0.05054   -0.00613    0.00644    0.00063
AFIX  43
H6A   2    0.344849    0.484256    0.708460    11.00000   -1.20000
AFIX   0
C7    1    0.351840    0.536366    0.820400    11.00000    0.03226    0.03445 =
         0.04432   -0.00015    0.00259    0.00235
AFIX  13
H7    2    0.359109    0.505900    0.829814    11.00000   -1.20000
AFIX   0
C8    1    0.389055    0.567977    0.836242    11.00000    0.03534    0.03937 =
         0.03665   -0.00230    0.00352    0.00277
C9    1    0.378520    0.611390    0.823206    11.00000    0.03686    0.03912 =
         0.03603   -0.00126    0.00262   -0.00041
C10   1    0.332439    0.617236    0.795781    11.00000    0.03970    0.03341 =
         0.04282    0.00124    0.00089    0.00105
AFIX  13
H10   2    0.325111    0.647665    0.786199    11.00000   -1.20000
AFIX   0
C11   1    0.408512    0.643979    0.836150    11.00000    0.04582    0.04258 =
         0.04394   -0.00097    0.00175   -0.00396
AFIX  43
H11   2    0.401800    0.672897    0.826941    11.00000   -1.20000
AFIX   0
C12   1    0.448680    0.633127    0.862985    11.00000    0.04517    0.05463 =
         0.04637   -0.00548   -0.00097   -0.01002
AFIX  43
H12   2    0.468685    0.655014    0.872443    11.00000   -1.20000
AFIX   0
C13   1    0.459431    0.589794    0.875953    11.00000    0.04054    0.06024 =
         0.04672   -0.00004   -0.00473    0.00124
AFIX  43
H13   2    0.486458    0.582826    0.893839    11.00000   -1.20000
AFIX   0
C14   1    0.429298    0.556915    0.861878    11.00000    0.03992    0.04547 =
         0.04324    0.00053    0.00140    0.00354
AFIX  43
H14   2    0.436266    0.527879    0.869691    11.00000   -1.20000
AFIX   0
C15   1    0.302482    0.596397    0.846801    11.00000    0.03418    0.03448 =
         0.04008   -0.00089   -0.00054    0.00079
C16   1    0.313050    0.552958    0.860190    11.00000    0.03467    0.03493 =
         0.03853   -0.00192   -0.00071    0.00256
C17   1    0.290318    0.529945    0.907431    11.00000    0.03331    0.03180 =
         0.04103   -0.00116   -0.00086    0.00174
AFIX  43
H17   2    0.298112    0.501285    0.916531    11.00000   -1.20000
AFIX   0
C18   1    0.255681    0.549018    0.941944    11.00000    0.03009    0.03863 =
         0.03887   -0.00463   -0.00117   -0.00309
C19   1    0.244284    0.591895    0.926451    11.00000    0.03091    0.03916 =
         0.04314   -0.00857    0.00018    0.00228
C20   1    0.267699    0.615753    0.879658    11.00000    0.03754    0.03183 =
         0.04487   -0.00386   -0.00134    0.00440
AFIX  43
H20   2    0.260074    0.644451    0.870503    11.00000   -1.20000
AFIX   0
C21   1    0.231349    0.523088    0.994054    11.00000    0.03486    0.04118 =
         0.04061   -0.00560   -0.00088   -0.00181
AFIX  23
H21A  2    0.251972    0.505490    1.018682    11.00000   -1.20000
H21B  2    0.217585    0.543070    1.024758    11.00000   -1.20000
AFIX   0
C22   1    0.196897    0.493661    0.964230    11.00000    0.03483    0.03573 =
         0.03857   -0.00127    0.00469   -0.00368
C23   1    0.153248    0.506631    0.961149    11.00000    0.03440    0.03217 =
         0.03527   -0.00184    0.00348   -0.00023
AFIX  43
H23   2    0.145051    0.533686    0.977689    11.00000   -1.20000
AFIX   0
C24   1    0.122145    0.479398    0.933590    11.00000    0.03258    0.03355 =
         0.03710    0.00003    0.00627   -0.00024
C25   1    0.134243    0.439240    0.906822    11.00000    0.03381    0.03442 =
         0.03616   -0.00021    0.00466   -0.00216
C27   1    0.177584    0.425719    0.908947    11.00000    0.03593    0.03350 =
         0.04390   -0.00355    0.00516    0.00312
AFIX  43
H27   2    0.185833    0.399067    0.891020    11.00000   -1.20000
AFIX   0
C28   1    0.208306    0.452897    0.938442    11.00000    0.03220    0.03860 =
         0.04401   -0.00047    0.00439    0.00277
C29   1    0.073274    0.487341    0.931092    11.00000    0.03180    0.03371 =
         0.04063   -0.00218    0.00429    0.00016
AFIX  13
H29   2    0.064660    0.515489    0.949851    11.00000   -1.20000
AFIX   0
C30   1    0.053324    0.448300    0.967513    11.00000    0.03028    0.03662 =
         0.03944   -0.00141    0.00174   -0.00311
C31   1    0.065967    0.408256    0.940233    11.00000    0.03358    0.03786 =
         0.03868   -0.00216    0.00135   -0.00481
C32   1    0.096201    0.412836    0.880754    11.00000    0.03494    0.03503 =
         0.03799   -0.00295    0.00382   -0.00328
AFIX  13
H32   2    0.104975    0.384778    0.861859    11.00000   -1.20000
AFIX   0
C33   1    0.051745    0.369368    0.967822    11.00000    0.04884    0.03669 =
         0.05068   -0.00345    0.00593   -0.00673
AFIX  43
H33   2    0.060065    0.342831    0.949580    11.00000   -1.20000
AFIX   0
C34   1    0.024929    0.370635    1.023027    11.00000    0.06602    0.04451 =
         0.06139    0.00349    0.01834   -0.01432
AFIX  43
H34   2    0.014954    0.344769    1.041572    11.00000   -1.20000
AFIX   0
C35   1    0.013052    0.409691    1.050387    11.00000    0.05749    0.05459 =
         0.05489   -0.00238    0.02064   -0.00702
AFIX  43
H35   2   -0.004578    0.409973    1.087750    11.00000   -1.20000
AFIX   0
C36   1    0.026997    0.449135    1.023066    11.00000    0.04048    0.04334 =
         0.04573   -0.00403    0.00729   -0.00051
AFIX  43
H36   2    0.018728    0.475510    1.041892    11.00000   -1.20000
AFIX   0
C37   1    0.059997    0.481954    0.858537    11.00000    0.03109    0.03934 =
         0.04158   -0.00182    0.00203   -0.00272
C38   1    0.071975    0.441566    0.832309    11.00000    0.03085    0.03748 =
         0.03836   -0.00122    0.00424   -0.00552
C39   1    0.061009    0.431574    0.767720    11.00000    0.03474    0.03942 =
         0.04184   -0.00091    0.00367   -0.00568
AFIX  43
H39   2    0.068106    0.404345    0.750676    11.00000   -1.20000
AFIX   0
C40   1    0.039277    0.462014    0.727457    11.00000    0.04148    0.04772 =
         0.03936    0.00127    0.00106   -0.00839
C41   1    0.028878    0.502371    0.754180    11.00000    0.04457    0.04706 =
         0.04954    0.00940   -0.00086    0.00067
C42   1    0.038827    0.512460    0.819703    11.00000    0.04011    0.03721 =
         0.04823   -0.00036    0.00471   -0.00043
AFIX  43
H42   2    0.031293    0.539464    0.837136    11.00000   -1.20000
AFIX   0
C43   1    0.028380    0.450775    0.656198    11.00000    0.04955    0.05150 =
         0.04178    0.00148   -0.00413   -0.00800
AFIX  23
H43A  2    0.020160    0.420306    0.653607    11.00000   -1.20000
H43B  2    0.003580    0.468030    0.642132    11.00000   -1.20000
AFIX   0
C44   1    0.066025    0.459014    0.609940    11.00000    0.05185    0.04570 =
         0.03656    0.00376   -0.00520   -0.00714
C45   1    0.073683    0.501005    0.585175    11.00000    0.04818    0.04225 =
         0.04473    0.00221   -0.00664   -0.00325
AFIX  43
H45   2    0.055422    0.523737    0.597678    11.00000   -1.20000
AFIX   0
C46   1    0.107955    0.509225    0.542430    11.00000    0.05122    0.04419 =
         0.04348    0.00921   -0.00873   -0.00624
C47   1    0.136243    0.475583    0.524136    11.00000    0.05107    0.04661 =
         0.03946    0.00580   -0.00601   -0.00784
C48   1    0.129149    0.433677    0.547219    11.00000    0.05545    0.04260 =
         0.04209    0.00359   -0.00501   -0.00221
AFIX  43
H48   2    0.147523    0.411016    0.534800    11.00000   -1.20000
AFIX   0
C49   1    0.094011    0.426001    0.589387    11.00000    0.05370    0.04166 =
         0.04295    0.00909   -0.00402   -0.00469
C50   1    0.117108    0.552261    0.506907    11.00000    0.05380    0.04480 =
         0.05655    0.01241   -0.00718   -0.00853
AFIX  13
H50   2    0.096855    0.575673    0.518776    11.00000   -1.20000
AFIX   0
C51   1    0.116842    0.540908    0.432798    11.00000    0.06165    0.05796 =
         0.05325    0.02298   -0.01483   -0.02138
C52   1    0.145730    0.507762    0.416120    11.00000    0.06187    0.06378 =
         0.04402    0.01139   -0.00684   -0.01808
C53   1    0.171538    0.490139    0.474978    11.00000    0.05514    0.05168 =
         0.04061    0.00622   -0.00196   -0.00709
AFIX  13
H53   2    0.191963    0.466879    0.463105    11.00000   -1.20000
AFIX   0
C54   1    0.148106    0.493189    0.351294    11.00000    0.08301    0.09020 =
         0.04574    0.01106   -0.00245   -0.01836
AFIX  43
H54   2    0.167084    0.470751    0.340096    11.00000   -1.20000
AFIX   0
C55   1    0.122430    0.511954    0.303954    11.00000    0.10763    0.11411 =
         0.04577    0.01773   -0.01171   -0.02410
AFIX  43
H55   2    0.124138    0.502201    0.260535    11.00000   -1.20000
AFIX   0
C56   1    0.094553    0.544566    0.319565    11.00000    0.10018    0.10428 =
         0.05460    0.03502   -0.02451   -0.03368
AFIX  43
H56   2    0.077462    0.556924    0.286579    11.00000   -1.20000
AFIX   0
C57   1    0.090922    0.560204    0.385080    11.00000    0.07527    0.07389 =
         0.07104    0.03025   -0.02139   -0.02385
AFIX  43
H57   2    0.071807    0.582645    0.395712    11.00000   -1.20000
AFIX   0
C58   1    0.193569    0.529844    0.505353    11.00000    0.05396    0.05298 =
         0.04025    0.00984   -0.00165   -0.00908
C59   1    0.164580    0.562580    0.522941    11.00000    0.05532    0.05046 =
         0.04605    0.01402   -0.00769   -0.01189
C60   1    0.179049    0.601151    0.550585    11.00000    0.05419    0.04589 =
         0.05274    0.00935   -0.00487   -0.00721
AFIX  43
H60   2    0.159447    0.622831    0.562709    11.00000   -1.20000
AFIX   0
C61   1    0.224102    0.606837    0.559945    11.00000    0.06025    0.05335 =
         0.04307    0.01165   -0.00819   -0.01732
C62   1    0.254024    0.575242    0.541547    11.00000    0.05193    0.06019 =
         0.03822    0.01021   -0.00217   -0.01187
C63   1    0.237845    0.536038    0.513990    11.00000    0.05248    0.05834 =
         0.03941    0.00754   -0.00125   -0.00874
AFIX  43
H63   2    0.257203    0.514215    0.501563    11.00000   -1.20000
AFIX   0
C64   1    0.302708    0.582044    0.551385    11.00000    0.05461    0.06712 =
         0.04659    0.00594    0.00256   -0.01714
AFIX  23
H64A  2    0.318619    0.564693    0.519415    11.00000   -1.20000
H64B  2    0.309807    0.612430    0.543786    11.00000   -1.20000
AFIX   0

N1    4    0.206440    0.393874    0.653971    11.00000    0.05359    0.07286 =
         0.07980    0.02011   -0.01272   -0.01067
N2    4    0.165630    0.609693    0.742400    11.00000    0.07836    0.08045 =
         0.06688   -0.01037    0.01433   -0.02381
C65   1    0.232114    0.425800    0.630089    11.00000    0.05517    0.07835 =
         0.06889    0.01600   -0.00064   -0.00745
AFIX  43
H65   2    0.254299    0.419093    0.600495    11.00000   -1.20000
AFIX   0
C66   1    0.225620    0.468264    0.649330    11.00000    0.04569    0.07266 =
         0.05745    0.01449    0.00099   -0.01341
AFIX  43
H66   2    0.243423    0.490138    0.632531    11.00000   -1.20000
AFIX   0
C67   1    0.192725    0.478780    0.693611    11.00000    0.04085    0.07389 =
         0.04857    0.01358   -0.00256   -0.01309
C68   1    0.167560    0.444116    0.717903    11.00000    0.04365    0.08876 =
         0.06447    0.02588    0.00180   -0.01623
AFIX  43
H68   2    0.145596    0.449589    0.748445    11.00000   -1.20000
AFIX   0
C69   1    0.174870    0.403146    0.697503    11.00000    0.05098    0.07764 =
         0.08237    0.02963   -0.01110   -0.01815
AFIX  43
H69   2    0.157646    0.380697    0.713941    11.00000   -1.20000
AFIX   0
C70   1    0.213470    0.348703    0.632107    11.00000    0.08484    0.07285 =
         0.11693    0.01493   -0.02261   -0.00698
AFIX 137
H70A  2    0.202699    0.345272    0.587889    11.00000   -1.50000
H70B  2    0.198243    0.329170    0.661072    11.00000   -1.50000
H70C  2    0.244057    0.342191    0.633095    11.00000   -1.50000
AFIX   0
C71   1    0.183366    0.524025    0.711937    11.00000    0.04442    0.08535 =
         0.04477    0.00852   -0.00006   -0.01757
C72   1    0.132504    0.580799    0.738881    11.00000    0.06466    0.09319 =
         0.10126   -0.01945    0.02261   -0.01994
AFIX  43
H72   2    0.104054    0.589991    0.746355    11.00000   -1.20000
AFIX   0
C73   1    0.206744    0.596967    0.730324    11.00000    0.05695    0.08509 =
         0.05918    0.00740   -0.00169   -0.02430
AFIX  43
H73   2    0.229036    0.617465    0.731880    11.00000   -1.20000
AFIX   0
C74   1    0.216373    0.555528    0.716120    11.00000    0.05011    0.08340 =
         0.06015    0.01392    0.00127   -0.02046
AFIX  43
H74   2    0.245210    0.547514    0.708949    11.00000   -1.20000
AFIX   0
C75   1    0.140700    0.538114    0.724370    11.00000    0.05740    0.08631 =
         0.08188   -0.01458    0.01141   -0.02338
AFIX  43
H75   2    0.117826    0.518271    0.722728    11.00000   -1.20000
AFIX   0
C76   1    0.155479    0.655675    0.757443    11.00000    0.10476    0.08649 =
         0.10824   -0.01849    0.02277   -0.01914
AFIX 137
H76A  2    0.125210    0.661132    0.748816    11.00000   -1.50000
H76B  2    0.172998    0.674334    0.730182    11.00000   -1.50000
H76C  2    0.161631    0.661445    0.803110    11.00000   -1.50000
AFIX   0
HKLF 4


REM  tx170_a.res in P4/n
REM R1 =  0.0946 for   15737 Fo > 4sig(Fo)  and  0.1058 for all   19235 data
REM    914 parameters refined using      0 restraints

END

WGHT      0.1626     23.2194

REM Instructions for potential hydrogen bonds
EQIV $2 y, -x+1/2, z
HTAB O1 O5_$2
HTAB O3 F10
HTAB O5 F1
EQIV $1 -x+1/2, -y+3/2, z
HTAB C20 F9_$1
HTAB C65 F1_$2
HTAB C65 F3_$2
EQIV $3 -y+1/2, x, z
HTAB C69 F11_$3
HTAB C76 F8

REM Highest difference peak  0.930,  deepest hole -0.577,  1-sigma level  0.083
Q1    1   0.1133  0.3063  0.4962  11.00000  0.05    0.93
Q2    1   0.1384  0.3012  0.4772  11.00000  0.05    0.82
Q3    1   0.1068  0.2868  0.4494  11.00000  0.05    0.75
Q4    1   0.1619  0.2867  0.4358  11.00000  0.05    0.73
Q5    1   0.1265  0.3030  0.5434  11.00000  0.05    0.70
Q6    1   0.1367  0.3119  0.5205  11.00000  0.05    0.68
Q7    1   0.1075  0.2567  0.4824  11.00000  0.05    0.67
Q8    1   0.3342  0.3970  0.7628  11.00000  0.05    0.61
Q9    1   0.2444  0.7959  0.7629  11.00000  0.05    0.49
Q10   1   0.2539  0.7383  0.6786  11.00000  0.05    0.46
Q11   1   0.2503  0.7588  0.8140  11.00000  0.05    0.46
Q12   1   0.0672  0.3117  0.4665  11.00000  0.05    0.45
Q13   1   0.0749  0.2965  0.5018  11.00000  0.05    0.45
Q14   1   0.2562  0.7024  0.7305  11.00000  0.05    0.45
Q15   1   0.2569  0.7313  0.6735  11.00000  0.05    0.43
Q16   1   0.1341  0.3455  0.4416  11.00000  0.05    0.43
Q17   1   0.1026  0.3276  0.4266  11.00000  0.05    0.40
Q18   1   0.1817  0.7299  0.9239  11.00000  0.05    0.39
Q19   1   0.0881  0.3494  0.4701  11.00000  0.05    0.37
Q20   1   0.3079  0.3299  0.7811  11.00000  0.05    0.37
Q21   1   0.2500  0.2500  0.9660  10.25000  0.05    0.35
Q22   1   0.2783  0.5477  1.1663  11.00000  0.05    0.35
Q23   1   0.2508  0.3589  0.8054  11.00000  0.05    0.35
Q24   1   0.2500  0.2500  0.5439  10.25000  0.05    0.34
Q25   1   0.3066  0.3975  0.8503  11.00000  0.05    0.34
Q26   1   0.2500  0.2500  0.6604  10.25000  0.05    0.33
Q27   1   0.1866  0.6992  0.9394  11.00000  0.05    0.33
Q28   1   0.1699  0.2812  0.5086  11.00000  0.05    0.33
Q29   1   0.1707  0.3316  0.4750  11.00000  0.05    0.33
Q30   1   0.3279  0.7202  0.9000  11.00000  0.05    0.32
Q31   1   0.1057  0.6389  0.9962  11.00000  0.05    0.32
Q32   1   0.0707  0.2729  0.4504  11.00000  0.05    0.32
Q33   1   0.0692  0.4157  0.3967  11.00000  0.05    0.30
Q34   1   0.1611  0.2143  0.3051  11.00000  0.05    0.30
Q35   1   0.1706  0.3569  1.1473  11.00000  0.05    0.30
Q36   1  -0.0992  0.3745  1.0702  11.00000  0.05    0.29
Q37   1   0.3151  0.5499  0.6253  11.00000  0.05    0.29
Q38   1   0.3777  0.5069  0.4397  11.00000  0.05    0.28
Q39   1   0.0861  0.5606  0.3524  11.00000  0.05    0.28
Q40   1   0.3123  0.5156  0.5697  11.00000  0.05    0.28
Q41   1   0.3600  0.5190  0.4105  11.00000  0.05    0.27
Q42   1   0.4502  0.6150  0.8661  11.00000  0.05    0.27
Q43   1   0.1023  0.3577  0.4179  11.00000  0.05    0.27
;
_shelx_res_checksum                39866
_shelx_hkl_file
;
   0   0   1  989.88   29.24
   0   0   2  368.35   10.59
   0   0  -2  351.12   10.58
   0   0   3 1182.20   35.16
   0   0  -3 1193.20   35.14
   0   0   4 2449.16   72.16
   0   0  -4 2437.38   72.13
   0   0  -5   51.80    1.59
   0   0  -5   56.42    1.64
   0   0   5   53.88    1.69
   0   0  -6 2198.38   61.78
   0   0  -6 2033.62   61.72
   0   0   6 2211.11   61.83
   0   0  -7   87.09    2.64
   0   0   7   85.39    2.78
   0   0   8    4.71    0.43
   0   0  -8    3.80    0.29
   0   0   9 2199.96   65.80
   0   0  -9 2235.64   65.72
   0   0  10  173.83    5.32
   0   0 -10  171.06    5.20
   0   0  11    0.63    0.46
   0   0 -11    0.53    0.25
   0   0  12  304.08    8.61
   0   0 -12  271.85    8.43
   0   0  13   24.29    1.13
   0   0 -13   24.78    0.98
   0   0 -13   23.70    1.30
   0   0  13   24.85    1.01
   0   0 -14    0.94    0.88
   0   0  14   -0.14    0.55
   0   0  14    0.45    0.45
   0   0 -14    0.36    0.41
   0   0  15  205.71    6.53
   0   0  15  207.81    6.40
   0   0 -15  225.86    6.85
   0   0 -15  203.63    6.37
   0   0  16    4.53    0.69
   0   0 -16    4.86    0.55
   0   0  16    3.26    0.57
   0   0 -16    4.98    1.23
   0   0 -17   41.27    2.17
   0   0  17   37.22    1.44
   0   0 -17   38.84    1.41
   0   0  18   33.87    1.35
   0   0 -18   34.70    1.33
   0   0 -19    0.68    0.52
   0   0  19    0.22    0.57
   0   0  19    0.44    0.55
   0   0  20    1.09    0.53
   0   0 -20    1.16    0.51
   0   0 -20    0.05    1.55
   0   0  21   14.68    0.77
   0   0  22    0.96    0.44
   0   1   1 3264.70   96.46
   1   0   1 3269.41   96.46
  -1   0   2  208.60    6.07
   1   0   2  205.59    6.07
   0  -1  -2  198.46    6.04
   1   0  -2  205.79    6.06
   0   1   2  215.11    6.07
   1   0   3    3.61    0.23
  -1   0   3    3.43    0.24
   0   1  -3    3.31    0.21
   0  -1  -3    3.94    0.16
   0  -1  -3    3.66    0.14
   1   0  -3    3.53    0.20
   0   1   3    3.46    0.24
   0  -1  -4  333.63   10.07
  -1   0  -4  348.33   10.10
   1   0   4  364.84   10.14
   1   0  -4  352.86   10.11
   0   1  -4  336.66   10.11
   0   1   4  313.73   10.13
  -1   0   4  343.84   10.14
   0  -1  -4  343.06   10.09
   0   1  -5  124.69    3.69
  -1   0   5  120.48    3.72
   1   0   5  120.72    3.71
   0  -1  -5  117.84    3.63
   1   0  -5  125.60    3.68
   0   1   5  122.43    3.72
   0  -1  -5  125.71    3.66
  -1   0  -5  127.81    3.67
   0  -1  -6 1018.97   29.22
  -1   0   6  988.61   29.29
   0  -1  -6  951.79   29.18
   0   1   6 1022.18   29.29
   0   1  -6 1039.69   29.25
   1   0   6 1014.92   29.28
   1   0  -6  967.41   29.20
  -1   0  -6 1011.66   29.23
   1   0  -6 1017.72   29.24
   0  -1  -7    4.04    0.26
   0   1   7    3.76    0.39
   1   0  -7    3.81    0.20
   1   0  -7    3.37    0.28
   1   0   7    3.46    0.39
  -1   0   7    3.91    0.41
   0  -1  -7    3.58    0.14
  -1   0  -7    4.29    0.28
   1   0   8    9.44    0.55
   0   1  -8    8.99    0.32
   0  -1  -8   10.32    0.41
   1   0  -8   10.10    0.34
  -1   0   8    9.56    0.56
   1   0  -8    9.67    0.43
   0   1  -8    9.84    0.46
  -1   0  -8   10.25    0.43
   1   0   9  108.81    3.21
   1   0  -9  108.01    3.11
   0   1  -9  109.66    3.13
  -1   0  -9  107.84    3.11
   0   1   9  110.99    3.22
   0  -1  -9  108.83    3.09
  -1   0   9  104.04    3.23
  -1   0 -10    0.80    0.25
   0   1  10    0.60    0.49
  -1   0  10   -0.20    0.48
   1   0 -10    0.96    0.27
   0  -1 -10    0.71    0.23
   1   0  10    0.47    0.46
   0   1 -10    0.55    0.29
  -1   0 -11   25.36    0.87
   1   0  11   26.24    1.05
   1   0 -11   22.88    0.87
   0  -1 -11   23.61    0.84
   0   1 -11   24.49    0.90
   0   1  11   25.22    1.05
  -1   0  11   24.68    1.07
   0   1  12   16.32    0.85
  -1   0 -12   14.07    0.58
   1   0  12   14.34    0.84
   0   1 -12   14.31    0.62
  -1   0  12   14.88    0.84
   1   0 -12   12.40    0.58
   0   1 -13  381.14   11.64
   0  -1  13  363.06   11.37
   0   1 -13  384.10   11.34
   0   1 -13  356.08   11.32
   1   0 -13  406.84   11.66
   0   1  13  386.16   11.37
  -1   0 -13  386.78   11.35
   1   0  13  386.06   11.48
   1   0 -13  364.24   11.34
  -1   0  13  380.43   11.37
   1   0  13  379.58   11.37
   0  -1 -13  384.19   11.35
  -1   0  13  378.92   11.49
  -1   0 -13  365.95   11.58
   0  -1 -13  397.21   11.61
   0   1  13  386.36   11.49
   0  -1 -14   11.47    0.66
  -1   0  14   11.38    0.68
   1   0  14   13.37    0.84
  -1   0 -14   10.77    1.07
   1   0 -14   12.01    0.66
  -1   0 -14   12.05    0.67
   0   1 -14   12.78    0.67
   1   0  14   12.81    0.64
   0  -1 -14   11.27    1.06
   0   1  14   11.24    0.67
   1   0 -14   12.93    1.17
   0   1 -14   12.28    1.15
   1   0  14   11.44    0.69
   0   1  14   11.85    0.81
  -1   0  14   12.10    0.84
   0  -1  14   12.88    0.70
   0   1  15    7.00    0.74
   0   1 -15    7.42    0.57
   0   1  15    8.81    0.62
  -1   0  15    7.25    0.62
  -1   0 -15    6.05    1.07
   1   0 -15    7.78    0.60
   0   1 -15    9.32    1.21
   0  -1 -15    7.52    0.59
  -1   0 -15    7.20    0.58
   1   0  15    7.14    0.73
  -1   0  15    8.06    0.74
   1   0  15    8.92    0.63
   1   0 -15    7.85    1.21
   0  -1 -15    6.52    1.08
   0  -1  15    6.62    0.61
   0   1  16    9.58    0.80
   0   1 -16    8.50    0.65
   0  -1 -16   11.08    1.32
  -1   0 -16    9.89    0.66
   0  -1  16    9.48    0.70
   1   0 -16    9.77    0.66
   0  -1 -16    8.38    0.66
   1   0  16    9.43    0.81
   0   1  16    7.85    0.68
   0   1 -16    9.39    1.37
  -1   0 -16    9.02    1.30
   1   0 -16   11.05    1.40
  -1   0  16   10.63    0.83
  -1   0  16    8.65    0.68
   1   0  16    9.16    0.71
   0  -1 -17   12.49    1.51
  -1   0 -17   11.77    1.52
   0  -1  17   10.70    0.75
   1   0 -17   12.92    1.57
  -1   0 -17   10.55    0.71
   0   1  17    9.48    0.82
   1   0  17    9.68    0.84
   1   0  17   10.33    0.77
   0  -1 -17   10.27    0.71
  -1   0  17   10.31    0.87
   0   1  17   11.06    0.75
  -1   0  17   11.00    0.72
   0   1 -17   11.01    0.69
   1   0 -17   11.02    0.73
   0   1 -17   11.79    1.59
  -1   0 -18    0.15    1.46
   0   1 -18    0.52    1.46
   0  -1 -18    1.36    1.47
  -1   0  18   -0.37    0.65
   1   0  18    0.54    0.60
   0   1  18    1.36    0.55
   0  -1 -18    1.53    0.57
   1   0 -18    1.49    0.54
  -1   0 -18    0.68    0.53
   0   1 -18    1.25    0.53
   0  -1  18    0.34    0.56
  -1   0  18    0.98    0.55
   1   0 -18    2.40    1.58
   1   0  18    1.01    0.59
   0   1  18    0.65    0.59
   1   0 -19    1.77    0.55
   0  -1  19    0.88    0.56
  -1   0  19    1.41    0.59
   1   0 -19    0.28    1.56
  -1   0  19    1.01    0.55
   0   1 -19    1.63    0.53
  -1   0 -19    0.95    1.53
   0   1  19    1.46    0.56
  -1   0 -19    1.46    0.52
   0   1 -19    2.09    1.58
   0   1  19    1.88    0.60
   1   0  19    1.40    0.58
   1   0  19    1.11    0.57
   0  -1 -19    2.50    1.49
   0  -1 -19    1.50    0.56
   1   0 -20   -0.11    1.53
  -1   0  20    0.77    0.50
  -1   0 -20    0.61    0.50
   0   1 -20   -0.59    1.53
   0  -1  20    0.40    0.53
   1   0  20   -0.23    0.54
   0   1  20    0.17    0.51
   0   1 -20    0.60    0.51
   0  -1 -20    0.05    1.48
  -1   0 -20   -0.85    1.43
   0  -1 -20    0.69    0.51
   0  -1  21    2.12    0.50
  -1   0  21    1.70    0.48
   0   1  21    1.72    0.48
   1   0  21    2.29    0.53
  -1   0  22    2.49    0.45
   1   0  22    2.50    0.45
   0  -1  22    1.69    0.44
   0   1  22    2.44    0.45
   1   0  23    0.95    0.38
   0   1  23    0.63    0.36
   1   1   1   33.29    1.03
   1  -1   1   35.01    1.03
   1   1   2  143.21    4.29
   1  -1  -2  144.51    4.27
   1  -1  -2  142.64    4.27
  -1   1   2  145.95    4.29
   1  -1  -3  532.04   15.58
   1  -1  -3  530.17   15.58
   1   1   3  526.28   15.61
   1   1  -3  515.14   15.60
  -1   1   3  523.87   15.61
   1   1  -4   17.20    0.58
   1   1   4   16.39    0.60
   1  -1  -4   15.87    0.55
   1  -1  -4   16.94    0.53
  -1   1  -4   16.52    0.57
  -1   1   4   17.88    0.62
  -1  -1  -4   16.10    0.54
  -1  -1  -5   17.77    0.57
   1  -1  -5   16.61    0.58
   1   1   5   17.21    0.65
  -1   1  -5   16.89    0.60
  -1   1   5   16.73    0.66
   1  -1  -5   17.24    0.56
   1   1  -5   17.72    0.62
  -1   1  -6 1315.33   38.86
   1   1   6 1324.30   38.90
   1  -1  -6 1299.56   38.82
  -1   1   6 1359.78   38.91
   1   1  -6 1328.47   38.87
   1  -1  -6 1295.34   38.84
  -1  -1  -6 1314.39   38.84
   1  -1  -7  940.62   27.56
   1   1  -7  944.01   27.58
  -1  -1  -7  921.61   27.55
  -1   1   7  946.45   27.63
   1  -1  -7  921.07   27.52
  -1   1  -7  935.49   27.58
   1   1   7  926.87   27.62
   1  -1  -8    4.30    0.19
   1  -1  -8    4.08    0.28
   1   1  -8    3.89    0.31
  -1  -1  -8    4.41    0.28
   1   1  -8    4.77    0.21
  -1   1   8    3.69    0.45
  -1   1  -8    4.54    0.32
   1   1   8    3.67    0.43
   1   1  -9  215.06    5.64
   1   1  -9  241.14    5.76
  -1   1   9  238.56    5.85
  -1   1  -9  236.27    5.75
   1   1   9  235.44    5.84
  -1  -1  -9  230.45    5.71
   1  -1  -9  230.12    5.71
   1  -1 -10  180.30    5.57
  -1   1 -10  186.07    5.61
   1   1  10  188.98    5.71
  -1   1  10  189.22    5.71
   1   1 -10  189.99    5.62
  -1  -1 -10  183.13    5.57
   1   1 -11    0.78    0.29
  -1   1  11    0.36    0.49
  -1  -1 -11    0.60    0.21
   1  -1 -11    0.58    0.22
  -1   1 -11    0.94    0.28
   1   1  11    0.38    0.47
  -1   1  12  716.02   20.30
   1   1 -12  678.14   20.16
   1   1  12  687.00   20.29
  -1   1 -12  653.13   20.15
  -1  -1 -13    8.42    0.88
   1   1 -13    9.74    0.50
   1  -1  13    9.79    0.56
  -1   1 -13   11.04    0.97
  -1   1  13   10.35    0.77
  -1  -1  13   10.26    0.60
  -1   1 -13    9.72    0.58
   1  -1 -13    7.63    0.94
   1   1  13   11.18    0.76
   1  -1  13   10.01    0.61
  -1  -1 -13    9.40    0.58
   1   1 -13   11.22    1.05
   1  -1 -13    9.75    0.59
  -1   1  13   11.09    0.62
   1   1  13    9.43    0.61
   1   1 -13    9.55    0.57
   1   1 -14   60.08    2.07
   1  -1 -14   62.78    2.09
  -1  -1 -14   64.61    2.09
   1   1 -14   63.19    2.55
  -1   1  14   63.90    2.25
   1  -1 -14   66.54    2.49
   1  -1  14   58.98    2.06
  -1  -1 -14   65.22    2.43
  -1  -1  14   64.89    2.12
   1   1  14   63.84    2.25
  -1   1  14   62.94    2.11
  -1   1 -14   63.05    2.08
  -1   1 -14   67.24    2.51
   1   1  14   62.50    2.12
   1  -1  14   63.06    2.13
  -1   1  15    0.74    0.59
   1   1  15    0.97    0.48
  -1   1 -15    0.54    0.45
   1  -1 -15    0.71    0.48
   1  -1  15    0.13    0.50
   1   1 -15    0.38    1.07
  -1   1  15    0.22    0.48
  -1  -1 -15    0.65    0.92
  -1  -1  15    0.96    0.48
  -1   1 -15    2.32    1.06
   1   1  15    1.12    0.38
   1  -1 -15    1.06    1.01
  -1  -1 -15    0.53    0.47
   1   1  15   -0.20    0.60
   1   1 -15    0.60    0.45
  -1   1  16  131.60    4.25
  -1  -1 -16  143.14    4.76
   1   1  16  133.74    4.26
   1   1 -16  136.44    4.22
  -1  -1 -16  136.00    4.23
  -1   1 -16  148.27    4.84
   1  -1 -16  131.63    4.22
  -1  -1  16  135.90    4.25
   1   1 -16  152.49    4.92
   1  -1  16  136.09    4.27
   1   1  16  126.24    4.39
  -1   1 -16  128.81    4.22
   1  -1 -16  136.09    4.79
  -1   1  16  133.99    4.40
   1  -1 -17    2.10    1.33
   1  -1  17    2.56    0.60
   1   1  17    1.78    0.61
   1   1  17    2.27    0.59
   1   1 -17    3.37    0.55
  -1  -1 -17    3.40    1.29
  -1   1  17    1.89    0.57
  -1  -1  17    2.00    0.58
   1   1 -17    1.30    1.39
  -1   1 -17    2.09    0.52
  -1  -1 -17    2.54    0.55
   1  -1 -17    3.11    0.55
  -1   1  17    2.42    0.65
  -1   1 -17    4.20    1.43
   1  -1 -18    1.07    0.53
   1  -1  18    1.07    0.60
  -1   1  18    0.74    0.55
  -1   1 -18    0.79    0.51
   1   1  18    0.61    0.60
  -1  -1 -18    1.10    0.54
  -1   1 -18    0.77    1.41
  -1  -1  18    0.92    0.56
  -1  -1 -18    0.15    1.37
   1   1 -18    1.06    0.53
  -1   1  18    0.58    0.62
   1   1 -18    1.30    1.51
   1  -1 -18    1.26    1.48
   1   1  18    0.78    0.56
   1   1  19    0.50    0.57
  -1   1  19    0.26    0.56
   1  -1  19   -0.11    0.60
  -1   1 -19    0.36    0.49
   1   1 -19    0.51    1.58
  -1   1  19    0.35    0.52
   1  -1 -19   -0.15    0.52
   1  -1 -19    1.32    1.51
   1   1  19   -0.20    0.55
  -1  -1 -19    0.35    0.55
  -1  -1  19    0.26    0.55
   1   1 -19   -0.11    0.52
  -1  -1 -19   -0.94    1.51
  -1   1 -19   -0.53    1.43
   1  -1 -20    2.23    0.55
   1   1  20    1.55    0.55
  -1   1  20    0.76    0.52
  -1  -1  20    1.35    0.52
   1   1 -20    1.78    1.58
  -1   1 -20    2.53    1.53
  -1  -1 -20    1.29    0.55
   1  -1 -20    1.28    1.61
  -1   1 -20    1.39    0.51
  -1  -1 -20    0.21    1.46
   1  -1  20    1.47    0.58
  -1  -1 -21    2.34    1.41
   1  -1 -21    3.09    1.49
  -1   1  21    2.91    0.47
   1  -1  21    3.69    0.56
  -1  -1  21    3.17    0.52
   1   1  21    3.10    0.51
  -1   1  22    0.39    0.41
   1   1  22    0.37    0.43
  -1  -1  22    0.69    0.42
   1  -1  22    0.77    0.44
   1  -1  23    0.23    0.37
   1   1  23    0.18    0.34
   1   2   0    0.16    0.05
   2  -1   0    0.11    0.06
   1   2   1  332.34    9.77
   2  -1   1  340.08    9.78
   1   2  -1  339.70    9.79
   1   2   1  314.73    9.77
   2  -1  -2  126.92    3.85
   2  -1   2  130.80    3.83
   1   2   2  128.11    3.85
   1   2   3  981.96   27.99
  -2   1   3  983.09   28.00
   1   2  -3  914.99   28.00
   2  -1  -3  992.86   27.98
   2  -1  -3  956.41   27.98
   2  -1   3  910.74   27.95
   1   2   4 2310.66   69.16
  -2   1   4 2424.38   69.17
  -1  -2  -4 2221.65   69.10
   2  -1  -4 2432.17   69.13
   1   2  -4 2423.76   69.16
   2  -1  -4 2427.11   69.13
   2  -1  -5 9924.91  290.21
  -2   1   5 9999.00  290.25
   1   2   5 9950.80  290.24
   2  -1  -5 9955.79  290.20
   1   2  -5 9571.15  290.23
  -1  -2  -5 9695.41  290.18
  -2   1   6  362.79   10.25
   2  -1  -6  335.16   10.16
   2  -1  -6  347.78   10.18
   1   2   6  352.78   10.23
   1   2  -6  345.07   10.21
  -2   1  -6  332.08   10.19
  -1  -2  -6  339.25   10.16
  -1  -2  -7   79.40    2.40
   1   2  -7   81.46    2.47
  -2   1  -7   82.11    2.45
   2  -1  -7   79.54    2.40
   1   2   7   76.84    2.50
  -2   1   7   80.92    2.51
   2  -1  -7   75.19    2.42
   1   2  -8   26.28    0.93
  -1  -2  -8   25.76    0.84
   1   2   8   24.55    0.98
   2  -1  -8   27.21    0.89
  -2   1  -8   25.34    0.90
   2  -1  -8   26.69    0.84
  -2   1   8   25.11    1.00
  -1  -2  -9  238.71    7.34
   2  -1  -9  248.18    7.38
   1   2   9  258.45    7.48
   2  -1  -9  247.80    7.33
  -2   1   9  257.70    7.49
   1   2  -9  233.25    7.32
  -2   1  -9  259.95    7.41
   1   2  -9  264.72    7.43
  -2   1 -10  704.06   20.86
   1   2  10  708.87   20.95
  -2   1  10  736.91   20.97
   2  -1 -10  704.42   20.83
  -1  -2 -10  663.11   20.79
   1   2 -10  762.83   20.89
   1   2  11   15.60    0.84
  -2   1  11   17.50    0.86
  -2   1 -11   17.13    0.70
   1   2 -11   17.38    0.72
  -2   1  12   14.50    0.86
   1   2 -12   15.07    0.67
   1   2  12   15.95    0.84
  -2   1 -12   14.18    0.63
  -1  -2  12   14.37    0.61
   1   2 -13    4.67    0.41
  -1  -2 -13    5.20    0.77
  -1  -2  13    4.60    0.49
   1   2 -13    4.46    0.45
   2  -1 -13    4.72    0.90
   2  -1 -13    6.72    0.49
  -1  -2 -13    3.48    0.46
   2  -1  13    4.01    0.51
   2  -1  13    4.68    0.44
   1   2  13    4.09    0.64
  -2   1 -13    4.42    0.83
   1   2  13    3.94    0.51
  -2   1 -13    3.97    0.44
   1   2 -13    5.78    0.99
  -2   1  13    4.12    0.62
  -2   1  13    5.07    0.47
  -2   1  14   45.98    1.60
  -1  -2 -14   46.30    1.58
  -1  -2 -14   44.69    1.91
  -2   1  14   41.83    1.74
   2  -1  14   44.01    1.61
   2  -1  14   45.74    1.58
   1   2  14   47.05    1.74
  -1  -2  14   43.59    1.60
   1   2  14   46.24    1.61
  -2   1 -14   44.13    1.57
   2  -1 -14   48.42    2.05
  -2   1 -14   45.09    1.95
   2  -1 -14   43.09    1.57
   1   2 -14   47.27    1.57
   1   2 -14   47.46    2.13
  -2   1 -15    0.11    0.44
   1   2  15    0.75    0.49
   1   2  15   -0.09    0.59
   2  -1  15    0.32    0.48
  -1  -2 -15    0.55    0.47
  -1  -2 -15   -0.10    0.90
  -2   1  15    0.16    0.57
   1   2 -15   -0.24    0.43
  -2   1  15    0.08    0.47
  -1  -2  15    0.68    0.47
   1   2 -15   -0.73    1.14
  -2   1 -15    1.95    1.02
   2  -1 -15    0.40    0.46
   2  -1 -15    1.98    1.08
   2  -1 -16    5.54    0.59
   1   2  16    5.98    0.71
  -1  -2 -16    5.85    1.13
  -2   1  16    5.57    0.59
   1   2 -16    5.65    0.55
  -2   1 -16    6.35    1.26
   2  -1  16    6.02    0.62
   2  -1 -16    5.53    1.29
  -2   1  16    4.92    0.72
   1   2  16    5.55    0.60
  -1  -2 -16    4.66    0.57
  -1  -2  16    5.66    0.58
  -2   1 -16    5.69    0.58
   1   2 -16    6.92    1.40
   2  -1 -17   15.68    0.85
  -1  -2 -17   17.85    0.87
   1   2  17   16.73    0.89
   1   2  17   15.34    0.99
  -2   1  17   15.42    0.85
   2  -1 -17   19.81    1.78
  -2   1  17   15.90    1.00
   1   2 -17   22.19    1.85
  -1  -2  17   16.68    0.90
  -1  -2 -17   18.94    1.61
   1   2 -17   17.07    0.84
   2  -1  17   17.60    0.93
  -2   1 -17   17.79    0.87
  -2   1 -17   18.14    1.62
  -1  -2 -18    8.38    0.68
  -2   1 -18    7.50    0.67
  -1  -2 -18    8.96    1.53
  -1  -2  18    8.68    0.69
   2  -1 -18    6.15    1.61
  -2   1  18    6.56    0.78
   1   2 -18    7.23    0.64
   2  -1 -18    8.36    0.67
   1   2 -18    8.82    1.70
   1   2  18    6.99    0.77
  -2   1  18    7.99    0.66
   1   2  18    8.35    0.71
  -2   1 -18    8.77    1.57
   2  -1  18    8.20    0.74
  -2   1 -19    1.23    0.54
  -2   1  19    1.66    0.54
   1   2 -19    1.63    1.55
   1   2  19    1.09    0.58
   2  -1 -19    2.78    1.69
  -2   1 -19    3.21    1.50
   2  -1  19    1.07    0.62
   1   2 -19    1.51    0.50
  -1  -2 -19    1.11    0.55
  -1  -2  19    1.35    0.56
  -1  -2  19    0.65    0.57
   1   2  19    1.40    0.56
  -2   1  19    0.88    0.58
   2  -1 -19    1.52    0.55
  -1  -2 -19    1.28    1.41
   2  -1  20    5.70    0.66
  -1  -2 -20    6.03    0.64
   1   2  20    5.72    0.64
   2  -1 -20    6.40    1.73
  -2   1 -20    5.55    0.58
  -1  -2 -20    4.59    1.53
  -2   1 -20    4.28    1.49
  -1  -2  20    5.60    0.61
  -2   1  20    5.16    0.55
   2  -1 -21    0.11    1.55
  -1  -2 -21    0.75    0.49
  -1  -2 -21   -0.40    1.50
   2  -1  21    0.77    0.50
  -1  -2  21    0.59    0.48
  -2   1  21    0.65    0.44
   1   2  21    0.65    0.48
   2  -1  22    0.73    0.44
  -2   1  22    0.90    0.41
  -1  -2  22    0.55    0.43
   1   2  22   -0.14    0.39
   1   2  23    4.31    0.41
   2  -1  23    4.03    0.45
   0  -2   0   43.68    1.45
   2   0   0   53.39    1.45
   0   2   1   68.19    1.98
   2   0   1   64.27    1.99
   0  -2  -2  472.51   13.79
   0  -2   2  444.10   13.79
   0   2   2  454.11   13.81
   2   0  -2  485.19   13.81
   2   0   2  495.69   13.81
   2   0   2  468.34   13.78
   0   2   3  329.54    9.38
   2   0   3  304.38    9.38
   0  -2  -3  309.95    9.34
   0   2  -3  304.66    9.38
  -2   0   3  303.66    9.38
  -2   0   4  250.90    7.74
   0   2  -4  275.75    7.73
   2   0   4  266.54    7.74
   0  -2  -4  252.64    7.68
   2   0  -4  248.93    7.72
   0  -2  -4  260.77    7.68
   0   2   4  276.45    7.74
   0  -2  -5   89.96    2.85
   0   2  -5   96.56    2.90
   2   0   5  100.21    2.92
  -2   0   5   98.05    2.93
   2   0  -5  101.82    2.89
   0  -2  -5   93.98    2.84
   0   2   5   99.08    2.92
   2   0   6  390.50   11.79
   0  -2  -6  393.11   11.71
   0  -2  -6  375.70   11.69
   0   2  -6  403.06   11.77
  -2   0   6  429.12   11.81
   0   2   6  418.64   11.80
   2   0  -6  416.44   11.75
  -2   0  -6  411.91   11.74
   2   0  -7  562.08   15.06
  -2   0  -7  568.34   15.09
   0  -2  -7  537.69   15.05
   0   2   7  541.89   15.16
   0   2  -7  568.85   15.11
   2   0   7  562.02   15.15
  -2   0   7  574.55   15.16
   2   0  -7  587.13   15.10
   2   0  -8   31.06    1.00
   0  -2  -8   31.48    1.01
   0   2   8   32.62    1.15
   2   0  -8   30.40    1.06
   0   2  -8   31.64    1.09
  -2   0   8   33.59    1.17
   2   0   8   33.12    1.15
  -2   0  -8   32.07    1.05
  -2   0  -9  407.44   11.22
   2   0   9  401.56   11.31
   0   2  -9  422.94   11.26
   2   0  -9  402.24   11.22
   0  -2  -9  376.49   11.17
   2   0  -9  392.02   11.16
   0   2   9  400.37   11.32
  -2   0   9  398.77   11.33
   2   0  10   63.33    2.06
  -2   0  10   67.33    2.09
   2   0 -10   58.86    1.84
  -2   0 -10   59.96    1.93
   0   2  10   67.53    2.08
   0   2 -10   60.85    1.98
   0  -2 -10   58.39    1.88
   2   0 -10   65.08    1.94
   2   0  11   28.62    1.18
   2   0 -11   29.24    1.03
   0   2  11   29.47    1.19
  -2   0 -11   29.74    1.02
   0   2 -11   30.46    1.08
  -2   0  11   29.26    1.20
   0   2 -12    3.20    0.37
  -2   0 -12    2.25    0.29
   2   0  12    1.75    0.53
  -2   0  12    2.39    0.58
   0   2  12    1.69    0.56
   0  -2  12    2.43    0.32
   0  -2 -13    4.52    0.77
  -2   0 -13    3.91    0.43
   2   0 -13    3.42    0.89
   0  -2 -13    4.41    0.47
   2   0 -13    4.23    0.46
   0   2  13    3.46    0.62
  -2   0  13    3.31    0.65
   0   2  13    3.89    0.47
   2   0  13    4.74    0.51
  -2   0 -13    4.67    0.76
   0  -2  13    3.95    0.48
   0  -2  13    3.80    0.35
   0   2 -13    4.36    0.40
   0   2 -13    3.83    0.44
   0   2 -13    4.04    0.92
  -2   0  13    4.26    0.48
   2   0  13    4.10    0.62
  -2   0  14    2.63    0.46
   0  -2 -14    2.78    0.47
  -2   0 -14    3.57    0.86
   0  -2  14    3.05    0.49
   2   0  14    2.88    0.51
   2   0  14    3.10    0.44
   2   0  14    3.31    0.60
   0   2 -14    2.61    0.45
  -2   0  14    2.33    0.61
   2   0 -14    3.37    0.48
   2   0 -14    2.26    0.97
  -2   0 -14    2.22    0.45
   0  -2 -14    2.52    0.86
   0   2  14    3.00    0.61
   0   2  14    2.84    0.48
   0   2 -14    4.30    1.01
   2   0 -15   47.78    1.71
   2   0 -15   51.20    2.29
   0   2 -15   50.55    1.70
   0  -2 -15   47.77    1.72
  -2   0 -15   50.01    1.72
   2   0  15   44.91    1.69
  -2   0  15   49.30    1.73
   0   2  15   52.33    1.89
  -2   0  15   46.38    1.89
   0  -2  15   50.36    1.75
   0   2 -15   51.55    2.32
   2   0  15   50.62    1.89
   0  -2 -15   49.50    2.16
  -2   0 -15   54.51    2.17
   2   0  15   49.77    1.76
   0   2  15   48.71    1.74
   2   0  16   21.62    1.00
   2   0  16   19.73    1.10
  -2   0 -16   21.45    0.95
   2   0 -16   20.97    0.95
   0  -2  16   21.77    1.00
  -2   0  16   20.35    1.12
   0  -2 -16   21.02    0.96
  -2   0  16   21.39    0.97
   0   2 -16   19.74    0.93
  -2   0 -16   23.13    1.55
   0  -2 -16   21.74    1.56
   0   2  16   20.88    0.98
   0   2 -16   20.20    1.67
   0   2  16   19.92    1.12
   2   0 -16   24.15    1.71
   2   0 -17   35.59    1.32
  -2   0 -17   33.53    1.99
  -2   0  17   33.59    1.32
   0   2  17   34.19    1.35
  -2   0  17   33.22    1.48
   0  -2  17   34.20    1.35
   0   2  17   32.45    1.47
   2   0 -17   36.46    2.21
   2   0  17   30.79    1.46
   0  -2 -17   36.44    2.01
   0   2 -17   32.16    1.30
   2   0  17   34.94    1.38
   0  -2 -17   33.74    1.33
  -2   0 -17   32.83    1.32
   0   2 -17   34.39    2.20
   0  -2 -18    6.11    0.65
  -2   0  18    4.76    0.75
   0   2 -18    6.59    0.62
   0   2  18    4.72    0.71
  -2   0 -18    7.57    1.53
   2   0 -18    8.13    1.65
   2   0 -18    6.53    0.63
   2   0  18    5.16    0.72
   2   0  18    6.12    0.72
   0   2  18    5.35    0.66
  -2   0 -18    5.84    0.64
   0  -2 -18    7.05    1.50
   0   2 -18    5.79    1.52
   0  -2  18    6.58    0.68
  -2   0  18    6.24    0.63
  -2   0  19   30.11    1.21
   0  -2  19   27.50    1.33
   0   2 -19   32.33    2.24
   0  -2 -19   34.96    2.16
   0   2 -19   30.38    1.19
   0   2  19   25.92    1.32
   0  -2 -19   29.71    1.22
   2   0  19   30.93    1.27
  -2   0 -19   29.89    1.22
   0  -2  19   29.36    1.25
   2   0 -19   34.86    2.33
   2   0 -19   30.65    1.21
   0   2  19   28.80    1.23
  -2   0  19   26.27    1.34
   2   0  19   27.38    1.32
  -2   0 -19   33.58    2.07
   0  -2 -20   39.09    2.34
   2   0 -20   41.33    2.45
  -2   0 -20   35.58    2.19
   0  -2  20   35.44    1.36
  -2   0 -20   33.80    1.35
   2   0  20   35.29    1.39
   0   2  20   34.29    1.35
  -2   0  20   35.55    1.34
   0  -2 -20   35.28    1.36
  -2   0  21    1.51    0.47
   0  -2  21    1.63    0.50
   2   0  21    1.24    0.52
  -2   0 -21    1.49    0.49
   0   2  21    1.16    0.48
   0  -2 -21    2.09    1.45
  -2   0  22    2.63    0.44
   0  -2  22    2.94    0.47
   2   0  22    1.81    0.47
   0   2  22    1.84    0.43
   0   2  23    1.00    0.35
   2   0  23    0.98    0.40
   1  -2   0    0.15    0.05
   1  -2   1  788.18   23.34
   2   1   1  791.41   23.34
   1  -2   2   65.84    1.91
  -1   2   2   61.53    1.92
   1  -2  -2   62.94    1.91
   2   1   2   63.69    1.92
   2   1   3 1668.81   49.25
   1  -2  -3 1715.15   49.22
  -1   2   3 1537.28   49.24
   2   1  -3 1713.87   49.25
   2   1   4  122.08    3.63
   2   1  -4  117.46    3.62
  -1   2   4  122.27    3.64
   1  -2  -4  124.95    3.59
   1  -2  -4  116.29    3.58
  -1   2   5  813.90   23.11
  -1   2  -5  775.32   23.08
   1  -2  -5  761.19   23.04
   1  -2  -5  772.65   23.04
   2   1  -5  783.16   23.08
   2   1   5  809.48   23.10
   1  -2  -6  441.41   13.29
   2   1  -6  458.44   13.34
  -1   2  -6  453.32   13.34
   1  -2  -6  455.49   13.29
   2   1   6  440.75   13.36
  -1   2   6  442.94   13.37
  -2  -1  -6  445.56   13.31
   1  -2  -7  310.45    9.35
   2   1  -7  330.63    9.42
  -1   2   7  335.85    9.47
  -2  -1  -7  306.01    9.38
  -1   2  -7  315.37    9.43
   2   1   7  325.15    9.46
   1  -2  -7  311.11    9.37
   1  -2  -8  232.38    7.17
  -1   2  -8  263.46    7.27
  -1   2   8  259.34    7.32
   2   1  -8  235.82    7.20
   1  -2  -8  241.53    7.20
   2   1  -8  257.12    7.26
  -2  -1  -8  238.39    7.22
   2   1   8  246.67    7.31
  -2  -1  -9    0.62    0.23
   2   1   9    0.58    0.42
   2   1  -9    0.86    0.31
  -1   2   9    0.40    0.42
   1  -2  -9    0.60    0.19
   2   1  -9    0.67    0.17
  -1   2  10   20.60    0.93
   2   1  10   21.89    0.92
   2   1 -10   19.61    0.66
   2   1 -10   20.77    0.79
  -1   2 -10   21.25    0.81
  -2  -1 -10   19.90    0.72
  -1   2 -11   55.90    1.84
  -2  -1 -11   54.15    1.76
   2   1 -11   57.89    1.83
  -1   2  11   57.63    1.96
   2   1  11   56.01    1.94
   2   1 -12   11.54    0.60
   2   1  12   14.59    0.82
  -1   2  12   13.81    0.83
   1  -2  12   13.61    0.61
  -1   2 -12   14.33    0.64
   2   1 -13   35.50    1.62
   2   1  13   28.79    1.15
   1  -2 -13   32.49    1.46
   1  -2 -13   28.09    1.11
   2   1  13   31.74    1.27
  -1   2 -13   28.81    1.08
   1  -2  13   29.33    1.13
   2   1 -13   27.80    1.09
  -2  -1 -13   32.15    1.39
  -2  -1 -13   31.05    1.12
  -1   2  13   29.51    1.27
  -1   2 -13   27.45    1.09
  -1   2 -13   36.48    1.57
  -2  -1  13   29.28    1.13
  -1   2  13   29.73    1.13
   1  -2  13   28.94    1.07
   2   1 -14    6.79    1.10
   1  -2 -14    6.54    0.99
  -1   2  14    5.63    0.67
  -1   2 -14    5.91    1.03
   2   1 -14    5.95    0.52
   2   1  14    5.62    0.66
   1  -2 -14    5.14    0.52
   1  -2  14    5.34    0.54
  -2  -1 -14    5.29    0.51
  -2  -1  14    5.86    0.55
  -1   2 -14    5.57    0.50
  -2  -1 -14    6.46    0.91
  -1   2  14    5.71    0.52
   2   1  14    5.61    0.55
   1  -2 -15   11.25    1.21
  -2  -1  15   10.64    0.69
   2   1 -15   12.22    1.35
  -2  -1 -15   10.54    1.13
  -1   2 -15   12.08    0.67
   1  -2 -15   11.72    0.68
  -2  -1 -15   11.29    0.69
   1  -2  15   11.21    0.72
   2   1  15   10.76    0.71
  -1   2  15   12.45    0.84
  -1   2 -15   12.17    1.30
  -1   2  15   11.05    0.69
   2   1  15   10.82    0.64
   2   1 -15   10.77    0.66
   2   1  15   10.63    0.81
   2   1  16    0.49    0.52
   1  -2  16   -0.26    0.55
   1  -2 -16    0.32    1.06
   2   1 -16   -0.83    1.29
   2   1 -16    0.29    0.46
   1  -2 -16    0.21    0.49
  -1   2 -16   -0.43    0.47
  -1   2  16    0.56    0.57
  -2  -1 -16   -0.19    1.03
  -2  -1 -16   -0.30    0.50
   2   1  16    0.45    0.59
  -1   2  16   -0.57    0.53
  -2  -1  16   -0.32    0.51
  -1   2 -16    0.04    1.18
   1  -2 -17   -0.36    1.33
  -1   2  17   -0.18    0.52
   2   1  17   -0.02    0.57
  -2  -1  17    0.02    0.52
   1  -2 -17    0.51    0.53
  -2  -1 -17    0.12    0.52
   2   1  17   -0.56    0.58
   1  -2  17   -0.65    0.59
  -1   2 -17    0.53    1.34
  -1   2  17   -0.33    0.61
   2   1 -17   -0.62    1.53
   2   1 -17   -0.47    0.50
  -1   2 -17    0.21    0.48
  -2  -1 -17   -0.85    1.22
  -1   2  18    3.91    0.62
   1  -2 -18    4.19    0.60
   2   1  18    4.66    0.69
   2   1  18    4.36    0.64
   1  -2  18    3.46    0.62
  -1   2 -18    5.03    1.46
  -1   2  18    3.97    0.69
  -2  -1 -18    4.29    0.59
   2   1 -18    4.44    0.59
  -1   2 -18    4.50    0.59
  -2  -1 -18    5.14    1.37
  -2  -1  18    5.11    0.62
   2   1 -18    5.87    1.66
   1  -2 -18    4.40    1.48
   2   1  19    0.33    0.58
   1  -2  19    0.35    0.59
  -2  -1  19    0.27    0.53
  -1   2  19   -0.18    0.60
   1  -2 -19   -0.38    1.49
   2   1  19    0.50    0.55
  -2  -1 -19    0.71    0.55
   2   1 -19   -0.52    1.61
  -1   2 -19   -0.38    1.55
  -1   2 -19    0.47    0.52
  -1   2  19    0.16    0.53
   1  -2 -19    0.49    0.53
  -2  -1 -19   -0.41    1.46
   1  -2  19   -0.15    0.55
  -2  -1  20    0.43    0.48
   2   1 -20   -0.68    1.62
   1  -2 -20    0.06    1.62
   1  -2 -20    0.33    0.53
  -2  -1 -20   -0.05    1.42
  -1   2  20    0.54    0.49
   2   1  20    0.16    0.53
  -1   2 -20   -0.03    0.49
   1  -2  20   -0.06    0.53
  -2  -1 -20   -0.13    0.51
   1  -2 -21   -0.63    1.55
  -2  -1 -21    1.20    1.35
  -1   2  21    0.18    0.44
  -2  -1 -21    0.12    0.47
  -2  -1  21    0.99    0.45
   2   1  21    0.30    0.49
   1  -2  21    0.62    0.50
   2   1  22    1.06    0.45
  -1   2  22    1.52    0.41
   1  -2  22    2.31    0.46
   2   1  23    0.92    0.36
   2  -2   0    8.58    0.30
   2  -2   0    8.17    0.30
   2   2  -1  157.42    4.80
   2  -2   1  165.31    4.79
   2   2   1  160.31    4.79
   2  -2  -2  775.91   21.62
   2  -2   2  735.56   21.60
   2  -2   3   73.48    2.27
   2  -2   3   77.43    2.24
   2  -2  -3   75.16    2.26
   2   2   3   74.16    2.27
  -2   2   3   71.29    2.28
   2  -2  -4   24.50    0.76
   2   2  -4   22.85    0.79
   2   2   4   22.30    0.79
  -2   2   4   23.03    0.80
   2  -2  -5  700.39   21.19
  -2   2   5  730.47   21.24
   2   2  -5  715.83   21.22
   2   2   5  731.78   21.23
  -2   2  -6  872.41   25.81
   2   2   6  861.99   25.83
  -2   2   6  915.42   25.85
   2  -2  -6  874.52   25.77
  -2  -2  -6  840.32   25.76
   2   2  -6  910.03   25.82
   2   2   7  294.15    9.07
  -2   2  -7  305.27    9.04
  -2   2   7  307.10    9.09
   2   2  -7  319.87    9.05
  -2  -2  -7  298.84    8.99
   2  -2  -7  298.14    8.99
   2  -2  -8    4.04    0.22
  -2  -2  -8    3.60    0.23
   2   2  -8    3.63    0.33
   2   2   8    4.10    0.42
  -2   2   8    3.89    0.45
  -2   2  -8    3.47    0.33
  -2   2  -9   27.05    0.93
   2   2  -9   26.29    0.93
   2  -2  -9   24.02    0.79
  -2   2   9   25.44    1.02
   2   2   9   25.01    1.01
  -2  -2  -9   24.01    0.82
   2   2  10   11.83    0.71
  -2  -2 -10   12.67    0.47
   2   2 -10   11.71    0.45
  -2   2  10   11.16    0.73
   2   2 -10   13.28    0.61
  -2   2 -10   13.32    0.59
   2   2 -11   97.48    3.05
   2  -2  11   99.05    3.05
   2   2  11  101.93    3.15
  -2   2 -11   93.54    3.04
  -2   2  11   94.82    3.16
   2   2 -12  161.75    4.97
   2   2  12  168.55    5.09
  -2   2  12  163.69    5.10
   2  -2  12  163.07    4.96
  -2  -2  12  155.29    4.90
  -2   2 -12  165.36    4.96
  -2  -2  13    2.07    0.44
  -2  -2 -13    2.87    0.44
   2  -2  13    2.32    0.45
  -2   2  13    2.09    0.58
  -2   2 -13    2.34    0.36
  -2   2  13    2.67    0.43
  -2   2 -13    2.57    0.80
   2  -2  13    2.04    0.36
   2   2 -13    1.40    0.99
   2   2 -13    2.08    0.41
  -2   2 -13    2.08    0.42
   2   2  13    2.56    0.47
   2   2 -13    1.72    0.35
   2   2  13    2.19    0.59
  -2  -2 -13    1.72    0.71
   2  -2 -13    2.94    0.84
   2  -2 -13    1.94    0.43
  -2   2  14  137.79    4.35
   2  -2  14  121.92    4.14
   2  -2  14  130.59    4.20
   2  -2 -14  136.34    4.18
  -2  -2 -14  142.47    4.48
   2  -2 -14  131.86    4.53
  -2   2 -14  145.83    4.58
   2   2 -14  146.95    4.72
  -2  -2  14  133.57    4.19
  -2   2  14  131.14    4.18
   2   2  14  139.89    4.22
  -2   2 -14  137.62    4.17
  -2  -2 -14  135.51    4.18
   2   2 -14  130.67    4.16
   2   2  14  134.11    4.32
  -2   2 -15   14.88    0.74
   2  -2 -15   14.72    0.76
   2   2 -15   14.85    1.50
  -2   2 -15   13.93    1.31
  -2   2  15   14.99    0.93
   2  -2  15   14.94    0.82
   2  -2 -15   15.64    1.32
  -2  -2  15   13.37    0.76
  -2  -2 -15   14.94    0.77
  -2   2  15   14.59    0.77
   2   2  15   13.09    0.89
   2   2 -15   15.15    0.74
  -2  -2 -15   14.91    1.18
   2   2  15   14.40    0.81
   2  -2 -16   12.78    0.75
   2   2 -16   13.39    1.55
   2  -2  16   12.42    0.79
  -2  -2  16   12.40    0.76
  -2   2 -16   14.90    1.43
  -2   2  16   11.64    0.74
  -2  -2 -16   12.72    0.76
  -2   2  16   13.09    0.91
   2   2 -16   14.25    0.73
   2   2  16   13.96    0.79
  -2   2 -16   11.11    0.71
   2   2  16   14.17    0.91
   2  -2 -16   13.92    1.43
  -2  -2 -16   11.55    1.27
   2   2 -17    0.65    0.47
   2   2 -17    0.74    1.43
  -2  -2  17    0.52    0.53
   2  -2 -17    0.14    1.36
  -2   2  17    0.09    0.52
  -2  -2 -17    0.58    1.19
  -2   2  17    0.03    0.59
   2   2  17    0.49    0.58
  -2   2 -17    0.47    0.48
   2  -2  17    0.02    0.60
   2   2  17   -0.22    0.58
  -2   2 -17   -0.70    1.29
   2  -2 -17    0.26    0.49
  -2  -2 -17    0.72    0.52
   2   2  18    9.40    0.77
   2  -2 -18   10.34    0.72
   2   2 -18   12.12    1.78
  -2   2 -18   10.02    0.70
  -2  -2  18    9.78    0.71
  -2   2  18    7.85    0.83
   2  -2  18    9.97    0.77
  -2  -2 -18    9.22    1.53
  -2   2 -18   11.76    1.58
   2   2 -18   10.40    0.68
  -2   2  18    9.32    0.69
  -2  -2 -18    8.81    0.74
  -2  -2  18    8.84    0.84
   2   2  18    9.16    0.80
   2  -2 -18    9.52    1.61
  -2  -2  19   25.03    1.10
   2   2 -19   28.93    2.19
  -2   2 -19   24.77    1.09
   2   2  19   26.20    1.18
   2  -2  19   25.85    1.16
  -2  -2 -19   25.99    1.13
   2  -2 -19   28.37    1.12
  -2   2  19   22.56    1.22
   2  -2 -19   27.59    2.18
  -2  -2  19   22.40    1.22
   2  -2  19   22.75    1.19
  -2  -2 -19   28.58    2.00
   2   2  19   25.76    1.22
  -2   2 -19   26.36    2.02
  -2   2  19   25.95    1.10
  -2  -2 -20    4.20    0.57
  -2   2 -20    4.13    0.55
  -2  -2 -20    4.78    1.55
  -2   2  20    3.64    0.53
   2  -2 -20    3.02    1.61
  -2  -2  20    3.70    0.54
   2   2  20    3.75    0.59
   2  -2  20    4.08    0.62
   2   2  21    1.46    0.51
  -2  -2 -21    1.23    0.53
   2  -2  21    1.88    0.54
  -2  -2 -21    1.54    1.32
  -2   2  21    1.28    0.44
   2  -2 -21    1.44    1.63
  -2  -2  21    1.75    0.46
  -2   2  22   11.02    0.60
   2  -2  22   11.74    0.68
   2   2  22   11.17    0.64
   2   2  23    2.08    0.39
   2  -2  23    1.59    0.42
   3  -2   0    0.10    0.11
   3  -2   0    0.05    0.11
   2   3   0    0.40    0.11
   2   3  -1    5.67    0.25
   2   3   1    6.01    0.22
   2   3   1    5.73    0.22
   3  -2   1    6.42    0.24
   2   3   2    0.77    0.14
   3  -2   2    1.94    0.15
   3  -2   3    1.32    0.22
   3  -2  -3    0.92    0.19
   2   3   3    1.34    0.22
  -2  -3   3    1.49    0.23
   3  -2   3    0.90    0.13
   3  -2   4  583.75   17.51
   3  -2  -4  622.03   17.54
   3  -2   4  590.32   17.55
   2   3   4  642.48   17.56
  -2  -3   4  631.97   17.56
  -2  -3   4  561.68   17.49
   2   3  -4  622.07   17.57
  -3   2   4  641.87   17.57
  -2  -3   5   92.23    2.98
   3  -2  -5   98.75    2.93
  -3   2   5   96.22    2.98
   2   3   5  105.11    2.98
  -2  -3  -5   94.65    2.89
   2   3  -5  102.09    2.98
   2   3   6  302.63    8.67
   3  -2  -6  292.93    8.62
   2   3  -6  308.31    8.67
  -2  -3  -6  276.06    8.58
  -3   2   6  303.64    8.69
  -2  -3   6  295.96    8.68
  -3   2  -7  361.32   10.63
  -2  -3   7  362.59   10.67
  -2  -3  -7  336.90   10.55
   2   3   7  367.80   10.67
   2   3  -7  385.68   10.66
  -3   2   7  385.57   10.69
   3  -2  -7  356.83   10.59
   3  -2  -8  105.41    3.09
  -2  -3  -8   96.11    3.05
  -2  -3   8  105.48    3.20
   2   3  -8  108.59    3.17
   2   3   8  106.42    3.20
  -3   2  -8  100.97    3.14
  -3   2   8  106.29    3.22
  -2  -3   9  145.30    4.33
   3  -2  -9  141.37    4.17
  -3   2   9  148.85    4.33
  -3   2  -9  143.25    4.25
   2   3  -9  154.03    4.28
   2   3   9  143.27    4.31
  -3   2  10    4.45    0.56
   3  -2 -10    4.28    0.23
   2   3  10    4.38    0.52
  -2  -3  10    3.59    0.27
  -3   2 -10    4.48    0.38
  -2  -3  10    4.21    0.53
   3  -2  10    4.89    0.42
   2   3 -10    4.03    0.43
  -3   2 -11   58.51    1.92
  -2  -3  11   54.62    1.82
   2   3  11   60.71    2.02
   3  -2  11   61.25    1.94
   2   3 -11   61.36    1.95
  -2  -3  11   60.65    2.04
  -3   2  11   59.12    2.05
   3  -2  12   13.71    0.63
  -2  -3  12   12.65    0.79
  -3   2  12   11.03    0.80
  -3   2 -12   11.80    0.61
   3  -2 -12   11.51    0.61
  -2  -3 -12   13.55    0.63
   2   3  12   13.69    0.78
   3  -2  12   11.75    0.65
   3  -2 -12   16.08    0.99
   2   3 -12   12.59    0.65
   2   3 -13   60.90    1.98
  -2  -3  13   59.71    2.16
  -3   2 -13   58.82    1.98
   3  -2  13   59.36    2.02
   2   3  13   61.24    2.14
   3  -2  13   57.64    1.99
  -3   2  13   63.53    2.00
  -3   2 -13   60.76    2.30
  -3   2 -13   57.82    1.97
  -3   2  13   62.93    2.17
   2   3 -13   60.40    2.02
  -2  -3 -13   59.69    2.23
  -2  -3  13   61.64    2.01
   2   3  13   57.77    2.03
   3  -2 -13   57.90    1.99
  -2  -3 -13   62.59    2.00
   3  -2 -13   63.38    2.36
   2   3 -14   82.80    2.61
  -2  -3 -14   79.79    2.89
   3  -2  14   74.52    2.61
  -2  -3  14   79.53    2.79
   2   3 -14   94.55    3.26
   2   3 -14   80.47    2.63
  -3   2 -14   82.59    2.62
   2   3  14   78.23    2.66
  -2  -3 -14   80.42    2.63
  -3   2  14   82.48    2.80
  -2  -3  14   82.28    2.65
   3  -2  14   85.49    2.67
  -3   2  14   83.30    2.63
   3  -2 -14   79.13    3.03
  -3   2 -14   88.38    3.03
   3  -2 -14   78.66    2.62
   2   3  14   83.71    2.79
  -2  -3  15   27.31    1.26
   2   3  15   28.32    1.14
   3  -2 -15   29.54    1.69
  -3   2 -15   24.36    1.07
   3  -2 -15   28.00    1.09
   2   3  15   27.60    1.25
  -2  -3  15   28.69    1.12
  -3   2  15   25.83    1.08
  -2  -3 -15   25.74    1.09
   2   3 -15   26.34    1.06
  -3   2  15   25.58    1.28
   3  -2  15   27.39    1.14
  -3   2 -15   28.30    1.65
  -2  -3 -15   30.63    1.52
   2   3 -15   31.06    1.86
  -3   2  16    4.10    0.69
  -2  -3 -16    5.59    1.08
  -2  -3  16    3.96    0.56
   2   3 -16    3.52    0.50
   2   3 -16    3.20    1.39
   2   3  16    4.13    0.58
  -3   2 -16    3.54    1.24
   3  -2  16    2.58    0.61
  -3   2  16    2.59    0.52
  -2  -3 -16    3.74    0.57
  -3   2 -16    3.79    0.52
   3  -2 -16    4.31    0.55
  -2  -3  16    4.00    0.68
   3  -2 -16    3.68    1.31
   2   3  16    3.35    0.65
  -3   2 -17    1.51    0.51
   2   3  17    1.12    0.55
   2   3 -17    0.27    1.50
  -2  -3 -17    1.54    0.53
  -3   2 -17    1.42    1.22
   2   3 -17    1.95    0.50
  -2  -3 -17    1.81    1.16
   2   3  17    1.08    0.60
   3  -2  17    1.61    0.60
  -2  -3  17    1.75    0.54
   3  -2 -17    2.04    1.42
  -3   2  17    0.87    0.61
  -2  -3  17    1.24    0.58
  -3   2  17    0.84    0.50
   3  -2 -17    2.04    0.53
   3  -2  18    3.63    0.66
  -3   2  18    3.62    0.57
  -2  -3 -18    3.76    1.37
  -2  -3  18    5.01    0.63
   2   3  18    4.07    0.66
  -3   2 -18    4.34    0.57
   2   3  18    3.21    0.67
  -2  -3  18    3.69    0.70
   3  -2 -18    4.82    0.60
  -3   2  18    3.76    0.72
   2   3 -18    3.39    1.61
   2   3 -18    4.78    0.57
   3  -2 -18    4.97    1.69
  -2  -3 -18    4.34    0.62
  -3   2 -18    4.66    1.45
  -3   2 -19    0.34    0.50
  -2  -3 -19   -0.10    1.37
  -2  -3  19    0.31    0.54
  -2  -3  19   -0.44    0.55
  -3   2  19   -0.72    0.59
   2   3  19   -0.49    0.57
   3  -2 -19   -1.55    1.79
  -2  -3 -19    0.45    0.56
  -3   2  19   -0.36    0.47
   2   3  19   -0.48    0.53
  -3   2 -19   -0.96    1.40
   3  -2  19    0.32    0.61
   3  -2  19    0.25    0.53
  -2  -3  20    3.41    0.55
  -2  -3 -20    2.05    0.56
   3  -2 -20    2.52    1.71
   2   3  20    2.57    0.57
  -3   2 -20    2.76    0.51
  -3   2  20    2.54    0.48
   3  -2  20    1.81    0.60
  -2  -3 -20    1.80    1.46
   3  -2 -21    0.16    1.62
  -2  -3 -21    0.78    0.54
   3  -2  21    0.67    0.53
  -2  -3 -21    0.24    1.30
   2   3  21    0.62    0.50
  -3   2  21    0.83    0.39
  -2  -3  21    1.19    0.49
   3  -2  22    8.16    0.60
   2   3  22    8.46    0.57
  -2  -3 -22    7.25    1.37
   3  -2  23    1.59    0.42
   2   3  23    0.88    0.36
   3  -1   0  887.86   25.80
   1   3   0  903.72   25.79
   3  -1   0  827.44   25.79
   3  -1   1  104.75    2.95
   1   3  -1  106.07    2.96
  -1  -3   1   94.32    2.93
   1   3   1   95.78    2.93
   3  -1   1  102.69    2.96
   1   3   1   97.43    2.94
   3  -1   2  507.25   14.61
  -1  -3   2  492.84   14.62
   1   3   2  477.93   14.61
   1   3   3  160.22    4.54
  -1  -3   3  145.00    4.49
  -1  -3   3  144.67    4.54
   3  -1   3  157.07    4.51
   3  -1  -3  162.55    4.54
   3  -1  -4   63.51    1.86
  -1  -3   4   58.10    1.82
  -1  -3   4   58.15    1.88
   3  -1   4   59.42    1.81
   1   3  -4   64.28    1.89
   1   3   4   68.68    1.89
  -3   1   4   63.15    1.90
   1   3  -5 1587.15   44.82
   1   3   5 1587.71   44.82
  -1  -3   5 1544.17   44.82
  -3   1   5 1590.57   44.83
   3  -1  -5 1566.89   44.79
  -1  -3  -5 1453.71   44.73
   3  -1  -5 1564.38   44.79
  -1  -3  -6 1102.89   33.78
   1   3   6 1193.40   33.88
   3  -1  -6 1167.51   33.84
  -3   1   6 1191.95   33.90
   3  -1  -6 1107.88   33.83
  -1  -3   6 1214.94   33.89
   1   3  -6 1208.40   33.88
  -3   1   7  123.35    3.80
  -1  -3   7  125.03    3.78
   1   3  -7  126.98    3.76
  -3   1  -7  129.27    3.73
   3  -1  -7  126.64    3.72
   1   3   7  129.57    3.78
   3  -1  -7  125.76    3.70
  -1  -3  -7  115.06    3.65
  -3   1   8  417.82   12.18
   3  -1  -8  420.74   12.08
   1   3  -8  431.87   12.13
  -3   1  -8  414.01   12.10
   3  -1  -8  429.32   12.06
   1   3   8  419.75   12.15
  -1  -3   8  412.42   12.16
  -1  -3  -8  374.97   12.02
  -3   1   9    0.25    0.45
   1   3   9    0.65    0.42
   3  -1  -9    0.39    0.18
   1   3  -9    0.19    0.32
  -3   1  -9    0.22    0.27
  -1  -3   9   -0.22    0.43
  -1  -3  -9    0.21    0.12
  -1  -3  10   19.44    0.71
  -3   1  10   21.15    0.92
  -1  -3  10   20.96    0.91
  -3   1 -10   20.45    0.77
   1   3  10   20.73    0.90
   1   3 -10   20.89    0.81
   3  -1 -10   19.98    0.67
   1   3 -10   19.03    0.65
  -1  -3  11   33.12    1.29
  -1  -3  11   31.99    1.10
  -3   1 -11   33.47    1.15
   1   3 -11   34.07    1.19
   1   3  11   31.86    1.28
  -3   1  11   32.77    1.31
   3  -1  12    1.38    0.38
  -1  -3  12    0.45    0.23
  -1  -3  12    0.62    0.53
  -3   1 -12    0.28    0.30
   1   3 -12    1.37    0.38
   1   3  12    0.45    0.50
  -3   1  12   -0.25    0.58
   1   3 -13    6.94    0.50
  -1  -3 -13    7.31    0.82
  -3   1  13    7.17    0.53
  -3   1  13    6.93    0.72
  -1  -3 -13    6.40    0.52
   3  -1 -13    8.26    0.54
   1   3  13    7.62    0.69
  -1  -3  13    6.90    0.68
  -3   1 -13    7.22    0.84
   1   3 -13    8.31    0.52
   3  -1  13    7.66    0.54
  -3   1 -13    8.18    0.51
   1   3  13    7.38    0.56
   1   3 -13    8.22    1.11
   3  -1 -13    8.40    1.01
   3  -1  13    6.52    0.56
  -1  -3  13    7.24    0.55
  -1  -3 -14   24.08    1.31
   1   3 -14   27.50    1.61
  -3   1 -14   22.85    1.35
   1   3  14   24.63    1.11
  -1  -3  14   22.15    1.12
  -3   1 -14   22.33    0.95
   3  -1  14   22.40    1.00
   3  -1 -14   25.71    1.50
  -1  -3 -14   23.59    0.97
   1   3  14   23.68    0.99
  -3   1  14   23.66    0.97
   3  -1  14   23.93    0.96
  -3   1  14   22.49    1.14
  -1  -3  14   21.69    0.98
   3  -1 -14   24.20    0.97
   1   3 -14   22.16    0.93
   1   3 -14   21.85    0.93
  -1  -3 -15    1.54    0.49
  -3   1 -15    1.38    0.46
  -1  -3  15    1.08    0.50
   3  -1 -15    1.95    1.12
   3  -1  15    1.16    0.37
   1   3  15    1.24    0.58
  -3   1 -15    1.95    0.98
  -3   1  15    1.35    0.64
   1   3 -15    1.90    0.45
  -3   1  15    0.90    0.45
   3  -1 -15    1.39    0.47
   1   3 -15   -1.06    1.21
   1   3  15    1.00    0.48
  -1  -3 -15    1.17    0.92
  -1  -3  15    0.65    0.57
   3  -1  15    1.60    0.52
  -3   1 -16   31.94    1.21
   1   3 -16   30.81    1.18
  -1  -3  16   29.61    1.24
   3  -1 -16   31.14    1.21
  -3   1  16   27.39    1.37
  -3   1 -16   29.86    1.76
  -3   1  16   31.35    1.21
   1   3 -16   31.72    2.03
  -1  -3 -16   30.36    1.72
   3  -1  16   32.31    1.28
   3  -1 -16   33.91    1.93
  -1  -3 -16   30.77    1.22
  -1  -3  16   27.62    1.35
   1   3  16   30.02    1.24
   1   3  16   28.93    1.36
  -1  -3 -17   27.24    1.12
  -1  -3  17   21.66    1.22
  -3   1  17   26.37    1.10
   1   3  17   24.88    1.12
  -3   1 -17   28.63    1.85
   3  -1 -17   26.47    1.09
  -1  -3 -17   28.10    1.81
   3  -1 -17   29.01    2.00
   1   3  17   25.95    1.24
   3  -1  17   25.77    1.16
  -3   1 -17   24.70    1.08
  -1  -3  17   25.46    1.13
   1   3 -17   24.92    1.07
  -3   1  17   23.81    1.26
   1   3 -17   29.86    2.04
  -1  -3 -18   35.27    1.39
   3  -1  18   35.99    1.43
   3  -1 -18   37.18    1.38
  -3   1  18   31.91    1.53
   1   3  18   35.61    1.40
  -1  -3 -18   34.24    2.11
  -3   1  18   34.01    1.36
   1   3 -18   39.23    2.41
  -3   1 -18   35.27    1.37
  -1  -3  18   36.43    1.40
   1   3 -18   35.25    1.34
   3  -1 -18   40.15    2.42
  -1  -3  18   31.39    1.51
   1   3  18   31.66    1.50
  -3   1 -18   41.40    2.23
   1   3  19    0.68    0.54
   1   3  19    1.67    0.58
  -1  -3  19    1.23    0.55
  -1  -3 -19    1.13    0.57
  -3   1 -19    0.90    1.40
  -3   1  19    0.77    0.50
  -1  -3  19    0.54    0.58
  -3   1  19    0.43    0.58
   3  -1 -19    1.21    1.62
  -1  -3 -19    0.45    1.38
   1   3 -19    2.78    1.58
   3  -1  19    0.99    0.59
  -3   1 -19    0.72    0.50
  -3   1 -20   12.78    1.62
   3  -1  20   11.48    0.79
  -1  -3 -20   10.26    1.60
  -1  -3 -20   12.28    0.78
  -3   1  20   11.63    0.69
   1   3  20   11.84    0.75
  -3   1 -20   11.01    0.73
  -1  -3  20   11.56    0.72
   3  -1 -20   13.13    1.85
  -3   1  21    0.16    0.39
  -3   1 -21    0.36    0.44
   3  -1  21   -0.30    0.53
  -1  -3 -21    0.34    0.50
   1   3  21    0.12    0.44
   3  -1 -21   -1.35    1.66
  -1  -3 -21   -1.33    1.48
  -1  -3  21    0.87    0.49
   1   3  22    4.68    0.48
   3  -1  22    5.41    0.56
   1   3  23    1.59    0.36
   3  -1  23    1.26    0.42
   3   0   0    0.08    0.08
   0  -3   0    0.17    0.07
   0  -3   1    2.94    0.12
   3   0  -1    3.41    0.14
   0   3   1    3.10    0.12
   0   3  -1    3.27    0.16
   0   3   2    5.18    0.23
   0  -3   2    5.65    0.20
   3   0   2    5.68    0.24
   0  -3  -2    5.68    0.22
   0  -3   2    5.38    0.23
   3   0   2    5.57    0.20
   0  -3   3    1.13    0.21
   3   0   3    1.79    0.23
   0  -3  -3    1.80    0.15
   3   0   3    2.00    0.11
   0  -3   3    1.74    0.14
   3   0  -3    1.38    0.22
   0   3   3    1.43    0.22
   0   3   4   10.04    0.42
  -3   0   4    9.18    0.44
   0  -3  -4    9.67    0.33
   0  -3   4    9.95    0.35
   0   3  -4    8.18    0.42
   3   0   4   10.26    0.43
   3   0  -4    8.67    0.40
   0  -3   4   10.80    0.42
   0   3   5  981.60   28.08
  -3   0   5 1014.90   28.10
   0   3  -5  942.99   28.08
   0  -3   5  932.97   28.03
   0  -3  -5  925.56   28.01
   3   0   5  926.49   28.08
   0  -3   5  942.21   28.08
   3   0  -5  980.68   28.06
   0  -3   6  602.16   17.79
   0   3   6  612.69   17.79
   0  -3  -6  576.09   17.69
   0  -3  -6  587.72   17.70
   3   0  -6  641.08   17.76
  -3   0   6  622.88   17.80
   0   3  -6  603.23   17.78
   3   0   6  648.54   17.79
  -3   0   7  507.06   13.64
   0   3  -7  505.53   13.60
  -3   0  -7  474.70   13.55
   0   3   7  481.89   13.61
   3   0  -7  465.61   13.54
   3   0   7  476.28   13.61
   3   0  -7  475.53   13.56
   0  -3   7  481.05   13.62
   0  -3  -7  428.71   13.48
   0  -3  -7  440.17   13.49
   0  -3   8   59.40    1.89
   3   0  -8   57.83    1.82
   3   0   8   57.24    1.88
   0   3   8   57.53    1.88
  -3   0   8   57.56    1.91
   0   3  -8   58.12    1.85
   3   0  -8   54.73    1.77
  -3   0  -8   57.50    1.80
   0  -3   9  132.95    4.05
  -3   0  -9  135.94    4.06
   0   3  -9  130.22    4.10
   3   0  -9  132.62    4.02
   3   0  -9  132.94    4.07
  -3   0   9  138.39    4.17
   3   0   9  131.26    4.16
   0   3   9  132.44    4.16
   0  -3   9  135.48    4.15
   3   0 -10   42.08    1.35
  -3   0 -10   40.30    1.33
   0   3 -10   41.57    1.40
   0   3  10   41.90    1.47
   3   0 -10   38.65    1.27
  -3   0  10   42.14    1.49
   3   0  10   42.42    1.47
   0  -3  10   39.04    1.32
   0  -3  10   37.74    1.46
   0  -3  11    0.50    0.47
   3   0  11    0.44    0.47
   0   3  11    0.24    0.49
   0   3 -11    0.25    0.33
   0  -3  11    0.79    0.25
  -3   0  11    0.32    0.52
  -3   0 -11    0.49    0.25
   0  -3  12   47.82    1.68
   0   3 -12   45.65    1.56
   0  -3  12   44.13    1.47
   3   0  12   43.78    1.66
   0   3  12   45.19    1.69
  -3   0  12   46.14    1.69
  -3   0 -12   44.21    1.47
   3   0 -13   60.02    2.28
   3   0  13   58.08    2.01
   0   3 -13   57.22    1.88
   0   3  13   54.87    2.02
   0   3 -13   56.94    1.85
   0  -3  13   59.83    1.90
  -3   0  13   52.42    2.04
   0  -3 -13   57.85    1.87
  -3   0  13   55.54    1.87
   0  -3 -13   55.90    2.13
   3   0  13   50.83    1.89
  -3   0 -13   56.20    2.13
   0   3  13   52.69    1.88
   0   3 -13   60.40    2.34
  -3   0 -13   55.00    1.86
   0  -3  13   56.98    2.02
   3   0 -13   54.14    1.86
   0   3 -14    1.33    1.00
   0  -3 -14    2.15    0.84
   0   3 -14    1.34    0.42
   3   0  14    2.20    0.43
   0   3  14    1.38    0.56
   3   0  14    1.37    0.47
   0   3  14    1.48    0.45
   3   0  14    2.34    0.57
  -3   0  14    1.50    0.58
  -3   0  14    1.23    0.42
   3   0 -14    0.89    1.02
   3   0 -14    1.67    0.42
   0   3 -14    1.31    0.36
   0  -3 -14    1.22    0.45
   0  -3  14    1.72    0.47
  -3   0 -14    1.32    0.44
  -3   0 -14    1.88    0.82
   0  -3  14    1.00    0.56
   0  -3 -15    2.35    0.49
   0  -3  15    2.50    0.52
   0  -3  15    2.19    0.60
  -3   0  15    2.88    0.65
   0  -3 -15    2.80    0.99
   3   0  15    3.26    0.43
   3   0 -15    2.58    1.20
   0   3  15    4.04    0.64
   3   0  15    2.90    0.63
   3   0  15    3.60    0.55
  -3   0  15    3.00    0.50
   0   3  15    3.08    0.52
  -3   0 -15    2.11    0.49
   0   3 -15    2.75    0.47
  -3   0 -15    3.41    0.96
   3   0 -15    2.80    0.50
   0   3 -15    3.19    1.17
  -3   0  16    6.57    0.74
   0  -3  16    6.60    0.62
   0   3  16    6.76    0.62
  -3   0  16    6.30    0.60
   3   0 -16    6.10    1.41
   0   3 -16    5.86    1.43
  -3   0 -16    6.21    1.19
   3   0  16    4.86    0.70
   0   3  16    6.02    0.73
   3   0 -16    6.08    0.59
   0  -3 -16    5.51    0.61
   0  -3 -16    7.17    1.17
  -3   0 -16    6.95    0.60
   0  -3  16    5.11    0.70
   0   3 -16    7.42    0.57
   3   0  16    6.11    0.64
   0   3 -17   15.83    0.77
   3   0 -17   14.40    0.79
  -3   0 -17   13.32    0.79
   0   3 -17   18.37    1.72
   0  -3 -17   16.11    1.50
  -3   0  17   12.40    0.94
   3   0 -17   15.39    1.76
   0  -3  17   14.78    0.84
  -3   0 -17   17.05    1.50
   0  -3  17   13.67    0.94
   3   0  17   14.36    0.88
  -3   0  17   13.63    0.80
   3   0  17   13.40    0.90
   0  -3 -17   13.91    0.81
   0   3  17   12.59    0.93
   0   3  17   14.66    0.82
   0   3 -18   35.76    2.18
   3   0 -18   30.47    1.19
   0  -3 -18   31.98    2.00
   0  -3 -18   29.52    1.22
  -3   0 -18   28.17    1.18
   0   3  18   26.08    1.32
   3   0 -18   31.43    2.30
  -3   0  18   28.70    1.18
  -3   0 -18   31.04    1.98
   0  -3  18   27.25    1.21
  -3   0  18   26.26    1.34
   0   3  18   26.82    1.20
   0   3 -18   28.67    1.15
   3   0  18   23.87    1.27
   3   0  18   30.17    1.27
   0  -3  18   25.88    1.31
   0  -3 -19    0.23    0.55
   0   3  19   -0.36    0.56
   0   3 -19    0.31    0.49
   0  -3  19    0.51    0.58
   3   0  19   -0.62    0.62
  -3   0 -19    0.23    0.51
  -3   0  19    0.14    0.50
   0   3  19    0.37    0.52
   0   3 -19    0.16    1.54
   3   0 -19    0.12    1.66
  -3   0  19   -0.75    0.61
   0  -3 -19   -1.37    1.42
   0  -3  19    0.03    0.55
   3   0  19   -0.10    0.54
  -3   0 -19    0.30    1.35
   0  -3 -20   -1.20    1.50
   0   3  20    0.97    0.51
   3   0  20    0.02    0.58
  -3   0 -20    1.19    1.27
   0  -3  20    0.66    0.55
   0  -3 -20    0.88    0.54
  -3   0 -20   -0.10    0.51
  -3   0  20    1.23    0.47
   3   0 -20    0.23    1.69
   0  -3 -21    2.40    1.52
   0  -3  21    2.99    0.54
   0   3  21    1.98    0.48
  -3   0 -21    2.02    0.51
  -3   0  21    3.15    0.47
   3   0  21    2.07    0.53
   0   3  22    1.14    0.41
   0  -3  22    1.62    0.47
   0  -3 -22    0.14    1.42
   3   0  22    1.12    0.48
   3   0  23    2.21    0.40
   0   3  23    1.87    0.35
   1  -3   0  137.74    4.10
   1  -3   1   87.42    2.68
   3   1  -1   91.91    2.69
  -1   3   1   87.81    2.69
   3   1   2 1036.24   30.21
   1  -3  -2 1008.29   30.21
   1  -3   2 1025.05   30.20
   1  -3   2 1002.48   30.20
  -1   3   2 1041.65   30.21
   1  -3   3   25.13    0.78
   1  -3   3   23.15    0.80
   1  -3  -3   25.75    0.78
   3   1   3   22.74    0.81
  -1   3   3   22.33    0.80
   3   1  -3   27.31    0.82
   1  -3  -4  114.82    3.33
   1  -3   4  118.25    3.37
   1  -3   4  106.78    3.33
   3   1   4  109.09    3.37
  -1   3   4  104.21    3.37
   3   1  -4  117.13    3.37
  -1   3  -4  108.35    3.37
  -1   3  -5 2647.81   77.37
  -1   3   5 2637.79   77.38
   1  -3   5 2516.79   77.34
   3   1  -5 2751.93   77.37
   1  -3  -5 2653.54   77.33
   1  -3   5 2643.02   77.38
   3   1   5 2495.66   77.37
  -1   3  -6 1057.88   30.21
   1  -3   6 1037.93   30.22
   3   1  -6  994.26   30.20
   3   1   6 1036.71   30.22
   1  -3  -6 1021.26   30.14
  -1   3   6 1025.26   30.22
   1  -3   6  985.45   30.17
   1  -3   7  428.53   12.45
   1  -3  -7  403.42   12.34
  -3  -1  -7  407.45   12.38
  -1   3  -7  432.11   12.42
  -1   3   7  438.10   12.46
   3   1   7  415.16   12.45
   3   1  -7  427.39   12.42
   1  -3  -8   46.78    1.52
   3   1   8   54.85    1.68
  -1   3   8   55.48    1.70
   1  -3   8   49.73    1.59
   1  -3   8   52.14    1.68
  -3  -1  -8   50.11    1.57
  -1   3  -8   54.03    1.64
   3   1  -8   50.81    1.62
   1  -3  -9   14.07    0.51
  -1   3   9   18.33    0.79
  -1   3  -9   21.26    0.72
   3   1  -9   20.27    0.69
   3   1  -9   18.85    0.60
   3   1   9   17.30    0.78
  -3  -1  -9   20.90    0.63
   1  -3   9   17.90    0.79
   1  -3   9   18.13    0.64
   3   1 -10   12.28    0.61
  -1   3  10   13.39    0.75
   3   1 -10   12.72    0.50
  -3  -1 -10   13.17    0.54
   1  -3  10   15.60    0.58
  -1   3 -10   14.07    0.64
   1  -3  10   15.26    0.74
   3   1  10   15.34    0.75
  -1   3 -11    7.59    0.51
   3   1  11    7.52    0.62
   3   1 -11    8.00    0.47
   1  -3  11    8.69    0.62
   1  -3  11    8.64    0.44
  -3  -1 -11    7.83    0.38
  -1   3  11    8.59    0.64
  -1   3 -12    2.98    0.40
   3   1  12    3.05    0.57
   1  -3  12    3.22    0.33
  -1   3  12    2.71    0.55
   1  -3  12    3.42    0.54
   3   1 -12    3.12    0.36
  -1   3 -13   11.61    1.07
  -1   3  13    9.33    0.77
   1  -3  13    9.63    0.61
  -3  -1  13   10.12    0.60
   1  -3 -13   10.19    0.90
   3   1  13    8.92    0.71
  -1   3  13    9.91    0.59
   3   1 -13    8.93    0.57
   3   1  13    7.69    0.60
  -3  -1 -13   11.00    0.88
  -1   3 -13   10.03    0.57
  -3  -1 -13   10.04    0.58
   1  -3  13    9.26    0.73
  -1   3 -13    8.72    0.55
   1  -3  13    8.44    0.48
   1  -3 -13    8.56    0.57
   3   1 -13    9.97    1.13
  -1   3  14  133.75    4.12
   3   1  14  131.71    4.09
  -1   3 -14  115.94    3.93
   3   1 -14  140.84    4.49
   3   1  14  126.93    3.99
  -3  -1 -14  120.36    3.94
  -1   3 -14  130.88    3.94
  -1   3  14  123.07    3.96
   1  -3 -14  120.56    4.25
  -3  -1  14  133.93    3.97
  -1   3 -14  140.25    4.46
   1  -3  14  127.99    4.09
  -3  -1 -14  126.77    4.22
   3   1 -14  122.71    3.93
   1  -3  14  127.46    3.98
   1  -3 -14  122.56    3.95
  -1   3 -15    0.76    1.11
   3   1 -15   -0.34    0.46
   1  -3 -15   -0.04    0.47
   3   1  15   -0.28    0.57
   1  -3 -15   -1.21    0.99
   3   1 -15    1.04    1.17
   1  -3  15    0.09    0.59
   3   1  15   -0.13    0.41
   1  -3  15   -0.53    0.52
  -1   3  15    0.34    0.45
   3   1  15    0.56    0.50
  -3  -1  15   -0.12    0.46
  -3  -1 -15   -0.04    0.48
  -1   3 -15    0.37    0.43
  -3  -1 -15    0.37    0.87
  -1   3  15    0.02    0.56
  -1   3 -16    0.01    0.46
  -3  -1  16   -0.32    0.49
   1  -3 -16   -0.57    0.51
   3   1 -16   -0.13    0.48
   3   1 -16    0.05    1.34
   3   1  16   -0.02    0.60
   1  -3  16   -0.31    0.55
  -1   3  16   -0.10    0.57
  -1   3  16   -0.55    0.51
   1  -3 -16   -0.04    1.10
  -3  -1 -16    0.15    0.99
   3   1  16    0.40    0.53
   1  -3  16   -0.16    0.62
  -1   3 -16   -1.43    1.31
  -3  -1 -16   -0.36    0.52
   3   1  17   -0.44    0.57
  -3  -1 -17    0.62    1.15
  -1   3  17   -0.59    0.61
   1  -3  17   -0.46    0.58
   1  -3  17    0.17    0.60
   3   1 -17   -2.47    1.53
   1  -3 -17    0.62    1.28
   1  -3 -17    0.09    0.53
  -1   3 -17    0.08    0.47
   3   1  17   -0.22    0.59
  -1   3  17   -0.53    0.52
  -3  -1  17    0.35    0.49
  -3  -1 -17   -0.41    0.51
   3   1 -17    0.35    0.51
  -1   3 -17   -1.98    1.39
  -1   3 -18   18.26    1.84
  -1   3  18   14.55    0.85
   3   1  18   16.41    0.93
  -3  -1 -18   15.42    0.85
   1  -3  18   17.33    0.90
  -3  -1 -18   16.65    1.64
   1  -3  18   16.42    0.99
  -1   3 -18   15.37    0.81
   3   1 -18   16.61    0.85
  -3  -1  18   16.41    0.86
   3   1 -18   17.54    1.93
   3   1  18   14.35    0.96
   1  -3 -18   15.86    0.89
   1  -3 -18   14.60    1.78
  -1   3  18   13.54    0.96
  -1   3  19    0.03    0.50
  -1   3  19   -0.36    0.56
  -3  -1 -19   -0.06    0.56
   1  -3  19    0.10    0.54
  -3  -1 -19   -2.19    1.38
   1  -3  19    0.45    0.57
   3   1 -19    0.18    1.62
  -1   3 -19   -0.11    1.38
   1  -3 -19   -1.69    1.59
   3   1  19   -0.49    0.60
  -3  -1  19    0.24    0.51
   1  -3 -19    0.61    0.54
   3   1  19    0.47    0.55
  -1   3 -19   -0.08    0.48
   1  -3 -20    3.09    1.55
   1  -3 -20    6.52    0.65
   1  -3  20    5.83    0.64
  -3  -1 -20    5.20    1.46
   3   1  20    4.06    0.64
  -1   3  20    4.60    0.56
  -3  -1 -20    6.08    0.60
  -3  -1  20    5.67    0.56
   3   1 -20    4.13    1.73
   3   1  21    0.55    0.50
   1  -3 -21   -0.16    1.54
   1  -3  21    0.58    0.52
  -3  -1 -21    0.12    0.47
  -3  -1  21    0.78    0.43
  -1   3  21    0.62    0.45
  -3  -1 -21   -0.46    1.27
   3   1  22    4.16    0.52
   1  -3  22    3.87    0.52
  -1   3  22    3.39    0.42
   1  -3 -22    4.53    1.45
   3   1  23    4.66    0.45
   2  -3   0    0.43    0.11
   3   2  -1  243.52    6.77
   2  -3   1  215.90    6.76
   2  -3   2  103.08    3.11
   3   2   2  101.02    3.11
   2  -3  -2  104.22    3.12
   2  -3   2  105.60    3.11
   2  -3   2  105.13    3.11
   2  -3   3  172.90    5.09
  -2   3   3  164.47    5.10
   2  -3   3  156.39    5.09
   3   2   3  180.79    5.10
   2  -3  -3  178.81    5.09
   2  -3   3  169.47    5.08
  -2   3   4  591.36   17.93
   2  -3  -4  610.62   17.90
   2  -3   4  603.75   17.91
   3   2  -4  632.17   17.93
   3   2   4  613.23   17.93
   2  -3   4  577.72   17.92
   2  -3  -5   36.61    1.13
   2  -3   5   35.98    1.18
  -2   3   5   36.12    1.19
   2  -3   5   35.97    1.15
   3   2   5   34.12    1.18
   3   2  -5   34.79    1.18
  -2   3   6  355.56   11.34
   3   2   6  387.79   11.33
   3   2  -6  376.61   11.32
  -2   3  -6  380.39   11.32
   2  -3   6  392.06   11.29
   2  -3  -6  370.42   11.27
   2  -3   6  397.27   11.33
   2  -3   7  368.18   10.85
  -2   3   7  377.86   10.87
  -2   3  -7  348.05   10.83
  -3  -2  -7  354.54   10.77
   2  -3  -7  366.04   10.77
   3   2   7  373.03   10.85
   3   2  -7  362.83   10.84
   2  -3   7  362.53   10.81
   2  -3  -8    0.20    0.15
   2  -3   8    0.04    0.36
  -3  -2  -8    0.36    0.17
   3   2   8    0.44    0.35
   3   2  -8    0.69    0.32
  -2   3  -8    0.07    0.29
   2  -3   8    0.48    0.24
  -2   3   8    0.24    0.38
   2  -3  -9  280.50    8.67
   2  -3   9  298.55    8.75
   2  -3   9  302.69    8.82
  -2   3  -9  292.10    8.78
   3   2   9  301.80    8.82
   3   2  -9  304.01    8.78
  -2   3   9  295.41    8.84
  -3  -2  -9  290.14    8.70
   3   2  10  361.00   10.66
   3   2 -10  369.66   10.60
  -3  -2 -10  340.96   10.51
  -2   3 -10  378.55   10.61
  -2   3  10  359.58   10.68
   2  -3  10  365.38   10.57
   3   2 -10  328.48   10.51
   2  -3  10  376.53   10.66
  -2   3 -11    2.09    0.37
   2  -3  11    2.00    0.33
   2  -3  11    2.00    0.48
   3   2  11    2.42    0.50
  -2   3  11    1.05    0.51
   3   2 -11    1.91    0.37
   2  -3  12   28.17    1.08
   3   2  12   28.95    1.19
   2  -3  12   29.45    1.19
   2  -3  12   27.92    1.03
  -2   3  12   27.91    1.21
   3   2 -12   27.58    1.06
  -2   3 -12   28.48    1.07
   2  -3 -12   28.93    1.06
   3   2 -13  252.61    7.69
   3   2 -13  242.59    7.22
   3   2 -13  233.00    7.24
  -2   3 -13  238.59    7.25
   2  -3  13  238.16    7.36
   3   2  13  243.48    7.38
  -2   3 -13  250.95    7.57
   2  -3  13  241.80    7.26
  -3  -2 -13  226.20    7.42
   2  -3 -13  243.96    7.51
   2  -3 -13  229.78    7.23
   3   2  13  242.91    7.28
  -2   3  13  241.81    7.24
  -3  -2 -13  230.77    7.22
  -2   3 -13  240.65    7.22
  -3  -2  13  239.31    7.24
  -2   3  13  244.53    7.38
   2  -3  13  232.96    7.21
   3   2 -14    5.32    1.18
   2  -3  14    7.17    0.59
   3   2 -14    7.55    0.54
  -2   3  14    7.48    0.55
  -2   3  14    7.67    0.72
   2  -3 -14    6.17    0.56
   3   2  14    7.39    0.72
  -3  -2 -14    8.51    0.58
   2  -3 -14    6.42    0.99
  -2   3 -14    6.27    1.05
  -3  -2 -14    6.76    0.88
  -2   3 -14    6.77    0.53
  -3  -2  14    7.38    0.57
   2  -3  14    7.33    0.69
   3   2  14    7.22    0.61
  -3  -2 -15    3.00    0.91
  -2   3  15    4.45    0.64
  -2   3 -15    3.58    1.12
  -2   3 -15    3.72    0.48
   3   2 -15    3.11    1.29
   3   2 -15    3.86    0.49
  -2   3  15    2.65    0.50
  -3  -2 -15    3.54    0.51
   3   2  15    3.26    0.63
   2  -3 -15    3.93    0.53
   2  -3 -15    4.03    1.04
  -3  -2  15    3.89    0.52
   3   2  15    4.34    0.58
   2  -3  15    3.46    0.62
   2  -3  15    4.03    0.57
  -2   3 -16   25.70    1.70
  -2   3 -16   22.09    0.95
  -3  -2 -16   20.10    1.47
  -2   3  16   20.22    1.13
  -3  -2  16   22.25    0.98
   3   2  16   22.78    1.02
   3   2 -16   21.31    0.95
   3   2  16   20.54    0.97
   2  -3  16   20.71    1.11
   2  -3 -16   23.68    1.62
   2  -3  16   21.13    1.03
  -2   3  16   21.62    0.99
   3   2 -16   22.96    1.87
   2  -3 -16   22.62    0.99
   3   2  16   23.01    1.14
  -3  -2 -16   21.22    0.98
   2  -3 -17   41.93    1.56
  -3  -2 -17   43.58    1.58
   3   2  17   39.73    1.69
  -3  -2  17   41.63    1.57
   2  -3  17   42.21    1.63
  -3  -2 -17   46.22    2.20
   2  -3 -17   47.49    2.35
  -2   3 -17   47.14    2.33
   3   2 -17   43.31    1.55
   2  -3  17   41.71    1.71
  -2   3 -17   42.30    1.55
   3   2 -17   51.89    2.58
   3   2  17   44.19    1.63
  -2   3  17   40.57    1.56
  -2   3  17   41.18    1.74
  -3  -2 -18    3.39    0.61
  -2   3  18    1.77    0.64
  -2   3  18    2.60    0.54
   2  -3  18    2.26    0.63
   3   2  18    2.23    0.63
   2  -3 -18    1.56    1.47
   2  -3 -18    2.36    0.59
  -3  -2  18    2.55    0.69
   3   2 -18    2.48    1.70
   3   2  18    2.44    0.64
  -2   3 -18    4.08    1.48
  -2   3 -18    2.51    0.54
  -3  -2 -18    2.23    1.24
  -3  -2  18    3.40    0.57
   2  -3  18    2.07    0.63
  -2   3 -19    6.34    0.61
  -2   3 -19    6.66    1.50
  -2   3  19    6.56    0.59
  -3  -2  19    7.67    0.64
  -2   3  19    5.90    0.71
   3   2 -19    7.23    1.77
  -3  -2 -19    8.07    0.68
   2  -3 -19    8.10    1.70
   3   2  19    4.13    0.64
   2  -3  19    6.12    0.69
  -3  -2  19    6.81    0.74
  -3  -2 -19    6.65    1.47
   3   2  19    6.15    0.72
   2  -3  19    6.28    0.68
   2  -3 -19    8.08    0.67
   2  -3 -20    2.67    1.66
  -3  -2 -20    1.29    0.55
   3   2  20    1.62    0.58
  -2   3  20    1.88    0.50
   2  -3  20    1.71    0.59
  -3  -2 -20    0.64    1.36
  -2   3 -20    2.14    0.47
  -3  -2  20    1.88    0.50
  -3  -2 -21    3.05    0.56
   2  -3 -21    3.46    1.64
  -3  -2  21    4.12    0.49
   3   2  21    3.30    0.57
  -2   3  21    3.62    0.47
  -3  -2 -21    3.69    1.34
   2  -3  21    3.40    0.56
  -2   3  22    1.61    0.39
   2  -3  22    2.25    0.50
   2  -3 -22    1.74    1.39
   3   2  22    1.61    0.45
   3   2  23    0.95    0.36
   3   3   0   35.17    1.09
   3  -3   0   34.78    1.09
   3  -3   1   39.57    1.22
   3   3  -1   39.48    1.24
   3   3   2 2826.14   84.90
   3  -3   2 3019.40   84.90
   3  -3   2 2835.57   84.90
   3  -3   2 2817.14   84.91
   3  -3  -3  588.68   17.55
  -3  -3   3  573.13   17.55
   3  -3   3  569.07   17.55
  -3   3   3  610.98   17.56
   3  -3   3  597.14   17.53
   3   3   3  586.31   17.55
   3  -3   3  622.14   17.55
   3  -3  -4    3.95    0.26
  -3   3   4    4.32    0.31
   3  -3   4    3.99    0.22
   3   3  -4    4.19    0.34
  -3  -3   4    4.47    0.31
   3  -3   4    4.15    0.29
   3   3   4    4.73    0.30
   3  -3   5   15.12    0.61
   3  -3  -5   15.98    0.57
  -3   3   5   16.29    0.64
   3   3   5   15.99    0.61
  -3  -3   5   14.48    0.63
   3   3  -5   15.11    0.63
  -3   3   6  666.10   20.91
   3   3   6  668.85   20.89
   3  -3  -6  718.00   20.86
   3  -3   6  732.93   20.88
  -3  -3  -6  675.77   20.82
  -3  -3   6  728.50   20.91
   3  -3   6  735.92   20.90
   3   3  -6  757.22   20.91
   3   3   7  216.46    6.68
   3   3  -7  235.61    6.68
  -3   3   7  224.84    6.71
   3  -3  -7  224.29    6.62
  -3  -3  -7  207.20    6.58
  -3   3  -7  222.62    6.66
   3  -3   7  228.45    6.65
   3  -3   7  232.10    6.68
  -3  -3   7  233.08    6.70
  -3  -3   8   62.20    1.99
   3  -3   8   62.25    1.92
  -3  -3  -8   57.75    1.83
   3   3   8   62.49    1.97
   3  -3   8   59.65    1.97
   3  -3  -8   59.40    1.86
  -3   3   8   59.36    2.00
  -3   3  -8   61.15    1.93
   3   3  -8   62.78    1.95
  -3  -3   9   11.95    0.66
  -3   3  -9   11.39    0.57
   3  -3   9   12.44    0.56
   3  -3   9   12.02    0.64
  -3  -3  -9   11.03    0.41
   3  -3  -9   11.94    0.45
  -3   3   9   11.44    0.67
   3   3  -9   12.30    0.59
   3   3   9   12.53    0.64
   3  -3  10   14.82    0.64
  -3   3 -10   14.90    0.66
   3   3 -10   14.79    0.68
  -3  -3  10   13.87    0.51
   3  -3 -10   13.72    0.50
  -3  -3  10   13.59    0.76
  -3   3  10   13.84    0.79
   3   3  10   15.20    0.75
   3  -3  10   14.66    0.74
  -3   3 -11   16.24    0.72
  -3   3  11   17.86    0.88
   3   3  11   19.45    0.84
   3  -3  11   17.44    0.71
   3   3 -11   16.66    0.73
   3   3 -11   14.43    0.58
  -3  -3  11   16.04    0.89
   3  -3  11   17.00    0.84
   3  -3 -12    7.43    0.51
  -3   3  12    8.34    0.72
  -3   3 -12    8.44    0.53
   3  -3 -12    9.73    0.87
   3  -3  12    7.95    0.67
   3  -3  12    9.12    0.50
   3  -3  12    8.93    0.55
  -3  -3 -12    7.07    0.51
   3   3  12    8.32    0.66
   3   3 -12    8.02    0.54
  -3  -3  12    8.55    0.69
   3   3 -13    0.11    1.04
   3  -3 -13   -0.19    0.40
  -3  -3 -13    0.26    0.40
   3  -3  13    0.40    0.52
  -3   3  13    0.37    0.37
  -3  -3  13    0.32    0.39
   3  -3  13    0.81    0.44
  -3   3 -13   -0.25    0.79
   3   3  13    0.60    0.54
   3   3  13   -0.13    0.45
   3  -3  13   -0.34    0.32
  -3   3 -13   -0.15    0.38
  -3  -3  13   -0.23    0.58
   3   3 -13   -0.18    0.38
  -3  -3 -13   -0.15    0.66
   3  -3 -13    0.67    0.78
   3   3 -13    0.26    0.36
  -3   3  13    0.04    0.56
  -3   3 -13   -0.03    0.35
  -3   3 -14   13.45    0.68
  -3  -3 -14   13.26    1.02
   3  -3  14   13.76    0.75
   3   3  14   12.82    0.76
  -3   3  14   15.17    0.90
   3   3 -14   13.49    0.69
   3  -3  14   12.34    0.63
   3   3  14   13.64    0.85
  -3  -3 -14   13.01    0.70
  -3   3 -14   15.50    1.18
   3  -3  14   12.75    0.84
  -3  -3  14   13.45    0.88
   3  -3 -14   12.57    0.71
  -3  -3  14   14.13    0.72
   3  -3 -14   14.26    1.18
  -3   3  14   14.25    0.71
   3   3  15   12.18    0.73
  -3  -3  15   10.13    0.83
   3  -3  15   10.21    0.80
   3  -3  15   10.14    0.72
  -3  -3 -15   11.81    0.70
   3   3 -15   12.27    1.51
  -3   3  15   10.58    0.65
   3  -3 -15   12.12    1.25
   3  -3 -15   11.16    0.68
  -3  -3  15   10.41    0.67
   3   3  15   10.91    0.80
  -3  -3 -15   12.72    1.09
  -3   3 -15   10.46    0.64
  -3   3  15   12.10    0.84
   3   3 -15   11.12    0.65
  -3   3 -15   14.81    1.29
   3   3 -16   84.89    2.75
   3   3  16   88.38    2.82
   3  -3 -16   84.26    2.77
  -3  -3 -16   86.27    3.18
  -3   3 -16   84.00    2.75
   3  -3  16   87.95    2.93
   3  -3 -16   86.46    3.38
  -3  -3 -16   82.50    2.77
  -3   3 -16   89.88    3.42
  -3  -3  16   85.73    2.77
   3  -3  16   85.31    2.82
  -3   3  16   81.48    2.76
   3   3  16   81.46    2.83
   3   3 -16   98.33    3.63
   3   3  16   79.74    2.91
  -3  -3  16   85.76    2.95
  -3   3  16   81.03    2.95
  -3   3 -17   -0.07    0.49
  -3   3  17    0.51    0.49
   3  -3  17   -0.99    0.63
  -3  -3  17    0.79    0.52
  -3  -3  17    0.23    0.56
   3   3 -17    0.33    0.49
  -3   3  17    0.58    0.60
  -3  -3 -17    1.27    1.12
  -3   3 -17    1.22    1.24
   3  -3 -17    0.57    1.33
  -3  -3 -17    0.27    0.53
   3   3 -17    1.54    1.51
   3  -3  17    0.24    0.56
   3   3  17    0.24    0.57
   3   3  17    0.39    0.55
   3  -3 -17    0.13    0.52
   3  -3  18   25.43    1.22
  -3   3  18   24.81    1.30
   3   3 -18   33.43    2.24
  -3   3 -18   26.11    1.11
  -3   3  18   26.95    1.11
   3  -3 -18   28.74    1.17
  -3  -3 -18   27.92    1.17
  -3  -3  18   26.68    1.14
  -3  -3 -18   26.35    1.78
  -3   3 -18   29.77    2.00
   3   3  18   25.73    1.26
   3  -3  18   24.39    1.24
  -3  -3  18   24.01    1.28
   3  -3 -18   29.64    2.10
   3   3  18   28.30    1.21
  -3  -3  19   19.07    1.09
  -3  -3  19   21.71    0.97
  -3   3  19   19.32    1.10
  -3  -3 -19   21.44    1.01
   3  -3  19   19.28    1.07
  -3  -3 -19   22.30    1.79
  -3   3  19   20.29    0.94
   3   3  19   19.86    1.03
   3   3  19   20.71    1.09
  -3   3 -19   20.73    0.94
  -3   3 -19   22.35    1.84
   3  -3 -19   24.20    1.01
   3  -3 -19   24.93    2.10
   3  -3  19   21.75    1.07
   3   3  20    0.67    0.56
  -3  -3 -20    1.42    0.57
  -3  -3 -20    0.38    1.30
  -3   3  20    1.50    0.44
  -3  -3  20    1.43    0.50
  -3   3 -20    1.31    0.47
   3  -3  20    0.53    0.57
   3  -3 -20    2.25    1.60
  -3   3  21    0.82    0.40
   3   3  21    0.36    0.52
  -3  -3 -21    0.51    0.51
  -3  -3 -21    0.23    1.27
   3  -3  21    0.04    0.53
   3  -3 -21    0.86    1.60
   3   3  22    1.85    0.47
   3  -3  22    1.92    0.50
  -3  -3 -22    1.79    1.22
   3  -3  23   20.70    0.83
   3   3  23   19.16    0.79
   4  -3   0    0.17    0.19
   3   4   0    0.33    0.20
   4  -3   0    0.27    0.19
   3   4   1 1736.20   51.46
   4  -3   1 1739.51   51.47
   3   4  -1 1752.07   51.48
   3   4  -2   49.51    1.58
   3   4   2   52.80    1.54
   4  -3   2   47.48    1.55
   4  -3  -3  253.32    7.40
   3   4   3  254.06    7.39
   4  -3   3  250.01    7.40
   4  -3   3  250.22    7.40
   4  -3   3  247.64    7.38
  -3  -4   3  234.41    7.40
   4  -3   4  690.72   20.34
   4  -3   4  694.29   20.37
   4  -3  -4  661.39   20.36
   3   4   4  703.97   20.36
  -4   3   4  681.84   20.38
   4  -3   4  669.57   20.37
  -3  -4   4  708.04   20.38
   4  -3   5   15.75    0.63
  -4   3   5   15.51    0.65
  -3  -4   5   15.66    0.64
   3   4  -5   15.62    0.65
   4  -3   5   14.27    0.61
   4  -3   6  332.43    9.37
  -4   3   6  326.73    9.41
   4  -3   6  342.84    9.39
   3   4  -6  339.95    9.40
   4  -3  -6  336.66    9.36
   3   4   6  320.24    9.38
  -3  -4   6  328.03    9.40
   4  -3  -7    0.91    0.23
   4  -3   7    1.04    0.33
   3   4  -7    0.55    0.32
   3   4   7    1.44    0.32
  -3  -4  -7    0.82    0.08
   4  -3   7    1.17    0.30
  -3  -4   7    1.03    0.10
  -4   3   7    1.15    0.37
  -3  -4   7    1.68    0.36
  -3  -4   8    0.52    0.38
   3   4  -8   -0.10    0.35
   3   4   8    0.85    0.37
   4  -3  -8    0.45    0.21
  -4   3   8    0.07    0.42
   4  -3   8    0.48    0.37
  -3  -4   8    0.25    0.12
   4  -3   8    0.11    0.31
  -4   3  -8    0.39    0.32
  -4   3  -9    0.42    0.32
  -4   3   9    0.79    0.46
   4  -3  -9    0.53    0.21
  -3  -4   9    0.50    0.42
   4  -3   9    1.23    0.32
  -3  -4   9    0.83    0.13
   3   4   9    0.87    0.39
   4  -3   9    0.63    0.42
   3   4  -9    0.42    0.36
   4  -3  10   39.59    1.45
   3   4  10   39.42    1.45
  -4   3  10   39.77    1.48
   3   4 -10   43.24    1.44
   4  -3  10   41.80    1.38
  -3  -4  10   38.53    1.48
   4  -3 -10   38.35    1.28
  -4   3 -10   40.50    1.38
   3   4  11  572.16   16.51
   3   4 -11  547.52   16.47
  -3  -4  11  564.69   16.54
   4  -3  11  539.84   16.51
  -4   3 -11  546.21   16.45
   4  -3  11  533.64   16.44
  -4   3  11  563.62   16.55
  -4   3 -12    1.36    0.37
  -3  -4  12    1.37    0.39
  -4   3  12    0.50    0.56
  -3  -4 -12    1.00    0.40
  -3  -4  12    1.07    0.52
   3   4  12    0.71    0.46
   3   4  12    1.41    0.51
   4  -3  12    0.88    0.34
   4  -3 -12    0.72    0.40
   4  -3  12    1.02    0.51
   4  -3 -12    2.21    0.70
   3   4 -12    1.08    0.40
   3   4 -13    2.45    1.10
   3   4 -13    3.04    0.45
  -3  -4  13    2.40    0.44
  -4   3 -13    2.49    0.39
   4  -3  13    2.48    0.40
   3   4  13    2.04    0.48
   4  -3  13    2.84    0.56
  -3  -4 -13    2.64    0.67
  -3  -4 -13    2.61    0.44
  -4   3  13    1.68    0.60
   4  -3 -13    2.59    0.86
   3   4  13    2.17    0.56
  -3  -4  13    1.84    0.60
   4  -3 -13    2.22    0.43
   3   4 -13    2.16    0.40
  -4   3 -13    2.86    0.38
  -4   3  13    1.91    0.40
   4  -3 -14    1.04    0.96
   4  -3  14    0.47    0.54
   3   4 -14    1.43    0.38
   3   4  14    0.06    0.55
  -3  -4 -14    1.33    0.74
   3   4 -14    0.84    1.19
  -4   3 -14    1.19    0.42
   3   4  14    0.87    0.48
  -3  -4  14    1.41    0.44
  -4   3  14    0.93    0.41
  -4   3  14    1.18    0.59
   4  -3  14    1.07    0.35
  -3  -4 -14    0.71    0.44
   4  -3 -14    0.90    0.44
   4  -3  14    1.45    0.48
   3   4 -14    1.05    0.40
  -3  -4  14    0.97    0.59
  -4   3 -14    1.39    0.91
  -4   3 -15   -0.02    0.43
   4  -3  15    0.85    0.56
   4  -3 -15    0.37    0.46
   3   4  15    0.28    0.57
  -4   3  15   -0.34    0.60
  -3  -4  15    0.21    0.58
   3   4 -15    0.33    1.30
  -4   3 -15    0.51    0.97
   4  -3 -15    0.50    1.06
   4  -3  15    0.64    0.51
  -3  -4 -15    1.38    0.84
  -4   3  15    0.47    0.43
  -3  -4 -15   -0.01    0.47
   3   4 -15    0.59    0.40
   3   4  15    0.39    0.50
  -3  -4  15    0.57    0.47
   4  -3  16    7.16    0.70
   4  -3  16    6.20    0.69
   3   4 -16    6.42    0.57
  -3  -4  16    6.47    0.75
  -3  -4  16    7.84    0.62
   3   4  16    6.12    0.71
  -4   3  16    6.88    0.78
   4  -3 -16    7.80    1.34
   3   4 -16    8.61    1.58
   4  -3 -16    6.43    0.61
  -4   3 -16    6.28    1.28
  -3  -4 -16    6.50    0.63
   3   4  16    6.65    0.64
  -4   3  16    6.09    0.56
  -4   3 -16    6.58    0.57
  -3  -4 -16    8.22    1.12
  -3  -4  17    1.73    0.53
   3   4 -17    0.11    1.55
  -3  -4 -17    0.81    1.07
  -4   3  17    0.17    0.44
   3   4  17    0.29    0.57
  -3  -4  17    0.98    0.58
   3   4  17    0.98    0.57
  -4   3 -17    1.30    0.47
   4  -3 -17    0.88    0.54
   4  -3  17   -0.51    0.61
  -4   3 -17    0.96    1.23
   4  -3  17    1.02    0.56
  -4   3  17    0.40    0.62
  -3  -4 -17    1.81    0.58
   4  -3 -17    3.43    1.50
  -4   3 -18    0.62    1.27
   3   4  18    1.02    0.59
   4  -3  18    1.12    0.57
  -4   3  18    1.72    0.47
   4  -3 -18    1.79    0.57
  -3  -4 -18    1.49    0.59
   3   4  18    2.02    0.61
   4  -3 -18    1.42    1.66
  -3  -4  18    0.77    0.62
   4  -3  18    1.45    0.60
  -4   3 -18    0.93    0.50
  -4   3  18    1.69    0.65
  -3  -4  18    2.33    0.57
  -3  -4 -18    1.56    1.20
   4  -3 -19   33.83    2.33
   3   4  19   26.55    1.29
  -4   3  19   26.16    1.34
  -3  -4 -19   31.02    1.93
  -4   3 -19   27.83    1.17
  -3  -4  19   28.67    1.35
   4  -3  19   30.62    1.27
  -4   3  19   28.13    1.15
   3   4  19   30.68    1.25
  -3  -4 -19   31.72    1.25
   4  -3  19   27.60    1.29
  -3  -4  19   31.86    1.20
   3   4  20   15.71    0.86
  -4   3 -20   13.93    0.76
  -3  -4 -20   16.96    0.85
  -3  -4 -20   18.00    1.71
   4  -3  20   16.17    0.88
   4  -3 -20   20.39    1.99
  -3  -4  20   15.24    0.82
  -4   3  20   14.44    0.72
  -3  -4 -21    5.83    1.42
  -4   3  21    6.38    0.48
   4  -3  21    6.99    0.65
   3   4  21    6.09    0.60
   4  -3 -21    4.80    1.72
  -3  -4 -21    6.08    0.59
   4  -3  22    2.02    0.47
   3   4  22    1.81    0.45
  -3  -4 -22    1.67    0.48
   3   4  23    0.51    0.35
   4  -3  23    0.75    0.41
   2   4   0   73.67    2.19
   4  -2   0   75.96    2.19
   4  -2   1  575.53   16.87
   4  -2   1  561.28   16.86
   2   4   1  568.61   16.85
   2   4  -1  574.94   16.88
   2   4  -2  455.34   13.14
   2   4   2  444.11   13.10
  -2  -4   2  433.12   13.11
   4  -2   2  442.31   13.11
   4  -2  -3  186.25    5.60
   4  -2   3  194.46    5.58
   2   4   3  194.42    5.59
   2   4   4 3143.04   90.59
  -2  -4   4 2845.90   90.59
   4  -2   4 3096.46   90.55
   4  -2   4 3187.24   90.60
  -4   2   4 3071.99   90.61
   4  -2  -4 3036.36   90.59
  -4   2   5   52.35    1.58
   2   4  -5   51.98    1.58
  -2  -4   5   46.70    1.45
   4  -2   5   51.01    1.56
  -2  -4   5   50.78    1.56
   4  -2  -5   49.44    1.53
   2   4   5   48.29    1.55
   2   4  -6    8.82    0.46
   2   4   6    8.22    0.44
  -2  -4   6    7.83    0.29
   4  -2  -6    8.67    0.38
  -4   2   6    8.32    0.49
  -2  -4   6    7.99    0.46
  -2  -4   7  242.99    7.04
   2   4  -7  255.38    7.03
   4  -2  -7  253.84    6.97
   2   4   7  227.20    7.02
  -4   2   7  236.62    7.04
  -2  -4   7  217.03    6.91
   2   4   8    1.24    0.37
  -4   2  -8    1.34    0.30
   2   4  -8    0.61    0.33
  -2  -4   8    0.99    0.15
  -2  -4   8    1.70    0.39
  -4   2   8    0.90    0.43
   4  -2  -8    1.13    0.22
   2   4  -9  134.05    4.21
   4  -2  -9  140.46    4.12
  -4   2   9  133.69    4.26
   2   4   9  148.51    4.24
  -4   2  -9  143.09    4.18
   4  -2   9  145.38    4.20
  -2  -4   9  125.84    4.08
  -2  -4   9  138.73    4.25
  -2  -4  10    7.52    0.61
   2   4 -10    8.51    0.52
  -4   2 -10    8.41    0.47
   4  -2 -10    8.80    0.37
  -4   2  10    7.59    0.63
   4  -2  10    7.86    0.52
  -2  -4  10    7.49    0.33
   2   4  10    7.70    0.58
  -4   2 -11  192.04    5.82
  -4   2  11  191.30    5.94
   4  -2  11  188.23    5.84
   2   4  11  197.77    5.91
  -2  -4  11  188.85    5.91
   2   4 -11  188.97    5.86
   4  -2  12   17.38    0.80
   4  -2 -12   16.83    1.08
  -4   2 -12   18.40    0.76
  -2  -4  12   18.11    0.92
   4  -2  12   18.27    0.79
   2   4 -12   18.73    0.82
   4  -2 -12   18.68    0.77
  -2  -4 -12   16.18    0.75
  -4   2  12   17.81    0.94
  -2  -4  12   16.39    0.77
   2   4  12   18.35    0.92
   2   4 -13   45.27    2.06
  -2  -4  13   40.78    1.62
   2   4 -13   42.69    1.52
   4  -2 -13   41.01    1.46
  -4   2 -13   43.26    1.46
   4  -2 -13   42.42    1.86
  -4   2 -13   41.79    1.75
   2   4  13   42.28    1.52
   4  -2  13   39.87    1.50
  -2  -4 -13   42.45    1.48
  -4   2 -13   39.86    1.44
  -2  -4  13   41.55    1.48
  -4   2  13   43.13    1.46
  -4   2  13   44.46    1.66
  -2  -4 -13   40.01    1.70
   4  -2  13   43.41    1.49
   2   4  13   42.05    1.62
   2   4 -13   42.86    1.45
  -2  -4  14   81.78    2.87
  -2  -4 -14   79.37    2.71
   2   4  14   85.29    2.86
  -4   2  14   79.72    2.89
   2   4  14   84.70    2.75
   2   4 -14   81.18    2.68
  -2  -4  14   85.85    2.73
   2   4 -14   83.18    2.74
  -2  -4 -14   78.35    2.97
  -4   2 -14   86.41    3.08
   4  -2 -14   84.74    2.70
  -4   2  14   85.51    2.70
  -4   2 -14   84.25    2.70
   4  -2  14   84.49    2.72
   4  -2 -14   89.40    3.17
   4  -2  14   84.10    2.74
  -4   2  15   27.53    1.26
   4  -2 -15   27.30    1.74
   2   4  15   25.54    1.09
  -4   2 -15   25.48    1.05
   4  -2 -15   26.60    1.05
   4  -2  15   24.47    1.10
   2   4  15   25.91    1.21
   2   4 -15   31.60    1.88
  -2  -4 -15   25.11    1.07
  -2  -4  15   24.94    1.22
  -4   2  15   25.79    1.05
  -4   2 -15   27.14    1.60
   2   4 -15   25.75    1.02
  -2  -4  15   25.23    1.08
  -2  -4 -15   24.69    1.44
  -4   2  16   10.79    0.86
   4  -2 -16   11.54    1.50
  -2  -4 -16   10.27    0.71
  -4   2  16   10.69    0.67
   2   4  16    9.56    0.82
  -2  -4 -16   11.47    1.17
   2   4 -16   11.44    1.63
   4  -2  16    9.78    0.77
   2   4  16   10.59    0.72
   4  -2 -16   10.77    0.69
  -2  -4  16   10.59    0.83
   2   4 -16    9.91    0.64
  -4   2 -16   10.76    0.67
  -2  -4  16   11.93    0.72
  -4   2 -16   10.73    1.36
   4  -2 -17    6.45    0.63
   2   4 -17    6.50    0.56
  -4   2 -17    5.30    1.29
   4  -2 -17    4.62    1.47
   4  -2  17    5.19    0.70
  -2  -4  17    4.89    0.71
  -4   2 -17    5.53    0.59
   2   4  17    5.50    0.69
  -4   2  17    5.48    0.57
   2   4  17    6.03    0.65
  -4   2  17    4.17    0.71
  -2  -4 -17    4.64    1.20
  -2  -4 -17    4.95    0.63
  -2  -4  17    5.81    0.62
   2   4 -17    5.70    1.59
   2   4  18   26.55    1.20
  -2  -4 -18   29.84    1.90
  -4   2  18   27.29    1.13
  -4   2 -18   30.19    1.91
  -2  -4 -18   29.81    1.21
   4  -2 -18   26.85    1.18
  -4   2 -18   27.40    1.17
   2   4  18   27.84    1.30
  -2  -4  18   27.04    1.31
   2   4 -18   29.85    2.18
   4  -2  18   26.11    1.25
  -2  -4  18   27.98    1.19
   4  -2  18   26.54    1.27
  -4   2  18   28.24    1.36
  -2  -4 -19   -0.05    1.37
  -2  -4  19    0.25    0.51
  -2  -4  19   -0.10    0.55
  -4   2 -19   -0.24    1.34
   2   4  19    0.55    0.53
  -2  -4 -19    0.75    0.55
  -4   2 -19    0.01    0.49
   2   4  19    0.05    0.54
   4  -2  19   -0.30    0.59
  -4   2  19    0.52    0.44
   4  -2  19    0.10    0.53
  -4   2  19   -0.08    0.60
   4  -2 -19   -0.76    1.78
   2   4  20    1.94    0.54
  -2  -4 -20    0.63    1.34
   4  -2  20    1.60    0.58
  -2  -4 -20    1.91    0.58
   4  -2 -20    0.41    1.72
  -4   2 -20    2.16    0.50
  -2  -4  20    2.23    0.52
  -4   2  20    1.97    0.45
  -2  -4  21    2.04    0.50
  -2  -4 -21    2.16    1.38
   4  -2  21    2.07    0.57
  -4   2 -21    2.08    0.47
   2   4  21    1.77    0.50
  -4   2  21    2.04    0.42
  -2  -4 -21    1.71    0.54
   4  -2 -21   -0.16    1.66
   4  -2  22    2.44    0.51
  -2  -4 -22    1.38    1.26
   2   4  22    2.03    0.44
   2   4  23    4.33    0.41
   4  -2  23    5.35    0.49
   1   4   0    0.27    0.11
   4  -1   0    0.10    0.12
   1   4  -1  475.42   13.54
   4  -1  -1  471.50   13.54
   4  -1  -1  467.61   13.53
   1   4   1  468.15   13.50
   1   4   1  457.26   13.52
  -1  -4   1  425.91   13.50
   4  -1   1  468.06   13.54
   4  -1   1  453.68   13.53
  -1  -4   2  296.75    8.52
   1   4   2  284.51    8.50
   4  -1   2  280.62    8.52
   1   4  -2  286.32    8.55
   1   4   2  290.71    8.52
   4  -1   3   11.60    0.40
   1   4   3   11.55    0.44
  -1  -4   3   12.04    0.44
   1   4   4   49.33    1.54
  -1  -4   4   48.96    1.55
   4  -1  -4   50.18    1.54
   4  -1   4   48.94    1.49
  -4   1   4   52.45    1.57
  -1  -4   4   48.34    1.48
  -1  -4   5    0.60    0.27
   1   4   5    0.42    0.25
  -4   1   5    0.55    0.31
  -1  -4   5    0.75    0.12
   4  -1  -5    0.61    0.20
   1   4  -5    0.92    0.29
   1   4  -6  227.22    6.93
  -1  -4   6  232.06    6.85
  -1  -4   6  229.66    6.93
   1   4   6  219.85    6.93
  -4   1   6  238.75    6.95
   4  -1  -6  232.83    6.89
  -4   1   7   84.47    2.73
   1   4  -7   88.81    2.70
   4  -1  -7   86.55    2.64
  -1  -4   7   85.24    2.60
   1   4   7   84.71    2.70
  -1  -4   7   88.20    2.71
   4  -1  -8    0.74    0.22
  -1  -4   8    1.37    0.18
  -1  -4   8    0.77    0.37
  -4   1  -8    0.66    0.26
   1   4  -8    0.59    0.34
  -4   1   8    0.63    0.40
   1   4   8    1.06    0.36
   1   4   9   59.49    2.00
   4  -1  -9   60.20    1.86
  -1  -4   9   58.48    1.99
   1   4  -9   62.77    1.96
  -1  -4   9   58.20    1.84
  -4   1   9   62.20    2.02
  -4   1  -9   58.10    1.90
  -4   1  10  157.98    5.05
   1   4  10  166.19    5.03
   1   4 -10  167.60    4.99
  -1  -4  10  160.62    4.87
  -1  -4  10  160.27    5.03
   4  -1 -10  159.88    4.88
  -4   1 -10  165.26    4.94
  -1  -4  11   10.32    0.45
  -1  -4  11   10.19    0.70
   1   4  11   12.65    0.71
   1   4 -11   11.72    0.64
  -4   1  11   12.07    0.75
  -4   1 -11   12.16    0.55
   1   4  12   10.33    0.71
   4  -1  12   10.41    0.62
  -1  -4  12    9.38    0.57
  -4   1 -12   10.29    0.52
   4  -1 -12   10.03    0.95
   4  -1 -12    8.81    0.53
  -1  -4 -12   11.50    0.58
  -1  -4  12   10.00    0.72
   4  -1  12   10.20    0.62
   1   4 -12    9.02    0.60
  -4   1  12    8.66    0.74
  -4   1  13   80.07    2.79
  -1  -4  13   80.64    2.63
   1   4 -13   93.60    3.16
  -4   1  13   84.45    2.61
  -4   1 -13   81.13    2.60
   1   4  13   79.77    2.63
  -4   1 -13   78.13    2.83
   4  -1 -13   88.99    3.03
   1   4 -13   76.95    2.58
  -1  -4 -13   74.78    2.82
  -1  -4 -13   81.07    2.61
  -1  -4  13   79.15    2.75
   4  -1  13   80.29    2.64
   1   4 -13   79.35    2.64
   4  -1 -13   84.67    2.61
   1   4  13   80.16    2.75
   4  -1  13   86.25    2.66
  -4   1 -14    4.27    0.47
   4  -1 -14    3.26    0.46
  -4   1 -14    2.65    0.78
  -1  -4  14    3.01    0.50
   1   4 -14    2.79    0.42
   1   4  14    3.35    0.49
   1   4 -14    1.93    1.11
   4  -1  14    2.41    0.44
  -1  -4 -14    2.19    0.48
  -1  -4  14    3.23    0.61
   1   4 -14    3.05    0.44
   1   4  14    2.02    0.58
   4  -1 -14    3.62    1.06
  -4   1  14    3.73    0.66
  -1  -4 -14    2.64    0.82
  -4   1  14    2.67    0.45
   4  -1  14    2.98    0.52
  -4   1  15   28.48    1.08
   4  -1 -15   32.46    1.80
   1   4 -15   24.82    1.03
   4  -1  15   28.80    1.14
  -4   1  15   26.11    1.27
  -1  -4 -15   27.55    1.52
   1   4  15   25.53    1.09
   1   4  15   26.69    1.24
  -1  -4  15   27.27    1.11
  -4   1 -15   27.43    1.08
  -4   1 -15   29.76    1.54
  -1  -4 -15   24.56    1.08
   4  -1  15   24.81    1.05
  -1  -4  15   27.35    1.24
   1   4 -15   27.58    1.80
   4  -1 -15   24.10    1.06
  -4   1 -16   20.80    1.55
   4  -1  16   21.17    1.00
  -4   1  16   21.19    0.93
  -1  -4  16   21.08    0.97
   1   4 -16   19.85    0.90
  -1  -4 -16   18.78    0.96
  -4   1 -16   20.24    0.94
  -1  -4 -16   22.14    1.47
   4  -1 -16   22.03    0.95
  -4   1  16   18.70    1.12
   1   4  16   22.78    0.99
   1   4 -16   23.19    1.80
   1   4  16   20.60    1.11
  -1  -4  16   20.99    1.09
   4  -1 -16   22.31    1.74
  -1  -4  17    2.61    0.66
   4  -1  17    1.95    0.64
  -1  -4 -17    4.16    0.61
   4  -1 -17    2.74    1.56
   1   4  17    2.56    0.57
  -4   1 -17    3.11    0.54
   1   4  17    2.77    0.63
   1   4 -17    2.55    1.47
   4  -1 -17    3.35    0.54
  -1  -4  17    3.06    0.57
  -4   1  17    2.59    0.53
  -4   1  17    2.47    0.67
  -4   1 -17    1.51    1.21
  -1  -4 -17    2.86    1.25
   1   4 -17    3.46    0.51
  -4   1  18    0.93    0.61
  -1  -4 -18    2.10    1.27
  -4   1  18    0.97    0.49
  -1  -4  18    1.86    0.57
   1   4  18    1.06    0.55
   1   4 -18    1.10    1.50
   1   4 -18    0.82    0.50
  -4   1 -18    0.71    1.35
   4  -1  18    0.44    0.67
  -1  -4 -18    0.97    0.55
   1   4  18    1.04    0.60
  -1  -4  18    0.26    0.60
   4  -1 -18   -0.85    1.78
  -4   1 -18    1.00    0.53
  -4   1  19    5.60    0.72
   4  -1 -19    5.82    1.76
  -4   1 -19    6.53    1.45
  -1  -4  19    5.48    0.69
   1   4  19    5.18    0.67
  -1  -4 -19    6.55    1.50
  -1  -4 -19    6.28    0.68
  -1  -4  19    7.01    0.66
   1   4  19    5.34    0.64
   4  -1  19    5.18    0.70
  -4   1  19    5.58    0.57
  -4   1 -19    5.59    0.61
  -1  -4 -20    1.30    1.46
  -4   1 -20    1.17    1.29
   4  -1  20    0.46    0.60
  -4   1 -20    2.22    0.53
  -1  -4 -20    1.37    0.58
   1   4  20    0.97    0.51
   4  -1 -20   -0.53    1.78
  -4   1  20    2.00    0.44
  -1  -4  20    2.77    0.56
   4  -1  21    0.24    0.52
  -1  -4  21    0.50    0.50
  -1  -4 -21   -0.73    1.44
   1   4  21    0.39    0.45
  -1  -4 -21    0.60    0.51
  -4   1 -21   -0.04    0.43
  -4   1  21    0.60    0.41
   4  -1  22    9.87    0.64
   1   4  22    8.94    0.56
   4  -1  23    0.38    0.40
   1   4  23    0.38    0.32
   0   4   0    0.02    0.11
   4   0   0    0.16    0.12
   0   4   1    1.18    0.10
   0   4  -1    1.28    0.16
   0   4   1    1.32    0.09
   4   0  -1    1.51    0.13
   0  -4   1    1.41    0.08
   4   0   1    1.05    0.17
   0  -4   2   21.61    0.72
   4   0   2   23.82    0.72
   4   0   2   24.91    0.75
   0  -4  -2   22.19    0.74
   0   4   2   23.69    0.73
   0   4  -2   20.65    0.76
   0   4   2   22.64    0.69
   4   0   3 2152.08   64.69
   0  -4   3 2292.69   64.72
   0  -4  -3 2191.54   64.71
   0  -4   3 2153.57   64.69
   4   0   3 2295.06   64.73
   0   4   3 2143.99   64.72
   4   0   4  740.36   22.29
  -4   0   4  772.75   22.37
   0   4   4  779.69   22.35
   0  -4   4  776.83   22.35
   4   0  -4  766.94   22.35
   0  -4  -4  755.04   22.32
   0   4  -4  740.53   22.36
   4   0   4  732.08   22.35
   0  -4   4  758.95   22.31
   0  -4   5  116.03    3.37
   0   4   5  111.86    3.43
   0  -4  -5  109.35    3.36
   0   4  -5  116.07    3.43
   0  -4   5  109.97    3.43
  -4   0   5  113.82    3.45
   4   0   5  115.09    3.43
   4   0  -5  108.78    3.41
   0  -4  -6    2.11    0.15
   0   4  -6    2.14    0.30
   4   0  -6    1.86    0.25
  -4   0   6    1.04    0.35
   0   4   6    1.58    0.31
   0  -4   6    1.77    0.18
   4   0   6    1.78    0.31
   0  -4   6    2.33    0.32
   4   0   7  150.88    4.28
   0   4  -7  147.03    4.27
   0  -4  -7  131.88    4.16
   4   0  -7  142.16    4.21
  -4   0   7  138.89    4.30
   0  -4   7  139.36    4.19
   0  -4   7  139.70    4.28
   4   0  -7  147.83    4.24
   0   4   7  141.02    4.28
   4   0   8    1.70    0.40
   0   4   8    2.27    0.39
   4   0  -8    2.57    0.24
  -4   0  -8    2.24    0.26
   4   0  -8    2.52    0.30
   0  -4   8    1.88    0.22
  -4   0   8    1.61    0.45
   0   4  -8    2.95    0.37
   0  -4   8    2.07    0.40
   0   4   9  164.63    5.01
  -4   0  -9  163.58    4.93
   4   0  -9  165.55    4.94
   0  -4   9  155.89    5.01
   4   0   9  167.54    5.01
  -4   0   9  167.03    5.04
   0  -4   9  157.08    4.90
   0   4  -9  166.87    4.98
   4   0  -9  162.31    4.90
   4   0  10   15.74    0.78
  -4   0 -10   14.19    0.61
  -4   0  10   14.93    0.83
   0   4 -10   15.12    0.70
   0  -4  10   16.66    0.78
   4   0 -10   15.54    0.57
   0   4  10   14.68    0.78
   0  -4  10   15.36    0.59
   0   4 -11  105.49    3.19
   0  -4  11   96.39    3.07
   0   4  11  101.50    3.24
  -4   0 -11   99.76    3.10
   4   0  11  104.16    3.24
  -4   0  11  100.51    3.27
   0  -4  11  100.32    3.25
   0   4  12   90.24    2.92
   0   4 -12   87.75    2.83
   0  -4  12   81.59    2.71
  -4   0 -12   86.68    2.74
   4   0  12   87.56    2.82
  -4   0  12   87.14    2.95
   0  -4  12   89.22    2.80
   0  -4  12   90.51    2.92
   0  -4 -12   89.84    2.78
   4   0  12   90.53    2.91
   0  -4  13   40.52    1.51
   4   0  13   37.48    1.40
   0  -4  13   38.22    1.37
   0   4 -13   44.04    1.91
  -4   0 -13   36.47    1.35
   0   4 -13   37.33    1.32
   0   4 -13   40.58    1.40
   4   0  13   36.81    1.49
  -4   0  13   38.72    1.35
   4   0 -13   42.58    1.86
   0  -4 -13   41.61    1.65
   0   4  13   35.52    1.50
   4   0 -13   35.73    1.33
   4   0  13   38.02    1.40
  -4   0  13   34.87    1.53
   0   4  13   37.12    1.37
  -4   0 -13   38.85    1.60
   0  -4 -13   37.27    1.35
   4   0  14   37.20    1.38
   4   0  14   39.82    1.40
   4   0 -14   37.30    1.33
  -4   0 -14   38.22    1.33
   0   4 -14   33.85    1.30
  -4   0  14   36.20    1.33
   0   4 -14   36.22    1.34
   0  -4 -14   34.39    1.33
   0  -4  14   37.53    1.49
   0   4  14   35.08    1.49
   0  -4  14   35.91    1.36
   4   0  14   35.91    1.47
  -4   0  14   36.20    1.51
   0   4  14   37.38    1.36
   0  -4 -14   35.18    1.68
   4   0 -14   39.42    1.93
  -4   0 -14   36.44    1.66
   0   4 -14   44.39    1.99
   4   0  15   36.05    1.56
   0  -4  15   37.96    1.45
   4   0 -15   42.32    2.16
   0  -4 -15   38.36    1.85
   4   0  15   39.14    1.47
  -4   0 -15   40.68    1.43
  -4   0  15   37.92    1.42
   4   0  15   36.14    1.43
  -4   0  15   38.10    1.63
   0   4  15   40.30    1.60
  -4   0 -15   43.31    1.84
   0  -4  15   40.24    1.59
   4   0 -15   38.30    1.42
   0  -4 -15   41.25    1.44
   0   4  15   36.87    1.44
   0   4 -15   43.86    2.16
   0   4 -15   38.73    1.39
   0   4 -16    1.25    1.33
  -4   0 -16    0.85    0.98
   4   0 -16    1.47    0.49
  -4   0 -16    0.94    0.50
   0  -4  16    0.67    0.51
   0  -4  16    0.26    0.61
   0   4  16    1.21    0.50
  -4   0  16    0.69    0.62
   0  -4 -16    2.38    1.05
   0   4  16    1.13    0.59
   0  -4 -16    0.31    0.54
   0   4 -16    1.29    0.46
   4   0 -16    1.69    1.39
   4   0  16    1.87    0.58
  -4   0  16    1.22    0.48
   4   0  16    1.26    0.59
   0   4  17   18.57    1.07
   0  -4  17   17.74    1.04
   0  -4  17   17.68    0.95
  -4   0  17   19.46    1.11
   4   0 -17   20.53    1.92
  -4   0 -17   20.88    1.56
   0   4 -17   17.22    1.80
  -4   0 -17   19.48    0.93
  -4   0  17   20.04    0.92
   0  -4 -17   18.48    0.94
   0   4 -17   20.11    0.88
   0  -4 -17   22.02    1.59
   0   4  17   18.30    0.92
   4   0 -17   18.40    0.92
   4   0  17   19.33    1.05
   4   0  17   20.08    1.00
   0   4 -18   44.83    2.44
   0  -4 -18   43.31    1.59
   0  -4  18   39.63    1.70
   0  -4 -18   42.99    2.34
   4   0  18   41.51    1.70
  -4   0  18   36.56    1.71
   0   4 -18   42.82    1.52
  -4   0  18   44.44    1.54
   0   4  18   38.65    1.70
   4   0 -18   44.50    2.65
  -4   0 -18   42.04    1.56
   0  -4  18   43.00    1.60
   4   0  18   40.54    1.63
  -4   0 -18   45.20    2.30
   0   4  18   41.64    1.57
   0  -4 -19    4.77    0.63
   4   0  19    2.88    0.60
   4   0  19    4.03    0.69
  -4   0 -19    3.96    1.35
   0  -4  19    4.04    0.64
   0   4  19    3.43    0.63
   0  -4 -19    3.68    1.52
  -4   0 -19    4.28    0.60
   4   0 -19    4.11    1.79
   0  -4  19    4.51    0.62
  -4   0  19    4.00    0.52
   0   4  19    3.19    0.57
  -4   0  19    3.31    0.67
   0  -4 -20    6.54    1.65
  -4   0 -20    6.06    1.40
  -4   0  20    7.73    0.59
   4   0 -20    8.22    1.83
  -4   0 -20    7.39    0.65
   0  -4 -20    8.02    0.66
   4   0  20    7.22    0.70
   0  -4  20    7.54    0.67
   0   4  20    7.43    0.61
   4   0  21   11.32    0.75
  -4   0 -21   11.65    0.68
   0  -4  21   12.19    0.71
   0   4  21   10.63    0.66
  -4   0  21   10.93    0.63
   0  -4  22    0.07    0.46
   0   4  22    0.50    0.39
   4   0  22    0.23    0.46
   0   4  23    0.88    0.32
   4   0  23    1.29    0.41
   4   1   0    0.18    0.12
   1  -4   0    0.66    0.13
  -1   4   1   75.95    2.27
   1  -4   1   77.67    2.27
   1  -4   1   75.94    2.30
   4   1  -1   74.23    2.28
   4   1   2  180.77    5.26
   1  -4   2  172.58    5.24
   1  -4   2  186.10    5.24
  -1   4   2  173.39    5.24
   1  -4  -2  168.84    5.25
   1  -4  -3  293.38    8.86
   4   1  -3  301.53    8.89
   4   1   3  309.75    8.88
   1  -4   3  304.92    8.87
   1  -4   3  299.14    8.86
  -1   4   3  284.19    8.87
   4   1   4 1520.76   47.76
  -1   4   4 1696.25   47.83
  -1   4  -4 1682.74   47.83
   1  -4   4 1595.57   47.82
   1  -4   4 1658.87   47.79
   4   1   4 1719.75   47.83
   4   1  -4 1621.59   47.83
   1  -4  -4 1702.10   47.80
   1  -4  -5    7.66    0.32
  -1   4   5    7.23    0.41
   1  -4   5    8.56    0.42
   1  -4   5    8.73    0.34
   4   1   5    8.19    0.41
  -1   4  -5    8.66    0.42
   4   1  -5    7.84    0.41
   4   1  -6   27.85    0.95
  -1   4   6   27.65    0.98
   1  -4  -6   26.97    0.88
  -1   4  -6   26.25    0.98
   1  -4   6   27.41    0.90
   1  -4   6   28.05    0.98
   4   1   6   30.05    0.98
   1  -4   7    3.56    0.38
   1  -4  -7    2.29    0.18
   4   1  -7    2.60    0.32
   1  -4   7    3.71    0.25
  -1   4  -7    2.15    0.32
   4   1   7    3.54    0.36
  -1   4   7    2.74    0.37
  -4  -1  -8    0.88    0.21
   1  -4   8    1.12    0.36
   1  -4   8    0.58    0.22
   4   1   8    0.52    0.35
   1  -4  -8    0.89    0.14
  -1   4   8    0.77    0.38
  -1   4  -8    1.57    0.33
   4   1  -8    0.70    0.29
   1  -4   9   96.56    3.04
  -4  -1  -9   98.96    3.04
   1  -4   9  100.90    3.14
   4   1  -9  100.02    3.04
  -1   4   9   98.34    3.15
   4   1  -9   97.23    3.08
   4   1   9  101.60    3.15
  -1   4  -9  104.05    3.12
   4   1 -10  241.19    7.25
   4   1 -10  225.06    7.18
  -1   4 -10  252.10    7.28
   1  -4  10  253.51    7.33
  -4  -1 -10  238.09    7.20
   1  -4  10  233.61    7.20
  -1   4  10  258.22    7.34
   4   1  10  251.07    7.33
  -1   4  11    6.50    0.61
  -4  -1 -11    7.05    0.37
   1  -4  11    7.20    0.39
   4   1  11    7.11    0.60
  -1   4 -11    7.73    0.51
   1  -4  11    6.83    0.62
   4   1 -11    7.29    0.34
   4   1 -11    8.28    0.47
   1  -4  12   81.73    2.62
  -1   4  12   80.90    2.75
   1  -4  12   80.03    2.56
  -1   4 -12   80.16    2.65
   1  -4 -12   80.88    2.60
   4   1  12   85.02    2.65
   1  -4  12   79.21    2.73
   4   1  12   86.00    2.74
   1  -4 -12   76.72    2.80
  -1   4 -13  148.43    4.54
  -4  -1  13  127.84    4.08
   1  -4 -13  132.08    4.09
   1  -4  13  139.52    4.23
  -1   4 -13  132.64    4.06
  -1   4  13  130.63    4.10
  -1   4  13  132.40    4.24
   1  -4 -13  132.47    4.33
   4   1  13  135.01    4.14
   4   1 -13  128.61    4.07
  -4  -1 -13  131.76    4.08
  -4  -1 -13  128.20    4.28
   1  -4  13  132.01    4.11
   4   1  13  130.61    4.21
  -1   4 -13  123.70    4.11
   4   1 -13  139.57    4.54
   1  -4  14   32.70    1.43
   4   1 -14   32.88    1.87
  -1   4 -14   34.95    1.26
   4   1  14   35.93    1.43
  -4  -1 -14   33.25    1.57
  -1   4 -14   36.12    1.30
  -1   4  14   34.96    1.29
   1  -4  14   33.48    1.31
  -4  -1 -14   36.02    1.29
   4   1  14   36.23    1.36
  -1   4 -14   39.49    1.87
   1  -4 -14   34.22    1.65
  -1   4  14   32.90    1.44
   1  -4 -14   34.61    1.29
   4   1  14   33.47    1.34
   4   1 -14   35.43    1.28
  -4  -1  14   33.83    1.28
  -4  -1 -15    0.07    0.49
  -1   4  15    0.55    0.59
   1  -4  15    0.09    0.55
   4   1 -15   -0.04    1.24
   1  -4  15    0.23    0.51
  -4  -1  15    1.21    0.46
  -1   4 -15    0.15    0.41
   1  -4 -15    0.07    0.46
   4   1  15    0.12    0.42
  -4  -1 -15    1.35    0.87
   4   1  15    1.45    0.53
   4   1 -15    0.80    0.44
   4   1  15    0.36    0.56
  -1   4  15    1.07    0.45
   1  -4 -15    1.75    0.95
  -1   4 -15    0.13    1.16
  -4  -1 -16   38.67    1.92
   4   1  16   37.61    1.57
   1  -4 -16   36.65    1.44
   4   1  16   40.58    1.50
  -4  -1 -16   39.34    1.45
  -1   4 -16   41.47    2.22
   1  -4 -16   43.75    2.04
   1  -4  16   37.31    1.57
   4   1 -16   43.22    2.28
  -4  -1  16   41.30    1.43
   4   1 -16   38.70    1.43
  -1   4 -16   35.95    1.39
  -1   4  16   36.84    1.44
   4   1  16   35.66    1.43
   1  -4  16   37.48    1.47
  -1   4  16   37.28    1.59
   4   1  17    1.93    0.59
  -1   4 -17    1.36    0.47
   4   1  17    3.22    0.60
   4   1 -17    2.24    0.53
  -4  -1  17    2.26    0.51
   1  -4  17    1.74    0.58
   1  -4 -17    2.30    0.57
  -4  -1 -17    2.34    0.56
   1  -4  17    1.72    0.62
  -1   4 -17    1.76    1.37
  -4  -1 -17    2.16    1.14
  -1   4  17    1.54    0.63
   4   1 -17    1.59    1.53
   1  -4 -17    1.32    1.26
  -1   4  17    1.41    0.53
  -4  -1 -18   -0.53    0.54
   4   1 -18   -0.82    1.76
   1  -4 -18   -0.43    1.47
   1  -4 -18    0.45    0.57
   4   1  18   -0.42    0.64
  -1   4  18   -0.18    0.53
  -1   4  18    0.03    0.60
  -4  -1 -18    0.68    1.27
   1  -4  18   -0.03    0.61
   1  -4  18   -0.03    0.60
  -1   4 -18    0.31    1.48
  -1   4 -18   -0.01    0.47
  -4  -1  18   -0.04    0.49
   4   1  18    0.29    0.56
  -4  -1 -19   -0.09    1.29
  -4  -1 -19    0.73    0.54
  -4  -1  19    1.11    0.47
  -1   4  19    0.32    0.51
  -1   4 -19    0.18    0.44
   1  -4 -19    0.90    0.56
   4   1  19    0.98    0.54
   1  -4 -19   -0.46    1.47
  -1   4  19    0.03    0.55
   1  -4  19    0.10    0.56
   1  -4  19    0.98    0.57
   4   1  19   -0.31    0.59
   4   1 -19   -1.08    1.75
  -4  -1 -20   11.17    1.51
   1  -4  20   11.41    0.76
  -4  -1 -20   10.31    0.71
  -1   4  20   11.14    0.68
   1  -4 -20   13.23    0.77
  -4  -1  20   11.95    0.69
   4   1  20    9.88    0.79
   1  -4 -20   10.44    1.78
   4   1  21    0.04    0.54
  -4  -1 -21    0.24    0.48
   1  -4 -21   -0.31    1.44
  -4  -1 -21   -0.74    1.19
   1  -4  21    0.09    0.51
  -1   4  21   -0.21    0.42
  -1   4  22    1.94    0.38
   4   1  22    2.57    0.50
   1  -4 -22    0.74    1.36
   1  -4  22    1.49    0.46
   4   1  23    3.49    0.43
   4   1  24    4.43    0.37
   2  -4   0   18.57    0.62
   4   2  -1  639.40   18.11
   2  -4   1  608.59   18.10
   4   2  -1  599.88   18.08
   2  -4   2  277.60    8.66
   2  -4  -2  291.00    8.67
   2  -4   2  288.98    8.65
   4   2   2  291.09    8.67
   4   2  -2  292.13    8.63
   2  -4   2  305.50    8.66
  -2   4   2  294.68    8.66
   2  -4  -3 1558.40   47.39
   2  -4   3 1681.60   47.39
   4   2   3 1588.02   47.39
   2  -4   3 1647.63   47.38
  -2   4   3 1541.18   47.39
   2  -4   3 1591.63   47.38
   4   2   4 2130.69   62.31
   2  -4   4 2152.41   62.30
   2  -4  -4 2110.84   62.29
   4   2  -4 2101.23   62.32
   2  -4   4 2114.60   62.29
  -2   4   4 2030.28   62.31
   2  -4   5  376.28   11.04
   2  -4  -5  375.49   11.03
  -2   4   5  363.45   11.08
   2  -4   5  366.53   11.06
   4   2  -5  375.57   11.08
   4   2   5  367.08   11.07
   4   2  -6    3.99    0.34
   2  -4  -6    3.86    0.24
   2  -4   6    3.45    0.34
   4   2   6    4.18    0.35
  -2   4   6    3.52    0.36
   2  -4   6    3.70    0.27
  -2   4  -6    3.80    0.34
   4   2  -7   24.20    0.86
  -2   4  -7   23.38    0.87
   4   2   7   25.07    0.89
   2  -4   7   22.93    0.81
   2  -4   7   22.15    0.88
   2  -4  -7   22.65    0.77
  -2   4   7   23.99    0.90
   4   2   8   20.43    0.81
  -2   4  -8   19.19    0.78
   2  -4  -8   19.95    0.66
   2  -4   8   19.47    0.81
  -4  -2  -8   18.02    0.67
   2  -4   8   19.64    0.72
  -2   4   8   19.79    0.84
   4   2  -8   21.05    0.77
   2  -4   9    4.63    0.45
  -2   4  -9    4.38    0.42
   2  -4  -9    4.21    0.23
  -2   4   9    4.34    0.49
  -4  -2  -9    3.89    0.27
   4   2   9    4.48    0.47
   2  -4   9    4.97    0.34
  -4  -2 -10    1.23    0.21
   2  -4  10    1.08    0.46
   2  -4  10    1.55    0.29
   4   2 -10    0.81    0.34
  -2   4 -10    1.17    0.34
  -2   4  10    0.84    0.45
   4   2 -10    0.62    0.22
   4   2  10    1.31    0.45
  -2   4 -11   12.59    0.65
   4   2 -11   11.64    0.49
   2  -4  11   13.81    0.57
  -2   4  11   11.96    0.75
   4   2  11   12.89    0.72
   2  -4  11   11.81    0.73
   4   2 -11   12.79    0.63
   2  -4  12  517.36   15.03
   2  -4  12  496.04   14.93
   4   2  12  497.42   14.95
  -4  -2 -12  496.04   14.91
   4   2 -12  549.41   15.32
  -2   4  12  490.21   15.05
   4   2  12  521.17   15.03
   4   2 -12  505.37   14.94
   2  -4 -12  509.02   15.12
  -2   4 -12  496.51   14.96
   2  -4  12  491.29   14.89
   2  -4 -12  477.15   14.90
   4   2  13   69.21    2.34
  -2   4 -13   78.68    2.74
   4   2 -13   79.17    2.85
   2  -4  13   67.34    2.30
   2  -4 -13   70.27    2.29
   2  -4 -13   72.93    2.59
   4   2  13   73.30    2.42
  -4  -2 -13   72.08    2.50
  -4  -2  13   72.69    2.29
  -2   4  13   72.11    2.45
  -2   4 -13   67.40    2.31
  -2   4 -13   69.51    2.26
   2  -4  13   74.97    2.43
   2  -4  13   66.81    2.23
  -2   4  13   65.94    2.28
  -4  -2 -13   70.29    2.28
   4   2 -13   70.12    2.27
   2  -4 -14   61.64    2.33
   4   2 -14   66.91    2.62
  -4  -2 -14   63.94    2.23
   4   2  14   60.34    2.08
  -2   4  14   60.28    2.12
  -2   4 -14   57.89    1.90
   2  -4  14   58.47    1.97
   2  -4  14   59.42    2.09
  -2   4 -14   53.92    1.94
  -2   4  14   55.71    1.93
   4   2 -14   57.33    1.91
  -2   4 -14   61.36    2.45
   2  -4 -14   48.30    1.91
  -4  -2  14   57.81    1.93
  -4  -2 -14   54.93    1.93
   4   2  14   60.33    2.01
  -2   4 -15   88.76    2.96
   4   2  15   94.65    3.04
   2  -4 -15  102.47    3.46
   4   2  15   94.50    3.14
  -2   4  15   93.84    3.16
   4   2 -15  111.18    3.78
  -4  -2 -15   95.43    3.32
  -4  -2 -15   91.56    2.99
   2  -4  15   92.64    3.14
   4   2 -15   89.57    2.96
   4   2  15   92.30    3.07
   2  -4 -15   90.32    2.98
   2  -4  15   88.43    3.01
  -2   4 -15  108.36    3.60
  -2   4  15   95.47    2.99
  -4  -2  15   90.49    2.98
  -2   4 -16   77.78    3.05
   4   2  16   69.01    2.38
  -4  -2 -16   67.91    2.33
  -2   4  16   66.37    2.32
  -2   4 -16   71.08    2.30
  -4  -2  16   66.74    2.32
  -2   4  16   70.04    2.51
   2  -4 -16   70.27    2.88
  -4  -2 -16   69.29    2.77
   2  -4 -16   70.66    2.34
   2  -4  16   69.26    2.38
   4   2  16   67.96    2.47
   4   2 -16   71.11    2.31
   4   2  16   66.32    2.38
   2  -4  16   71.31    2.49
   4   2  17   15.14    0.88
  -4  -2 -17   16.74    1.39
   4   2  17   13.00    0.91
  -4  -2  17   14.67    0.79
   2  -4  17   14.39    0.87
  -4  -2 -17   14.77    0.83
   2  -4 -17   14.95    0.84
  -2   4 -17   16.20    1.64
  -2   4  17   13.98    0.79
   4   2 -17   15.14    1.83
   2  -4  17   13.75    0.91
   2  -4 -17   15.69    1.61
  -2   4 -17   14.71    0.77
  -2   4  17   14.80    0.96
  -2   4 -18   62.58    2.90
   4   2  18   55.70    2.18
  -2   4  18   59.91    2.24
  -4  -2  18   55.51    2.23
  -4  -2 -18   61.41    2.08
   4   2  18   59.85    2.13
  -4  -2  18   60.90    2.05
  -2   4  18   56.89    2.05
   2  -4 -18   63.51    2.90
   2  -4  18   58.57    2.11
   2  -4  18   53.72    2.18
   4   2 -18   72.36    3.21
  -2   4 -18   60.84    2.03
   2  -4 -18   62.35    2.08
  -4  -2 -18   56.04    2.66
  -2   4  19   10.74    0.68
   4   2  19   10.48    0.80
   2  -4  19   10.77    0.81
   4   2  19   10.86    0.79
   2  -4 -19   11.45    0.75
  -2   4  19    8.58    0.80
  -4  -2 -19    8.77    1.49
  -4  -2 -19   11.70    0.76
   4   2 -19   10.54    1.84
  -4  -2  19   11.76    0.70
  -2   4 -19   11.28    0.70
   2  -4 -19   10.54    1.79
  -4  -2  19    8.28    0.81
   2  -4  19   11.40    0.79
  -4  -2  20    4.55    0.53
   4   2  20    4.33    0.65
  -4  -2 -20    5.44    1.44
  -4  -2 -20    3.88    0.60
   2  -4 -20    3.47    1.64
  -2   4  20    4.72    0.52
   2  -4  20    4.43    0.63
  -4  -2 -21    0.44    1.21
   2  -4 -21   -1.68    1.54
  -4  -2 -21    0.23    0.48
   4   2  21   -0.20    0.52
   2  -4  21    0.40    0.51
  -2   4  21    0.02    0.38
   2  -4 -22    0.70    1.39
  -4  -2 -22    1.02    0.47
   4   2  22    0.81    0.47
   2  -4  22    1.02    0.48
  -2   4  22    0.95    0.36
   4   2  23    1.67    0.40
   4   2  24    1.24    0.31
   3  -4   0    2.09    0.22
   4   3  -1    3.54    0.31
   3  -4   1    5.35    0.28
   3  -4   2  510.13   14.37
   3  -4  -2  488.86   14.37
   4   3  -2  471.18   14.38
   3  -4   2  509.65   14.37
   3  -4   2  511.24   14.35
   4   3  -2  461.82   14.32
   3  -4   3 7382.54  212.76
  -3   4   3 7388.86  212.77
   3  -4   3 6780.90  212.76
   3  -4   3 7449.13  212.76
   4   3   3 7113.23  212.77
   3  -4  -3 7118.35  212.77
   3  -4   4    1.19    0.25
   4   3   4    0.89    0.25
   3  -4  -4    0.69    0.21
  -4  -3   4    1.44    0.27
  -3   4   4    0.85    0.25
   3  -4   4    1.91    0.19
   3  -4   4    1.02    0.24
   4   3  -4    2.48    0.31
   3  -4   5  347.93   10.19
   4   3  -5  340.66   10.21
   3  -4  -5  351.37   10.17
  -3   4   5  332.63   10.20
   4   3   5  342.35   10.19
  -4  -3   5  348.68   10.21
   3  -4   5  328.92   10.17
   4   3  -6  315.05    9.33
  -3   4   6  306.88    9.33
   3  -4   6  307.82    9.32
  -4  -3   6  317.03    9.34
   4   3   6  303.56    9.31
   3  -4   6  310.15    9.29
   3  -4  -6  317.59    9.28
   3  -4  -7   96.46    2.91
   3  -4   7   91.56    2.93
  -3   4   7   96.05    3.00
   4   3   7   98.65    2.98
  -4  -3   7   99.09    3.00
   4   3  -7   95.12    2.98
   3  -4   7   94.00    2.97
  -3   4  -7   95.90    2.98
  -3   4  -8  116.47    3.59
   3  -4   8  117.54    3.55
   3  -4  -8  115.70    3.51
   4   3   8  114.48    3.60
   4   3  -8  117.93    3.59
  -4  -3  -8  112.06    3.48
   3  -4   8  115.68    3.60
  -3   4   8  121.14    3.63
  -4  -3   8  120.19    3.63
   3  -4   9   48.66    1.68
  -3   4  -9   49.98    1.73
   4   3  -9   50.61    1.73
  -3   4   9   51.88    1.78
  -4  -3   9   53.94    1.79
  -4  -3  -9   53.03    1.60
   3  -4   9   50.12    1.76
   4   3   9   54.55    1.76
   3  -4  -9   53.07    1.63
   4   3 -10   48.07    1.55
  -3   4  10   48.10    1.63
   3  -4  10   46.91    1.59
  -4  -3  10   41.12    1.38
   3  -4  10   47.67    1.49
  -4  -3  10   49.48    1.65
   4   3  10   48.13    1.59
   3  -4 -10   42.93    1.39
  -3   4 -10   47.15    1.54
   4   3 -11   32.60    1.18
  -3   4 -11   32.07    1.18
   3  -4  11   32.70    1.25
  -3   4  11   30.30    1.27
   4   3  11   34.03    1.26
   3  -4  11   29.52    1.11
  -4  -3  11   32.39    1.30
   4   3 -11   31.15    1.05
   4   3 -12  183.56    5.50
  -3   4  12  178.11    5.60
   3  -4 -12  171.94    5.68
  -4  -3  12  170.59    5.61
   3  -4  12  174.38    5.44
   4   3  12  181.62    5.58
  -4  -3  12  183.17    5.46
   3  -4  12  188.38    5.58
  -3   4 -12  183.66    5.51
   4   3  12  164.28    5.49
   3  -4 -12  176.90    5.45
  -4  -3 -12  176.01    5.45
   3  -4 -13  294.76    8.51
   4   3 -13  266.67    8.24
  -3   4 -13  266.55    8.18
  -4  -3  13  277.21    8.38
   4   3 -13  332.90    8.82
   4   3 -13  277.50    8.19
  -3   4  13  259.70    8.20
  -3   4 -13  259.91    8.24
   3  -4  13  261.02    8.19
   3  -4  13  288.27    8.35
  -3   4  13  280.08    8.37
  -3   4 -13  311.50    8.62
  -4  -3 -13  243.87    8.36
  -4  -3  13  264.23    8.21
  -4  -3 -13  276.12    8.22
   4   3  13  257.84    8.34
   3  -4 -13  279.17    8.21
   4   3  13  275.37    8.26
   3  -4  14   85.67    2.81
  -4  -3  14   77.51    2.83
   4   3 -14   89.04    3.35
   3  -4 -14   84.57    2.66
  -3   4 -14   88.52    3.13
  -3   4  14   85.57    2.84
  -3   4  14   82.88    2.65
   3  -4  14   77.71    2.68
  -4  -3 -14   81.67    2.66
   4   3  14   85.50    2.72
  -4  -3 -14   84.96    2.92
  -4  -3  14   82.47    2.66
  -3   4 -14   82.16    2.63
   4   3  14   83.86    2.80
  -3   4 -14   76.74    2.67
   4   3 -14   78.37    2.63
   3  -4 -14   85.27    3.04
  -3   4  15   18.88    0.89
   3  -4  15   19.92    0.96
  -3   4 -15   19.65    0.89
   4   3  15   23.28    1.00
   3  -4  15   21.65    1.07
  -4  -3  15   20.80    0.92
   4   3  15   19.89    1.07
   3  -4 -15   20.28    0.93
  -4  -3 -15   19.70    1.29
   4   3 -15   24.01    1.81
  -4  -3  15   20.34    1.08
   3  -4 -15   22.85    1.48
  -4  -3 -15   21.46    0.94
  -3   4  15   19.96    1.09
  -3   4 -15   21.67    1.54
   4   3 -15   20.90    0.90
  -3   4 -16   24.77    1.03
   4   3 -16   25.78    1.05
   3  -4 -16   25.37    1.08
  -3   4  16   24.36    1.25
   4   3  16   26.90    1.13
   4   3  16   25.79    1.21
   3  -4 -16   27.49    1.72
  -4  -3  16   24.05    1.23
  -4  -3  16   24.93    1.06
   3  -4  16   23.45    1.12
  -4  -3 -16   24.74    1.09
  -3   4 -16   26.85    1.78
   3  -4  16   24.01    1.19
  -3   4  16   23.96    1.05
  -4  -3 -16   28.12    1.51
   4   3  16   25.21    1.14
   4   3 -16   29.09    1.98
   3  -4  17   20.89    1.10
   4   3  17   21.90    1.05
  -3   4  17   21.18    1.14
   3  -4 -17   24.80    1.82
   3  -4 -17   21.67    1.00
  -4  -3 -17   21.59    1.03
   4   3  17   21.45    1.11
  -3   4  17   21.62    0.95
  -4  -3  17   23.89    0.99
  -4  -3  17   19.62    1.13
   4   3 -17   23.14    2.04
  -3   4 -17   21.95    1.70
  -3   4 -17   19.94    0.95
  -4  -3 -17   21.57    1.55
   3  -4  17   20.69    1.03
   3  -4  18   22.02    1.12
  -4  -3 -18   26.22    1.11
   4   3 -18   28.95    2.29
  -3   4  18   22.58    1.02
  -4  -3  18   24.08    1.03
  -3   4 -18   22.92    1.02
  -4  -3 -18   23.34    1.72
   3  -4  18   24.43    1.18
  -3   4 -18   27.24    1.88
  -3   4  18   21.70    1.21
   3  -4 -18   22.70    1.07
   4   3  18   22.64    1.13
  -4  -3  18   25.34    1.24
   4   3  18   23.17    1.17
   3  -4 -18   26.55    2.07
   3  -4 -19    6.80    0.67
  -3   4  19    5.72    0.71
  -4  -3  19    7.35    0.62
  -3   4  19    5.44    0.57
  -4  -3 -19    5.22    1.37
  -3   4 -19    6.32    0.55
  -4  -3 -19    7.27    0.66
   4   3  19    6.14    0.69
   3  -4  19    5.49    0.69
   4   3  19    5.37    0.66
  -4  -3  19    5.79    0.73
   3  -4  19    5.77    0.66
   3  -4 -19    4.44    1.71
   4   3  20    0.27    0.56
  -4  -3 -20    1.22    0.56
  -3   4  20    0.92    0.42
   3  -4  20    0.44    0.57
   3  -4 -20   -1.28    1.67
  -4  -3 -20    1.56    1.30
  -3   4 -20    0.60    0.43
  -4  -3  20    1.40    0.49
   3  -4  21    1.55    0.55
  -4  -3 -21    1.66    0.53
  -4  -3 -21    2.82    1.31
   3  -4 -21    0.11    1.54
   4   3  21    1.70    0.51
  -3   4  21    1.80    0.40
   4   3  22    9.64    0.63
  -4  -3 -22    9.70    0.64
   3  -4  22   10.61    0.64
  -4  -3 -22    7.93    1.24
   3  -4 -22   11.86    1.71
   4   3  23    4.08    0.42
   4   3  24    6.23    0.39
   4  -4   0 1364.30   40.37
   4   4   0 1366.06   40.37
   4  -4   1 1776.19   53.46
   4   4  -1 1847.73   53.48
   4   4  -2 2392.20   72.31
   4  -4   2 2488.19   72.29
   4   4   3   17.65    0.59
   4  -4   3   15.56    0.59
   4  -4   3   17.63    0.58
   4  -4  -3   16.23    0.61
   4  -4   3   15.98    0.60
   4  -4   4  568.60   16.81
  -4  -4   4  558.94   16.82
   4   4   4  566.57   16.81
   4  -4   4  573.15   16.81
  -4   4   4  585.61   16.82
   4  -4  -4  552.12   16.81
   4  -4   4  563.53   16.79
   4   4  -5    1.29    0.30
   4  -4   5    1.60    0.26
   4  -4  -5    1.64    0.23
  -4   4   5    1.70    0.30
   4  -4   5    1.98    0.25
  -4  -4   5    1.61    0.29
   4   4   5    1.46    0.26
  -4   4   6  262.08    7.93
   4  -4   6  258.72    7.90
   4   4  -6  260.17    7.92
  -4  -4   6  271.36    7.93
   4   4   6  261.00    7.91
   4  -4   6  265.23    7.89
   4  -4  -6  266.03    7.88
  -4   4   7   44.81    1.53
   4   4  -7   47.71    1.51
  -4  -4   7   46.51    1.52
   4   4   7   47.03    1.50
   4  -4   7   43.23    1.49
  -4  -4  -7   42.80    1.36
   4  -4   7   46.30    1.46
   4  -4  -7   46.24    1.44
  -4   4  -8   68.61    2.09
   4  -4   8   65.45    2.05
   4   4  -8   70.71    2.11
   4   4   8   67.86    2.10
   4  -4  -8   67.98    2.02
  -4  -4   8   63.99    2.13
  -4   4   8   69.43    2.14
   4  -4   8   69.67    2.11
  -4  -4   9   10.86    0.67
   4  -4   9   11.67    0.63
  -4   4  -9   10.63    0.59
   4  -4   9   10.51    0.54
   4   4   9   11.07    0.63
   4  -4  -9   11.95    0.48
   4   4  -9   12.52    0.62
  -4   4   9   11.37    0.66
  -4   4 -10    3.54    0.42
   4   4  10    4.16    0.50
  -4   4  10    3.05    0.53
   4  -4  10    3.34    0.49
   4   4 -10    4.02    0.44
   4  -4 -10    3.78    0.27
  -4  -4  10    4.05    0.52
   4  -4  10    4.65    0.40
  -4  -4  11  538.54   15.64
  -4   4 -11  514.93   15.56
   4   4 -11  507.27   15.56
  -4   4  11  511.46   15.64
   4  -4  11  506.91   15.52
   4   4  11  528.80   15.60
   4  -4  11  542.91   15.61
  -4  -4  12  298.45    8.61
   4  -4  12  279.25    8.61
  -4   4 -12  278.11    8.65
   4   4  12  289.01    8.71
   4  -4 -12  276.48    8.59
   4  -4  12  276.26    8.71
  -4  -4 -12  265.64    8.60
  -4   4  12  292.60    8.75
   4  -4 -12  296.62    8.85
   4   4 -12  292.74    8.67
   4   4  12  291.09    8.66
  -4  -4  12  287.47    8.75
   4   4  13    1.58    0.47
   4  -4  13    1.99    0.55
  -4  -4 -13    2.30    0.66
   4  -4  13    2.17    0.37
  -4  -4  13    2.43    0.43
  -4  -4  13    1.64    0.60
   4   4  13    2.40    0.56
   4   4 -13    2.37    0.40
  -4   4 -13    2.56    0.39
   4  -4 -13    1.84    0.44
   4   4 -13    3.23    1.21
  -4   4  13    2.54    0.39
  -4   4  13    2.02    0.59
   4  -4 -13    2.81    0.81
   4   4 -13    2.24    0.44
  -4   4 -13    2.17    0.41
  -4  -4 -13    2.10    0.43
  -4   4 -14   90.12    3.14
  -4  -4 -14   78.58    2.67
  -4  -4 -14   86.34    2.93
   4  -4 -14   91.67    3.12
  -4   4 -14   78.86    2.68
   4  -4  14   77.30    2.64
  -4   4 -14   79.67    2.64
  -4   4  14   82.25    2.85
  -4  -4  14   81.68    2.84
   4   4  14   89.15    2.75
  -4   4  14   85.33    2.66
  -4  -4  14   84.26    2.68
   4   4  14   88.56    2.82
   4  -4  14   83.03    2.81
   4   4 -14   79.86    2.64
   4  -4 -14   79.36    2.67
   4   4 -14   97.83    3.44
  -4   4  15    0.31    0.59
   4   4  15    1.72    0.57
   4   4  15    0.62    0.51
   4   4 -15    1.17    0.43
   4  -4 -15    0.56    1.04
  -4  -4 -15    0.81    0.48
   4   4 -15    0.63    1.31
   4  -4  15    0.75    0.56
  -4  -4  15    0.81    0.60
  -4  -4  15    0.73    0.44
  -4   4 -15    0.31    0.43
   4  -4 -15    0.34    0.47
  -4  -4 -15    1.17    0.81
  -4   4 -15    0.11    1.04
  -4   4  15    0.92    0.44
   4   4 -16  123.54    4.24
  -4   4 -16  106.88    3.92
   4   4  16  105.20    3.38
   4  -4  16  104.10    3.36
   4  -4 -16  105.03    3.31
  -4  -4 -16   97.70    3.67
   4  -4  16   95.77    3.44
  -4  -4 -16  108.95    3.33
  -4  -4  16  100.21    3.49
  -4  -4  16  104.09    3.31
  -4   4 -16  103.72    3.28
   4   4  16  103.06    3.46
   4  -4 -16  112.26    3.97
  -4   4  16   98.49    3.29
  -4   4  16   95.93    3.49
  -4   4  17    2.72    0.50
   4  -4 -17    1.79    0.56
  -4  -4  17    3.03    0.64
   4   4  17    2.35    0.61
  -4  -4 -17    2.40    0.57
  -4   4 -17    2.37    0.50
  -4  -4 -17    2.34    1.08
   4  -4 -17    2.41    1.41
   4   4  17    2.74    0.52
   4   4  17    3.25    0.61
  -4   4 -17    2.34    1.28
   4  -4  17    2.47    0.59
   4  -4  17    1.73    0.63
   4   4 -17    1.48    1.56
  -4   4  17    2.70    0.66
  -4  -4  17    3.03    0.52
  -4   4 -18   25.13    1.07
   4  -4  18   25.63    1.18
  -4  -4  18   23.44    1.25
   4   4  18   27.25    1.19
  -4   4 -18   27.45    1.85
  -4  -4  18   27.91    1.12
   4  -4  18   23.03    1.20
  -4   4  18   23.41    1.26
  -4   4  18   25.30    1.05
  -4  -4 -18   26.37    1.13
   4  -4 -18   25.94    1.12
   4   4  18   25.20    1.22
   4  -4 -18   31.43    2.15
  -4  -4 -18   26.66    1.78
   4   4  19   -0.34    0.60
   4  -4  19    1.08    0.62
  -4  -4 -19    1.03    0.57
  -4  -4 -19   -0.44    1.29
  -4   4 -19    0.81    0.45
  -4  -4  19    0.24    0.49
  -4   4  19    1.12    0.44
   4  -4 -19   -0.17    1.68
  -4   4  20   12.01    0.65
  -4  -4 -20   12.13    1.57
   4  -4 -20   14.43    1.87
  -4   4 -20   12.07    0.66
  -4  -4  20   13.20    0.74
   4  -4  20   12.35    0.80
   4   4  20   12.98    0.80
  -4  -4 -20   11.96    0.76
   4  -4 -21    8.16    1.81
   4  -4  21    8.75    0.66
  -4  -4 -21    7.67    0.63
   4   4  21    7.30    0.65
  -4   4  21    7.24    0.49
  -4  -4 -21    8.26    1.35
   4  -4 -22    0.57    1.44
  -4  -4 -22    0.83    0.44
   4   4  22    1.16    0.43
   4  -4  22    1.86    0.46
  -4  -4 -22    0.45    1.15
   4   4  23    0.86    0.37
   4  -4  23    1.15    0.41
   4   4  24    1.60    0.29
   5  -4   0    0.53    0.24
   4   5   0    0.56    0.23
   4   5   1   49.21    1.55
   4   5  -1   51.89    1.58
   5  -4   1   49.59    1.56
   5  -4  -1   49.25    1.57
   5  -4   2    0.46    0.21
   4   5  -2    1.31    0.32
   4   5  -3 1372.68   40.41
   5  -4   3 1360.26   40.38
   4   5   3 1371.72   40.37
   5  -4   3 1359.00   40.38
   5  -4  -3 1387.08   40.40
   5  -4   3 1343.82   40.39
   5  -4   4  280.72    8.08
   4   5   4  269.93    8.08
   5  -4   4  263.98    8.06
   5  -4  -4  282.77    8.09
   5  -4   4  276.39    8.10
  -4  -5   4  253.98    8.09
   4   5  -5  725.13   21.58
   5  -4   5  719.81   21.55
  -5   4   5  740.08   21.57
  -4  -5   5  720.90   21.56
   5  -4  -5  736.46   21.55
   4   5   5  732.44   21.54
   5  -4   5  717.36   21.51
   5  -4   5  725.02   21.55
   5  -4   6  882.00   26.26
   4   5   6  888.95   26.25
  -5   4   6  889.05   26.28
  -4  -5   6  879.28   26.27
   5  -4  -6  900.17   26.24
   4   5  -6  876.49   26.28
   5  -4   6  876.94   26.25
  -4  -5   7   23.66    0.96
   5  -4   7   25.52    0.93
   4   5   7   23.33    0.92
   5  -4   7   24.50    0.92
  -5   4   7   24.49    0.97
   5  -4  -7   24.69    0.88
   5  -4   8   95.66    2.91
  -5   4   8   90.50    2.94
   5  -4  -8   90.45    2.84
  -4  -5   8   91.32    2.93
   5  -4   8   91.46    2.88
   4   5   8   92.01    2.90
   4   5  -8   94.12    2.92
   5  -4   9   20.75    0.83
   4   5  -9   23.54    0.91
  -5   4   9   20.47    0.96
   4   5   9   20.85    0.88
  -5   4  -9   21.57    0.87
   5  -4  -9   22.00    0.78
   5  -4   9   19.06    0.89
  -4  -5   9   20.92    0.92
  -5   4  10    2.03    0.52
   5  -4  10    2.47    0.47
  -4  -5  10    3.10    0.51
   4   5  10    2.75    0.46
   5  -4 -10    2.25    0.26
   4   5 -10    2.11    0.43
   5  -4  10    2.67    0.39
  -5   4 -10    2.17    0.40
  -5   4  11   17.40    0.89
   5  -4  11   16.68    0.73
   4   5  11   18.67    0.84
   4   5 -11   15.95    0.80
  -5   4 -11   17.08    0.77
  -4  -5  11   17.73    0.89
   5  -4  11   16.54    0.84
   5  -4 -11   15.60    0.62
  -5   4 -12    4.57    0.47
   4   5 -12    3.95    0.52
   5  -4  12    4.21    0.47
   5  -4  12    4.72    0.60
  -4  -5 -12    3.72    0.59
  -4  -5  12    3.95    0.45
   4   5  12    5.09    0.53
   4   5  12    4.72    0.58
   5  -4  12    3.90    0.43
   4   5 -12    4.33    1.13
  -5   4  12    3.04    0.61
  -4  -5  12    3.54    0.61
  -4  -5 -12    3.80    0.44
   5  -4  13    0.69    0.36
   4   5 -13    0.10    0.42
   4   5  13    0.30    0.46
  -4  -5  13    0.32    0.39
   4   5 -13    0.83    0.37
  -5   4  13   -0.02    0.59
  -4  -5  13    0.28    0.54
   4   5 -13   -1.33    1.19
  -5   4 -13    0.14    0.39
  -5   4  13    0.17    0.35
  -4  -5 -13    0.37    0.62
   5  -4 -13   -0.03    0.85
   5  -4 -13    0.03    0.41
   4   5  13    0.13    0.52
  -4  -5 -13    0.44    0.41
   5  -4  13   -0.20    0.53
  -5   4 -13    0.92    0.36
  -4  -5  14   28.20    1.06
  -4  -5 -14   25.78    1.32
  -5   4  14   25.79    1.23
   4   5  14   24.90    1.12
  -4  -5  14   25.88    1.22
   4   5 -14   27.76    1.10
  -5   4 -14   24.78    1.01
  -5   4  14   24.88    1.00
  -5   4 -14   26.13    1.05
   5  -4 -14   28.57    1.58
   5  -4 -14   27.43    1.05
  -4  -5 -14   26.14    1.07
   4   5 -14   27.55    1.01
   5  -4  14   24.03    1.01
   5  -4  14   25.51    1.18
   4   5  14   25.74    1.19
  -5   4 -15    0.59    0.42
  -5   4  15    0.74    0.62
   5  -4  15    1.87    0.57
  -4  -5  15    0.89    0.48
   4   5  15    1.10    0.53
  -4  -5 -15    1.10    0.50
   5  -4 -15    1.27    0.49
   4   5 -15    0.95    1.37
   5  -4 -15    1.19    1.10
   4   5  15    1.36    0.56
  -4  -5  15    1.29    0.60
  -5   4  15    0.59    0.40
  -4  -5 -15    0.82    0.83
   5  -4  16   15.47    0.95
  -4  -5 -16   17.31    1.30
  -4  -5  16   17.39    0.84
   5  -4 -16   16.80    1.62
   4   5  16   17.12    0.97
  -5   4 -16   18.02    0.82
  -4  -5 -16   15.36    0.87
   4   5 -16   20.69    1.87
  -5   4 -16   17.55    1.50
  -4  -5  16   16.75    1.01
  -5   4  16   15.84    0.79
   5  -4 -16   16.21    0.85
  -5   4  16   16.92    1.04
   4   5  16   17.25    0.93
  -5   4 -17    1.34    1.22
   4   5  17    0.86    0.57
  -4  -5  17    1.02    0.62
   5  -4 -17    0.61    0.54
   5  -4  17    0.68    0.55
  -5   4  17    0.46    0.42
   4   5  17    1.46    0.60
  -4  -5 -17    0.60    0.58
  -4  -5  17    2.01    0.52
  -5   4  17    0.03    0.61
  -5   4 -17    0.53    0.48
  -4  -5 -17    0.40    1.06
   4   5  17    0.70    0.48
   5  -4 -17    0.54    1.47
  -5   4 -18   13.22    0.76
   5  -4 -18   15.79    1.91
  -4  -5  18   14.94    0.81
  -5   4  18   12.96    0.96
   4   5  18   13.88    0.91
   5  -4  18   14.48    0.89
  -4  -5 -18   15.13    1.45
  -5   4  18   14.16    0.73
   5  -4  18   13.44    0.88
  -4  -5 -18   14.59    0.88
   4   5  18   15.19    0.89
  -4  -5  18   13.29    0.93
  -4  -5 -19    0.68    1.19
  -4  -5 -19    0.06    0.57
   5  -4  19    0.20    0.62
   4   5  19   -0.56    0.60
  -5   4  19    0.51    0.41
  -5   4 -19   -0.03    0.45
  -4  -5  19    0.78    0.52
  -4  -5 -20   -0.04    1.24
   5  -4 -20    0.06    1.71
   5  -4  20    0.79    0.56
  -5   4  20    1.01    0.38
  -5   4 -20    0.19    0.43
   4   5  20   -0.06    0.54
  -4  -5 -20    0.74    0.57
  -4  -5 -21   16.39    1.60
  -4  -5 -21   15.80    0.87
   5  -4  21   17.75    0.89
   4   5  21   16.50    0.85
   4   5  22    0.28    0.42
   5  -4  22    0.77    0.48
  -4  -5 -22   -0.05    0.46
  -4  -5 -22    0.04    1.11
   4   5  23    1.01    0.35
   5  -4  23    0.81    0.40
   4   5  24    0.46    0.25
   5  -3   0 1271.26   36.81
   3   5   0 1269.10   36.81
   5  -3   0 1193.66   36.81
   3   5  -1   58.09    1.86
   5  -3   1   61.48    1.85
   5  -3   1   58.88    1.85
   3   5   1   63.06    1.83
   5  -3  -1   56.66    1.85
   3   5  -2 1995.69   58.43
   3   5   2 1970.08   58.39
   5  -3   2 1971.92   58.41
   5  -3   3  292.79    9.09
   3   5   3  307.26    9.07
   5  -3  -3  312.08    9.10
   5  -3   3  305.46    9.07
  -3  -5   3  295.23    9.08
   5  -3   3  317.31    9.08
   5  -3  -4    0.99    0.25
   3   5   4    0.58    0.21
   5  -3   4    0.53    0.23
   5  -3   4    1.19    0.18
   5  -3   4    0.42    0.25
   5  -3   5  246.73    7.48
   3   5  -5  250.46    7.56
   5  -3   5  259.54    7.54
   5  -3  -5  256.12    7.53
  -3  -5   5  238.62    7.54
   3   5   5  254.49    7.53
   5  -3   5  254.32    7.53
  -5   3   5  256.47    7.56
   5  -3   6  338.46   10.32
   5  -3   6  339.84   10.33
  -5   3   6  349.24   10.36
  -3  -5   6  337.64   10.34
   3   5  -6  346.99   10.35
   3   5   6  346.83   10.32
   5  -3  -6  358.49   10.31
  -5   3   7    4.96    0.45
   5  -3   7    5.62    0.41
   3   5   7    4.70    0.40
   5  -3  -7    4.84    0.34
   5  -3   7    4.49    0.39
   3   5  -7    3.87    0.44
  -3  -5   7    5.08    0.43
   5  -3   8  147.90    4.41
   3   5  -8  136.67    4.44
  -5   3   8  144.66    4.46
   5  -3   8  142.99    4.44
   5  -3  -8  143.30    4.37
  -3  -5   8  147.14    4.45
   3   5   8  145.22    4.43
   5  -3   9   39.49    1.35
  -3  -5   9   39.25    1.42
  -5   3  -9   40.53    1.36
   5  -3  -9   37.43    1.29
   3   5  -9   41.39    1.41
   3   5   9   38.25    1.39
   5  -3   9   38.99    1.40
  -5   3   9   41.98    1.46
   3   5  10  251.46    7.76
  -5   3 -10  254.26    7.72
   3   5 -10  253.78    7.76
   5  -3  10  257.35    7.77
  -5   3  10  268.40    7.81
   5  -3 -10  252.63    7.65
  -3  -5  10  250.66    7.79
   5  -3  10  258.33    7.72
   5  -3 -11   41.30    1.36
   3   5 -11   42.34    1.52
   5  -3  11   44.81    1.55
  -5   3  11   40.19    1.60
   5  -3  11   43.74    1.47
  -3  -5  11   40.53    1.56
   3   5  11   44.73    1.56
  -5   3 -11   40.48    1.46
   5  -3  12  376.89   11.52
  -3  -5 -12  388.52   11.62
   3   5 -12  371.49   11.56
   3   5 -12  418.81   12.01
  -3  -5  12  394.48   11.63
  -3  -5  12  393.32   11.50
  -5   3  12  397.86   11.65
   3   5  12  395.83   11.61
  -3  -5 -12  378.90   11.49
  -5   3 -12  377.47   11.52
   5  -3  12  395.82   11.60
   3   5  12  379.78   11.53
   5  -3 -12  363.11   11.48
   5  -3 -12  376.05   11.75
  -5   3  13   -0.34    0.60
  -5   3 -13    0.90    0.37
   5  -3  13    0.23    0.51
  -3  -5  13    0.86    0.41
  -3  -5 -13    0.50    0.63
   3   5  13   -0.22    0.51
   5  -3 -13    0.32    0.82
  -5   3  13    0.58    0.35
   5  -3  13    0.52    0.35
   3   5  13    0.39    0.44
   3   5 -13    1.14    0.42
  -3  -5  13    0.08    0.54
   5  -3 -13    0.54    0.40
  -3  -5 -13    0.80    0.41
   3   5 -13    0.32    1.15
  -5   3 -13    0.58    0.36
   3   5 -13    0.40    0.35
  -3  -5  14   23.96    1.14
   3   5  14   22.94    1.13
   3   5 -14   24.20    0.95
  -5   3  14   23.24    0.95
  -3  -5  14   24.13    1.00
  -3  -5 -14   22.48    1.27
  -5   3 -14   23.16    1.41
   5  -3  14   23.74    0.98
  -5   3 -14   24.66    0.97
   3   5 -14   29.83    1.82
   5  -3 -14   24.69    1.53
  -3  -5 -14   23.68    0.99
   5  -3  14   25.60    1.13
   3   5 -14   24.18    1.01
   5  -3 -14   23.83    0.99
  -5   3  14   24.73    1.18
   3   5  14   24.16    1.05
   3   5  15   39.02    1.46
  -3  -5  15   38.77    1.42
   5  -3 -15   40.25    2.04
  -3  -5 -15   38.72    1.76
  -3  -5  15   38.12    1.57
  -3  -5 -15   40.18    1.43
   3   5 -15   41.86    2.28
   3   5 -15   37.46    1.42
   5  -3 -15   37.43    1.40
  -5   3 -15   36.90    1.38
   5  -3  15   36.52    1.53
  -5   3  15   37.79    1.37
   3   5 -15   37.34    1.36
  -5   3  15   36.18    1.60
   3   5  15   36.87    1.56
  -5   3 -15   40.67    1.89
  -3  -5  16   54.69    1.89
  -3  -5 -16   52.12    1.89
   3   5  16   55.39    1.93
  -3  -5 -16   53.20    2.28
  -5   3  16   49.72    1.83
   5  -3  16   50.82    2.00
  -5   3 -16   58.73    2.48
   5  -3  16   54.93    1.94
   3   5  16   54.87    2.03
   3   5 -16   60.37    2.85
  -3  -5  16   51.66    2.04
   5  -3 -16   64.37    2.69
   5  -3 -16   56.86    1.88
  -5   3  16   50.77    2.06
  -5   3 -16   53.10    1.85
   3   5  17    1.02    0.57
  -5   3 -17    1.84    1.12
   5  -3  17    1.04    0.58
   5  -3 -17    1.45    0.55
  -3  -5  17    0.83    0.57
  -5   3  17    1.01    0.65
  -5   3 -17    1.07    0.48
  -3  -5 -17    2.99    1.15
  -5   3  17    1.16    0.47
   5  -3  17   -0.02    0.64
  -3  -5  17    1.24    0.52
  -3  -5 -17    0.84    0.58
   3   5  17    0.49    0.55
   5  -3 -17    2.31    1.54
   5  -3  18    8.93    0.74
  -3  -5 -18    7.92    0.73
   5  -3  18    8.16    0.79
  -5   3  18    7.90    0.82
   3   5  18    7.94    0.77
  -3  -5 -18   10.03    1.41
  -3  -5  18   10.42    0.72
  -3  -5  18    7.12    0.78
   3   5  18    9.39    0.76
   5  -3 -18    9.77    1.79
  -5   3 -18    9.26    0.66
  -5   3  18    9.00    0.61
  -5   3 -18    8.85    1.45
   3   5  19    1.85    0.60
  -5   3 -19    1.72    0.52
  -3  -5 -19    1.83    0.59
  -3  -5  19    3.03    0.57
  -3  -5 -19    2.07    1.31
   5  -3 -19    1.23    1.64
   5  -3  19    1.89    0.63
  -5   3  19    2.56    0.44
  -3  -5 -20    0.47    0.56
  -5   3 -20   -0.55    0.43
   5  -3  20    0.31    0.57
  -5   3  20    0.47    0.40
  -3  -5 -20   -0.55    1.31
   5  -3 -20    1.51    1.66
   3   5  20    0.14    0.53
  -3  -5  20    0.32    0.50
  -5   3 -21    3.46    0.46
  -3  -5 -21    2.87    1.40
  -3  -5 -21    3.15    0.57
   5  -3 -21    4.34    1.74
   3   5  21    2.58    0.53
   5  -3  21    3.46    0.60
  -3  -5 -22    0.68    0.45
   3   5  22    1.00    0.41
  -3  -5 -22   -0.76    1.20
   5  -3  22    0.15    0.47
   5  -3  23    0.26    0.41
   3   5  23    0.43    0.33
   2   5   0    0.26    0.21
   5  -2   0    0.61    0.21
   5  -2   0    0.34    0.22
   5  -2  -1   65.20    2.15
   2   5   1   72.12    2.13
   5  -2   1   66.00    2.15
   5  -2  -1   74.57    2.15
   5  -2   1   74.63    2.16
   2   5  -1   70.12    2.16
   2   5   2 1056.40   30.44
  -2  -5   2  961.94   30.44
   5  -2   2 1048.10   30.45
   2   5  -2 1053.45   30.48
   2   5   2 1042.50   30.43
   5  -2  -3 1211.47   37.90
  -2  -5   3 1324.40   37.89
   2   5   3 1309.03   37.89
   5  -2   3 1269.31   37.88
   2   5   4  280.82    8.06
   5  -2   4  259.51    8.02
   5  -2  -4  267.83    8.06
  -2  -5   4  263.30    8.06
   5  -2   4  289.93    8.08
  -2  -5   5  529.87   15.59
   5  -2  -5  533.87   15.57
   5  -2   5  512.59   15.52
   5  -2   5  544.63   15.59
  -5   2   5  522.78   15.60
   2   5   5  513.43   15.58
   2   5  -5  531.51   15.60
   2   5   6  121.91    3.50
   2   5  -6  116.36    3.53
  -5   2   6  123.48    3.54
  -2  -5   6  109.61    3.39
  -2  -5   6  113.52    3.51
   5  -2  -6  114.42    3.47
   5  -2   6  124.55    3.51
   2   5  -7  929.43   26.73
  -5   2   7  924.01   26.75
  -2  -5   7  851.50   26.60
  -2  -5   7  930.20   26.73
   2   5   7  949.89   26.72
   5  -2   7  947.78   26.72
   5  -2  -7  954.59   26.68
   5  -2  -8 1122.32   32.28
   2   5   8 1177.35   32.35
   5  -2   8 1181.57   32.34
   2   5  -8 1107.65   32.35
  -5   2   8 1168.12   32.38
  -2  -5   8 1122.39   32.36
  -5   2  -9  272.74    7.95
  -5   2   9  285.45    8.04
   5  -2  -9  281.34    7.91
   2   5   9  280.13    7.99
   2   5  -9  282.26    8.00
   5  -2   9  276.73    7.97
  -2  -5   9  273.40    8.01
  -2  -5  10    5.17    0.55
   2   5 -10    6.49    0.52
   5  -2 -10    6.48    0.35
   2   5  10    6.34    0.56
  -5   2  10    6.88    0.61
   5  -2  10    7.17    0.50
  -5   2 -10    7.03    0.44
  -5   2  11  113.96    3.74
  -2  -5  11  121.64    3.72
   5  -2 -11  112.76    3.53
   2   5  11  117.34    3.71
   5  -2  11  115.88    3.65
  -5   2 -11  115.25    3.61
   2   5 -11  120.67    3.67
   5  -2 -12   32.08    1.47
   5  -2 -12   28.00    1.08
   2   5  12   31.37    1.23
  -5   2  12   31.16    1.29
  -2  -5 -12   31.35    1.29
  -2  -5  12   31.55    1.13
   2   5 -12   31.53    1.18
  -2  -5  12   28.08    1.24
  -2  -5 -12   27.14    1.10
  -5   2 -12   28.60    1.09
   5  -2  12   30.59    1.14
   2   5  13   10.55    0.65
   2   5 -13   13.35    1.32
   5  -2  13   10.61    0.62
  -5   2 -13   10.78    0.58
  -2  -5  13   10.20    0.77
   2   5  13   11.01    0.74
   2   5 -13    9.46    0.62
  -2  -5 -13    9.98    0.60
  -2  -5 -13   12.66    0.89
  -5   2 -13   10.61    0.56
  -5   2  13   10.26    0.57
   2   5 -13    9.65    0.56
   5  -2 -13   10.79    1.10
  -2  -5  13    9.46    0.61
  -5   2  13   10.26    0.80
   5  -2 -13    9.67    0.59
  -2  -5  14    1.08    0.45
   2   5  14    1.41    0.46
   5  -2  14    1.12    0.38
   2   5 -14    0.51    1.16
  -2  -5 -14    0.69    0.74
   5  -2  14    2.06    0.51
   5  -2 -14    2.21    1.06
   2   5  14    0.81    0.54
  -5   2 -14    1.38    0.79
  -2  -5  14    1.80    0.58
  -2  -5 -14    0.69    0.44
  -5   2  14    1.10    0.39
  -5   2  14    1.30    0.60
   5  -2 -14    1.04    0.44
  -5   2 -14    1.00    0.41
   2   5 -14    0.72    0.38
   2   5 -14    1.56    0.42
  -2  -5  15    4.90    0.55
  -2  -5 -15    4.66    0.93
   2   5  15    3.53    0.63
   2   5  15    6.09    0.59
   2   5 -15    5.17    0.50
  -5   2 -15    4.53    0.52
  -2  -5  15    5.96    0.69
   2   5 -15    6.50    1.38
  -5   2  15    4.63    0.50
   2   5 -15    4.20    0.48
  -5   2 -15    4.63    1.02
  -2  -5 -15    4.25    0.56
  -5   2  15    4.94    0.70
   5  -2 -15    6.08    1.27
   5  -2  15    5.96    0.60
   5  -2 -15    5.52    0.54
   5  -2  15    5.14    0.47
  -2  -5 -16    1.38    1.00
   5  -2 -16    0.91    0.50
  -2  -5 -16    0.40    0.52
   2   5 -16    0.30    0.43
   5  -2 -16    0.38    1.36
   2   5  16    0.52    0.60
   5  -2  16    1.25    0.55
  -2  -5  16    1.29    0.53
  -5   2  16    0.28    0.46
   2   5 -16   -0.93    1.39
  -2  -5  16    0.46    0.58
   2   5  16    1.39    0.53
  -5   2 -16    0.59    0.46
  -5   2 -16    0.39    1.10
  -5   2  16    0.84    0.63
  -2  -5  17   33.11    1.30
  -5   2 -17   34.77    1.96
  -2  -5 -17   32.50    1.31
  -2  -5 -17   31.50    1.84
   2   5  17   32.68    1.43
   2   5  17   33.60    1.33
   5  -2 -17   36.12    2.26
  -5   2 -17   32.49    1.28
  -5   2  17   32.54    1.48
  -5   2  17   31.67    1.24
   2   5 -17   31.46    2.18
   5  -2 -17   31.61    1.28
  -2  -5  17   30.44    1.42
   5  -2  17   33.45    1.37
  -2  -5 -18    6.21    0.69
  -5   2 -18    7.19    1.34
   5  -2 -18    6.49    1.76
   5  -2  18    6.14    0.74
  -5   2  18    6.94    0.58
   5  -2  18    6.87    0.72
  -2  -5 -18    8.35    1.37
  -5   2 -18    7.81    0.63
   2   5  18    7.02    0.73
  -2  -5  18    7.49    0.68
   2   5  18    7.06    0.68
  -2  -5  18    5.91    0.73
  -5   2  18    6.15    0.78
  -2  -5 -19    3.12    0.62
  -5   2 -19    3.97    1.33
  -5   2 -19    2.58    0.54
   5  -2  19    3.84    0.59
   5  -2  19    2.08    0.64
   2   5  19    2.03    0.58
  -5   2  19    1.74    0.64
  -2  -5  19    3.34    0.57
   5  -2 -19    2.81    1.80
  -5   2  19    3.46    0.46
  -2  -5 -19    2.39    1.34
   5  -2  20   -0.14    0.57
   5  -2 -20   -1.30    1.81
  -5   2  20    0.06    0.38
   2   5  20    0.06    0.50
  -5   2 -20   -0.09    0.46
  -2  -5 -20    0.46    0.54
  -2  -5  20    0.14    0.51
  -2  -5 -20   -0.33    1.40
   5  -2  21    9.23    0.71
  -2  -5 -21    9.66    1.55
   2   5  21    8.56    0.62
   5  -2 -21    8.73    1.75
  -5   2 -21    9.31    0.59
  -2  -5 -21    8.29    0.67
  -2  -5 -22    0.04    1.30
   5  -2  22    0.25    0.48
   2   5  22    0.21    0.38
   5  -2  23    5.77    0.47
   2   5  23    5.38    0.41
   5  -1   0    6.56    0.31
   5  -1   0    6.46    0.31
   1   5   0    6.39    0.30
   5  -1  -1    7.32    0.33
   1   5   1    7.08    0.30
   5  -1   1    6.85    0.35
   1   5   1    8.25    0.26
  -1  -5   1    8.03    0.26
   1   5  -1    6.27    0.35
   5  -1   1    7.38    0.33
   5  -1  -1    7.35    0.35
   1   5  -2  267.10    7.71
   5  -1   2  261.50    7.70
   1   5   2  254.84    7.65
   5  -1   2  251.52    7.68
   1   5   2  260.68    7.66
  -1  -5   2  260.02    7.67
   1   5   3  349.51   10.46
  -1  -5   3  355.99   10.47
   5  -1   3  352.08   10.45
   5  -1  -4 1382.12   39.94
  -1  -5   4 1272.69   39.93
   5  -1   4 1360.80   39.89
   1   5   4 1377.95   39.93
  -5   1   5  793.81   24.20
   1   5  -5  844.62   24.20
   5  -1  -5  844.06   24.17
  -1  -5   5  848.35   24.18
  -1  -5   5  816.85   24.11
   1   5   5  824.83   24.18
   5  -1   5  790.69   24.11
   1   5  -6  243.62    7.55
   1   5   6  251.97    7.54
   5  -1  -6  259.01    7.52
  -5   1   6  259.54    7.57
  -1  -5   6  244.69    7.54
  -1  -5   6  249.85    7.46
  -1  -5   7   22.43    0.73
   1   5   7   23.49    0.86
  -5   1   7   22.79    0.91
   1   5  -7   23.64    0.87
  -1  -5   7   22.24    0.87
   5  -1  -7   21.85    0.79
  -1  -5   8   69.88    2.17
   1   5  -8   74.86    2.30
   1   5   8   70.55    2.31
   5  -1  -8   74.21    2.23
  -5   1   8   67.32    2.33
  -1  -5   8   71.53    2.31
   5  -1  -9   21.97    0.76
  -5   1  -9   21.09    0.79
  -1  -5   9   19.49    0.69
  -5   1   9   20.79    0.95
  -1  -5   9   22.05    0.91
   1   5   9   19.87    0.89
   1   5  -9   22.03    0.87
   1   5 -10    0.35    0.38
  -1  -5  10    0.93    0.17
   1   5  10    0.37    0.43
  -5   1 -10    0.28    0.27
  -1  -5  10    0.25    0.45
  -5   1  10    1.13    0.53
   5  -1 -10    0.34    0.22
  -5   1  11   61.31    2.08
   5  -1  11   62.77    1.99
   5  -1 -11   55.15    1.85
  -1  -5  11   58.19    2.04
   1   5 -11   61.91    1.99
   1   5  11   59.09    2.04
  -5   1 -11   60.11    1.92
   5  -1 -12    2.08    0.81
   5  -1 -12    1.49    0.39
   1   5 -12    2.09    0.45
   5  -1  12    1.83    0.45
   1   5  12    1.91    0.53
  -1  -5  12    1.73    0.54
  -1  -5 -12    1.82    0.62
   5  -1  12    2.11    0.45
  -5   1  12    1.30    0.60
  -5   1 -12    2.53    0.33
  -1  -5  12    1.54    0.43
  -5   1 -13   38.90    1.43
   5  -1 -13   42.54    1.45
  -5   1  13   39.19    1.63
  -5   1  13   41.25    1.44
  -1  -5 -13   38.14    1.45
  -5   1 -13   43.95    1.71
   1   5  13   42.49    1.60
  -1  -5  13   44.16    1.49
   1   5 -13   39.33    1.41
  -1  -5  13   41.61    1.60
   5  -1 -13   43.26    1.92
   1   5 -13   42.22    1.51
   1   5 -13   45.60    2.07
   5  -1  13   42.59    1.51
   5  -1  13   40.97    1.50
   1   5  13   42.76    1.49
  -1  -5 -13   43.55    1.72
   1   5 -14    6.59    0.53
  -1  -5 -14    4.41    0.87
   5  -1 -14    6.60    1.17
   5  -1 -14    5.93    0.51
   1   5 -14    7.56    1.27
  -1  -5  14    5.65    0.54
   1   5 -14    4.45    0.47
   1   5  14    7.32    0.57
   5  -1  14    5.93    0.59
  -5   1 -14    5.55    0.50
  -5   1 -14    6.07    0.87
  -1  -5 -14    5.77    0.54
  -1  -5  14    6.19    0.67
  -5   1  14    5.81    0.70
  -5   1  14    6.06    0.51
   5  -1  14    6.25    0.52
   1   5  14    6.77    0.67
   1   5  15   92.80    3.08
  -5   1  15   86.99    2.89
   5  -1  15   95.12    2.97
   5  -1  15   81.97    2.93
  -5   1 -15   86.37    2.90
   1   5  15   96.05    2.95
  -5   1  15   86.59    3.11
  -1  -5  15   89.39    2.93
  -1  -5  15   84.45    3.06
   1   5 -15   88.86    2.87
   5  -1 -15   93.54    2.91
  -5   1 -15   90.94    3.27
   5  -1 -15  100.09    3.57
  -1  -5 -15   93.73    2.93
   1   5 -15  101.77    3.66
  -1  -5 -15   91.97    3.28
   5  -1  16   13.55    0.83
  -1  -5 -16   13.74    1.26
  -5   1 -16   14.69    0.78
   1   5 -16   13.17    0.73
  -5   1  16   13.21    0.96
  -1  -5  16   13.28    0.90
  -1  -5  16   13.44    0.80
   1   5 -16   15.37    1.67
  -1  -5 -16   14.44    0.80
   1   5  16   13.91    0.80
   5  -1 -16   15.53    0.78
   5  -1 -16   14.94    1.67
  -5   1 -16   16.61    1.41
   1   5  16   13.01    0.91
  -5   1  16   12.51    0.74
  -5   1 -17    1.01    0.51
   5  -1 -17   -0.92    1.58
  -1  -5 -17    1.55    1.13
  -1  -5 -17    1.11    0.55
   5  -1 -17    0.72    0.52
  -5   1  17    1.21    0.49
   1   5  17    1.63    0.55
   1   5 -17    0.99    0.45
   1   5 -17    0.95    1.42
   1   5  17    0.52    0.56
   5  -1  17    0.33    0.63
  -1  -5  17    1.55    0.57
  -5   1 -17    0.04    1.18
  -5   1  17    0.76    0.62
  -1  -5  17    0.51    0.61
  -1  -5 -18    0.98    1.35
   1   5  18    1.37    0.60
  -1  -5 -18    1.11    0.60
  -1  -5  18    1.33    0.59
   1   5  18    1.43    0.57
  -1  -5  18    1.18    0.62
   5  -1 -18    0.87    1.70
  -5   1 -18    0.64    1.25
  -5   1  18    1.45    0.49
  -5   1  18    1.50    0.64
  -5   1 -18    1.67    0.53
   5  -1  18    0.07    0.67
   1   5  19   11.29    0.75
  -5   1 -19   11.61    0.75
  -5   1  19   10.41    0.86
   5  -1 -19   12.59    1.92
   1   5  19   10.42    0.82
  -5   1 -19   11.38    1.46
  -5   1  19   11.95    0.69
  -1  -5  19   13.89    0.79
  -1  -5 -19   15.08    1.64
  -1  -5 -19   12.68    0.81
   5  -1  19   12.68    0.85
  -1  -5  19    9.72    0.81
  -1  -5 -20    8.10    0.70
  -1  -5 -20   11.00    1.63
  -1  -5  20   10.01    0.69
   5  -1 -20   10.33    1.93
  -5   1 -20    8.48    0.64
  -5   1  20    8.99    0.57
   1   5  20    8.02    0.66
   5  -1  20    8.35    0.74
  -5   1 -20    7.06    1.35
  -5   1 -21    6.86    0.59
   5  -1  21    8.16    0.67
  -1  -5 -21    7.35    0.64
  -1  -5  21    8.85    0.61
  -1  -5 -21    8.52    1.52
   1   5  21    6.16    0.55
   1   5  22    0.56    0.39
   5  -1  22    0.86    0.49
   5  -1  23    1.35    0.42
   1   5  23    1.34    0.32
   5   0   0    0.28    0.19
   0   5   0    0.37    0.17
   0   5   1  172.91    5.27
   0   5   1  187.28    5.30
   0  -5   1  173.59    5.27
   5   0  -1  187.80    5.31
   5   0   1  176.73    5.32
   0   5  -1  193.52    5.33
   0   5   2   39.49    1.18
   0  -5  -2   37.35    1.22
   5   0   2   38.58    1.21
   0  -5   2   37.95    1.19
   0   5  -2   41.05    1.25
   0   5   2   38.92    1.19
   5   0   3 1880.60   55.97
   0  -5  -3 1876.10   55.98
   0  -5   3 1950.28   55.98
   0   5   3 1870.56   55.98
   5   0   3 1903.66   56.00
   0  -5   4  329.11    9.56
   0  -5   4  331.09    9.52
   5   0   4  316.12    9.56
   0  -5  -4  315.09    9.53
   0   5   4  311.95    9.55
   5   0   4  318.47    9.51
   0  -5  -5  264.68    8.36
   0  -5   5  295.19    8.41
  -5   0   5  302.34    8.44
   5   0   5  269.33    8.33
   0   5   5  286.64    8.41
   0   5  -5  282.85    8.43
   5   0   5  304.23    8.42
   0  -5   5  295.38    8.36
   0  -5   6  414.82   11.83
  -5   0   6  418.22   11.86
   5   0   6  396.86   11.84
   0  -5  -6  389.35   11.76
   0   5  -6  381.80   11.84
   0  -5   6  393.15   11.76
   0   5   6  399.59   11.83
   0   5  -7    0.12    0.32
  -5   0   7    0.22    0.37
   0  -5   7    0.01    0.32
   0   5   7   -0.03    0.33
   0  -5   7    0.05    0.16
   5   0   7    0.01    0.32
   5   0  -7   -0.13    0.24
  -5   0   8    2.59    0.44
   0  -5   8    2.19    0.38
   0   5   8    2.55    0.41
   0  -5   8    3.00    0.23
   5   0  -8    1.72    0.26
   0   5  -8    2.05    0.38
   5   0   8    2.50    0.40
   0   5   9    0.08    0.40
   5   0   9    0.90    0.41
   0  -5   9    0.54    0.20
   0  -5   9    0.20    0.39
  -5   0  -9    0.20    0.25
  -5   0   9    0.04    0.45
   0   5  -9    0.19    0.36
   0   5  10  340.10    9.80
   0   5 -10  335.86    9.77
  -5   0 -10  324.90    9.69
   0  -5  10  314.48    9.65
   5   0  10  321.46    9.79
   5   0 -10  308.78    9.67
  -5   0  10  338.13    9.84
   0  -5  10  340.82    9.79
   0  -5  11  152.73    4.74
   5   0  11  162.99    4.74
  -5   0  11  162.68    4.79
   0   5 -11  160.30    4.70
   5   0 -11  147.03    4.57
   0   5  11  153.99    4.75
  -5   0 -11  150.51    4.61
   0  -5  11  143.36    4.56
  -5   0 -12  126.85    4.21
   5   0 -12  148.54    4.63
   5   0  12  145.84    4.38
  -5   0  12  134.29    4.42
   0  -5  12  127.74    4.26
   0   5 -12  133.47    4.31
   0  -5 -12  145.92    4.44
   5   0 -12  143.59    4.25
   0   5  12  146.29    4.39
   5   0  12  139.90    4.30
   0  -5  12  145.60    4.38
   5   0 -13  118.44    3.66
   0   5  13  118.19    3.69
   5   0 -13  122.65    4.13
   0  -5 -13  126.19    3.92
  -5   0  13  112.41    3.83
  -5   0 -13  108.61    3.65
   0   5 -13  122.03    3.74
   0   5  13  122.92    3.82
   0  -5  13  120.05    3.69
   5   0  13  118.81    3.72
   0  -5 -13  119.59    3.67
  -5   0 -13  118.97    3.88
   0  -5  13  117.92    3.81
   0   5 -13  140.30    4.23
  -5   0  13  115.87    3.66
   0   5 -13  105.44    3.63
   5   0  13  115.04    3.80
   5   0  13  120.50    3.75
   5   0  14   13.32    0.76
   0  -5  14   11.76    0.71
  -5   0 -14   13.60    0.68
   0   5 -14   12.75    0.69
   5   0  14   12.15    0.81
   0   5  14   12.90    0.82
  -5   0  14   13.39    0.67
   5   0 -14   12.97    0.68
  -5   0 -14   13.08    0.99
   0  -5 -14   11.19    1.02
  -5   0  14   12.26    0.88
   0   5 -14   12.32    1.32
   5   0  14   12.50    0.73
   0  -5 -14   11.92    0.69
   0   5  14   11.57    0.69
   0   5 -14   12.26    0.63
   0  -5  14   11.59    0.81
   5   0 -14   13.01    1.31
   5   0 -15    0.39    1.24
  -5   0  15    0.51    0.62
   0  -5 -15    0.05    0.48
  -5   0  15    0.32    0.41
   0   5 -15   -0.31    1.21
   5   0  15    0.15    0.42
   0   5  15    0.39    0.46
   0  -5  15    0.55    0.58
   0  -5 -15    1.13    0.93
  -5   0 -15    1.56    0.88
   5   0  15    0.53    0.54
   5   0  15    0.32    0.56
  -5   0 -15    0.71    0.48
   5   0 -15    0.30    0.46
   0   5 -15   -0.30    0.41
   0   5  15    0.70    0.57
   0  -5  15    0.17    0.48
  -5   0 -16   15.03    0.81
   5   0 -16   19.02    1.75
   0   5 -16   17.20    1.66
   0  -5 -16   13.88    1.33
  -5   0 -16   14.59    1.35
  -5   0  16   14.50    0.98
   0  -5  16   14.76    0.95
   0   5 -16   14.79    0.75
   0  -5  16   16.47    0.86
   5   0  16   17.00    0.97
   0  -5 -16   14.28    0.82
   0   5  16   14.71    0.96
   5   0  16   17.08    0.90
  -5   0  16   14.97    0.78
   5   0 -16   14.56    0.80
   0   5  16   15.86    0.83
   0  -5  17   11.48    0.87
   5   0 -17   10.83    1.76
   0  -5 -17   14.05    1.47
  -5   0 -17   13.38    0.79
   5   0  17   13.77    0.88
  -5   0  17   12.48    0.93
   5   0  17   14.20    0.87
   0   5 -17   12.44    0.72
   0  -5 -17   12.77    0.82
   0   5 -17   16.77    1.70
  -5   0  17   13.72    0.75
   0  -5  17   12.95    0.81
   0   5  17   11.92    0.89
   0   5  17   12.92    0.79
  -5   0 -17   14.22    1.34
   5   0  18   35.85    1.52
   0   5  18   32.77    1.54
   0  -5  18   36.88    1.44
  -5   0 -18   37.52    1.42
   0  -5 -18   41.49    2.15
  -5   0  18   33.03    1.57
   0  -5 -18   39.35    1.45
   5   0  18   39.49    1.51
   0   5  18   36.09    1.42
  -5   0 -18   35.45    2.09
   0  -5  18   33.79    1.52
   0   5 -18   34.50    1.36
  -5   0  18   37.27    1.37
   5   0 -18   43.43    2.62
   5   0  19   11.92    0.83
   0  -5 -19   13.99    1.69
  -5   0 -19   11.53    1.50
   5   0 -19   15.02    2.06
   0   5  19   13.07    0.75
  -5   0 -19   12.37    0.78
   0  -5 -19   12.27    0.79
   0   5  19   12.10    0.86
   0  -5  19   13.73    0.82
   5   0  19   12.59    0.88
  -5   0  19   12.32    0.71
   0  -5  19   11.36    0.83
  -5   0  19   12.27    0.91
   5   0  20    5.57    0.71
  -5   0 -20    6.86    0.63
   0  -5  20    7.59    0.67
  -5   0  20    7.58    0.57
  -5   0 -20    7.21    1.38
   0  -5 -20    8.64    1.63
   0  -5 -20    7.94    0.67
   5   0 -20    7.63    1.79
   0   5  20    7.36    0.59
   5   0  21    2.64    0.58
  -5   0 -21    3.03    0.52
   0  -5  21    3.62    0.53
   0   5  21    2.67    0.47
   5   0  22    0.54    0.46
   0  -5 -22   -0.53    1.36
  -5   0 -22    0.77    0.43
   0   5  22    1.14    0.37
   0   5  23    0.62    0.30
   5   0  23    0.81    0.41
   5   0  24    0.88    0.32
   1  -5   0 5556.68  163.94
   5   1   0 5547.41  163.93
   5   1  -1 1896.58   55.16
   1  -5   1 1817.28   55.13
  -1   5   1 1886.44   55.14
   1  -5   1 1959.08   55.18
   5   1  -2  623.21   18.70
  -1   5   2  629.76   18.70
   1  -5  -2  638.72   18.72
   1  -5   2  638.37   18.70
   1  -5  -3 3466.08  108.43
   5   1   3 3780.95  108.45
   1  -5   3 3770.95  108.43
  -1   5   3 3694.11  108.43
   1  -5   3 3655.63  108.43
   5   1  -4   27.97    0.98
   1  -5  -4   29.39    0.93
   1  -5   4   30.48    0.93
  -1   5   4   29.75    0.96
   1  -5   4   29.51    0.95
   5   1   4   27.76    0.96
   5   1   4   27.99    0.89
   1  -5  -5  270.52    7.88
   5   1  -5  267.98    7.92
   5   1   5  281.15    7.93
   1  -5   5  267.32    7.91
   5   1   5  252.59    7.83
  -1   5  -5  277.07    7.94
  -1   5   5  279.49    7.92
   1  -5   5  267.73    7.87
   1  -5  -6   16.25    0.58
  -1   5  -6   14.99    0.68
   1  -5   6   17.28    0.59
   5   1   6   17.72    0.68
   1  -5   6   17.34    0.68
   5   1  -6   18.55    0.66
  -1   5   6   16.35    0.68
  -1   5   7  405.41   11.86
   1  -5   7  404.57   11.78
   1  -5   7  408.99   11.84
   5   1   7  381.73   11.84
   5   1  -7  404.93   11.83
  -1   5  -7  405.19   11.85
   1  -5  -7  379.02   11.76
  -1   5  -8    2.42    0.38
  -1   5   8    2.14    0.41
   5   1   8    3.18    0.41
   1  -5   8    2.87    0.25
   1  -5   8    2.48    0.41
   1  -5  -8    2.59    0.19
   5   1  -9   37.23    1.24
   1  -5   9   36.32    1.35
   1  -5   9   36.68    1.22
  -1   5   9   36.18    1.35
  -5  -1  -9   38.51    1.24
   5   1  -9   37.57    1.28
  -1   5  -9   38.52    1.34
   5   1   9   40.56    1.36
  -1   5 -10   78.92    2.49
   1  -5  10   76.11    2.38
  -5  -1 -10   77.37    2.39
  -1   5  10   80.60    2.54
   5   1 -10   72.68    2.38
   1  -5  10   78.75    2.53
   5   1  10   77.93    2.52
   1  -5  11   76.97    2.47
  -1   5 -11   83.03    2.60
   5   1  11   86.62    2.64
  -1   5  11   84.25    2.65
   1  -5  11   80.92    2.64
   5   1 -11   76.61    2.46
  -5  -1 -11   78.70    2.48
   5   1  12   75.54    2.46
   1  -5  12   66.41    2.26
  -1   5 -12   73.83    2.40
  -1   5  12   76.43    2.48
   1  -5  12   73.16    2.35
   1  -5  12   72.68    2.46
  -5  -1 -12   70.47    2.33
   1  -5 -12   78.52    2.56
   5   1 -12   84.85    2.82
   5   1  12   73.71    2.39
   5   1 -12   72.31    2.32
  -1   5 -13   90.22    3.06
  -1   5  13   78.14    2.67
   1  -5 -13   76.29    2.77
   5   1 -13   84.25    3.07
   5   1  13   78.88    2.58
   5   1  13   77.39    2.66
  -5  -1 -13   75.71    2.71
   1  -5  13   79.66    2.55
   1  -5  13   79.21    2.67
   5   1 -13   79.82    2.52
  -5  -1 -13   79.75    2.53
  -5  -1  13   77.05    2.52
  -1   5 -13   75.33    2.58
  -1   5  13   78.60    2.53
  -1   5 -13   75.36    2.49
   5   1 -14    0.85    0.42
   5   1 -14   -0.20    1.18
   1  -5  14    0.25    0.46
  -5  -1 -14    1.70    0.76
  -5  -1 -14    0.92    0.42
  -5  -1  14    0.44    0.41
   1  -5 -14    1.10    0.82
   5   1  14    0.67    0.48
  -1   5  14    0.69    0.54
  -1   5 -14    0.70    0.37
  -1   5 -14    0.77    0.40
   1  -5 -14    0.72    0.44
   5   1  14    0.78    0.53
   5   1  14    0.09    0.48
  -1   5  14    0.41    0.41
  -1   5 -14    0.74    1.07
   1  -5  14    1.09    0.54
   1  -5  15  213.91    6.96
  -5  -1 -15  223.13    6.82
   5   1 -15  268.55    7.57
  -1   5 -15  210.96    6.78
   1  -5 -15  224.28    6.82
  -5  -1  15  216.85    6.80
   5   1  15  226.13    6.87
  -1   5  15  230.07    6.99
  -1   5 -15  265.57    7.50
   5   1  15  212.18    6.89
   1  -5 -15  237.86    7.21
   1  -5  15  228.90    6.85
  -1   5  15  220.04    6.82
  -5  -1 -15  226.08    7.11
   5   1  15  229.21    6.96
   5   1 -15  216.62    6.80
  -1   5  16   87.20    2.82
   5   1 -16   83.24    2.80
   5   1  16   89.08    2.97
  -5  -1 -16   83.25    2.81
  -5  -1 -16   92.37    3.25
   1  -5 -16   86.07    2.82
  -1   5 -16   91.65    3.53
   1  -5 -16   87.94    3.31
  -1   5 -16   88.25    2.78
  -5  -1  16   88.11    2.80
   5   1 -16  101.75    3.72
   5   1  16   80.61    2.86
   1  -5  16   84.83    2.84
   1  -5  16   83.04    2.97
   5   1  16   87.83    2.88
  -1   5  16   82.43    2.97
  -1   5  17   20.12    0.97
   1  -5 -17   22.95    1.70
   5   1  17   21.57    1.07
   1  -5  17   21.56    1.03
  -1   5 -17   21.09    0.93
  -1   5  17   19.07    1.12
   1  -5  17   21.66    1.10
  -5  -1 -17   21.56    1.59
  -5  -1  17   20.70    0.95
  -5  -1 -17   21.24    0.99
   5   1  17   20.91    1.09
   1  -5 -17   20.46    1.00
  -1   5 -17   22.59    1.83
   5   1 -17   23.88    2.08
  -5  -1  18   39.20    1.42
   1  -5 -18   39.06    1.49
   5   1 -18   46.36    2.63
  -1   5  18   36.56    1.62
  -1   5  18   37.48    1.45
   5   1  18   39.18    1.58
   1  -5  18   34.48    1.57
  -5  -1 -18   42.33    2.17
   1  -5 -18   39.50    2.27
  -5  -1 -18   39.46    1.48
  -1   5 -18   35.28    1.40
   1  -5  18   37.09    1.51
   5   1  18   39.91    1.56
   1  -5  19    0.54    0.54
   1  -5 -19    0.75    0.56
   5   1 -19    0.30    1.75
   1  -5  19    0.97    0.60
  -5  -1  19    1.67    0.50
  -1   5  19    0.94    0.52
  -5  -1 -19    0.46    1.30
  -5  -1 -19    1.02    0.54
   1  -5 -19    0.50    1.43
   5   1  19    1.17    0.53
   5   1  19    0.73    0.60
  -1   5  19    1.10    0.60
   1  -5  20    0.68    0.54
   1  -5 -20   -0.10    1.51
   5   1  20   -0.58    0.63
   1  -5 -20    0.20    0.55
  -1   5  20    0.16    0.45
  -5  -1 -20   -0.77    1.27
  -5  -1  20    0.79    0.44
  -5  -1 -20    0.32    0.51
   1  -5  21   -0.03    0.49
  -1   5  21    0.13    0.39
  -5  -1 -21   -0.29    1.17
   5   1  21    0.30    0.54
   1  -5 -21   -0.20    1.46
  -5  -1 -21    0.49    0.49
   5   1  22   -0.05    0.45
  -1   5  22    0.52    0.36
  -5  -1 -22    0.53    0.43
   1  -5  22    0.94    0.46
   1  -5 -22    0.41    1.33
   5   1  23    2.00    0.41
   5   1  24   11.82    0.54
   2  -5   0    0.10    0.20
   2  -5   1 2810.83   84.57
   5   2  -1 2895.45   84.55
   2  -5  -2 2023.24   57.38
   5   2  -2 1841.20   57.34
   2  -5   2 2114.15   57.37
  -2   5   2 1910.32   57.35
   2  -5   2 1925.21   57.34
   2  -5   2 1962.78   57.37
   5   2   3    4.07    0.27
   2  -5   3    3.88    0.24
   2  -5   3    4.46    0.25
  -2   5   3    3.64    0.26
   2  -5  -3    3.89    0.26
   5   2  -4  601.74   17.93
   2  -5  -4  622.86   17.91
   2  -5   4  621.06   17.90
   2  -5   4  604.45   17.91
   5   2   4  591.81   17.92
  -2   5   4  574.34   17.92
  -2   5   5    7.37    0.42
   5   2   5    6.95    0.42
   2  -5   5    6.54    0.37
   2  -5   5    7.13    0.40
   5   2  -5    7.19    0.44
   2  -5  -6  817.17   24.58
   5   2   6  795.78   24.63
   2  -5   6  858.69   24.59
  -2   5  -6  850.78   24.64
   5   2  -6  875.26   24.64
   2  -5   6  867.38   24.63
   5   2   7   12.80    0.58
   5   2  -7   11.52    0.56
   2  -5  -7   12.15    0.47
   2  -5   7   12.96    0.58
   2  -5   7   12.35    0.49
  -2   5  -7   11.14    0.58
  -2   5   7   12.19    0.60
   2  -5   8  199.22    6.00
   5   2   8  203.00    6.08
  -2   5  -8  203.02    6.07
   2  -5   8  209.07    6.08
  -2   5   8  200.15    6.09
   2  -5  -8  192.20    5.97
   5   2  -8  202.67    6.06
   2  -5  -9    5.36    0.27
   2  -5   9    4.53    0.47
  -5  -2  -9    5.10    0.30
  -2   5  -9    5.76    0.47
   5   2   9    4.66    0.49
  -2   5   9    4.53    0.50
   5   2  -9    5.32    0.43
   2  -5   9    5.60    0.35
  -2   5  10   -0.32    0.49
   5   2 -10    0.28    0.35
   5   2  10    0.49    0.45
   2  -5  10    0.46    0.26
   2  -5  10    0.55    0.45
   5   2 -10    0.35    0.24
  -2   5 -10    1.37    0.41
  -5  -2 -10    1.20    0.21
   5   2 -11   18.71    0.78
  -2   5  11   17.02    0.88
  -2   5 -11   17.75    0.82
   5   2  11   18.10    0.87
   5   2 -11   16.10    0.64
   2  -5  11   17.49    0.68
   2  -5  11   17.84    0.87
   5   2 -12   30.50    1.62
   2  -5  12   25.41    0.99
   2  -5  12   29.32    1.19
  -2   5  12   29.95    1.22
  -5  -2 -12   28.72    1.06
  -2   5 -12   28.99    1.13
   5   2  12   29.90    1.21
   5   2  12   30.09    1.14
   2  -5 -12   26.21    1.29
   5   2 -12   29.53    1.06
   5   2  13   76.34    2.48
  -2   5 -13   69.90    2.39
   5   2  13   74.67    2.41
   5   2 -13   68.52    2.32
   2  -5  13   70.62    2.47
  -5  -2 -13   72.63    2.34
  -5  -2  13   69.82    2.33
   2  -5 -13   76.81    2.64
  -2   5 -13   75.98    2.82
  -2   5 -13   70.52    2.30
  -2   5  13   68.87    2.49
  -5  -2 -13   70.41    2.52
  -2   5  13   72.89    2.33
   5   2 -13   81.88    2.95
   2  -5 -14    1.72    0.47
   5   2 -14    3.90    1.22
   5   2  14    3.87    0.59
   5   2 -14    2.97    0.46
  -2   5 -14    3.91    0.44
  -5  -2 -14    3.19    0.49
   5   2  14    3.82    0.58
  -2   5  14    3.25    0.61
  -5  -2  14    4.05    0.47
  -2   5 -14    3.74    1.10
  -5  -2 -14    2.90    0.74
  -2   5  14    2.90    0.44
  -2   5 -14    3.61    0.43
   2  -5  14    3.40    0.62
   2  -5 -14    3.66    0.90
   2  -5  14    2.08    0.49
  -2   5 -15    6.27    0.53
  -2   5  15    6.66    0.72
  -2   5 -15    9.49    1.31
   5   2  15    7.90    0.67
   5   2  15    6.38    0.62
   5   2 -15    7.31    0.57
  -5  -2  15    8.04    0.58
   5   2  15    7.37    0.72
   2  -5 -15    6.54    0.59
   5   2 -15    6.02    1.47
  -2   5  15    7.76    0.57
   2  -5  15    6.88    0.62
  -5  -2 -15    6.65    0.59
   2  -5  15    7.47    0.72
   2  -5 -15    7.39    1.11
  -5  -2 -15    5.46    0.94
   5   2  16   74.87    2.44
  -2   5  16   72.39    2.54
  -2   5 -16   71.75    3.06
  -5  -2  16   71.30    2.35
  -5  -2 -16   68.65    2.37
   5   2  16   70.78    2.43
   5   2  16   69.35    2.50
   5   2 -16   88.07    3.33
  -5  -2 -16   76.78    2.77
  -2   5  16   71.89    2.36
   2  -5 -16   79.12    2.92
   2  -5  16   66.98    2.40
   2  -5 -16   71.11    2.38
  -2   5 -16   64.91    2.31
   2  -5  16   67.07    2.51
   2  -5  17   10.00    0.83
  -5  -2 -17    9.90    1.26
   5   2 -17   13.42    1.80
   5   2  17   13.43    0.82
   5   2  17   12.82    0.85
  -2   5  17   11.52    0.73
  -2   5 -17   13.30    0.69
   2  -5 -17   11.68    0.78
  -5  -2 -17   11.78    0.76
  -2   5 -17   12.69    1.56
  -2   5  17   11.23    0.87
  -5  -2  17   13.17    0.72
   2  -5  17   11.02    0.80
   2  -5 -17   11.11    1.53
  -2   5  18    1.45    0.63
   2  -5  18    2.33    0.61
  -5  -2  18    1.96    0.66
  -5  -2 -18    1.68    0.58
   5   2 -18    0.12    1.76
  -5  -2  18    2.45    0.50
  -2   5  18    1.26    0.52
   2  -5 -18    1.87    1.46
  -2   5 -18    0.69    0.46
   2  -5  18    2.08    0.61
   5   2  18    2.65    0.64
  -5  -2 -18    1.64    1.23
   2  -5 -18    1.58    0.59
   5   2  18    2.04    0.59
   5   2  19   26.19    1.26
  -2   5 -19   28.26    1.13
  -5  -2 -19   29.72    1.22
  -2   5  19   27.81    1.15
   2  -5  19   28.87    1.24
   2  -5 -19   30.18    1.20
  -5  -2  19   28.98    1.15
   5   2  19   29.52    1.27
   2  -5 -19   33.19    2.25
  -5  -2  19   27.33    1.34
  -5  -2 -19   29.61    1.84
   2  -5  20    3.50    0.60
  -5  -2 -20    2.16    0.58
   2  -5 -20    2.67    1.67
  -5  -2 -20    3.12    1.27
  -2   5  20    2.66    0.46
   5   2  20    2.29    0.61
  -5  -2  20    3.60    0.50
  -5  -2 -21    2.43    1.22
   5   2  21    3.20    0.58
  -2   5  21    3.26    0.43
   2  -5 -21    3.82    1.61
   2  -5  21    3.65    0.58
  -5  -2 -21    3.22    0.53
   5   2  22    1.15    0.48
   2  -5 -22    0.65    1.46
   2  -5  22    1.91    0.48
  -5  -2 -22    0.82    0.44
  -2   5  22    1.24    0.34
   5   2  23    0.57    0.39
   5   2  24    1.33    0.31
   3  -5   0 6701.93  197.91
   5   3  -1   26.06    0.87
   3  -5   1   25.11    0.85
   5   3  -2  240.72    7.56
   3  -5   2  277.19    7.61
   5   3  -2  268.68    7.63
   3  -5   2  259.53    7.58
   3  -5  -2  264.94    7.62
   3  -5   2  245.34    7.61
  -3   5   3  295.38    8.93
   5   3   3  303.67    8.93
   3  -5   3  306.05    8.91
   3  -5   3  300.27    8.93
   3  -5  -3  312.10    8.94
   3  -5   3  282.78    8.92
   3  -5   4 6658.65  196.12
   5   3   4 6323.14  196.13
   3  -5  -4 6800.87  196.13
   3  -5   4 6691.49  196.12
   5   3  -4 6645.69  196.15
  -3   5   4 6733.39  196.14
   5   3  -5  428.24   12.12
   3  -5   5  381.72   12.09
  -5  -3   5  414.56   12.12
   3  -5   5  397.85   12.07
   3  -5  -5  421.15   12.08
   5   3   5  400.72   12.09
  -3   5   5  406.13   12.11
   5   3   6  988.95   29.19
   3  -5   6  965.07   29.18
   5   3  -6  957.94   29.20
  -3   5   6  997.46   29.20
  -5  -3   6 1019.31   29.21
   3  -5   6  998.69   29.16
   3  -5  -6  970.70   29.15
   3  -5   7  361.77   10.40
  -5  -3   7  354.78   10.43
   5   3  -7  350.08   10.40
  -3   5  -7  334.42   10.40
  -3   5   7  345.90   10.41
   3  -5   7  349.06   10.36
   5   3   7  337.72   10.39
   3  -5  -7  344.91   10.34
  -5  -3   8  212.20    6.68
   5   3  -8  227.04    6.66
   3  -5   8  221.01    6.66
   5   3   8  218.64    6.66
  -5  -3  -8  209.77    6.55
   3  -5  -8  221.78    6.58
   3  -5   8  222.98    6.60
  -3   5   8  228.24    6.68
  -3   5  -8  227.15    6.66
  -3   5  -9   33.44    1.16
   3  -5   9   31.59    1.19
   3  -5  -9   31.76    1.04
  -5  -3   9   29.60    1.23
   3  -5   9   35.46    1.11
  -5  -3  -9   29.11    1.01
   5   3  -9   32.07    1.17
   5   3   9   31.52    1.19
  -3   5   9   35.42    1.22
   3  -5  10   54.79    1.88
   5   3 -10   57.74    1.86
   3  -5  10   54.04    1.78
  -3   5  10   54.32    1.91
  -5  -3  10   54.09    1.92
  -5  -3 -10   53.38    1.70
  -3   5 -10   57.94    1.87
   3  -5 -10   55.43    1.71
   5   3  10   56.76    1.88
  -3   5 -11    8.76    0.55
  -3   5  11    8.02    0.66
   3  -5  11    8.01    0.45
   5   3  11    7.84    0.62
   3  -5  11    8.63    0.64
   5   3 -11    8.43    0.42
  -5  -3  11    8.59    0.67
   5   3 -11    8.21    0.54
  -3   5 -12   88.88    2.99
   5   3 -12   90.57    2.98
  -3   5  12   95.23    3.08
   3  -5 -12   98.69    3.18
   3  -5  12   91.22    3.05
   3  -5  12   83.83    2.90
  -5  -3  12   98.07    2.94
  -5  -3  12   93.50    3.10
   5   3  12   93.57    3.05
  -5  -3 -12   93.40    2.94
   5   3  12   95.33    3.00
   3  -5  13    1.67    0.30
  -3   5 -13    1.72    0.92
  -5  -3  13    1.08    0.40
  -3   5  13    1.31    0.59
   3  -5 -13    1.07    0.76
  -5  -3 -13    0.40    0.60
   5   3  13    0.57    0.51
  -5  -3  13    0.21    0.60
   5   3 -13    0.78    0.38
   5   3  13    0.95    0.48
  -3   5 -13    0.71    0.40
   3  -5  13    1.27    0.53
   5   3 -13    1.87    1.09
  -3   5  13    2.17    0.38
  -5  -3 -13    1.28    0.42
  -3   5 -13    1.11    0.37
  -5  -3 -14    0.20    0.43
  -3   5 -14   -0.07    0.97
  -5  -3  14    0.46    0.42
  -5  -3 -14    0.07    0.69
  -3   5  14    0.96    0.38
   5   3 -14   -0.75    1.31
   3  -5 -14    1.51    0.88
   3  -5  14    0.20    0.52
   3  -5 -14   -0.17    0.43
   5   3  14   -0.12    0.50
  -5  -3  14    0.56    0.57
  -3   5  14    0.07    0.57
  -3   5 -14    0.68    0.39
   5   3 -14    0.69    0.40
  -3   5 -14   -0.06    0.36
   5   3  14   -0.30    0.53
  -5  -3  15   79.80    2.76
  -3   5 -15   77.90    2.52
  -3   5  15   75.36    2.74
   3  -5 -15   84.50    3.05
  -3   5 -15   82.88    3.14
  -3   5  15   77.41    2.54
   5   3  15   76.38    2.69
   3  -5  15   74.83    2.69
  -5  -3  15   76.58    2.55
   5   3 -15   74.16    2.53
   3  -5 -15   82.62    2.57
  -5  -3 -15   72.32    2.84
   5   3  15   82.91    2.64
   5   3 -15   93.11    3.44
  -5  -3 -15   76.54    2.57
   5   3  16    5.24    0.67
  -5  -3  16    5.07    0.72
   5   3 -16    4.87    1.57
   5   3  16    4.53    0.63
  -5  -3 -16    4.22    0.58
  -3   5 -16    4.56    1.25
   3  -5 -16    3.99    0.58
   3  -5 -16    4.49    1.21
   5   3  16    4.39    0.57
   3  -5  16    2.81    0.64
  -3   5  16    4.76    0.68
  -3   5  16    3.65    0.52
  -5  -3 -16    6.26    1.02
   3  -5  16    4.37    0.62
  -5  -3  16    4.62    0.54
  -3   5 -16    4.95    0.52
   5   3 -17    0.64    1.67
  -3   5 -17    1.18    1.29
   3  -5  17    1.02    0.57
   3  -5 -17    1.44    0.56
   5   3  17    1.94    0.62
  -3   5 -17    1.77    0.46
   5   3  17    2.38    0.60
  -5  -3 -17    1.68    1.00
  -5  -3  17    2.03    0.65
  -3   5  17    2.25    0.65
   3  -5 -17    2.66    1.37
  -5  -3  17    2.32    0.52
  -3   5  17    1.55    0.48
   3  -5  17    1.65    0.60
  -5  -3 -17    1.83    0.55
   3  -5 -18    6.38    1.60
   3  -5  18    7.52    0.72
  -5  -3  18    6.38    0.73
   3  -5 -18    7.50    0.69
  -5  -3  18    7.66    0.64
  -3   5  18    6.57    0.60
  -3   5 -18    7.04    0.60
   5   3  18    7.87    0.73
   5   3 -18    6.16    1.85
   3  -5  18    5.73    0.69
   5   3  18    7.56    0.74
  -5  -3 -18    7.75    0.69
  -5  -3 -18    7.01    1.27
  -3   5  18    5.66    0.75
  -5  -3 -19    4.65    1.31
  -3   5 -19    3.87    0.51
   3  -5 -19    5.07    0.62
  -3   5  19    3.61    0.49
  -5  -3 -19    3.73    0.62
   3  -5 -19    3.10    1.67
  -5  -3  19    4.52    0.56
   3  -5  19    3.72    0.63
   5   3  19    3.34    0.67
   5   3  20    0.30    0.59
  -3   5  20    0.16    0.41
   3  -5  20    0.19    0.57
  -5  -3 -20    0.04    1.29
  -5  -3 -20    0.58    0.55
   3  -5 -20   -1.08    1.57
   5   3  21    0.28    0.54
   3  -5  21    0.41    0.52
  -3   5  21    0.56    0.36
  -5  -3 -21    0.61    0.49
  -5  -3 -21    0.67    1.18
   3  -5 -21   -0.88    1.55
   5   3  22   41.37    1.50
   3  -5  22   42.37    1.50
  -5  -3 -22   42.36    1.49
   5   3  23    1.21    0.37
   5   3  24    1.63    0.30
   4  -5   0    0.51    0.23
   5   4  -1    3.81    0.32
   4  -5   1    5.05    0.30
   5   4  -2  717.82   21.75
   4  -5   2  745.89   21.80
   4  -5   2  738.39   21.80
   5   4  -2  780.82   21.82
   4  -5   3  186.45    5.58
   4  -5   3  186.52    5.59
   5   4   3  186.80    5.59
   4  -5   3  189.24    5.60
   4  -5  -3  184.53    5.60
   5   4   4  521.54   15.26
   4  -5   4  511.85   15.25
   4  -5   4  501.62   15.25
   4  -5   4  509.24   15.26
   4  -5  -4  525.95   15.27
  -4   5   4  516.24   15.27
   5   4   5   22.49    0.83
  -4   5   5   23.79    0.85
  -5  -4   5   22.99    0.86
   4  -5   5   23.15    0.82
   5   4  -5   25.22    0.88
   4  -5  -5   24.41    0.82
   4  -5   5   22.26    0.81
   5   4   6   39.62    1.34
   4  -5  -6   40.80    1.30
   4  -5   6   39.32    1.31
   5   4  -6   39.13    1.36
   4  -5   6   41.04    1.33
  -4   5   6   39.60    1.35
  -5  -4   6   40.40    1.36
   4  -5   7   31.47    1.15
   5   4  -7   33.34    1.17
   4  -5  -7   34.83    1.11
  -5  -4   7   33.66    1.18
   5   4   7   32.13    1.15
  -4   5   7   33.16    1.18
   4  -5   7   31.82    1.11
   4  -5   8   59.12    1.88
   4  -5  -8   65.40    1.86
   4  -5   8   64.25    1.94
  -5  -4  -8   53.81    1.78
   5   4   8   58.94    1.93
  -4   5  -8   61.16    1.93
  -5  -4   8   59.54    1.97
   5   4  -8   56.55    1.93
  -4   5   8   61.49    1.97
  -5  -4   9   17.75    0.81
   5   4   9   16.93    0.76
  -4   5  -9   16.76    0.75
   5   4  -9   16.68    0.75
  -5  -4  -9   15.08    0.53
  -4   5   9   19.78    0.82
   4  -5  -9   17.94    0.63
   4  -5   9   16.30    0.67
   4  -5   9   16.79    0.76
   4  -5 -10   97.62    3.05
   4  -5  10  102.88    3.19
  -5  -4  10  105.74    3.23
  -4   5  10  103.05    3.22
   5   4  10   98.73    3.18
  -4   5 -10   96.28    3.16
   4  -5  10   96.76    3.11
   5   4 -10  102.85    3.18
  -4   5  11   62.78    2.09
   5   4  11   58.84    2.04
   5   4 -11   60.47    2.02
   4  -5  11   60.98    2.04
   4  -5  11   56.91    1.93
  -5  -4  11   57.64    2.08
  -4   5 -11   59.73    2.01
   5   4  12   44.15    1.64
   4  -5  12   42.76    1.52
   4  -5  12   46.96    1.63
  -5  -4 -12   44.13    1.51
   4  -5 -12   44.06    1.78
  -5  -4  12   42.13    1.68
  -4   5  12   42.85    1.66
  -4   5 -12   43.34    1.56
   5   4 -12   44.91    1.57
   4  -5  12   41.96    1.49
  -5  -4  12   44.71    1.51
   5   4  12   42.65    1.56
  -4   5  13  208.62    6.34
  -5  -4 -13  205.38    6.17
  -5  -4 -13  211.13    6.34
  -4   5 -13  199.93    6.13
  -4   5 -13  193.46    6.22
  -5  -4  13  194.15    6.33
  -4   5  13  200.74    6.14
  -5  -4  13  206.55    6.16
   5   4  13  213.46    6.30
   4  -5  13  186.88    6.14
   5   4 -13  196.19    6.14
   5   4 -13  198.70    6.22
   4  -5 -13  202.88    6.46
   4  -5  13  213.75    6.29
   5   4  13  204.58    6.23
   5   4  14   21.42    1.03
   4  -5 -14   20.00    1.33
   4  -5  14   21.94    1.03
  -4   5 -14   20.33    0.86
  -4   5 -14   22.91    1.47
  -4   5 -14   20.03    0.91
  -5  -4 -14   22.21    1.18
   5   4  14   20.52    0.98
   5   4 -14   21.52    1.75
  -5  -4 -14   22.36    0.93
  -5  -4  14   20.31    0.89
  -4   5  14   18.64    0.86
  -4   5  14   21.51    1.09
   5   4 -14   21.00    0.88
  -5  -4  14   19.54    1.09
  -4   5 -15   11.82    1.27
  -4   5  15   10.02    0.61
  -5  -4 -15   12.92    1.04
   4  -5 -15    9.27    0.66
   4  -5 -15   11.50    1.25
  -4   5  15   10.47    0.82
   4  -5  15    9.43    0.77
   5   4  15   11.54    0.80
  -5  -4  15   10.51    0.82
  -5  -4 -15   12.09    0.70
  -5  -4  15   10.49    0.65
   5   4 -15   12.84    1.62
  -4   5 -15    8.68    0.61
   5   4  15    9.74    0.74
   5   4  16   39.80    1.56
  -4   5  16   38.21    1.41
   4  -5  16   37.25    1.57
  -5  -4 -16   39.85    1.84
   5   4  16   39.33    1.59
  -5  -4  16   39.40    1.44
   5   4 -16   47.99    2.50
  -5  -4  16   41.88    1.66
   4  -5 -16   37.03    1.46
  -4   5  16   37.13    1.63
  -5  -4 -16   38.71    1.48
  -4   5 -16   44.71    2.15
   5   4  16   41.31    1.54
  -4   5 -16   36.88    1.42
   4  -5 -16   44.60    2.15
  -4   5  17    0.91    0.44
   5   4  17    2.08    0.60
   5   4 -17    0.46    1.58
   4  -5 -17    2.69    1.40
  -5  -4 -17    2.67    1.05
  -4   5 -17    2.33    1.21
   4  -5 -17    1.88    0.56
   5   4  17    1.09    0.49
  -5  -4 -17    1.58    0.57
  -4   5  17    1.43    0.60
  -4   5 -17    1.36    0.47
   5   4  17    2.23    0.58
   4  -5  17    1.67    0.59
  -5  -4  17    1.59    0.51
  -5  -4  17    1.61    0.62
  -5  -4  18    6.90    0.60
  -5  -4 -18    5.18    0.67
   4  -5  18    4.54    0.67
  -4   5  18    4.06    0.71
   5   4  18    5.13    0.67
   5   4  18    4.70    0.67
   4  -5 -18    6.85    1.59
  -5  -4 -18    5.59    1.19
   4  -5  18    4.98    0.66
   4  -5 -18    5.47    0.66
  -5  -4  18    5.64    0.72
  -4   5  18    4.94    0.51
  -4   5 -18    4.54    0.55
   4  -5  19    2.07    0.60
  -5  -4 -19    1.95    0.59
   5   4  19    1.40    0.62
  -4   5 -19    1.68    0.46
  -5  -4 -19    2.78    1.25
  -4   5  19    1.95    0.43
  -5  -4  19    2.68    0.51
   4  -5 -19    1.48    1.65
   4  -5  20    0.09    0.56
  -4   5  20    0.32    0.36
  -5  -4 -20   -0.75    1.24
  -5  -4 -20   -0.25    0.52
   4  -5 -20   -1.48    1.66
  -4   5 -20    0.50    0.39
   5   4  20    0.02    0.58
  -5  -4 -21   -0.07    0.51
   5   4  21    0.54    0.52
   4  -5 -21    0.58    1.61
  -5  -4 -21   -0.12    1.21
  -4   5  21    0.35    0.33
   4  -5  21    0.15    0.52
  -5  -4 -22    0.95    0.47
   5   4  22    0.40    0.46
  -5  -4 -22    0.81    1.07
   4  -5 -22   -1.51    1.56
   4  -5  22    0.65    0.45
   5   4  23    4.43    0.43
   5   4  24    8.77    0.43
   5  -5   0 1259.18   36.59
   5   5   0 1213.66   36.59
   5   5  -1  513.48   15.38
   5  -5   1  521.23   15.37
   5   5  -2  178.95    5.14
   5  -5   2  164.21    5.11
   5  -5   2  169.58    5.11
   5  -5   3  193.87    5.75
   5  -5   3  194.04    5.77
   5   5  -3  191.20    5.79
   5  -5  -3  187.88    5.77
  -5   5   4 1198.61   36.69
   5  -5   4 1223.67   36.68
  -5  -5   4 1239.92   36.69
   5  -5   4 1249.72   36.67
   5   5   4 1239.27   36.67
   5  -5  -4 1289.22   36.69
   5  -5   4 1233.46   36.67
  -5  -5   5  493.74   14.77
   5  -5   5  476.22   14.75
   5  -5  -5  502.70   14.75
  -5   5   5  511.26   14.77
   5  -5   5  492.23   14.72
   5   5  -5  471.32   14.79
   5   5   5  501.01   14.75
   5  -5   5  516.11   14.75
   5   5  -6   25.57    0.95
   5  -5   6   25.80    0.89
   5  -5  -6   26.82    0.88
  -5  -5   6   22.83    0.92
  -5   5   6   24.80    0.94
   5   5   6   25.71    0.90
   5  -5   6   22.97    0.90
   5  -5   7   70.76    2.26
  -5  -5   7   69.06    2.28
   5   5  -7   68.86    2.30
   5  -5  -7   73.19    2.22
   5   5   7   69.66    2.25
   5  -5   7   70.87    2.23
  -5   5   7   71.60    2.29
  -5  -5   8    1.47    0.45
   5  -5  -8    1.37    0.27
   5  -5   8    0.63    0.36
   5  -5   8    1.31    0.33
  -5   5   8    0.63    0.41
   5   5   8    0.88    0.36
   5   5  -8    1.35    0.40
  -5   5  -9  206.29    6.12
  -5   5   9  204.11    6.16
   5  -5   9  199.50    6.07
   5   5  -9  200.16    6.13
   5  -5  -9  194.87    6.04
   5   5   9  195.69    6.11
   5  -5   9  199.18    6.12
  -5  -5   9  207.63    6.15
   5  -5  10   50.82    1.66
   5   5 -10   50.59    1.72
   5  -5 -10   48.79    1.59
   5  -5  10   52.10    1.72
  -5   5 -10   46.31    1.70
  -5  -5  10   47.56    1.76
  -5   5  10   49.76    1.76
   5   5  10   49.49    1.71
  -5   5 -11   34.80    1.29
  -5  -5  11   36.65    1.38
   5   5 -11   37.73    1.33
  -5   5  11   35.16    1.40
   5  -5  11   36.76    1.34
   5  -5 -11   32.73    1.15
   5  -5  11   34.32    1.25
   5   5  11   37.72    1.35
  -5  -5 -12    0.93    0.37
  -5  -5  12    0.26    0.53
  -5  -5  12    0.99    0.37
   5   5  12    1.20    0.44
   5  -5  12    1.72    0.42
  -5   5 -12    0.82    0.41
  -5  -5 -12    0.48    0.54
   5   5  12    0.91    0.49
  -5   5  12    0.42    0.56
   5   5 -12   -0.31    1.14
   5  -5  12    0.43    0.32
   5   5 -12    0.02    0.44
   5  -5  12    1.73    0.50
   5   5  13   51.90    1.96
  -5   5  13   52.21    2.01
  -5   5 -13   57.90    1.81
  -5   5 -13   53.40    1.90
  -5  -5  13   53.73    1.84
  -5  -5  13   55.79    2.02
  -5  -5 -13   56.61    1.86
   5   5 -13   57.07    1.92
   5  -5  13   51.83    1.83
   5  -5  13   52.12    1.86
  -5  -5 -13   52.93    2.01
  -5   5  13   55.81    1.81
   5  -5  13   57.51    1.98
   5   5  13   51.44    1.90
   5   5  14   16.78    0.88
   5  -5  14   17.01    0.92
  -5  -5 -14   14.64    1.07
  -5  -5  14   17.43    0.80
  -5   5 -14   16.54    0.81
  -5   5 -14   17.42    0.75
  -5  -5 -14   17.67    0.82
  -5  -5  14   17.64    0.98
  -5   5  14   16.91    0.75
  -5   5  14   16.81    0.98
   5  -5 -14   15.88    1.28
   5   5  14   17.41    0.92
   5  -5  15    7.41    0.72
   5   5  15    8.66    0.74
   5   5  15    9.69    0.73
  -5  -5 -15   10.05    0.67
  -5  -5  15    9.95    0.62
  -5  -5 -15    8.90    0.99
  -5   5  15    8.25    0.57
   5  -5 -15    8.65    0.64
  -5   5  15    9.73    0.82
   5  -5 -15    9.73    1.26
  -5  -5  15    8.42    0.79
   5   5 -15    9.57    1.60
  -5   5 -15    8.78    0.58
   5   5  16    5.60    0.67
   5  -5  16    5.86    0.67
   5  -5 -16    4.57    1.33
  -5   5  16    4.37    0.48
  -5  -5 -16    5.78    1.02
   5  -5 -16    4.99    0.59
   5   5 -16    6.29    1.58
  -5  -5 -16    5.04    0.62
  -5   5  16    5.63    0.71
  -5  -5  16    6.32    0.58
  -5   5 -16    4.83    0.53
   5   5  16    4.98    0.66
  -5  -5  16    5.76    0.72
  -5   5  17    1.41    0.43
  -5   5  17    2.10    0.66
   5  -5  17    2.32    0.59
  -5  -5 -17    2.71    0.60
   5   5  17    2.04    0.60
   5   5  17    2.73    0.62
   5   5  17    1.78    0.53
  -5   5 -17    1.45    0.46
   5  -5 -17    1.22    1.48
  -5  -5  17    2.57    0.54
   5  -5 -17    2.11    0.57
  -5  -5 -17    1.61    0.99
  -5  -5  17    2.12    0.62
  -5  -5  18    1.39    0.57
  -5   5  18    1.29    0.60
  -5   5 -18    1.61    0.48
  -5  -5 -18    1.25    1.10
   5  -5 -18    1.65    1.65
  -5  -5  18    2.02    0.54
   5   5  18    1.12    0.60
   5  -5  18    1.92    0.55
   5   5  18    1.73    0.57
  -5  -5 -18    1.53    0.62
  -5   5  18    1.77    0.43
   5  -5 -19    0.39    1.66
  -5  -5 -19    0.91    0.58
  -5  -5 -19    2.03    1.16
   5   5  19    0.15    0.57
  -5   5  19    1.04    0.39
  -5   5 -19    1.19    0.44
   5   5  20   11.87    0.80
  -5  -5 -20   12.12    0.80
  -5  -5 -20   12.66    1.42
   5  -5  20   13.39    0.81
  -5   5  20   12.06    0.62
  -5   5 -20   11.73    0.65
   5  -5 -20   15.08    2.03
  -5  -5 -21    3.79    0.54
   5   5  21    3.67    0.56
   5  -5 -21    3.51    1.63
  -5  -5 -21    2.71    1.20
   5  -5  21    3.33    0.57
   5   5  22    0.18    0.43
   5  -5 -22   -1.22    1.58
  -5  -5 -22    0.21    1.07
  -5  -5 -22    0.41    0.44
   5  -5  22    0.30    0.46
   5   5  23    1.01    0.36
   5   5  24    2.89    0.30
   5   6   0    0.99    0.27
   6  -5   0    0.52    0.24
   6  -5  -1  111.66    3.45
   5   6   1  114.61    3.43
   6  -5   1  111.90    3.44
   5   6  -1  114.89    3.46
   5   6  -2  211.53    6.52
   6  -5   2  220.61    6.49
   5   6  -3   72.37    2.08
   6  -5   3   75.35    2.05
   6  -5  -3   76.67    2.06
   6  -5   3   77.11    2.03
   6  -5   4   23.35    0.81
   6  -5   4   21.83    0.76
   5   6   4   22.87    0.77
   6  -5  -4   22.06    0.80
  -5  -6   4   21.38    0.79
   6  -5   5  336.25   10.25
   6  -5  -5  357.61   10.28
  -5  -6   5  320.83   10.28
   6  -5   5  356.77   10.27
  -6   5   5  337.37   10.30
   5   6   5  351.60   10.26
   6  -5   5  346.19   10.28
   6  -5   6 1026.72   32.20
  -5  -6   6 1114.27   32.27
   5   6  -6 1086.69   32.29
   6  -5   6 1114.62   32.25
   6  -5  -6 1124.85   32.25
  -6   5   6 1088.53   32.28
   6  -5   6 1092.65   32.25
   5   6   6 1097.35   32.24
   5   6   7    3.01    0.36
   6  -5  -7    3.41    0.33
   6  -5   7    3.03    0.38
  -5  -6   7    3.66    0.41
   6  -5   7    3.37    0.37
   5   6  -7    3.76    0.44
  -6   5   7    2.97    0.43
   6  -5  -8    0.69    0.28
   5   6  -8    0.42    0.41
   5   6   8    0.64    0.34
   6  -5   8    0.65    0.36
   6  -5   8    0.68    0.34
  -6   5   8    0.95    0.42
  -5  -6   8    1.46    0.41
  -5  -6   9   18.22    0.89
   6  -5  -9   19.97    0.76
  -6   5  -9   21.15    0.85
  -6   5   9   20.99    0.92
   5   6  -9   20.88    0.88
   6  -5   9   17.85    0.80
   5   6   9   19.36    0.84
   6  -5   9   19.28    0.84
  -5  -6  10    4.35    0.53
   6  -5 -10    2.81    0.32
   6  -5  10    4.31    0.51
  -6   5  10    3.79    0.57
  -6   5 -10    3.41    0.47
   5   6 -10    2.19    0.49
   5   6  10    3.35    0.46
   6  -5  10    3.56    0.42
   6  -5  11   12.18    0.64
   5   6 -11   14.07    0.72
   6  -5 -11   11.86    0.53
   5   6  11   12.37    0.71
  -6   5  11   13.69    0.79
  -5  -6  11   11.59    0.76
   6  -5  11   12.96    0.72
  -6   5 -11   12.26    0.67
   6  -5  12    9.32    0.56
   5   6 -12   11.83    1.37
   5   6 -12    9.06    0.66
   6  -5  12   10.48    0.70
  -6   5 -12   10.81    0.62
   6  -5  12    9.06    0.58
  -6   5  12    9.53    0.76
  -5  -6 -12    9.47    0.71
   5   6  12    9.83    0.62
  -5  -6  12    9.01    0.72
  -5  -6  12    8.50    0.54
   5   6  12   10.24    0.68
   6  -5  13   25.22    1.13
  -6   5 -13   24.57    0.96
   5   6 -13   29.55    1.88
  -5  -6 -13   24.89    1.02
  -6   5 -13   23.82    1.05
   6  -5  13   26.39    1.04
  -5  -6  13   25.82    1.00
  -5  -6 -13   23.05    1.17
   5   6 -13   26.86    1.09
   5   6  13   25.69    1.13
   6  -5  13   24.93    1.00
   5   6  13   24.36    1.07
  -6   5  13   27.05    1.21
  -5  -6  13   25.41    1.17
   5   6 -14    2.97    1.33
  -6   5  14    5.29    0.68
  -6   5 -14    4.21    0.44
   6  -5  14    3.75    0.59
   5   6  14    3.25    0.57
  -5  -6 -14    3.91    0.52
   6  -5  14    4.76    0.54
  -6   5  14    3.99    0.42
  -5  -6  14    4.70    0.50
   5   6 -14    4.60    0.53
  -5  -6 -14    4.09    0.78
   6  -5  14    3.92    0.42
   5   6  14    3.49    0.57
  -6   5 -14    4.59    0.50
  -5  -6  14    3.31    0.62
   6  -5 -15   47.91    2.23
  -5  -6  15   41.49    1.78
   5   6  15   46.79    1.76
   6  -5  15   45.39    1.66
  -6   5  15   43.39    1.57
  -5  -6  15   47.81    1.63
   5   6  15   44.27    1.69
  -6   5 -15   46.55    1.60
  -6   5  15   46.16    1.83
  -5  -6 -15   48.74    1.66
  -5  -6 -15   45.28    1.94
   6  -5  15   46.73    1.75
   6  -5  16    6.10    0.66
   5   6  16    6.50    0.69
  -5  -6  16    7.91    0.61
   6  -5 -16    7.03    0.64
  -6   5  16    5.73    0.74
  -5  -6 -16    5.82    0.65
  -6   5 -16    5.59    0.54
  -5  -6  16    5.78    0.71
  -5  -6 -16    6.76    1.02
   6  -5 -16    5.69    1.45
   5   6  16    6.94    0.69
  -6   5  16    5.50    0.50
  -6   5  17   27.04    1.34
  -5  -6 -17   28.88    1.66
  -6   5  17   25.93    1.05
   6  -5  17   27.82    1.25
   5   6  17   28.94    1.28
  -5  -6  17   28.24    1.13
  -5  -6  17   27.19    1.30
   5   6  17   26.27    1.23
   5   6  17   26.35    1.25
   6  -5 -17   33.14    2.08
  -5  -6 -17   27.47    1.18
  -6   5 -17   26.56    1.10
   5   6  18    4.56    0.68
   5   6  18    3.41    0.61
   6  -5  18    3.82    0.60
  -5  -6 -18    3.77    0.65
   6  -5 -18    6.09    1.70
  -6   5  18    3.60    0.67
  -5  -6  18    5.54    0.59
  -5  -6 -18    3.73    1.12
  -6   5  18    3.36    0.42
  -5  -6  18    4.20    0.67
  -6   5 -18    3.59    0.51
  -5  -6 -19    0.14    0.56
   5   6  19    0.85    0.59
   6  -5 -19   -1.53    1.66
  -6   5 -19   -0.57    0.43
  -5  -6 -19   -0.29    1.17
  -6   5  19    0.82    0.36
  -6   5  20    0.73    0.34
   6  -5 -20   -0.34    1.68
  -6   5 -20    0.25    0.40
  -5  -6 -20   -1.49    1.21
  -5  -6 -20    0.49    0.56
   5   6  20   -0.14    0.53
  -5  -6 -21    3.89    0.56
   6  -5 -21    5.15    1.76
  -5  -6 -21    2.98    1.23
   5   6  21    4.17    0.55
   5   6  22    2.42    0.45
   6  -5  22    3.10    0.48
  -5  -6 -22    2.43    0.47
  -5  -6 -22    1.99    1.10
   6  -5  23    0.53    0.37
   5   6  23    0.66    0.34
   5   6  24    0.58    0.23
   6  -4   0 3385.39   96.84
   4   6   0 3209.76   96.82
   6  -4   0 3247.46   96.83
   6  -4   1  121.70    3.67
   4   6  -1  121.55    3.68
   4   6   1  119.03    3.66
   6  -4  -1  123.08    3.68
   4   6  -2   30.13    0.99
   6  -4   2   26.98    0.94
   6  -4   3   11.65    0.48
   4   6   3   13.33    0.46
  -4  -6   3   12.41    0.49
   6  -4  -3   10.96    0.51
   4   6  -3   11.94    0.56
   6  -4   3   13.35    0.53
   6  -4  -4  899.94   26.54
   6  -4   4  896.09   26.51
  -4  -6   4  887.29   26.53
   6  -4   4  879.15   26.54
   6  -4   4  914.56   26.53
   4   6   4  893.98   26.51
  -4  -6   5   28.88    1.00
   6  -4   5   30.54    0.99
   6  -4   5   31.06    1.01
   6  -4   5   28.05    0.94
   4   6   5   29.47    0.97
  -6   4   5   28.82    1.02
   6  -4   6    1.47    0.19
  -4  -6   6    0.98    0.32
   6  -4   6    1.12    0.32
   6  -4  -6    1.45    0.28
  -6   4   6    1.51    0.35
   6  -4   6    1.55    0.31
   4   6   6    1.28    0.27
   4   6  -6    1.22    0.35
   4   6  -7  164.20    5.33
   6  -4  -7  173.83    5.28
  -6   4   7  180.78    5.35
   6  -4   7  177.26    5.30
   4   6   7  175.11    5.30
   6  -4   7  174.57    5.31
  -4  -6   7  174.51    5.33
   6  -4   8  523.99   15.34
   6  -4  -8  517.30   15.29
   4   6  -8  513.43   15.36
   4   6   8  512.35   15.33
   6  -4   8  505.99   15.32
  -4  -6   8  503.81   15.35
  -6   4   8  517.30   15.37
   6  -4   9  133.99    4.08
   4   6   9  132.32    4.08
  -4  -6   9  130.00    4.10
   6  -4   9  134.58    4.05
  -6   4   9  130.96    4.13
   6  -4  -9  126.43    4.00
   4   6  -9  131.12    4.10
   4   6 -10  727.78   22.30
  -6   4  10  747.45   22.33
   6  -4  10  745.64   22.29
  -4  -6  10  766.98   22.31
  -6   4 -10  759.07   22.27
   6  -4 -10  747.89   22.20
   4   6  10  758.84   22.29
   6  -4  10  728.20   22.25
  -4  -6  11    7.81    0.64
   4   6  11    9.70    0.63
   4   6 -11    8.50    0.59
   6  -4  11    8.29    0.53
   6  -4  11    6.55    0.62
  -6   4 -11    8.20    0.55
   6  -4 -11    7.89    0.41
  -6   4  11    8.39    0.70
  -6   4 -12  217.53    6.55
   4   6  12  221.20    6.59
   4   6  12  216.99    6.53
  -4  -6  12  204.77    6.63
   6  -4  12  205.22    6.52
   4   6 -12  222.81    6.58
   6  -4  12  214.81    6.59
   6  -4  12  208.03    6.50
  -4  -6  12  207.98    6.48
  -4  -6 -12  203.00    6.59
  -6   4  12  217.84    6.65
   6  -4  13   14.59    0.75
   6  -4  13   12.87    0.69
   4   6 -13   16.26    1.49
   4   6  13   13.93    0.76
   6  -4 -13   14.01    0.70
   6  -4  13   12.83    0.80
  -6   4  13   13.52    0.90
  -6   4  13   13.57    0.64
  -4  -6  13   13.36    0.69
  -4  -6  13   12.73    0.84
   4   6  13   13.93    0.81
  -4  -6 -13   13.54    0.89
  -6   4 -13   13.13    0.69
   4   6 -13   13.22    0.64
  -6   4 -13   13.89    0.65
   4   6 -13   13.36    0.77
  -4  -6  14   13.89    0.74
   6  -4 -14   15.36    0.75
   6  -4  14   13.50    0.85
  -6   4  14   13.09    0.67
   4   6  14   14.76    0.82
  -6   4  14   14.49    0.94
   6  -4 -14   16.67    1.34
  -6   4 -14   14.45    0.70
  -4  -6 -14   14.81    0.76
  -6   4 -14   14.45    0.72
   4   6  14   14.64    0.86
   6  -4  14   13.69    0.71
   4   6 -14   18.52    1.64
  -4  -6 -14   13.84    1.00
   4   6 -14   15.52    0.79
  -4  -6  14   15.69    0.90
  -4  -6 -15   41.64    1.77
   4   6  15   39.38    1.58
  -4  -6 -15   42.74    1.45
  -4  -6  15   37.52    1.59
   4   6  15   38.74    1.48
  -6   4  15   37.36    1.36
   6  -4 -15   38.46    1.43
   4   6 -15   38.30    1.47
  -4  -6  15   37.58    1.42
  -6   4  15   35.78    1.61
   6  -4  15   38.13    1.56
  -6   4 -15   36.23    1.39
   6  -4 -15   41.42    2.09
  -6   4  16   35.00    1.54
  -4  -6 -16   36.70    1.73
   6  -4  16   34.28    1.45
  -4  -6 -16   34.58    1.36
  -6   4  16   32.37    1.27
   6  -4 -16   36.40    2.17
   4   6  16   35.39    1.40
  -4  -6  16   34.50    1.49
  -6   4 -16   36.24    1.31
  -4  -6  16   36.30    1.33
   4   6  16   34.20    1.47
   6  -4 -16   33.80    1.34
   4   6  17   59.89    2.04
  -4  -6  17   54.04    2.14
   6  -4  17   54.28    2.09
  -6   4  17   55.16    1.90
  -4  -6 -17   60.37    2.43
  -4  -6 -17   55.68    2.02
  -6   4  17   55.14    2.17
   4   6  17   56.58    2.11
  -6   4 -17   54.09    1.94
  -4  -6  17   61.69    1.98
  -4  -6  18   17.38    1.07
   6  -4  18   19.85    1.03
   4   6  18   19.03    1.05
   4   6  18   20.27    1.00
  -6   4  18   18.97    1.11
  -4  -6  18   22.79    0.97
  -4  -6 -18   22.88    1.59
  -4  -6 -18   20.09    1.01
  -6   4 -18   18.18    0.91
  -6   4  18   19.12    0.86
   6  -4 -18   25.03    2.15
  -4  -6  19   19.19    0.89
  -4  -6 -19   18.00    0.91
   4   6  19   16.27    0.91
  -6   4  19   16.37    0.75
   6  -4 -19   18.69    2.12
  -6   4 -19   15.42    0.79
  -4  -6 -19   17.90    1.61
   6  -4  20   12.70    0.81
  -6   4 -20   11.24    0.67
   4   6  20   12.36    0.79
  -4  -6 -20   12.19    0.79
  -6   4  20   11.92    0.60
   6  -4 -20   12.92    2.02
   4   6  21    0.12    0.47
   6  -4  21   -0.14    0.54
   6  -4 -21    0.92    1.62
  -6   4 -21    0.77    0.39
  -4  -6 -21   -0.92    1.25
  -4  -6 -21    0.08    0.52
   6  -4  22    1.38    0.49
  -4  -6 -22    1.16    0.47
   4   6  22    0.92    0.41
  -4  -6 -22    1.72    1.14
   6  -4  23    1.06    0.40
   4   6  23    0.56    0.32
   4   6  24    2.93    0.26
   3   6   0    0.28    0.23
   6  -3   0    0.36    0.24
   6  -3   0    0.38    0.25
   6  -3   1  929.18   28.39
   3   6   1 1000.87   28.38
   6  -3  -1  945.95   28.40
   6  -3   1  957.31   28.40
   3   6  -1  952.96   28.40
   6  -3   2  840.02   24.56
   3   6   2  800.03   24.53
   3   6  -2  873.58   24.59
  -3  -6   3   30.52    0.99
   3   6   3   30.30    0.98
   6  -3  -3   30.95    1.03
   6  -3   3   30.19    0.99
   3   6  -3   31.13    1.06
   6  -3  -4   36.26    1.14
   6  -3   4   31.79    1.14
   6  -3   4   35.61    1.09
   3   6   4   31.85    1.10
   6  -3   4   31.89    1.12
  -3  -6   4   36.68    1.12
   6  -3   5   72.53    2.28
   6  -3   5   77.12    2.28
  -3  -6   5   76.24    2.27
  -6   3   5   71.13    2.30
   6  -3   5   70.02    2.22
   3   6   5   70.28    2.26
   6  -3  -5   75.32    2.27
   6  -3   6  608.06   17.41
   6  -3  -6  571.34   17.39
  -3  -6   6  609.45   17.41
   3   6   6  568.95   17.39
   6  -3   6  599.16   17.40
   6  -3   6  563.58   17.32
   3   6  -6  582.33   17.43
  -6   3   6  618.73   17.43
   6  -3   7    0.84    0.33
   3   6  -7    1.25    0.37
   6  -3   7    1.19    0.32
  -6   3   7    1.20    0.43
   6  -3  -7    1.12    0.28
   3   6   7    1.22    0.33
  -3  -6   7    1.03    0.35
   3   6   8   14.99    0.67
   3   6  -8   15.42    0.71
   6  -3   8   13.55    0.69
   6  -3   8   13.32    0.67
   6  -3  -8   14.85    0.61
  -6   3   8   15.15    0.76
  -3  -6   8   14.54    0.71
   3   6  -9  258.43    7.99
   3   6   9  269.19    7.98
  -3  -6   9  261.66    8.00
  -6   3   9  272.92    8.03
   6  -3   9  256.45    7.98
   6  -3   9  268.60    7.96
   6  -3  -9  260.07    7.91
  -6   3  10    1.23    0.54
   3   6  10    0.66    0.45
   6  -3  10    1.13    0.37
   3   6 -10    0.25    0.43
  -3  -6  10    0.03    0.46
   6  -3 -10    0.76    0.26
  -6   3 -10    1.46    0.35
   6  -3  10    0.83    0.44
   6  -3  11  138.36    4.13
   3   6  11  136.66    4.13
  -3  -6  11  134.02    4.14
   3   6 -11  123.88    4.11
  -6   3 -11  129.59    4.06
  -6   3  11  130.06    4.19
   6  -3  11  131.61    4.08
   6  -3 -11  125.79    3.98
  -3  -6  12   59.26    2.05
   3   6 -12   57.66    2.00
  -6   3 -12   54.50    1.94
  -3  -6 -12   57.86    2.06
   6  -3  12   58.22    2.03
   6  -3  12   57.07    1.94
  -6   3  12   61.57    2.10
   6  -3  12   57.96    1.96
   3   6  12   59.44    2.05
  -3  -6  12   56.48    1.92
   6  -3 -12   57.11    1.91
   3   6  12   58.84    1.97
   3   6 -13  171.86    5.22
  -3  -6  13  177.22    5.29
  -6   3 -13  166.13    5.16
   3   6  13  172.88    5.27
   3   6  13  171.60    5.19
  -3  -6 -13  170.88    5.31
   6  -3  13  164.86    5.26
   3   6 -13  192.37    5.83
  -3  -6  13  163.29    5.14
   6  -3 -13  164.66    5.13
  -6   3  13  164.03    5.11
   3   6 -13  161.54    5.09
   6  -3 -13  181.34    5.55
  -6   3 -13  160.63    5.11
   6  -3  13  165.39    5.18
  -6   3  13  164.69    5.33
   3   6  14   11.68    0.73
  -6   3 -14   12.40    0.64
   3   6  14   12.21    0.81
   3   6 -14   12.51    1.50
   6  -3 -14   11.92    1.27
  -3  -6 -14   11.48    0.68
  -6   3  14   11.28    0.62
  -3  -6  14   11.05    0.66
   6  -3  14    9.91    0.77
  -6   3  14   11.41    0.86
   6  -3 -14   12.30    0.68
   3   6 -14   12.54    0.61
  -3  -6 -14   10.53    0.95
   3   6 -14   10.28    0.68
   6  -3  14   11.55    0.66
  -3  -6  14   13.12    0.83
  -3  -6  15    0.72    0.58
   3   6 -15   -0.45    1.37
   3   6  15   -0.33    0.54
  -3  -6 -15   -0.17    0.85
   6  -3 -15    0.84    1.17
   6  -3 -15    0.80    0.47
   3   6 -15    0.15    0.40
   3   6 -15    0.46    0.41
   6  -3  15    0.70    0.37
  -3  -6 -15    0.21    0.49
  -6   3  15    0.10    0.39
  -6   3 -15    0.42    0.45
  -3  -6  15    0.29    0.46
  -6   3  15    0.38    0.59
   3   6  15    0.03    0.51
   6  -3  15   -0.15    0.52
  -6   3 -16   21.28    0.92
   3   6  16   19.80    0.98
  -6   3  16   18.15    1.11
   6  -3 -16   21.70    1.76
   3   6  16   20.38    1.07
  -6   3  16   18.07    0.86
  -3  -6  16   20.95    0.94
  -3  -6  16   20.95    1.09
   6  -3 -16   21.06    0.95
   6  -3  16   21.20    1.05
  -3  -6 -16   18.92    0.97
  -3  -6 -16   24.08    1.42
  -3  -6  17   27.25    1.09
  -6   3 -17   24.12    1.04
  -3  -6 -17   28.37    1.64
   3   6  17   24.51    1.12
  -3  -6 -17   23.38    1.11
  -6   3  17   24.98    1.00
   6  -3  17   24.64    1.18
   6  -3 -17   26.93    2.10
   3   6  17   23.17    1.19
  -3  -6  17   22.65    1.21
  -6   3  17   24.55    1.26
  -3  -6 -18    2.64    1.19
   3   6  18    1.75    0.60
   3   6  18    1.06    0.57
  -6   3  18    1.47    0.66
   6  -3  18    2.88    0.59
  -3  -6 -18    1.05    0.60
  -3  -6  18    0.96    0.62
   6  -3 -18    2.29    1.76
  -6   3 -18    1.40    0.52
  -6   3  18    2.27    0.44
   6  -3  18    1.60    0.66
  -3  -6  18    2.55    0.56
  -6   3  19    7.01    0.53
  -3  -6  19    9.66    0.68
  -3  -6 -19    8.50    0.71
   6  -3 -19    9.55    1.88
   6  -3  19    7.28    0.72
   3   6  19    7.82    0.68
  -3  -6 -19    9.31    1.39
  -6   3 -19    7.37    0.63
  -6   3  20    0.59    0.36
   6  -3 -20    0.18    1.77
  -3  -6 -20    0.27    0.56
  -6   3 -20    0.68    0.46
   3   6  20    0.64    0.53
  -3  -6 -20    0.13    1.22
   6  -3  20    0.45    0.55
   6  -3  21    0.35    0.55
   3   6  21    0.82    0.47
  -3  -6 -21    0.83    1.30
   6  -3 -21    1.21    1.71
  -6   3 -21    1.21    0.43
  -3  -6 -21    0.80    0.53
   6  -3  22    0.55    0.48
  -3  -6 -22    0.59    0.45
   3   6  22    0.24    0.39
  -3  -6 -22   -0.51    1.22
   6  -3  23    1.15    0.39
   3   6  23    0.76    0.32
   6  -2   0 3987.35  114.09
   2   6   0 3730.91  114.08
   6  -2   0 3886.92  114.09
   2   6  -1  275.96    8.16
   6  -2  -1  266.64    8.16
   6  -2  -1  268.74    8.15
   2   6   1  279.05    8.13
   6  -2   1  273.65    8.16
   6  -2   1  274.86    8.15
  -2  -6   2 1637.87   47.40
   2   6  -2 1575.85   47.45
   2   6   2 1607.92   47.40
   2   6   2 1563.95   47.39
   6  -2   2 1626.79   47.43
   6  -2   2 1625.44   47.44
   2   6  -3 1398.78   40.73
   6  -2  -3 1337.98   40.71
   6  -2   3 1383.02   40.68
  -2  -6   3 1381.91   40.68
   2   6   3 1375.62   40.68
   6  -2   4 1388.00   42.48
   2   6   4 1457.93   42.45
   6  -2   4 1459.89   42.44
   6  -2  -4 1394.36   42.48
  -2  -6   4 1451.25   42.46
   6  -2  -5  257.34    7.91
   2   6   5  261.99    7.90
   6  -2   5  271.69    7.93
   6  -2   5  257.21    7.85
  -6   2   5  279.74    7.94
  -2  -6   5  270.06    7.91
   2   6  -6  152.33    4.75
   6  -2  -6  157.78    4.71
  -6   2   6  156.07    4.76
   6  -2   6  149.84    4.64
   6  -2   6  160.58    4.74
  -2  -6   6  164.26    4.73
   2   6   6  160.31    4.72
  -6   2   7   97.29    2.92
   2   6   7   95.14    2.87
   2   6  -7   89.14    2.89
   6  -2   7   92.65    2.87
  -2  -6   7   90.84    2.88
   6  -2  -7   87.60    2.83
  -2  -6   8  127.31    3.93
   2   6  -8  123.12    3.94
   6  -2   8  126.76    3.91
  -6   2   8  120.55    3.96
   6  -2  -8  130.31    3.87
   2   6   8  127.44    3.91
   2   6  -9   34.66    1.27
  -2  -6   9   36.70    1.28
   6  -2  -9   34.04    1.17
   6  -2   9   33.24    1.25
  -6   2   9   34.86    1.32
   2   6   9   34.22    1.26
   6  -2 -10   68.77    2.16
  -6   2  10   70.77    2.34
   2   6  10   66.43    2.27
  -2  -6  10   67.44    2.28
   2   6 -10   65.22    2.27
  -6   2 -10   69.98    2.21
   6  -2  10   69.00    2.25
  -6   2 -11  876.81   26.96
   6  -2  11  925.68   27.00
  -2  -6  11  933.99   27.05
   2   6  11  949.29   27.04
   6  -2 -11  867.64   26.89
  -6   2  11  914.83   27.09
   2   6 -11  942.54   27.02
   6  -2 -12   74.04    2.69
  -2  -6  12   71.39    2.44
   2   6  12   69.91    2.35
   6  -2  12   69.47    2.37
   2   6 -12   77.32    2.88
  -2  -6 -12   72.77    2.47
   2   6  12   77.28    2.44
   6  -2 -12   69.85    2.31
  -6   2 -12   72.21    2.33
  -6   2  12   72.38    2.48
   2   6 -12   73.43    2.40
  -2  -6  12   68.65    2.32
  -2  -6 -13    3.89    0.72
  -6   2  13    3.75    0.67
   2   6 -13    3.44    0.40
  -2  -6  13    3.62    0.60
   6  -2 -13    4.23    0.97
  -2  -6  13    4.58    0.49
   2   6  13    4.93    0.51
  -6   2  13    3.66    0.41
   2   6 -13    3.94    0.52
   6  -2  13    3.24    0.48
   2   6 -13    4.44    1.20
   2   6  13    3.04    0.57
  -6   2 -13    3.65    0.39
   6  -2 -13    4.03    0.46
  -6   2 -13    4.46    0.45
  -6   2 -14   31.81    1.25
   2   6  14   34.09    1.31
  -6   2  14   32.72    1.23
  -6   2  14   35.32    1.47
   6  -2  14   32.11    1.28
  -2  -6  14   34.32    1.42
   2   6  14   32.74    1.40
   2   6 -14   33.94    1.33
   2   6 -14   34.63    1.22
   6  -2 -14   40.79    1.93
   6  -2 -14   33.01    1.25
  -2  -6  14   38.25    1.30
   2   6 -14   38.82    2.07
  -2  -6 -14   32.21    1.56
   2   6  15    6.13    0.69
  -2  -6  15    5.55    0.67
  -6   2  15    6.64    0.75
   2   6 -15    5.39    0.54
   2   6 -15    8.53    1.46
  -2  -6  15    6.45    0.59
   6  -2 -15    5.24    1.29
   2   6 -15    5.61    0.50
   6  -2  15    4.48    0.51
  -6   2  15    5.03    0.50
  -2  -6 -15    4.56    0.96
  -2  -6 -15    4.90    0.59
  -6   2 -15    6.05    1.03
   6  -2 -15    5.71    0.56
   2   6  15    5.81    0.58
  -6   2 -15    6.27    0.55
   6  -2 -16   18.42    1.75
   2   6  16   14.04    0.94
  -2  -6 -16   16.58    0.86
  -2  -6  16   15.94    0.96
   6  -2  16   16.18    0.91
  -6   2  16   14.43    0.77
  -6   2 -16   17.20    1.43
   2   6  16   16.29    0.88
  -2  -6 -16   17.91    1.36
   2   6 -16   15.86    0.76
  -6   2  16   14.65    1.01
  -2  -6  16   16.04    0.84
  -6   2 -16   15.78    0.82
   6  -2 -16   16.22    0.83
  -6   2  17    7.29    0.79
  -6   2 -17    7.47    1.29
   6  -2  17    7.13    0.74
  -2  -6  17    6.44    0.75
   2   6  17    7.08    0.66
  -2  -6 -17    7.54    0.69
  -2  -6  17    8.94    0.66
   2   6  17    6.68    0.75
  -6   2  17    7.23    0.58
  -6   2 -17    8.17    0.64
  -2  -6 -17    7.81    1.21
   6  -2 -17    7.61    1.72
  -6   2 -18   28.74    1.14
  -2  -6 -18   31.44    1.79
  -6   2  18   22.65    1.29
   6  -2 -18   28.81    2.36
   2   6  18   27.27    1.17
  -6   2  18   26.16    1.06
  -2  -6 -18   26.38    1.19
   6  -2  18   27.51    1.22
   2   6  18   26.41    1.27
   6  -2  18   24.82    1.22
  -6   2 -18   26.40    1.78
  -2  -6  18   27.67    1.15
  -2  -6  18   27.11    1.28
  -2  -6 -19    2.88    1.30
  -2  -6 -19    3.96    0.65
  -2  -6  19    4.26    0.58
   6  -2 -19    4.73    1.77
   2   6  19    2.64    0.58
   6  -2  19    3.48    0.66
  -6   2  19    3.58    0.47
  -6   2 -19    3.75    0.54
  -6   2 -20    7.07    0.61
   6  -2  20    6.87    0.70
  -2  -6  20    7.76    0.64
   6  -2 -20    5.77    1.92
   2   6  20    6.61    0.60
  -2  -6 -20    5.60    0.65
  -6   2  20    7.04    0.51
  -2  -6 -20    7.02    1.50
  -2  -6 -21    0.31    1.37
   6  -2  21    0.72    0.56
  -2  -6 -21    0.47    0.52
  -6   2 -21    0.48    0.44
   2   6  21    0.69    0.46
   2   6  22    0.78    0.39
   6  -2  22    0.68    0.46
  -2  -6 -22    1.47    1.30
   2   6  23    3.88    0.36
   6  -2  23    4.01    0.46
   6  -1   0    0.09    0.24
   1   6   0    0.16    0.19
   6  -1   0    0.22    0.22
   6  -1   1 2273.50   64.83
   6  -1  -1 2236.52   64.83
   6  -1   1 2272.73   64.82
   6  -1  -1 2231.83   64.82
   1   6  -1 2284.52   64.83
   1   6   1 2230.00   64.80
  -1  -6   1 2098.91   64.77
   1   6   2  354.50   10.44
   6  -1   2  360.64   10.49
  -1  -6   2  356.77   10.44
   1   6   2  356.42   10.44
   1   6  -2  328.44   10.48
   6  -1   2  346.30   10.46
   6  -1   3  711.29   20.53
  -1  -6   3  702.51   20.53
   1   6  -3  721.91   20.58
   1   6   3  672.74   20.49
   1   6   3  704.00   20.52
   1   6   4   63.09    2.00
   6  -1  -4   66.50    2.02
  -1  -6   4   66.03    2.00
   6  -1   4   64.01    1.97
   6  -1   5 1117.01   32.09
  -6   1   5 1105.32   32.10
  -1  -6   5 1080.93   32.07
   6  -1  -5 1054.95   32.07
   6  -1   5 1060.46   32.01
   1   6   5 1117.17   32.06
  -6   1   6  204.47    5.81
   1   6   6  200.46    5.77
  -1  -6   6  199.50    5.78
   6  -1  -6  193.13    5.76
  -1  -6   6  197.62    5.68
   1   6  -6  194.51    5.80
   6  -1   6  178.67    5.67
  -1  -6   7  805.68   23.34
   1   6   7  807.73   23.33
  -1  -6   7  771.91   23.23
  -6   1   7  766.48   23.37
   6  -1  -7  807.57   23.30
   1   6  -7  775.75   23.35
   1   6  -8  705.80   20.38
  -6   1   8  705.34   20.40
   1   6   8  703.19   20.37
  -1  -6   8  673.72   20.24
   6  -1  -8  672.65   20.31
  -1  -6   8  680.32   20.37
  -1  -6   9  325.41   10.12
   1   6   9  363.89   10.28
   1   6  -9  362.52   10.28
   6  -1  -9  342.66   10.19
  -1  -6   9  354.24   10.27
  -6   1   9  344.39   10.32
  -6   1 -10   43.40    1.52
   6  -1 -10   44.19    1.49
   1   6  10   46.56    1.62
  -1  -6  10   47.22    1.62
   1   6 -10   42.91    1.60
   6  -1  10   50.51    1.61
  -6   1  10   48.04    1.68
  -6   1  11   51.95    1.84
   6  -1  11   52.27    1.76
   1   6 -11   49.54    1.76
   1   6  11   50.80    1.78
  -6   1 -11   50.31    1.66
   6  -1 -11   46.17    1.60
  -1  -6  11   53.66    1.79
  -1  -6 -12   17.78    0.98
  -1  -6  12   19.16    0.93
  -6   1  12   17.89    0.98
  -1  -6  12   19.05    0.82
   6  -1 -12   18.90    0.78
   6  -1  12   18.27    0.86
  -6   1 -12   18.63    0.76
   1   6  12   18.01    0.92
  -6   1 -12   18.69    0.78
   1   6 -12   18.38    0.87
   6  -1 -12   19.13    1.28
   1   6 -13   40.98    2.02
  -1  -6 -13   40.09    1.61
  -6   1 -13   38.15    1.58
   6  -1 -13   38.77    1.35
  -1  -6  13   38.59    1.50
   6  -1 -13   43.87    1.92
   1   6  13   37.77    1.49
   6  -1  13   38.01    1.43
  -6   1 -13   38.40    1.35
  -1  -6  13   37.17    1.37
  -6   1  13   35.02    1.54
   1   6 -13   35.94    1.42
   1   6 -13   35.82    1.30
  -6   1  13   39.59    1.33
   1   6  13   37.25    1.39
   6  -1 -14    1.38    1.12
   1   6 -14    0.98    0.44
   1   6  14    0.67    0.43
  -6   1 -14    0.91    0.73
   1   6  14    0.43    0.54
   6  -1  14    0.93    0.48
   6  -1 -14    1.05    0.45
  -1  -6 -14    0.34    0.73
  -6   1  14    1.39    0.39
  -6   1 -14    1.35    0.42
  -1  -6  14    1.44    0.56
  -6   1  14    0.28    0.60
  -1  -6  14    1.13    0.45
   1   6 -14    0.36    0.36
   1   6 -14    1.72    1.18
   6  -1  14    1.03    0.45
  -6   1 -15   31.77    1.53
   6  -1 -15   27.66    1.11
   1   6  15   27.20    1.26
   6  -1  15   25.77    1.13
   1   6 -15   33.36    1.95
  -6   1  15   24.72    1.31
  -1  -6  15   27.54    1.26
  -6   1 -15   28.31    1.11
   1   6 -15   26.34    1.05
   1   6 -15   26.81    1.13
  -1  -6 -15   26.99    1.12
  -1  -6  15   27.81    1.13
  -6   1  15   28.10    1.08
   6  -1  15   26.63    1.17
   6  -1 -15   33.22    1.92
  -1  -6 -15   29.14    1.54
   1   6  15   29.41    1.14
  -6   1 -16  297.04    8.79
  -6   1 -16  265.85    8.34
   6  -1 -16  309.71    9.14
  -6   1  16  266.60    8.54
   1   6  16  264.45    8.35
   1   6  16  261.96    8.50
  -1  -6 -16  276.14    8.35
   6  -1  16  285.79    8.40
   1   6 -16  323.91    9.14
   1   6 -16  262.28    8.29
  -6   1  16  270.83    8.31
  -1  -6  16  276.28    8.35
  -1  -6 -16  287.16    8.76
  -1  -6  16  278.56    8.51
   1   6  17    4.51    0.60
   6  -1 -17    4.30    1.67
  -1  -6 -17    5.22    1.20
  -6   1  17    4.08    0.49
  -6   1 -17    5.62    1.23
  -1  -6 -17    5.57    0.63
  -1  -6  17    4.01    0.63
   1   6  17    4.24    0.69
   1   6 -17    4.42    0.49
   6  -1  17    4.85    0.70
  -6   1 -17    3.93    0.55
  -6   1  17    4.17    0.73
  -1  -6  17    3.94    0.66
   6  -1  18   26.29    1.18
   1   6  18   22.61    1.07
   6  -1 -18   29.87    2.35
  -6   1 -18   22.79    1.70
  -6   1  18   23.45    1.25
  -6   1  18   23.91    1.00
  -1  -6  18   24.67    1.10
  -1  -6 -18   23.88    1.11
   1   6  18   23.11    1.20
  -1  -6  18   21.66    1.18
  -1  -6 -18   26.41    1.79
  -6   1 -18   25.48    1.08
   6  -1  19   -0.57    0.63
  -6   1 -19    0.89    1.21
  -1  -6  19    0.07    0.55
  -6   1 -19   -0.73    0.54
   6  -1 -19   -0.55    1.85
  -1  -6 -19   -0.30    0.56
  -1  -6 -19   -0.83    1.35
   1   6  19    0.45    0.51
  -6   1  19    0.25    0.42
  -1  -6 -20   13.16    0.79
   1   6  20   11.46    0.73
  -6   1 -20   12.39    0.73
   6  -1  20   12.76    0.86
  -1  -6 -20   13.12    1.66
  -1  -6  20   14.47    0.79
   6  -1 -20   11.88    2.04
   1   6  21    0.41    0.44
  -6   1 -21    0.09    0.43
  -1  -6 -21    0.24    0.54
   6  -1  21    0.34    0.53
  -1  -6 -21   -0.09    1.39
   6  -1  22    0.84    0.49
  -6   1 -22    1.43    0.40
   1   6  22    0.54    0.37
  -1  -6 -22   -0.29    1.32
   1   6  23    0.37    0.29
   6  -1  23   -0.03    0.38
   6  -1  24    1.28    0.32
   0   6   0 1463.27   41.92
   6   0   0 1371.09   41.92
   0  -6   1  775.98   23.03
   6   0   1  816.85   23.10
   0   6  -1  821.43   23.10
   0   6   1  811.89   23.08
   6   0  -1  854.74   23.09
   0   6   1  746.80   23.04
   0  -6  -2   13.40    0.49
   0   6  -2   11.63    0.52
   6   0  -2   13.17    0.47
   0   6   2   13.14    0.44
   0   6   2   12.98    0.43
   6   0   2   11.45    0.51
   0  -6   2   12.70    0.43
   6   0   2   13.40    0.48
   0   6  -3  919.96   25.09
   0   6   3  820.57   25.04
   6   0   3  871.43   25.03
   0   6   3  806.62   25.00
   0  -6   3  877.06   25.04
   0  -6  -3  886.76   25.05
   6   0   4  814.85   24.18
   0   6   4  808.28   24.21
   0  -6   4  852.66   24.21
   0  -6  -4  785.11   24.20
   6   0   4  837.93   24.23
   0  -6  -5    1.78    0.19
   6   0   5    1.20    0.13
   0  -6   5    0.88    0.25
   0   6   5    0.69    0.24
  -6   0   5    1.11    0.33
   0  -6   5    0.99    0.15
   6   0   5    1.30    0.27
   0  -6   6  106.09    3.21
   0  -6   6  110.42    3.13
   0   6   6  109.62    3.21
   0   6  -6  111.66    3.23
  -6   0   6  111.59    3.25
   0  -6  -6  108.11    3.14
   6   0   6  112.92    3.22
   0   6   7   41.03    1.38
   6   0   7   41.66    1.39
  -6   0   7   42.83    1.44
   0  -6   7   41.39    1.39
   0  -6   7   39.96    1.28
   6   0  -7   39.46    1.35
   0   6  -7   43.08    1.41
   0   6  -8  109.80    3.42
  -6   0   8  110.37    3.44
   0  -6   8  105.83    3.28
   6   0  -8  109.03    3.35
   0  -6   8  108.75    3.40
   6   0   8  114.71    3.41
   0   6   8  108.41    3.40
  -6   0   9    0.17    0.46
   0   6  -9    1.01    0.40
   6   0   9    0.66    0.41
   6   0  -9    0.19    0.25
   0  -6   9    0.27    0.18
   0  -6   9   -0.40    0.42
   0   6   9   -0.01    0.42
   0  -6  10  170.22    5.25
  -6   0  10  184.31    5.31
   6   0 -10  159.23    5.14
   6   0  10  178.93    5.25
   0   6  10  166.15    5.26
  -6   0 -10  171.81    5.16
   0  -6  10  168.31    5.09
   0   6 -10  172.67    5.24
   6   0 -11   62.25    2.00
   0   6 -11   62.65    2.13
   0  -6  11   63.59    2.17
   6   0  11   65.96    2.15
  -6   0 -11   60.31    2.02
  -6   0  11   66.66    2.22
   0   6  11   65.36    2.17
   0  -6 -12   -0.06    0.61
  -6   0  12    0.56    0.54
  -6   0 -12    0.61    0.25
   6   0 -12    0.64    0.88
   6   0  12    0.65    0.46
   0   6 -12    0.09    0.42
   6   0  12    0.40    0.49
   0  -6  12    0.25    0.37
   6   0 -12    0.18    0.36
   0  -6  12    0.35    0.49
  -6   0 -12    0.21    0.35
   0   6  12    1.36    0.50
   6   0  12    0.52    0.43
   6   0 -13   94.44    3.23
   0   6  13   83.84    2.81
  -6   0 -13   80.38    2.85
   0  -6  13   81.92    2.79
  -6   0  13   82.06    2.64
   6   0 -13   83.68    2.65
   6   0  13   85.48    2.77
  -6   0 -13   84.49    2.66
   0   6  13   81.22    2.67
   6   0  13   84.17    2.79
   0   6 -13   82.72    2.62
   6   0  13   82.41    2.72
   0  -6 -13   87.19    2.91
  -6   0  13   81.79    2.85
   0   6 -13   91.53    3.26
   0  -6  13   78.41    2.67
   0   6 -13   79.97    2.73
   6   0  14   17.63    0.89
   0   6 -14   19.83    0.89
   0  -6  14   18.05    0.96
  -6   0  14   15.78    1.00
  -6   0  14   18.15    0.79
   0   6 -14   19.36    1.56
  -6   0 -14   15.42    1.10
   6   0 -14   17.96    0.81
   0   6  14   17.02    0.96
   0   6  14   18.71    0.84
   6   0  14   17.75    0.89
   6   0 -14   19.01    1.52
   0  -6  14   18.51    0.85
  -6   0 -14   16.67    0.81
   0   6 -14   18.41    0.77
   6   0  14   16.70    0.94
   0  -6 -14   17.92    1.19
   0   6 -15   47.91    1.76
   0   6  15   47.71    1.73
   6   0 -15   51.75    1.73
   0  -6  15   49.50    1.75
   0   6 -15   60.38    2.52
   6   0  15   48.87    1.87
   0  -6  15   47.70    1.88
   6   0  15   50.39    1.79
   0  -6 -15   51.78    2.13
   6   0 -15   63.31    2.60
   0   6 -15   48.90    1.67
   6   0  15   44.63    1.76
  -6   0 -15   49.12    1.73
  -6   0  15   49.31    1.69
   0   6  15   49.58    1.90
  -6   0  15   45.43    1.91
  -6   0 -15   50.18    2.09
   0  -6 -16   91.08    3.15
   6   0  16   92.02    3.19
   0   6  16  103.30    3.35
   6   0 -16  110.90    4.05
   0   6  16   94.56    3.16
  -6   0  16   97.65    3.37
   6   0  16  102.19    3.23
  -6   0 -16  101.96    3.59
  -6   0  16   98.39    3.12
   0   6 -16   92.65    3.09
  -6   0 -16   99.47    3.17
   0  -6  16  100.82    3.18
   0  -6  16   98.09    3.32
   0  -6 -16  106.91    3.63
   6   0  16   98.88    3.29
   0   6 -16  104.67    3.93
   0   6  17    8.34    0.67
   0  -6 -17   13.01    1.40
   0  -6  17    9.22    0.72
   0   6  17    7.60    0.78
   0  -6 -17    9.06    0.73
  -6   0 -17   10.44    0.70
   6   0 -17   11.46    1.84
   6   0  17    9.21    0.77
  -6   0 -17   10.34    1.30
  -6   0  17    8.76    0.83
   6   0  17    9.04    0.75
  -6   0  17    9.72    0.61
   0  -6  17    8.73    0.78
   0   6 -17    9.26    0.61
  -6   0 -18  149.26    4.72
  -6   0  18  149.77    4.67
   0  -6  18  155.69    4.74
  -6   0 -18  154.45    5.28
   0  -6 -18  162.09    5.34
   0  -6 -18  150.84    4.74
  -6   0  18  144.84    4.91
   0   6  18  148.47    4.88
   6   0 -18  175.58    5.79
   6   0  18  156.97    4.79
   0  -6  18  148.54    4.87
   0   6  18  147.17    4.72
   6   0  18  138.30    4.83
  -6   0 -19    1.12    1.19
  -6   0  19    0.48    0.43
   0  -6  19    0.63    0.56
   6   0  19   -0.96    0.66
   6   0 -19   -0.06    1.76
   0   6  19   -0.19    0.50
   0  -6 -19    0.12    0.54
  -6   0 -19   -0.06    0.53
   0  -6 -19    0.86    1.39
   0   6  20    1.82    0.49
   0  -6 -20    1.20    0.57
  -6   0 -20    1.32    0.50
   0  -6 -20    0.10    1.47
  -6   0 -20    1.61    1.14
   0  -6  20    1.70    0.55
   6   0  20    1.09    0.62
  -6   0 -21   17.43    0.87
   0   6  21   19.47    0.84
   0  -6 -21   19.88    1.82
   6   0  21   19.77    0.96
   0  -6  21   20.59    0.90
   0  -6 -22    1.83    1.33
   6   0  22    1.52    0.50
   0   6  22    1.65    0.36
  -6   0 -22    1.61    0.42
   6   0  23    0.62    0.38
   0   6  23    1.06    0.28
   6   0  24    1.07    0.31
   6   1   0    0.42    0.21
   1  -6   0    0.33    0.22
   1  -6   1 1843.30   54.08
  -1   6   1 1757.42   54.02
   6   1  -1 1955.41   54.06
   6   1   1 1937.70   54.08
   1  -6   2 1127.62   32.08
   1  -6  -2 1050.59   32.12
  -1   6   2 1045.50   32.08
   6   1  -2 1101.13   32.09
   1  -6   3    8.91    0.37
  -1   6   3    9.37    0.37
  -1   6   4  162.94    4.80
   1  -6   4  165.90    4.78
   1  -6  -4  162.39    4.79
   1  -6   4  158.42    4.79
   6   1   4  162.30    4.81
   6   1   4  150.87    4.76
   1  -6   5  297.26    8.85
   6   1   5  293.82    8.82
   1  -6  -5  291.38    8.86
   1  -6   5  305.83    8.89
  -1   6   5  305.55    8.89
   6   1   5  300.82    8.90
   1  -6   6  310.44    9.05
   6   1   6  300.62    9.11
  -1   6   6  307.96    9.11
  -1   6  -6  305.96    9.12
   1  -6  -6  300.66    9.06
   1  -6   6  296.55    9.10
   1  -6  -7   31.46    0.99
   1  -6   7   30.55    0.99
   1  -6   7   29.65    1.08
   6   1   7   28.94    1.08
  -1   6  -7   31.48    1.10
  -1   6   7   28.63    1.09
   6   1   8  134.69    4.01
  -1   6  -8  136.55    4.03
   1  -6   8  130.05    4.01
   1  -6   8  128.99    3.92
  -1   6   8  132.43    4.02
   1  -6  -8  124.90    3.90
   1  -6   9   88.24    2.76
   1  -6   9   92.85    2.88
   6   1  -9   86.53    2.80
   6   1   9   95.05    2.88
  -1   6  -9   92.55    2.89
  -1   6   9   95.13    2.89
  -6  -1  -9   87.56    2.78
   6   1 -10  216.87    6.77
   1  -6  10  238.72    6.88
  -1   6 -10  234.47    6.87
   1  -6  10  223.08    6.74
  -1   6  10  239.94    6.90
  -6  -1 -10  212.89    6.76
   6   1  10  231.50    6.88
   6   1  11   65.90    2.11
  -1   6 -11   62.61    2.09
   6   1 -11   59.51    1.95
  -6  -1 -11   59.24    1.95
  -1   6  11   63.85    2.12
   1  -6  11   62.64    2.12
   1  -6  11   61.15    1.93
   6   1 -12    4.21    0.98
   6   1  12    3.69    0.54
   1  -6 -12    4.25    0.71
  -1   6  12    5.39    0.59
   1  -6  12    4.36    0.57
  -6  -1 -12    4.56    0.45
   6   1  12    2.62    0.49
  -1   6 -12    3.68    0.49
   6   1 -12    3.89    0.42
  -1   6  13   66.13    2.25
  -1   6 -13   65.92    2.32
   1  -6 -13   68.79    2.50
  -6  -1 -13   70.62    2.44
   6   1  13   70.74    2.37
  -6  -1  13   64.85    2.22
  -1   6 -13   68.07    2.20
  -6  -1 -13   64.73    2.24
  -1   6 -13   75.51    2.82
   1  -6  13   71.07    2.39
  -1   6  13   73.41    2.41
   6   1 -13   70.02    2.24
   6   1 -13   78.30    2.88
   6   1  13   70.10    2.32
   6   1  13   71.63    2.36
  -1   6 -14    0.12    1.09
   6   1 -14    0.13    1.19
  -6  -1 -14    0.61    0.44
   6   1  14    0.18    0.53
   6   1  14   -0.22    0.45
  -1   6 -14    0.17    0.38
  -6  -1 -14    0.80    0.71
  -1   6  14    0.29    0.52
   6   1 -14    0.07    0.41
  -6  -1  14    0.40    0.37
   1  -6  14   -0.12    0.53
   1  -6  14   -0.34    0.46
   1  -6 -14    0.03    0.81
  -1   6 -14    0.45    0.35
   6   1  14    0.20    0.48
  -1   6  14    0.83    0.41
  -6  -1  15    8.33    0.58
   1  -6  15    7.87    0.64
  -1   6 -15    7.00    0.52
  -1   6 -15    7.08    0.58
   1  -6 -15    6.92    1.04
  -1   6  15    6.92    0.72
  -1   6 -15   11.09    1.40
   6   1 -15    6.64    1.46
   6   1  15    7.48    0.68
   6   1  15    7.40    0.72
  -1   6  15    7.59    0.59
  -6  -1 -15    6.42    0.60
  -6  -1 -15    6.64    0.93
   1  -6  15    7.02    0.71
   6   1  15    7.97    0.65
   6   1 -16   22.21    1.94
  -1   6 -16   20.86    1.68
  -6  -1 -16   21.53    1.40
   6   1  16   20.05    1.04
   6   1  16   20.89    1.01
   1  -6 -16   19.46    1.49
  -1   6  16   19.01    0.90
  -6  -1 -16   21.37    0.94
   1  -6  16   17.82    1.04
  -1   6  16   17.51    1.06
  -6  -1  16   18.94    0.87
   6   1  16   17.90    0.95
  -1   6 -16   19.51    0.85
   1  -6 -16   18.57    0.94
   1  -6  16   20.30    0.97
  -1   6  17   13.61    0.81
   1  -6 -17   15.46    1.51
   1  -6  17   14.41    0.93
   6   1  17   14.01    0.91
  -1   6 -17   15.20    0.75
  -1   6  17   15.67    0.98
  -6  -1 -17   13.85    0.84
  -6  -1  17   15.95    0.77
   1  -6 -17   15.40    0.87
   1  -6  17   15.30    0.86
   6   1 -17   18.57    2.01
  -6  -1 -17   15.47    1.33
   6   1  17   15.62    0.93
  -1   6  18    0.13    0.59
   1  -6 -18   -0.69    1.40
   6   1  18    0.54    0.66
   1  -6 -18   -0.15    0.58
   1  -6  18   -0.12    0.56
  -1   6  18   -0.36    0.52
   1  -6  18    0.73    0.57
   6   1 -18    0.18    1.70
  -1   6 -18    0.06    0.43
   6   1  18    1.31    0.57
  -6  -1 -18    0.04    1.09
  -6  -1 -18    0.61    0.55
  -6  -1  18    0.78    0.46
  -1   6  19    7.24    0.61
   1  -6  19    6.81    0.69
  -6  -1 -19    6.77    0.64
   1  -6 -19    7.49    0.69
  -6  -1  19    6.91    0.57
   1  -6 -19   10.05    1.58
   6   1 -19    5.95    1.93
   6   1  19    7.34    0.78
  -6  -1 -19    8.19    1.40
  -6  -1 -20    0.74    0.52
   1  -6  20    0.90    0.56
  -6  -1 -20    0.86    1.15
   1  -6 -20   -0.45    1.46
   6   1  20    0.65    0.61
   1  -6 -20    1.21    0.58
  -1   6  20    0.34    0.44
   1  -6 -21    3.36    1.53
   6   1  21    2.92    0.58
  -6  -1 -21    3.31    0.51
  -1   6  21    2.82    0.44
   1  -6  21    3.50    0.54
   6   1  22    3.80    0.54
  -6  -1 -22    3.40    0.47
   1  -6 -22    2.54    1.44
  -1   6  22    3.55    0.38
   6   1  23    0.40    0.37
   6   1  24    1.34    0.32
   2  -6   0   22.86    0.76
   6   2   0   20.95    0.73
   6   2  -1  142.95    4.32
   2  -6   1  146.64    4.35
   2  -6   2 1902.30   55.19
  -2   6   2 1899.57   55.20
   2  -6   2 1954.12   55.24
   6   2  -2 1747.99   55.20
   2  -6  -2 1887.04   55.23
   2  -6   3 1080.85   31.94
   2  -6  -3 1088.20   31.95
   2  -6   3 1080.21   31.92
  -2   6   3 1070.30   31.93
  -2   6   4  111.41    3.53
   6   2  -4  122.38    3.57
   2  -6   4  114.89    3.51
   6   2   4  118.46    3.54
   2  -6   4  112.78    3.52
   2  -6  -4  121.37    3.53
  -2   6  -5  530.08   16.13
  -2   6   5  558.24   16.11
   6   2   5  523.91   16.04
   2  -6   5  560.46   16.08
   2  -6   5  550.05   16.10
   6   2   5  506.21   16.11
   2  -6  -5  555.88   16.09
   6   2  -5  578.25   16.13
  -2   6  -6  316.81    8.42
   6   2   6  331.97    8.40
  -2   6   6  327.20    8.41
   2  -6  -6  317.42    8.35
   2  -6   6  322.65    8.35
   6   2  -6  324.18    8.41
   2  -6   6  337.12    8.40
   6   2   7  167.11    4.87
  -2   6   7  156.86    4.88
   2  -6   7  163.08    4.87
  -2   6  -7  160.88    4.89
   6   2  -7  158.31    4.87
   2  -6   7  162.72    4.81
   2  -6  -7  152.67    4.80
  -2   6  -8   11.68    0.65
   6   2   8   12.05    0.65
   2  -6  -8   13.16    0.52
   2  -6   8   12.76    0.65
   6   2  -8   13.38    0.64
   2  -6   9    7.61    0.40
   6   2   9    8.02    0.54
   2  -6  -9    8.17    0.35
   6   2  -9    8.10    0.52
  -2   6  -9    8.23    0.55
  -2   6   9    7.64    0.56
   2  -6   9    6.70    0.54
  -6  -2  -9    8.19    0.38
  -6  -2 -10  114.59    3.57
  -2   6 -10  116.23    3.71
   6   2  10  123.87    3.72
   6   2 -10  110.42    3.60
   2  -6  10  120.57    3.59
   2  -6  10  127.76    3.72
  -2   6  10  115.48    3.73
  -2   6  11   13.13    0.77
   2  -6  11   14.65    0.76
   6   2 -11   11.69    0.55
   6   2  11   13.79    0.74
  -2   6 -11   14.82    0.71
   2  -6  11   13.11    0.55
   2  -6  12   13.35    0.58
   6   2  12   14.48    0.76
   6   2 -12   13.44    0.66
  -6  -2 -12   14.41    0.69
   2  -6 -12   13.57    0.92
   2  -6  12   15.01    0.80
  -2   6 -12   13.93    0.74
  -6  -2  12   13.85    0.65
  -2   6  12   14.87    0.83
   6   2  12   15.41    0.80
  -2   6  13   23.18    0.95
   6   2 -13   25.90    1.68
   6   2  13   25.26    1.05
   2  -6 -13   24.91    1.29
  -6  -2 -13   23.17    0.97
   6   2 -13   24.14    0.96
   2  -6  13   23.05    1.09
   6   2  13   24.24    1.11
  -2   6 -13   23.72    0.93
  -6  -2 -13   22.77    1.16
  -2   6  13   23.68    1.14
  -2   6 -13   25.79    1.05
  -6  -2  13   25.24    0.96
   6   2  14   15.43    0.90
  -2   6 -14   17.22    0.82
  -2   6  14   17.43    0.96
   2  -6 -14   14.02    1.16
  -2   6 -14   16.21    1.42
   2  -6  14   16.23    0.93
   6   2 -14   18.51    1.63
  -2   6  14   17.59    0.78
  -6  -2 -14   16.42    1.07
  -6  -2  14   16.07    0.77
   6   2  14   16.34    0.87
  -2   6 -14   16.70    0.74
  -6  -2 -14   18.15    0.82
   6   2 -14   18.24    0.79
   6   2  14   18.23    0.94
   2  -6 -15   46.32    1.95
   6   2 -15   40.52    2.31
  -6  -2 -15   39.15    1.44
  -6  -2 -15   41.85    1.76
  -2   6 -15   42.06    2.14
  -2   6  15   37.21    1.40
  -2   6 -15   36.63    1.45
  -2   6  15   40.93    1.60
  -2   6 -15   36.14    1.36
  -6  -2  15   39.68    1.40
   6   2  15   37.75    1.51
   6   2  15   38.08    1.50
   2  -6  15   38.54    1.56
   6   2  15   39.00    1.56
  -2   6  16   20.31    1.08
  -6  -2  16   21.64    0.92
  -6  -2 -16   21.92    1.36
  -2   6  16   19.25    0.93
   2  -6  16   19.16    0.99
  -2   6 -16   20.18    0.88
   2  -6 -16   22.62    1.57
   6   2  16   22.88    1.06
   6   2  16   20.86    1.03
   6   2 -16   21.33    1.97
   2  -6 -16   19.61    0.97
   2  -6  16   19.66    1.07
   6   2  16   20.42    1.07
  -2   6 -16   23.75    1.74
  -6  -2 -16   24.09    0.99
  -2   6  17   37.37    1.63
  -2   6  17   38.72    1.45
  -2   6 -17   38.41    1.40
  -6  -2 -17   37.32    1.92
  -6  -2 -17   38.12    1.49
   6   2  17   38.01    1.59
  -6  -2  17   39.00    1.42
   2  -6 -17   41.68    1.49
   2  -6  17   35.00    1.57
   2  -6  17   40.87    1.51
   6   2  17   39.22    1.55
   2  -6 -17   39.39    2.14
  -6  -2 -18   14.38    0.83
  -6  -2  18   12.17    0.92
  -2   6  18   12.49    0.91
  -6  -2  18   13.67    0.73
   2  -6 -18   12.25    1.64
  -2   6 -18   12.73    0.69
   2  -6  18   11.91    0.86
   2  -6 -18   14.57    0.82
   6   2  18   14.04    0.90
  -6  -2 -18   11.63    1.33
   2  -6  18   13.44    0.85
   6   2  18   13.11    0.87
   6   2 -18   15.73    2.00
  -2   6  18   13.21    0.76
  -2   6  19    2.94    0.50
  -6  -2  19    4.20    0.53
   2  -6  19    3.80    0.59
   6   2  19    2.29    0.67
   2  -6 -19    5.18    1.55
  -6  -2 -19    3.71    1.25
  -6  -2 -19    3.62    0.59
   2  -6 -19    3.92    0.61
   2  -6 -20   -1.59    1.55
  -6  -2 -20   -0.56    1.15
  -6  -2 -20    0.70    0.52
   6   2  20    0.23    0.57
  -2   6  20    0.29    0.41
   2  -6  20    0.01    0.53
   6   2  21    3.24    0.59
  -6  -2 -21    3.02    0.54
   2  -6 -21    1.30    1.59
  -6  -2 -21    3.11    1.16
   2  -6  21    3.63    0.55
  -2   6  21    3.67    0.42
  -6  -2 -22    2.50    0.45
  -2   6  22    2.54    0.35
   2  -6 -22    1.73    1.40
   6   2  22    2.90    0.51
   6   2  23    1.85    0.42
   6   2  24    0.90    0.31
   3  -6   0   -0.03    0.22
   3  -6   1 3475.49  102.02
   6   3  -1 3438.78  101.99
   3  -6   2   24.42    0.83
   3  -6  -2   22.46    0.83
   6   3  -2   24.89    0.77
   3  -6   3 1711.33   48.67
   3  -6   3 1687.24   48.67
  -3   6   3 1659.96   48.66
   3  -6   3 1578.30   48.64
   3  -6  -3 1620.28   48.67
   6   3   4    3.36    0.30
   3  -6  -4    3.47    0.29
   6   3  -4    2.71    0.34
   3  -6   4    4.06    0.28
   3  -6   4    4.17    0.26
  -6  -3   5  101.38    3.19
   6   3  -5  106.34    3.20
   3  -6  -5  103.62    3.15
   3  -6   5  104.42    3.15
   3  -6   5  102.56    3.16
   6   3   5  104.14    3.17
  -3   6   5  101.01    3.17
   3  -6   6    5.78    0.36
   6   3   6    5.41    0.21
  -3   6   6    5.88    0.41
   3  -6  -6    5.95    0.34
   3  -6   6    6.56    0.34
   6   3  -6    5.88    0.41
   6   3   6    6.14    0.39
  -3   6   7  139.48    4.36
  -3   6  -7  144.98    4.37
  -6  -3   7  142.61    4.38
   6   3   7  145.76    4.35
   6   3  -7  138.90    4.36
   3  -6   7  147.67    4.35
   3  -6   7  137.22    4.30
   3  -6  -7  141.68    4.30
  -3   6   8  233.69    6.91
  -6  -3   8  224.45    6.92
  -3   6  -8  222.30    6.89
   3  -6  -8  224.79    6.81
   6   3   8  223.51    6.88
   3  -6   8  225.99    6.88
   6   3  -8  234.66    6.89
   3  -6   8  228.84    6.83
  -3   6  -9   34.52    1.26
   3  -6  -9   35.21    1.13
   6   3  -9   34.95    1.25
   6   3   9   35.10    1.27
  -6  -3  -9   31.77    1.11
   3  -6   9   37.35    1.27
   3  -6   9   36.50    1.17
  -3   6   9   33.76    1.29
  -6  -3   9   33.23    1.32
   6   3 -10  301.95    9.05
   6   3  10  307.61    9.07
  -3   6 -10  324.10    9.07
   3  -6 -10  285.02    8.92
  -6  -3  10  307.62    9.12
  -3   6  10  323.96    9.11
   3  -6  10  312.17    9.07
  -6  -3 -10  280.11    8.91
   3  -6  10  314.51    8.98
   3  -6  11   59.31    1.93
   6   3 -11   53.32    1.79
  -6  -3  11   56.66    1.98
   3  -6  11   53.89    1.79
  -3   6  11   59.59    1.97
   6   3 -11   54.40    1.88
   6   3  11   53.09    1.93
  -3   6 -11   58.18    1.91
   3  -6  12   28.47    1.19
   6   3  12   29.33    1.13
  -6  -3 -12   25.37    1.05
   3  -6 -12   30.88    1.34
  -3   6  12   28.18    1.21
  -3   6 -12   27.63    1.14
  -6  -3  12   29.12    1.05
   6   3  12   29.11    1.18
   3  -6  12   26.31    0.99
   6   3 -12   29.86    1.05
   3  -6  12   27.76    1.08
  -6  -3  12   27.25    1.23
  -6  -3  13   55.61    1.81
   3  -6 -13   53.40    2.12
   6   3  13   53.08    1.93
  -6  -3 -13   53.49    1.98
   6   3 -13   51.81    1.79
   3  -6  13   55.01    1.95
   6   3 -13   61.62    2.57
  -3   6 -13   53.08    1.77
   6   3  13   53.27    1.89
  -6  -3 -13   53.68    1.82
  -3   6  13   51.75    1.78
  -6  -3  13   55.43    2.01
  -3   6  13   55.74    1.98
  -3   6 -13   50.02    1.87
  -3   6 -14    3.13    0.48
   6   3 -14    2.49    1.29
  -6  -3  14    2.51    0.44
   6   3  14    2.70    0.55
  -3   6  14    3.10    0.42
   3  -6  14    2.48    0.56
  -6  -3 -14    2.00    0.70
   6   3  14    3.60    0.58
  -3   6  14    3.17    0.61
   3  -6 -14    2.59    0.88
  -3   6 -14    3.35    1.05
  -6  -3  14    2.71    0.62
  -6  -3 -14    2.84    0.49
  -3   6 -14    2.96    0.40
  -6  -3  15   38.52    1.58
  -3   6 -15   34.59    1.40
  -6  -3 -15   36.97    1.67
   6   3  15   35.16    1.46
   3  -6  15   38.81    1.52
  -6  -3 -15   37.12    1.39
  -3   6  15   38.74    1.57
   3  -6 -15   39.79    1.89
  -6  -3  15   36.70    1.35
  -3   6 -15   37.30    1.32
   6   3  15   35.52    1.49
   6   3 -15   44.58    2.35
  -3   6  15   35.73    1.35
  -3   6 -15   44.60    2.05
   6   3  15   36.07    1.49
  -3   6 -16   11.70    0.66
  -6  -3  16   10.78    0.88
  -6  -3 -16   12.74    1.13
   6   3  16   12.33    0.84
  -6  -3 -16   12.26    0.75
  -3   6  16   11.48    0.67
  -3   6 -16   10.94    1.46
  -6  -3  16   11.31    0.69
   6   3  16   11.92    0.77
   3  -6  16   10.79    0.83
  -3   6  16   11.80    0.87
   3  -6 -16   11.81    1.40
   6   3  16   11.33    0.81
   6   3 -16   13.64    1.80
   3  -6 -17   17.18    0.91
   6   3  17   15.72    0.97
   6   3 -17   22.51    2.10
  -6  -3 -17   20.33    1.41
  -6  -3 -17   18.38    0.94
  -3   6  17   17.37    1.05
   6   3  17   20.20    1.01
  -6  -3  17   17.39    1.06
  -3   6  17   16.69    0.85
   3  -6 -17   21.46    1.67
   3  -6  17   16.99    1.00
  -6  -3  17   19.89    0.88
  -3   6 -17   18.03    0.82
   6   3  17   17.11    0.93
  -6  -3  18    3.73    0.67
  -3   6  18    3.19    0.65
   6   3  18    5.32    0.64
   6   3  18    5.06    0.70
  -6  -3  18    6.30    0.56
   3  -6  18    6.15    0.67
  -6  -3 -18    6.20    0.66
  -3   6  18    4.29    0.53
   3  -6 -18    5.16    0.63
  -6  -3 -18    5.35    1.20
   3  -6 -18    4.33    1.51
   3  -6  18    5.20    0.66
  -3   6 -18    5.15    0.52
  -6  -3 -19    0.09    0.54
   3  -6  19    0.73    0.58
  -3   6 -19    0.59    0.39
   6   3  19   -0.02    0.61
  -6  -3 -19    1.14    1.16
   3  -6 -19    0.99    0.55
   3  -6 -19    0.97    1.51
  -3   6  19    0.60    0.43
   3  -6 -20   -1.53    1.62
   6   3  20    0.21    0.58
   3  -6  20    0.36    0.56
  -6  -3 -20   -0.40    0.53
  -3   6  20    0.01    0.37
  -6  -3 -20    0.08    1.21
   6   3  21    1.76    0.57
  -3   6  21    2.28    0.37
  -6  -3 -21    1.69    0.52
  -6  -3 -21    2.89    1.15
   3  -6  21    2.58    0.54
   3  -6 -21    2.34    1.57
  -6  -3 -22    4.46    0.49
   3  -6 -22    4.36    1.54
   3  -6  22    4.63    0.51
   6   3  22    4.14    0.51
   6   3  23    0.89    0.38
   6   3  24    2.89    0.33
   4  -6   0 2606.07   77.02
   4  -6   1    0.70    0.25
   4  -6   2    2.00    0.26
   6   4  -2    1.92    0.31
   6   4  -2    2.86    0.19
   4  -6   2    2.31    0.27
   4  -6  -3   17.09    0.63
  -4   6   3   17.11    0.61
   4  -6   3   17.85    0.58
   4  -6   3   16.58    0.62
   4  -6   3   16.25    0.62
   6   4  -3   16.09    0.53
   4  -6  -4 1522.65   43.83
   4  -6   4 1495.39   43.82
   4  -6   4 1481.70   43.81
   6   4   4 1459.13   43.82
   4  -6   4 1418.05   43.80
  -4   6   4 1531.01   43.83
  -6  -4   5   29.41    1.02
  -4   6   5   28.60    0.99
   4  -6   5   28.09    0.97
   4  -6  -5   29.27    0.97
   4  -6   5   27.95    0.97
   6   4   5   30.22    0.98
   6   4  -5   26.05    1.02
   6   4   6  397.44   11.63
  -4   6   6  387.16   11.65
  -6  -4   6  391.21   11.66
   4  -6  -6  382.70   11.61
   4  -6   6  387.54   11.62
   6   4  -6  394.96   11.66
   4  -6   6  388.13   11.61
   4  -6   7  144.65    4.47
   4  -6   7  143.41    4.49
   4  -6  -7  151.95    4.47
  -4   6   7  148.54    4.53
  -6  -4   7  145.88    4.54
   6   4  -7  147.89    4.53
   6   4   7  146.97    4.50
   6   4   8  352.20   10.74
   4  -6   8  353.15   10.70
   6   4  -8  347.93   10.76
  -4   6   8  366.49   10.77
   4  -6   8  371.98   10.75
  -4   6  -8  358.60   10.77
   4  -6  -8  364.70   10.69
  -6  -4   8  346.68   10.78
   4  -6  -9   34.84    1.17
   6   4   9   37.74    1.29
   4  -6   9   37.76    1.29
   4  -6   9   36.86    1.21
   6   4  -9   36.91    1.30
  -6  -4  -9   33.04    1.11
  -6  -4   9   37.50    1.35
  -4   6   9   35.74    1.34
  -4   6  -9   35.51    1.30
   6   4  10    6.70    0.54
  -6  -4  10    5.54    0.59
   4  -6  10    6.04    0.41
   4  -6  10    6.49    0.54
   4  -6 -10    5.92    0.32
   6   4 -10    5.81    0.51
  -4   6 -10    5.90    0.50
  -4   6  10    5.85    0.57
  -6  -4  11   11.17    0.71
  -4   6  11   10.45    0.71
   4  -6  11    9.45    0.50
   6   4 -11    9.04    0.61
  -4   6 -11    9.71    0.60
   6   4  11   10.00    0.66
   4  -6  11   11.11    0.66
   6   4  12   63.41    2.12
   4  -6  12   68.10    2.18
   6   4 -12   59.74    2.00
   4  -6  12   62.13    2.03
   6   4 -12   62.93    2.13
  -4   6  12   61.73    2.22
   4  -6  12   59.57    2.07
   6   4  12   66.26    2.18
  -6  -4  12   59.56    2.04
  -6  -4  12   65.69    2.24
   4  -6 -12   64.24    2.06
  -4   6 -12   63.99    2.14
  -6  -4 -12   61.27    2.06
  -6  -4  13    3.33    0.43
  -4   6 -13    4.11    0.50
   4  -6  13    2.67    0.46
  -4   6  13    3.91    0.62
  -4   6 -13    2.73    0.39
  -6  -4 -13    4.37    0.66
  -4   6  13    4.72    0.41
  -6  -4 -13    3.48    0.48
   6   4  13    2.88    0.55
   6   4 -13    4.22    1.31
   4  -6 -13    3.12    0.86
  -6  -4  13    3.51    0.65
   6   4  13    3.40    0.55
   4  -6  13    3.07    0.56
  -6  -4 -14    0.17    0.45
  -4   6  14   -0.61    0.41
  -6  -4  14    0.42    0.57
  -6  -4  14    0.39    0.39
  -4   6 -14   -0.20    0.35
   4  -6 -14   -0.46    0.86
   6   4  14    0.32    0.50
   6   4 -14   -0.05    1.37
   4  -6  14    0.24    0.51
  -4   6 -14    0.29    0.42
  -4   6  14   -0.56    0.56
   6   4  14   -0.32    0.51
  -6  -4 -14   -0.14    0.67
  -6  -4 -15   18.78    1.20
  -4   6  15   17.65    1.03
  -6  -4  15   18.73    0.85
  -4   6 -15   18.17    0.88
   6   4  15   19.46    0.97
  -6  -4  15   19.59    1.06
   6   4  15   19.77    0.99
   4  -6 -15   20.84    1.42
  -4   6  15   17.16    0.81
  -4   6 -15   16.95    0.81
   4  -6  15   17.69    0.97
  -6  -4 -15   18.32    0.90
  -4   6  16    8.69    0.59
   6   4  16    8.74    0.74
  -4   6 -16    8.19    0.58
  -6  -4 -16    8.40    0.69
   4  -6  16    8.82    0.75
  -4   6  16    8.81    0.77
  -6  -4 -16    9.25    1.08
  -6  -4  16    7.94    0.80
   6   4  16    8.87    0.74
  -6  -4  16   11.05    0.64
   4  -6 -16   10.00    1.38
   6   4  16    8.95    0.75
   6   4 -16   11.02    1.77
   4  -6 -17    1.00    0.55
   6   4  17    1.21    0.53
  -6  -4  17    1.87    0.48
  -4   6  17    1.10    0.45
  -4   6  17    1.28    0.61
   6   4  17    1.04    0.60
   4  -6 -17    0.18    1.39
   6   4  17    1.11    0.54
  -6  -4  17    1.06    0.61
   4  -6  17    0.21    0.56
  -4   6 -17    0.63    0.45
  -6  -4 -17    1.39    1.01
  -6  -4 -17    1.22    0.58
  -6  -4  18    5.96    0.58
  -4   6  18    4.29    0.50
  -6  -4 -18    4.59    0.66
   6   4  18    4.68    0.63
  -6  -4 -18    4.72    1.19
   6   4  18    4.80    0.69
  -4   6  18    3.60    0.68
   4  -6 -18    5.44    1.55
  -4   6 -18    3.91    0.49
   4  -6  18    4.22    0.63
   4  -6 -18    4.70    0.65
  -6  -4  18    4.08    0.68
  -6  -4 -19    0.25    1.12
   6   4  19    0.76    0.60
  -6  -4 -19    0.25    0.56
   4  -6 -19    0.05    1.49
  -4   6  19    0.55    0.40
  -4   6 -19    0.30    0.40
   4  -6 -20    2.63    1.68
   6   4  20    4.50    0.65
  -4   6  20    4.24    0.42
  -6  -4 -20    4.76    1.28
  -6  -4 -20    4.54    0.61
   4  -6  20    3.77    0.61
  -6  -4 -21    1.16    0.50
   4  -6  21    1.34    0.53
   6   4  21    0.94    0.52
  -6  -4 -21    1.44    1.10
   4  -6 -21   -0.52    1.60
  -4   6  21    0.47    0.31
   4  -6  22    2.83    0.49
  -6  -4 -22    1.93    1.01
  -6  -4 -22    2.27    0.47
   6   4  22    2.38    0.49
   4  -6 -22    2.82    1.50
   6   4  23    4.08    0.42
   6   4  24    0.51    0.26
   5  -6   0    0.22    0.25
   5  -6   1 1766.28   51.67
   6   5  -1 1726.30   51.68
   6   5  -2   90.90    2.89
   5  -6   2   96.28    2.86
   6   5  -2   91.74    2.80
   5  -6   2   96.20    2.87
   5  -6   3  125.92    3.61
   5  -6  -3  126.19    3.63
   5  -6   3  128.68    3.62
   6   5  -3  126.27    3.65
   5  -6  -4   24.47    0.94
   5  -6   4   26.95    0.92
  -5   6   4   26.86    0.93
   5  -6   4   29.42    0.91
   6   5   4   27.60    0.92
   5  -6   4   25.94    0.94
   6   5   5  148.13    4.67
   5  -6   5  156.79    4.67
   5  -6  -5  156.57    4.68
   5  -6   5  148.10    4.64
   6   5  -5  154.76    4.71
   5  -6   5  157.63    4.66
  -6  -5   5  158.96    4.69
  -5   6   5  154.21    4.69
   6   5   6    7.58    0.45
   5  -6  -6    8.56    0.42
   5  -6   6    8.02    0.42
  -6  -5   6    7.75    0.49
   6   5  -6    8.49    0.51
  -5   6   6    7.39    0.49
   5  -6   6    8.33    0.44
  -6  -5   7   25.48    0.98
   6   5  -7   26.80    0.99
   5  -6  -7   25.77    0.91
   6   5   7   26.28    0.94
   5  -6   7   23.29    0.91
  -5   6   7   24.63    0.97
   5  -6   7   24.13    0.94
  -5   6   8  134.06    4.23
   6   5  -8  142.45    4.22
   6   5   8  133.95    4.17
   5  -6  -8  135.72    4.13
  -6  -5   8  134.16    4.21
   5  -6   8  131.09    4.15
   5  -6   8  137.66    4.18
  -5   6  -9   49.32    1.66
   5  -6   9   48.55    1.64
  -5   6   9   43.06    1.68
   5  -6   9   46.74    1.58
   6   5  -9   48.95    1.66
  -6  -5   9   47.21    1.69
   6   5   9   47.26    1.63
   5  -6  -9   49.26    1.56
   5  -6 -10   13.34    0.54
  -5   6  10   12.37    0.73
   6   5  10   11.03    0.68
  -5   6 -10   12.85    0.69
   5  -6  10   12.68    0.68
  -6  -5  10   13.18    0.75
   5  -6  10   11.71    0.59
   6   5 -10   12.66    0.71
  -5   6 -11   28.40    1.13
   6   5  11   30.02    1.14
   5  -6  11   27.84    1.03
   5  -6  11   29.12    1.13
   5  -6 -11   26.28    0.95
  -5   6  11   29.31    1.21
   6   5 -11   27.65    1.12
  -6  -5  11   28.47    1.20
   5  -6 -12   84.07    2.64
   6   5  12   81.07    2.71
   5  -6  12   80.31    2.63
   6   5 -12   81.58    2.73
   5  -6  12   83.94    2.75
  -6  -5  12   82.84    2.81
  -6  -5 -12   85.89    2.66
  -5   6  12   84.29    2.82
   5  -6  12   80.90    2.65
  -6  -5  12   84.60    2.64
  -6  -5 -12   78.52    2.74
  -5   6 -12   83.53    2.74
   6   5  12   84.32    2.76
   6   5 -12   79.19    2.60
  -5   6 -13   77.25    2.61
   5  -6  13   80.94    2.64
  -6  -5 -13   79.59    2.67
  -6  -5  13   86.20    2.66
   5  -6  13   89.18    2.79
  -6  -5  13   83.17    2.85
  -6  -5 -13   77.09    2.80
   6   5  13   82.16    2.74
  -5   6 -13   86.09    2.75
  -5   6  13   84.42    2.83
   6   5  13   82.30    2.78
   5  -6  13   84.09    2.69
   6   5  14   11.02    0.75
  -5   6 -14   11.11    0.68
  -6  -5  14   11.65    0.85
  -6  -5 -14   13.26    0.71
   6   5 -14   15.04    1.64
   6   5  14   12.07    0.78
  -5   6  14   10.34    0.61
  -5   6  14   11.85    0.83
  -6  -5  14   12.82    0.67
  -5   6 -14   11.34    0.61
   5  -6  14   11.92    0.71
  -6  -5 -14   10.82    0.93
   5  -6  14   11.98    0.77
   6   5  15    6.00    0.67
   5  -6  15    7.13    0.62
   5  -6 -15    4.99    1.14
  -6  -5  15    6.67    0.56
   5  -6  15    5.68    0.65
   6   5 -15    6.01    1.54
  -5   6  15    6.44    0.72
  -5   6 -15    6.81    0.51
  -6  -5 -15    6.39    0.61
  -5   6  15    5.41    0.49
   6   5  15    6.09    0.65
  -6  -5 -15    6.10    0.89
  -6  -5  15    6.63    0.73
  -5   6  16    4.29    0.48
  -6  -5  16    4.26    0.69
   5  -6 -16    4.96    1.33
  -5   6  16    4.43    0.69
   5  -6  16    4.88    0.63
   6   5  16    4.93    0.67
  -6  -5  16    6.47    0.55
   6   5  16    4.79    0.65
  -6  -5 -16    4.23    0.61
  -6  -5 -16    5.85    0.97
  -5   6 -16    4.32    0.49
  -5   6  17    9.32    0.81
   6   5  17    7.79    0.73
   6   5  17    9.69    0.78
  -5   6 -17    8.52    0.58
   5  -6  17    9.10    0.75
   5  -6 -17    9.92    1.57
  -6  -5 -17    7.32    1.12
  -6  -5  17    8.46    0.81
  -6  -5  17    9.73    0.64
   6   5  17    8.04    0.74
  -6  -5 -17    8.92    0.71
  -5   6  17    8.05    0.58
  -5   6 -18   22.77    0.99
  -5   6  18   25.00    0.99
  -6  -5 -18   24.80    1.12
   6   5  18   24.54    1.18
   5  -6 -18   27.68    2.04
   5  -6  18   23.73    1.16
  -6  -5  18   24.13    1.22
  -6  -5 -18   25.38    1.59
  -5   6  18   25.50    1.23
   6   5  18   25.68    1.17
  -5   6 -19   18.26    0.84
  -6  -5 -19   22.19    1.59
   6   5  19   21.98    1.04
   5  -6 -19   23.22    2.11
  -6  -5 -19   21.14    0.99
  -5   6  19   18.82    0.82
  -6  -5 -20    3.07    0.57
   5  -6 -20    1.80    1.65
   6   5  20    3.55    0.60
  -5   6  20    3.75    0.39
  -6  -5 -20    2.61    1.20
  -6  -5 -21    0.19    0.52
   5  -6 -21    0.05    1.64
   6   5  21    0.34    0.48
  -6  -5 -21   -0.12    1.11
  -6  -5 -22    0.42    1.00
   6   5  22    0.31    0.45
  -6  -5 -22    0.32    0.45
   5  -6 -22   -1.43    1.54
   5  -6  22    0.59    0.45
   6   5  23   10.23    0.55
   6   5  24    9.50    0.44
   6  -6   0  391.27   11.87
   6   6   0  405.93   11.87
   6  -6   1   17.26    0.69
   6  -6  -1   19.41    0.70
   6   6  -1   19.08    0.72
   6  -6   2   90.27    2.72
   6   6  -2   89.23    2.75
   6  -6   2   85.84    2.73
   6   6  -3  121.39    3.47
   6  -6  -3  118.16    3.45
   6  -6   3  124.93    3.45
   6  -6   3  119.04    3.43
   6  -6   4    9.05    0.43
   6  -6  -4    8.53    0.46
   6  -6   5  183.14    5.72
   6  -6  -5  198.22    5.75
   6  -6   5  185.50    5.72
  -6   6   5  196.31    5.76
   6   6   5  191.57    5.72
   6  -6   5  189.80    5.74
  -6  -6   5  189.01    5.75
  -6   6   6    5.49    0.45
   6   6  -6    5.97    0.48
  -6  -6   6    5.85    0.43
   6  -6   6    6.55    0.40
   6  -6   6    5.72    0.40
   6   6   6    5.62    0.39
   6  -6  -6    6.47    0.41
   6  -6   7  118.82    3.58
  -6   6   7  119.03    3.62
   6   6  -7  114.13    3.62
   6  -6   7  119.07    3.58
   6  -6  -7  116.00    3.57
  -6  -6   7  114.44    3.62
   6   6   7  108.86    3.57
  -6   6   8   47.15    1.67
   6  -6   8   49.48    1.61
  -6  -6   8   46.83    1.67
   6   6  -8   48.78    1.67
   6  -6  -8   48.22    1.59
   6  -6   8   48.67    1.62
   6   6   8   47.22    1.62
  -6  -6   9   47.06    1.65
  -6   6  -9   46.00    1.63
  -6   6   9   45.80    1.67
   6   6   9   46.36    1.59
   6   6  -9   47.84    1.64
   6  -6   9   45.88    1.60
   6  -6  -9   46.36    1.54
   6  -6   9   46.63    1.57
  -6   6  10    1.42    0.49
  -6   6 -10    1.27    0.43
   6   6 -10    0.55    0.43
   6  -6  10    1.42    0.41
   6  -6  10    1.37    0.32
  -6  -6  10    0.98    0.46
   6   6  10    0.89    0.43
   6  -6 -10    1.18    0.27
  -6   6 -11  122.96    4.02
   6  -6 -11  126.51    3.92
   6  -6  11  127.65    4.02
  -6  -6  11  130.84    4.07
  -6   6  11  130.57    4.08
   6  -6 -11  125.80    4.14
   6   6 -11  126.37    4.04
   6  -6  11  124.22    3.95
   6   6  11  128.14    4.01
   6  -6 -11  124.11    3.89
   6   6  11  125.88    3.99
  -6  -6 -12   85.86    2.77
   6  -6 -12   82.85    2.92
   6  -6 -12   82.10    2.65
   6  -6  12   80.12    2.66
  -6   6  12   81.12    2.82
  -6   6 -12   82.71    2.74
   6   6  12   82.47    2.71
   6  -6  12   83.15    2.76
   6  -6  12   82.13    2.66
  -6  -6  12   84.49    2.65
   6   6 -12   83.78    2.76
   6   6  12   81.80    2.75
  -6  -6  12   80.24    2.80
  -6  -6  13   17.22    0.80
   6  -6  13   17.84    0.83
   6   6 -13   21.63    1.72
  -6  -6 -13   18.92    1.00
  -6  -6 -13   19.50    0.85
  -6  -6  13   18.72    1.01
   6   6  13   16.37    0.92
   6  -6  13   17.33    0.78
   6  -6  13   17.68    0.92
   6   6 -13   19.42    0.92
   6   6  13   19.76    0.91
  -6   6 -13   19.22    0.90
  -6   6 -13   17.95    0.76
  -6   6  13   17.30    1.00
   6  -6  14   13.90    0.82
  -6  -6 -14   10.99    0.93
  -6  -6  14   12.89    0.69
  -6   6 -14   12.29    0.62
  -6   6  14   13.33    0.87
   6  -6  14   10.86    0.72
   6   6  14   13.64    0.80
  -6   6 -14   13.59    0.76
  -6  -6 -14   12.35    0.72
   6   6  14   13.86    0.81
  -6  -6  14   12.54    0.86
  -6  -6 -15   11.85    0.73
  -6   6 -15   11.99    0.64
   6   6  15   11.32    0.79
  -6  -6  15   12.26    0.87
  -6  -6 -15   13.47    1.04
  -6  -6  15   13.16    0.69
   6   6  15   13.36    0.82
   6  -6  15   11.91    0.76
  -6   6  15   10.75    0.86
   6  -6  15   11.04    0.81
  -6   6 -16   11.08    0.65
  -6  -6 -16   10.75    1.13
   6   6  16   12.50    0.83
  -6   6  16   10.70    0.89
   6  -6  16   12.02    0.79
  -6   6  16   11.50    0.62
  -6  -6  16   11.22    0.88
   6  -6 -16   12.87    1.55
  -6  -6 -16   11.48    0.78
   6  -6  16   13.68    0.83
   6   6  16   13.85    0.84
  -6  -6  16   14.89    0.74
  -6   6 -17   72.80    2.35
   6   6  17   74.75    2.48
  -6  -6 -17   71.70    2.79
   6  -6  17   71.73    2.52
  -6   6  17   68.42    2.31
   6   6  17   72.44    2.54
   6   6  17   67.38    2.53
  -6  -6 -17   72.51    2.44
  -6  -6  17   67.08    2.57
  -6  -6  17   74.68    2.39
  -6   6  17   68.79    2.59
  -6  -6 -18    8.37    1.20
  -6   6 -18    9.15    0.60
   6   6  18    8.72    0.74
   6  -6 -18    9.39    1.78
  -6   6  18    9.52    0.80
  -6  -6 -18    7.70    0.74
  -6   6  18    8.82    0.54
   6  -6  18    7.87    0.71
   6   6  18    9.51    0.76
  -6  -6  18    7.33    0.75
   6  -6 -19   -0.83    1.77
   6   6  19    0.91    0.58
  -6  -6 -19    0.04    1.09
  -6  -6 -19    0.42    0.56
  -6   6 -19    0.39    0.39
   6  -6 -20    1.39    1.73
  -6  -6 -20    1.57    1.16
   6   6  20    1.17    0.58
  -6  -6 -20    1.68    0.56
  -6   6 -20    1.11    0.38
  -6  -6 -21    3.51    1.20
  -6  -6 -21    4.43    0.58
   6  -6 -21    5.62    1.69
   6   6  21    4.23    0.54
  -6  -6 -22    7.32    1.14
  -6  -6 -22    9.96    0.62
   6  -6 -22    8.68    1.62
   6   6  22    8.85    0.57
   6   6  23    0.66    0.35
   6   6  24    2.41    0.26
   7  -6   0    0.60    0.27
   6   7   0    0.43    0.25
   7  -6   1  313.80    9.45
   6   7  -1  310.79    9.46
   7  -6  -1  324.22    9.46
   6   7  -2  166.33    5.10
   7  -6   2  169.75    5.08
   7  -6   3   16.04    0.66
   7  -6  -3   17.34    0.67
   7  -6   3   16.62    0.64
   6   7  -3   17.96    0.70
   6   7  -3   16.07    0.52
  -6  -7   4   38.43    1.24
   7  -6   4   36.83    1.22
   7  -6  -4   37.48    1.26
   7  -6   4   37.01    1.26
   6   7  -4   35.28    1.29
  -7   6   5   22.37    0.88
   7  -6   5   22.32    0.87
  -6  -7   5   23.70    0.86
   7  -6  -5   24.45    0.87
   6   7   5   23.58    0.82
   7  -6   5   22.81    0.83
   6   7   6  210.36    6.37
   7  -6  -6  221.85    6.40
  -7   6   6  210.30    6.42
   7  -6   6  212.72    6.38
  -6  -7   6  214.59    6.41
   7  -6   6  207.12    6.40
   7  -6   6  205.98    6.35
   6   7   7    0.46    0.32
  -6  -7   7    0.09    0.37
  -7   6   7   -0.17    0.43
   6   7  -7    0.29    0.41
   7  -6  -7   -0.05    0.31
   7  -6   7   -0.28    0.34
   7  -6  -8   69.93    2.22
   6   7  -8   71.02    2.30
  -6  -7   8   68.55    2.29
   7  -6   8   71.25    2.24
   6   7   8   65.84    2.23
   7  -6   8   68.59    2.24
  -7   6   8   68.78    2.30
  -6  -7   9   64.65    2.20
  -7   6   9   65.61    2.23
   7  -6   9   65.78    2.15
   7  -6   9   66.20    2.17
   7  -6  -9   67.27    2.12
   6   7  -9   63.82    2.21
   6   7   9   66.21    2.16
  -6  -7  10    4.32    0.51
   7  -6  10    3.39    0.46
   7  -6 -10    3.43    0.34
  -7   6  10    4.29    0.55
   6   7  10    5.12    0.48
   6   7 -10    4.24    0.51
   7  -6  10    3.42    0.40
  -7   6 -10    3.28    0.48
  -7   6 -11    0.40    0.42
   7  -6 -11    0.25    0.25
   6   7  11    0.53    0.44
  -6  -7  11    0.46    0.48
   7  -6  11    0.19    0.43
   6   7 -11    0.22    0.44
  -7   6  11    0.09    0.50
   6   7  11    0.49    0.41
   7  -6 -11    0.57    0.35
   7  -6  11    0.82    0.38
   7  -6 -11    0.18    0.66
  -6  -7  11    0.28    0.33
   7  -6  11    0.36    0.33
  -7   6  12    3.92    0.61
   7  -6  12    4.09    0.45
  -6  -7  12    5.08    0.47
  -6  -7 -12    5.07    0.59
   7  -6  12    3.94    0.45
   6   7  12    4.99    0.54
   6   7 -12    3.61    0.54
   6   7  12    2.95    0.53
   7  -6 -12    4.77    0.85
   7  -6 -12    4.66    0.45
  -7   6 -12    3.81    0.52
   7  -6  12    4.01    0.55
  -6  -7  12    4.19    0.61
   7  -6  13    2.87    0.54
  -7   6 -13    1.87    0.45
  -6  -7  13    2.72    0.43
  -6  -7 -13    2.53    0.64
   7  -6  13    2.34    0.46
   6   7  13    1.92    0.51
   7  -6 -13    2.00    0.89
   7  -6 -13    2.23    0.44
  -6  -7  13    2.89    0.58
   6   7  13    1.80    0.52
  -7   6  13    1.77    0.59
   6   7 -13    2.19    0.49
   7  -6  13    1.98    0.40
  -7   6 -13    2.26    0.36
   6   7  14   10.60    0.75
  -7   6 -14    9.68    0.57
  -7   6 -14   10.47    0.69
  -6  -7  14   12.55    0.66
   6   7 -14    9.80    0.71
   6   7  14   11.30    0.75
  -7   6  14    9.52    0.83
   7  -6  14   10.09    0.74
  -6  -7  14    9.69    0.81
   7  -6  14    9.87    0.60
   7  -6  14   11.02    0.67
  -6  -7 -14   10.22    0.89
  -6  -7  15    1.03    0.48
  -6  -7  15    0.02    0.57
   7  -6  15    0.38    0.52
  -6  -7 -15   -0.25    0.82
   6   7  15   -0.16    0.56
  -7   6  15    1.43    0.62
  -6  -7 -15    0.87    0.52
   7  -6  15    0.92    0.51
   6   7  15    0.13    0.49
  -7   6 -15    0.75    0.41
  -6  -7  16   10.15    0.65
  -7   6 -16    8.20    0.58
  -6  -7 -16    6.22    1.00
  -6  -7 -16    8.68    0.69
   6   7  16    9.31    0.73
  -6  -7  16    8.37    0.79
   7  -6  16    7.73    0.71
  -7   6  16    7.53    0.78
   7  -6  16    7.56    0.71
   6   7  16    9.11    0.74
   7  -6  17    0.80    0.55
   7  -6  17   -0.39    0.63
  -7   6 -17    0.50    0.44
  -6  -7 -17    0.77    1.00
  -7   6  17    0.54    0.63
  -6  -7  17    0.16    0.60
  -6  -7 -17    1.01    0.59
   6   7  17    0.80    0.56
   6   7  17    0.47    0.54
   6   7  17    0.93    0.62
  -6  -7 -18    0.11    0.61
  -7   6 -18    0.14    0.43
   7  -6 -18    1.41    1.66
   6   7  18    0.38    0.59
  -7   6  18    0.57    0.59
  -6  -7 -18    1.47    1.07
  -6  -7  18    0.47    0.56
   6   7  18   -0.19    0.51
   6   7  18    0.61    0.53
   7  -6  18   -0.26    0.59
  -6  -7 -19    0.31    0.59
   6   7  19    0.91    0.55
  -6  -7 -19    1.14    1.10
  -7   6 -19    0.73    0.39
   7  -6 -19   -1.48    1.74
   6   7  20   13.96    0.82
  -7   6 -20   13.89    0.66
  -6  -7 -20   15.23    0.84
   7  -6 -20   14.85    2.01
  -6  -7 -20   16.30    1.41
  -6  -7 -21    1.65    0.54
   7  -6 -21    0.68    1.66
   6   7  21    1.05    0.49
  -6  -7 -21    1.18    1.12
   6   7  22    2.37    0.44
  -6  -7 -22    1.41    1.04
  -6  -7 -22    2.66    0.45
   6   7  23    0.04    0.31
   6   7  24    0.51    0.21
   7  -5   0    2.89    0.30
   5   7   0    3.40    0.31
   5   7   1   33.12    1.02
   7  -5  -1   28.43    1.03
   5   7  -1   31.69    1.05
   7  -5   1   28.52    1.02
   7  -5   2  416.06   12.36
   5   7  -2  413.96   12.39
   5   7  -3   98.14    2.94
   7  -5  -3   90.06    2.92
   7  -5   3   96.55    2.92
   7  -5   3   93.63    2.90
   5   7  -4   30.99    1.10
   7  -5   4   29.46    1.08
   7  -5   4   31.65    1.04
  -5  -7   4   32.39    1.05
   5   7   4   32.26    1.02
   7  -5  -4   28.63    1.07
   7  -5   5   64.57    2.12
  -7   5   5   65.45    2.13
   7  -5   5   69.10    2.10
   7  -5  -5   64.57    2.12
  -5  -7   5   70.01    2.11
   7  -5   5   65.41    2.08
   5   7   5   67.49    2.08
  -7   5   6  211.97    6.43
   7  -5   6  207.19    6.34
  -5  -7   6  216.08    6.41
   5   7  -6  202.18    6.43
   7  -5  -6  211.22    6.40
   7  -5   6  205.51    6.39
   5   7   6  218.79    6.38
   7  -5   6  221.67    6.41
   7  -5  -7  214.38    6.39
   7  -5   7  208.06    6.40
   7  -5   7  214.10    6.41
  -7   5   7  212.72    6.45
   5   7  -7  213.06    6.45
   5   7   7  205.88    6.39
  -5  -7   7  212.84    6.42
   5   7   8   86.95    2.84
  -7   5   8   92.26    2.91
   5   7  -8   93.35    2.91
  -5  -7   8   87.97    2.89
   7  -5  -8   92.35    2.83
   7  -5   8   92.82    2.86
   7  -5   8   86.59    2.85
   5   7  -9    3.73    0.51
  -7   5   9    3.95    0.54
  -5  -7   9    3.13    0.48
   7  -5  -9    4.00    0.36
   5   7   9    4.19    0.45
   7  -5   9    3.92    0.45
   7  -5   9    5.01    0.47
   7  -5 -10   91.35    2.92
  -5  -7  10   92.75    3.04
   5   7 -10   91.28    3.03
  -7   5 -10   92.22    3.01
   7  -5  10   93.83    2.98
   7  -5  10   98.64    3.01
   5   7  10   92.38    3.00
  -7   5  10   96.33    3.07
  -7   5 -11   51.12    1.81
  -5  -7  11   54.04    1.74
   5   7  11   53.51    1.83
  -5  -7  11   53.57    1.87
   7  -5  11   53.73    1.83
   5   7 -11   51.30    1.84
   7  -5 -11   49.22    1.69
   7  -5 -11   49.44    1.71
   7  -5 -11   56.25    2.03
  -7   5  11   52.58    1.90
   7  -5  11   52.66    1.78
   7  -5  12   19.22    0.89
   7  -5  12   17.25    0.80
   7  -5 -12   18.02    1.16
   7  -5  12   16.93    0.78
  -7   5  12   18.07    0.95
  -5  -7 -12   16.92    0.90
  -7   5 -12   16.63    0.82
  -5  -7  12   16.31    0.91
   5   7  12   18.13    0.84
   5   7  12   17.85    0.87
   5   7 -12   16.07    0.87
  -5  -7  12   16.58    0.77
   5   7 -13    1.55    0.51
  -5  -7  13    1.52    0.42
   5   7  13    1.03    0.51
  -7   5  13    0.99    0.57
   7  -5  13    1.52    0.51
  -7   5 -13    1.54    0.36
   7  -5  13    1.71    0.46
  -7   5 -13    1.52    0.42
  -5  -7 -13    1.57    0.61
  -5  -7  13    1.03    0.55
   7  -5  13    1.40    0.37
   5   7  13    1.06    0.48
   5   7  14   50.00    1.78
  -5  -7  14   51.34    1.71
   7  -5  14   48.47    1.74
   5   7 -14   49.67    1.81
  -7   5  14   48.10    1.90
  -5  -7 -14   53.17    1.96
   5   7  14   53.51    1.85
  -5  -7  14   52.55    1.89
   7  -5  14   49.45    1.82
  -7   5 -14   47.67    1.67
  -7   5 -14   46.15    1.74
   7  -5  14   44.61    1.70
   7  -5  15   86.39    2.71
  -5  -7  15   80.03    2.85
  -5  -7  15   82.42    2.66
  -7   5 -15   79.24    2.63
  -5  -7 -15   78.48    2.95
   5   7  15   81.85    2.73
   5   7  15   83.62    2.80
   7  -5  15   79.02    2.79
  -7   5  15   81.15    2.88
  -5  -7  16   24.57    1.20
   7  -5  16   23.46    1.14
   5   7  16   26.08    1.19
   5   7  16   24.02    1.10
  -5  -7 -16   21.75    1.42
  -7   5 -16   24.72    1.00
  -5  -7 -16   24.54    1.10
   7  -5  16   23.89    1.12
  -7   5  16   23.04    0.95
  -5  -7  16   25.83    1.04
  -7   5  16   23.13    1.23
  -5  -7  17   40.43    1.66
  -5  -7 -17   40.34    1.92
  -7   5  17   36.75    1.38
  -7   5  17   37.66    1.68
  -5  -7 -17   39.32    1.54
  -5  -7  17   42.89    1.50
  -7   5 -17   39.73    1.44
   5   7  17   40.79    1.61
   7  -5  17   38.71    1.59
   5   7  17   39.13    1.54
  -5  -7 -18   -0.60    1.08
   5   7  18   -0.46    0.51
   7  -5  18    0.14    0.50
  -7   5  18   -0.68    0.57
  -5  -7 -18   -0.02    0.60
   7  -5 -18   -1.41    1.75
  -5  -7  18   -0.03    0.57
   5   7  18    0.02    0.56
  -7   5 -18   -0.83    0.46
  -7   5  18    0.20    0.36
   7  -5 -19   22.01    2.21
  -7   5 -19   22.36    0.92
  -5  -7 -19   21.16    1.60
  -5  -7 -19   22.96    1.05
   5   7  19   21.18    1.04
  -5  -7 -20    1.98    0.57
  -7   5 -20    1.69    0.42
  -5  -7 -20    0.65    1.14
   7  -5 -20    3.20    1.80
   5   7  20    0.77    0.52
   7  -5 -21    0.74    1.61
   5   7  21    1.31    0.48
  -5  -7 -21    1.77    0.52
  -5  -7 -21    1.09    1.11
   5   7  22    0.23    0.39
  -5  -7 -22   -0.03    1.05
  -5  -7 -22    0.17    0.44
   5   7  23    0.81    0.32
   5   7  24    0.66    0.21
   7  -4   0    0.05    0.25
   4   7   0   -0.11    0.25
   7  -4   0    0.27    0.24
   7  -4   1  166.95    4.80
   4   7   1  159.22    4.77
   4   7  -1  155.97    4.79
   7  -4  -1  151.72    4.79
   7  -4   1  159.54    4.78
   7  -4   2   14.70    0.55
   4   7   2   14.30    0.52
   4   7  -2   13.83    0.60
   4   7   3  102.49    3.10
  -4  -7   3   99.70    3.11
   7  -4   3  107.00    3.13
   4   7  -3   98.35    3.16
   7  -4  -3  105.06    3.16
   4   7  -4   31.71    1.13
  -4  -7   4   32.60    1.08
   7  -4   4   33.04    1.06
   7  -4   4   30.10    1.10
   4   7   4   32.76    1.06
   7  -4  -4   33.81    1.11
  -4  -7   5    0.57    0.27
   7  -4   5    0.52    0.19
   7  -4   5    0.14    0.27
   7  -4  -5    0.15    0.27
   4   7   5    0.27    0.22
   7  -4   5    0.16    0.30
  -4  -7   6   19.79    0.76
   7  -4   6   19.46    0.74
   7  -4   6   19.18    0.67
  -7   4   6   19.10    0.79
   7  -4  -6   19.62    0.75
   4   7   6   19.15    0.72
   4   7  -6   17.83    0.80
   7  -4   6   19.53    0.77
  -7   4   7  100.15    3.17
  -4  -7   7   99.81    3.14
   7  -4  -7  101.52    3.11
   7  -4   7   98.69    3.13
   4   7  -7  102.57    3.17
   7  -4   7  103.64    3.13
   4   7   7   95.50    3.11
  -7   4   8  301.37    8.91
   7  -4   8  285.24    8.86
   4   7   8  294.94    8.85
   7  -4   8  298.80    8.86
   7  -4  -8  281.40    8.82
  -4  -7   8  306.81    8.88
   4   7  -8  295.05    8.89
   7  -4   9  122.11    3.70
  -7   4   9  117.93    3.75
   7  -4   9  115.83    3.69
  -4  -7   9  119.40    3.72
   4   7  -9  121.33    3.73
   7  -4  -9  115.67    3.64
   4   7   9  115.39    3.69
  -7   4  10   38.53    1.49
   7  -4  10   36.01    1.37
   7  -4  10   39.19    1.41
   7  -4 -10   38.64    1.31
  -7   4 -10   38.62    1.39
  -4  -7  10   38.80    1.43
   4   7 -10   37.82    1.43
   4   7  10   39.06    1.40
   7  -4 -11  121.94    3.99
   4   7  11  131.58    4.12
   7  -4  11  128.85    4.12
  -7   4  11  137.64    4.19
   7  -4  11  130.15    4.08
   4   7 -11  133.11    4.13
  -4  -7  11  134.43    4.15
  -7   4 -11  133.49    4.09
   7  -4  12   30.97    1.23
   7  -4  12   32.25    1.25
  -7   4 -12   32.58    1.24
  -4  -7  12   34.51    1.21
  -7   4 -12   32.51    1.17
  -4  -7 -12   33.39    1.34
   4   7  12   33.99    1.32
  -7   4  12   32.94    1.39
   4   7  12   31.88    1.25
   4   7 -12   34.35    1.31
  -4  -7  12   35.75    1.36
   7  -4  12   31.04    1.33
   7  -4  13  109.75    3.61
  -7   4 -13  110.84    3.56
   7  -4  13  116.99    3.71
   4   7  13  124.07    3.72
   4   7 -13  111.27    3.69
  -4  -7  13  118.10    3.74
   7  -4  13  112.50    3.63
  -4  -7 -13  120.65    3.78
   4   7  13  114.11    3.64
  -4  -7  13  114.02    3.59
  -7   4 -13  113.67    3.64
  -7   4  13  112.47    3.78
   4   7 -14   62.54    2.23
   7  -4 -14   65.18    2.14
  -7   4  14   63.47    2.08
   7  -4  14   66.49    2.18
  -7   4 -14   65.84    2.12
   7  -4  14   63.94    2.26
   4   7  14   64.78    2.20
  -4  -7  14   63.84    2.14
  -4  -7 -14   59.26    2.37
  -4  -7  14   63.73    2.30
   4   7  14   66.20    2.27
  -7   4  14   64.12    2.35
   7  -4  14   63.40    2.17
  -7   4 -14   62.81    2.16
  -4  -7  15   64.41    2.30
   7  -4  15   64.37    2.26
  -4  -7 -15   62.50    2.46
   7  -4 -15   66.68    2.15
  -7   4 -15   63.87    2.11
   4   7  15   63.81    2.19
   4   7  15   61.42    2.27
  -7   4  15   63.77    2.35
  -7   4  15   58.86    2.06
   7  -4  15   62.13    2.18
  -4  -7  15   65.98    2.15
   4   7 -15   62.73    2.22
   4   7  16   74.82    2.69
   7  -4  16   77.76    2.67
  -4  -7 -16   78.27    2.57
  -7   4 -16   73.95    2.52
  -4  -7  16   78.30    2.56
  -7   4  16   75.61    2.48
  -7   4  16   77.97    2.76
  -4  -7 -16   74.56    2.91
  -4  -7  16   79.25    2.73
   4   7  16   76.05    2.59
   7  -4  17    4.44    0.64
  -4  -7  17    3.83    0.60
  -7   4  17    2.81    0.44
   4   7  17    2.80    0.61
  -7   4 -17    3.04    0.54
  -7   4  17    3.20    0.73
  -4  -7  17    3.48    0.67
  -4  -7 -17    2.64    1.05
  -4  -7 -17    3.60    0.64
   7  -4 -17    3.52    1.62
   4   7  17    4.55    0.66
  -4  -7 -18    4.79    1.17
  -7   4  18    4.71    0.46
  -7   4 -18    3.04    0.53
  -4  -7  18    5.01    0.61
   7  -4 -18    4.08    1.73
  -7   4  18    4.06    0.70
  -4  -7 -18    3.87    0.65
   4   7  18    4.40    0.64
   4   7  18    5.03    0.62
  -4  -7  18    3.45    0.65
   7  -4  18    4.72    0.62
  -4  -7 -19    1.67    0.59
  -4  -7 -19    2.11    1.19
   4   7  19    2.11    0.56
  -7   4  19    2.15    0.38
  -7   4 -19    1.88    0.47
   7  -4 -19    1.95    1.82
  -4  -7 -20    3.80    0.63
  -7   4 -20    2.47    0.46
   4   7  20    2.81    0.54
   7  -4 -20    2.85    1.78
  -4  -7 -20    2.94    1.22
   4   7  21    6.09    0.56
  -4  -7 -21    5.14    0.58
   7  -4 -21    7.76    1.83
  -4  -7 -21    4.99    1.34
  -7   4 -21    5.30    0.47
   7  -4  22   18.12    0.83
  -4  -7 -22   18.44    0.84
   4   7  22   17.49    0.77
  -4  -7 -23    2.79    0.94
   7  -4  23    2.63    0.42
   4   7  23    2.23    0.33
   7  -3   0 1441.72   41.86
   7  -3   0 1412.73   41.86
   3   7   0 1393.29   41.85
   7  -3  -1  338.28   10.34
   7  -3   1  356.88   10.35
   3   7  -1  340.46   10.34
   3   7   1  353.79   10.32
   7  -3   1  343.85   10.34
   3   7  -2  174.32    5.54
  -3  -7   2  184.79    5.48
   7  -3   2  185.02    5.52
   3   7   2  187.50    5.49
   7  -3  -3  871.09   27.13
  -3  -7   3  889.85   27.09
   7  -3   3  953.47   27.10
   3   7   3  917.18   27.08
   3   7  -3  952.35   27.15
   7  -3   4   56.48    1.93
  -3  -7   4   62.38    1.89
   3   7   4   63.10    1.88
   7  -3   4   59.80    1.88
   7  -3  -4   60.04    1.92
   7  -3   5    0.50    0.30
   3   7   5    0.96    0.23
  -3  -7   5    0.58    0.26
   7  -3   5    0.79    0.19
   7  -3  -5    0.23    0.25
   7  -3   5    0.20    0.27
   7  -3   6    0.79    0.18
   7  -3  -6    0.62    0.29
   3   7  -6    0.26    0.36
   7  -3   6    0.51    0.34
  -7   3   6    0.72    0.35
  -3  -7   6    0.82    0.29
   3   7   6    0.65    0.27
   7  -3   6    0.65    0.30
  -7   3   7   12.19    0.64
   7  -3   7   11.83    0.59
   7  -3  -7   10.33    0.53
   7  -3   7   11.56    0.57
   3   7   7   11.34    0.54
   3   7  -7   10.61    0.60
  -3  -7   7   11.53    0.57
   3   7  -8  134.52    4.23
   7  -3   8  137.37    4.20
   7  -3  -8  136.02    4.17
   3   7   8  133.71    4.19
   7  -3   8  139.88    4.21
  -7   3   8  134.47    4.26
  -3  -7   8  135.29    4.21
   3   7   9    0.43    0.38
   3   7  -9    0.14    0.42
  -7   3   9    0.86    0.50
   7  -3  -9    0.50    0.27
   7  -3   9    1.13    0.43
   7  -3   9    0.80    0.41
  -3  -7   9    0.01    0.44
  -7   3 -10  771.19   23.35
   7  -3  10  804.91   23.38
  -3  -7  10  773.33   23.40
   3   7 -10  779.86   23.39
   3   7  10  819.03   23.38
   7  -3 -10  754.26   23.29
  -7   3  10  804.93   23.44
   7  -3  10  790.36   23.36
   3   7  11   17.36    0.81
   3   7 -11   15.12    0.79
   7  -3  11   15.73    0.76
   7  -3 -11   13.64    0.62
  -7   3 -11   14.85    0.71
  -3  -7  11   14.65    0.83
   7  -3  11   14.88    0.79
  -7   3  11   15.02    0.89
   7  -3  12    1.40    0.44
  -7   3  12    2.07    0.58
   7  -3  12    2.11    0.45
   3   7 -12    1.80    0.46
  -3  -7 -12    2.11    0.57
   7  -3 -12    1.59    0.39
  -7   3 -12    1.54    0.37
  -7   3 -12    1.67    0.37
   7  -3  12    1.96    0.50
  -3  -7  12    2.51    0.43
   3   7  12    1.43    0.48
   3   7 -12   -0.04    1.14
  -3  -7  12    1.79    0.53
   3   7  12    2.51    0.44
   7  -3  13   35.32    1.38
   7  -3  13   38.12    1.48
   7  -3 -13   38.25    1.35
   3   7 -13   39.08    1.31
  -7   3  13   35.55    1.30
   3   7  13   34.70    1.39
  -3  -7 -13   38.44    1.57
  -7   3 -13   38.84    1.37
  -3  -7  13   39.48    1.37
   3   7 -13   44.24    2.14
  -7   3 -13   36.12    1.33
  -3  -7  13   37.82    1.50
  -7   3  13   38.18    1.55
   3   7 -13   40.16    1.46
   3   7  13   37.74    1.48
   7  -3  13   36.38    1.39
  -3  -7  14   97.22    3.28
  -3  -7  14  100.23    3.14
   7  -3  14  103.69    3.27
   3   7  14   96.64    3.18
   3   7 -14   96.16    3.22
   3   7  14   98.03    3.27
  -7   3  14   94.79    3.32
  -7   3 -14  102.49    3.12
   7  -3  14   97.11    3.18
  -3  -7 -14  103.22    3.38
   7  -3 -14   95.35    3.13
  -7   3  14   94.68    3.08
   7  -3  15   35.88    1.41
  -3  -7  15   39.49    1.40
   7  -3  15   37.75    1.52
  -3  -7 -15   40.56    1.75
   3   7 -15   37.45    1.45
   3   7  15   36.93    1.52
   3   7  15   35.59    1.43
  -7   3  15   40.59    1.64
  -7   3  15   34.49    1.32
  -3  -7  15   39.06    1.56
   7  -3 -15   35.98    1.40
  -7   3 -15   39.13    1.38
  -3  -7  16   64.35    2.42
   3   7  16   68.19    2.42
   3   7  16   71.74    2.32
  -3  -7 -16   73.20    2.69
  -7   3 -16   62.18    2.25
  -7   3  16   64.18    2.48
  -7   3  16   65.75    2.20
   7  -3  16   69.80    2.40
  -3  -7  16   67.22    2.28
   3   7  17   12.48    0.77
  -3  -7  17   13.26    0.76
  -3  -7 -17   12.41    1.26
  -3  -7  17    9.67    0.84
   3   7  17   11.42    0.84
   7  -3 -17   11.96    1.91
   7  -3  17   11.71    0.83
  -7   3 -17   10.98    0.72
  -7   3  17   10.06    0.90
  -7   3  17   11.15    0.63
  -3  -7 -17   10.46    0.79
  -7   3 -18    3.44    0.56
  -3  -7 -18    3.23    1.17
   7  -3 -18    5.44    1.79
   3   7  18    3.76    0.62
  -7   3  18    3.48    0.45
  -3  -7  18    2.68    0.62
  -7   3  18    2.79    0.70
   3   7  18    3.23    0.58
  -3  -7  18    5.02    0.57
   7  -3  18    3.84    0.60
  -3  -7 -18    3.30    0.64
  -3  -7 -19    7.68    1.41
  -3  -7 -19    8.01    0.74
  -7   3 -19    7.80    0.59
   7  -3 -19    7.59    1.97
  -3  -7  19    8.90    0.68
  -7   3  19    8.10    0.53
   3   7  19    7.76    0.69
  -3  -7 -20    5.59    1.39
   7  -3  20    7.55    0.72
   3   7  20    6.26    0.60
  -7   3 -20    6.18    0.54
   7  -3 -20    7.94    1.96
  -3  -7 -20    6.82    0.68
  -3  -7 -21    1.74    1.31
   3   7  21    3.15    0.50
  -7   3 -21    3.01    0.44
   7  -3  21    3.10    0.57
  -3  -7 -21    2.95    0.57
   7  -3  22    0.71    0.47
  -3  -7 -22    1.30    1.21
   3   7  22    0.56    0.38
  -3  -7 -22    0.24    0.46
   3   7  23    0.67    0.29
  -3  -7 -23   -0.40    0.99
   7  -3  23    0.09    0.38
   7  -2   0    0.44    0.24
   7  -2   0    0.23    0.23
   2   7   0    0.09    0.23
  -2  -7   1  791.87   23.94
   7  -2   1  801.55   23.99
   2   7  -1  825.37   24.00
   2   7   1  801.43   23.97
   7  -2   1  854.49   24.01
   7  -2  -1  807.55   23.99
   7  -2  -1  841.69   24.01
   2   7   2    6.32    0.24
   2   7   2    6.15    0.27
  -2  -7   2    5.50    0.26
   7  -2   2    6.48    0.39
   7  -2   2    5.28    0.32
   2   7  -2    6.88    0.39
  -2  -7   3 4013.46  118.91
   2   7   3 3905.51  118.88
   2   7   3 4085.98  118.90
   7  -2   3 4099.21  118.92
   2   7  -3 4191.86  118.96
   7  -2  -4    1.48    0.28
   7  -2   4    1.76    0.20
   2   7   4    2.03    0.21
  -2  -7   4    1.81    0.24
  -2  -7   5  160.97    5.12
   7  -2  -5  175.14    5.14
   7  -2   5  172.65    5.08
   7  -2   5  176.49    5.16
   2   7   5  165.06    5.11
  -2  -7   6  423.63   12.56
   2   7   6  414.47   12.55
   2   7  -6  434.73   12.60
   7  -2  -6  428.21   12.56
   7  -2   6  406.23   12.49
   7  -2   6  434.78   12.59
  -7   2   6  436.82   12.61
  -7   2   7   16.96    0.77
   2   7  -7   18.15    0.76
   7  -2  -7   17.22    0.68
   2   7   7   17.25    0.70
  -2  -7   7   15.79    0.71
   7  -2   7   15.47    0.73
   7  -2  -8    6.02    0.40
  -2  -7   8    6.01    0.48
   7  -2   8    5.77    0.50
   2   7  -8    6.13    0.51
  -7   2   8    5.77    0.57
   2   7   8    5.90    0.45
   7  -2  -9  716.38   21.48
  -2  -7   9  724.73   21.54
   7  -2   9  707.85   21.53
   2   7  -9  746.89   21.56
   2   7   9  733.55   21.53
  -7   2   9  708.62   21.58
   2   7 -10   72.23    2.45
   7  -2 -10   68.57    2.32
   7  -2  10   76.15    2.42
   2   7  10   77.80    2.44
  -7   2 -10   73.57    2.37
  -2  -7  10   74.02    2.45
  -7   2  10   77.66    2.52
   2   7 -11  229.78    7.22
  -7   2  11  246.33    7.30
   2   7  11  250.36    7.23
   7  -2  11  246.75    7.21
  -7   2 -11  241.89    7.17
  -2  -7  11  245.17    7.24
  -2  -7  12  115.96    3.56
   7  -2  12  113.63    3.63
  -7   2 -12  104.35    3.53
   2   7  12  110.27    3.58
  -2  -7 -12  114.31    3.55
  -7   2 -12  110.74    3.56
  -7   2  12  118.15    3.74
   2   7  12  116.45    3.67
   7  -2  12  115.67    3.59
  -2  -7 -12  119.51    3.71
   2   7 -12  111.68    3.66
   7  -2 -12  111.16    3.54
  -2  -7  12  118.33    3.68
   2   7 -13   63.14    2.14
  -7   2  13   68.50    2.41
  -2  -7  13   64.82    2.34
   7  -2 -13   69.48    2.20
   7  -2  13   67.41    2.26
  -2  -7  13   65.88    2.20
  -7   2  13   66.74    2.15
   2   7  13   64.02    2.23
   2   7 -13   66.11    2.30
  -7   2 -13   66.20    2.18
  -7   2 -13   65.76    2.19
   2   7  13   69.57    2.33
  -2  -7 -13   72.91    2.42
  -2  -7 -14    1.90    0.79
   2   7 -14    2.87    0.51
  -2  -7  14    1.78    0.55
   7  -2  14    3.03    0.50
  -7   2  14    3.15    0.67
   2   7 -14    4.16    1.33
   7  -2 -14    3.87    1.16
  -2  -7  14    3.23    0.49
  -7   2  14    2.91    0.40
   2   7  14    2.25    0.49
  -7   2 -14    2.69    0.45
   2   7 -14    3.07    0.39
   7  -2 -14    3.18    0.49
   2   7  14    1.52    0.55
  -2  -7  15  150.72    4.58
  -2  -7  15  146.71    4.73
  -7   2 -15  152.02    4.57
   2   7  15  148.92    4.72
   2   7 -15  142.70    4.65
  -7   2  15  141.77    4.78
  -2  -7 -15  146.47    4.88
   2   7 -15  145.27    4.52
   7  -2  15  138.24    4.62
   2   7  15  146.63    4.61
  -7   2  15  146.00    4.53
   2   7  16   17.98    0.92
  -2  -7 -16   18.66    1.38
  -7   2  16   16.67    1.06
  -7   2  16   16.96    0.81
  -7   2 -16   18.47    0.87
  -2  -7  16   18.67    0.90
  -2  -7  16   19.39    1.04
   7  -2 -16   19.58    1.88
   2   7  16   17.40    1.01
  -2  -7  17    1.47    0.54
  -7   2  17    0.65    0.66
   2   7  17    1.10    0.56
  -7   2  17    1.19    0.43
  -2  -7 -17    0.84    0.60
   7  -2 -17   -0.78    1.64
  -2  -7 -17    2.72    1.10
   2   7  17    0.12    0.57
  -7   2 -17    0.64    0.51
  -2  -7  17    0.80    0.59
  -7   2  18    8.07    0.84
  -7   2  18   10.48    0.60
   2   7  18    9.28    0.73
   7  -2  18    8.99    0.81
  -2  -7 -18   10.91    0.77
  -2  -7  18   10.69    0.73
   7  -2 -18   12.96    2.00
  -2  -7  18    9.23    0.79
   2   7  18    8.50    0.78
  -2  -7 -18   10.91    1.36
   7  -2  18   10.23    0.77
  -7   2 -18   11.59    0.70
   7  -2  19    9.12    0.80
   2   7  19    8.55    0.69
  -2  -7 -19    9.26    0.75
  -2  -7  19    9.13    0.69
  -2  -7 -19   10.25    1.48
   7  -2 -19    9.31    1.98
  -7   2 -19    9.56    0.67
  -7   2  19    9.02    0.57
  -2  -7 -20    8.34    0.68
   7  -2 -20    7.50    1.96
  -2  -7 -20    6.80    1.38
   2   7  20    6.98    0.61
  -7   2 -20    7.62    0.58
   7  -2  20    7.72    0.74
  -2  -7 -21   -0.04    1.27
   7  -2  21    1.11    0.54
  -7   2 -21    1.37    0.44
  -2  -7 -21    1.49    0.54
   2   7  21    1.69    0.46
   7  -2  22    4.99    0.55
  -2  -7 -22    4.54    1.31
   2   7  22    3.82    0.42
   7  -2  23    1.69    0.40
   2   7  23    1.68    0.30
   7  -1   0   78.31    2.33
   1   7   0   73.86    2.32
   7  -1   0   75.56    2.34
   7  -1   1 1301.83   36.59
   1   7   1 1287.93   36.56
   7  -1  -1 1317.00   36.58
  -1  -7   1 1198.35   36.51
   7  -1  -1 1278.47   36.59
   7  -1   1 1250.57   36.58
   1   7  -1 1199.26   36.58
   1   7   2    7.94    0.31
   7  -1   2    5.76    0.40
   7  -1   2    7.67    0.35
  -1  -7   2    7.74    0.29
   1   7   2    8.83    0.29
   1   7  -2    5.87    0.40
   1   7   3 2090.11   60.66
   7  -1   3 2121.12   60.68
   1   7   3 1992.76   60.64
  -1  -7   3 2123.72   60.66
   1   7  -3 1945.49   60.71
  -1  -7   4    0.26    0.21
   7  -1  -4    0.40    0.26
   1   7   4    0.19    0.19
   7  -1   4    0.32    0.17
   7  -1   5  933.47   29.83
  -1  -7   5 1021.70   29.80
   7  -1  -5 1038.68   29.82
   7  -1   5 1009.04   29.76
   1   7   5 1015.50   29.80
   1   7  -6   48.77    1.66
   7  -1   6   49.15    1.65
   7  -1  -6   46.89    1.62
   7  -1   6   50.79    1.53
  -7   1   6   50.65    1.68
  -1  -7   6   50.16    1.62
   1   7   6   52.48    1.62
   1   7  -7   36.82    1.27
  -1  -7   7   35.27    1.23
  -7   1   7   35.62    1.28
   1   7   7   34.31    1.22
   7  -1   7   34.39    1.25
   7  -1  -7   36.02    1.20
   1   7  -8  232.58    6.97
   7  -1  -8  227.20    6.90
   7  -1   8  230.94    6.97
  -7   1   8  229.84    6.99
   1   7   8  223.89    6.94
  -1  -7   8  232.18    6.95
   1   7  -9   36.45    1.39
   1   7   9   38.96    1.37
   7  -1  -9   38.42    1.30
   7  -1   9   41.57    1.40
  -1  -7   9   36.98    1.37
  -7   1   9   37.41    1.43
   7  -1 -10  356.25   10.96
  -1  -7  10  371.66   11.05
  -7   1  10  379.95   11.12
   7  -1  10  368.22   11.04
   1   7  10  361.54   11.05
  -7   1 -10  371.92   10.99
   1   7 -10  362.68   11.05
  -7   1  11   18.19    0.95
  -7   1 -11   16.30    0.71
   7  -1 -11   15.59    0.67
  -1  -7  11   18.38    0.87
   7  -1  11   16.20    0.83
   1   7 -11   17.17    0.85
   1   7  12  124.93    3.80
  -1  -7 -12  125.79    3.85
   7  -1 -12  117.98    3.67
   7  -1  12  123.67    3.77
  -7   1 -12  112.78    3.67
  -7   1  12  118.88    3.87
   1   7 -12  114.13    3.78
  -1  -7  12  123.71    3.81
  -7   1 -12  112.46    3.67
  -1  -7 -12  113.08    3.67
  -1  -7  12  123.31    3.70
  -7   1  13    5.22    0.43
   1   7  13    5.40    0.52
  -1  -7  13    5.89    0.61
   1   7 -13    5.43    0.56
  -7   1 -13    5.54    0.49
  -7   1  13    5.49    0.70
   1   7 -13    5.98    0.42
   7  -1 -13    6.78    1.14
  -1  -7 -13    4.91    0.74
   7  -1 -13    5.58    0.50
   1   7 -13    5.91    1.21
   7  -1  13    4.79    0.56
  -1  -7  13    5.50    0.52
   1   7  13    6.11    0.62
  -1  -7  14  174.91    5.14
   1   7  14  163.05    5.14
  -7   1  14  163.00    5.34
   1   7 -14  161.22    5.21
   7  -1 -14  180.92    5.73
   1   7 -14  151.37    5.06
  -1  -7 -14  179.08    5.41
   7  -1  14  167.17    5.21
  -7   1 -14  164.96    5.12
  -7   1  14  162.54    5.09
  -1  -7  14  166.72    5.27
   7  -1 -14  168.71    5.12
   1   7  14  172.31    5.27
   7  -1  15    0.24    0.43
  -7   1 -15    0.37    0.45
  -7   1  15    0.40    0.39
  -1  -7 -15    0.33    0.88
   1   7 -15    0.72    0.36
  -7   1  15    0.41    0.62
  -1  -7  15    0.91    0.56
   1   7  15   -0.12    0.46
  -1  -7  15    0.33    0.49
   1   7  15   -0.31    0.55
   7  -1 -15   -0.56    1.32
   1   7 -15    0.19    0.45
   7  -1  16  119.30    4.14
   1   7  16  129.45    4.27
  -7   1  16  125.09    4.32
  -1  -7 -16  136.64    4.52
   1   7 -16  129.20    4.04
  -7   1  16  129.86    4.06
  -1  -7  16  132.30    4.27
   1   7  16  129.82    4.12
  -7   1 -16  135.72    4.11
   7  -1  16  133.96    4.17
  -1  -7  16  129.23    4.11
   7  -1 -17   19.58    2.06
  -7   1 -17   16.65    0.89
   1   7  17   17.97    0.92
  -1  -7  17   18.79    1.03
  -1  -7  17   18.00    0.92
   1   7  17   17.01    1.01
   7  -1  17   18.97    1.00
  -1  -7 -17   18.40    1.47
  -7   1  17   15.05    1.06
  -7   1  17   17.85    0.81
  -7   1 -18    1.76    0.55
  -1  -7 -18    0.55    1.28
   1   7  18    1.65    0.59
  -7   1  18    1.53    0.67
   1   7  18    0.66    0.55
  -1  -7  18    1.59    0.59
  -1  -7 -18    1.47    0.62
  -7   1  18    2.04    0.44
   7  -1  18    0.97    0.63
  -1  -7  18    2.43    0.59
   7  -1 -18    0.43    1.70
  -1  -7 -19    2.31    0.62
  -7   1 -19    2.34    0.53
   7  -1  19    2.39    0.68
  -7   1  19    3.12    0.45
  -1  -7  19    3.17    0.57
   7  -1 -19    1.55    1.85
   1   7  19    2.25    0.54
  -1  -7 -19    4.16    1.42
  -7   1 -20    3.34    0.55
   7  -1  20    3.04    0.68
   7  -1 -20    2.68    1.73
  -1  -7 -20    4.08    0.63
   1   7  20    3.86    0.50
  -1  -7 -20    2.51    1.40
  -1  -7  20    4.06    0.59
   7  -1  21   24.83    1.08
  -1  -7 -21   25.83    1.04
   1   7  21   22.16    0.95
  -1  -7 -21   23.34    1.83
  -7   1 -21   22.63    0.98
  -7   1 -22    7.15    0.49
   1   7  22    6.61    0.46
   7  -1  22    8.16    0.59
  -1  -7 -22    6.71    1.41
  -1  -7 -23    0.61    1.12
   7  -1  23    0.47    0.40
   1   7  23    0.15    0.27
   7  -1  24    1.72    0.31
   0   7   0    1.58    0.23
   7   0   0    0.25    0.24
   7   0  -1 3621.93  104.91
   0   7   1 3493.37  104.90
   7   0   1 3550.56  104.93
   0   7  -1 3551.68  104.93
   0  -7  -2  230.68    6.42
   7   0   2  224.19    6.41
   0   7   2  215.53    6.38
   0   7   2  203.50    6.36
   0  -7   2  204.01    6.36
   7   0  -2  224.14    6.41
   7   0   2  230.13    6.44
   0   7  -2  222.21    6.44
   0  -7  -3   27.40    0.95
   0   7  -3   29.21    0.99
   7   0   3   29.16    0.93
   0   7   3   27.61    0.88
   7   0   3   29.18    1.00
   0  -7   3   29.44    0.91
   0   7   3   29.34    0.91
   7   0   4  225.04    6.83
   0  -7  -4  227.74    6.85
   0  -7   4  232.31    6.84
   0   7   4  232.22    6.84
   7   0   5  226.06    6.53
   0  -7  -5  209.68    6.48
   7   0   5  217.42    6.46
   0  -7   5  217.58    6.51
   0   7   5  216.99    6.51
   0   7  -6   92.96    2.95
   0   7   6   88.24    2.90
   7   0   6   92.64    2.92
  -7   0   6   98.81    2.96
   7   0   6   94.66    2.81
   0  -7   6   95.45    2.90
   7   0  -7   95.06    2.87
   0  -7   7   90.65    2.79
   0   7   7   91.95    2.89
   7   0   7   88.74    2.89
   0  -7   7   92.10    2.89
  -7   0   7   95.61    2.94
   0   7  -7   97.05    2.93
   0   7  -8  115.60    3.54
   7   0  -8  113.52    3.48
   0  -7   8  107.48    3.39
   7   0   8  116.82    3.52
   0  -7   8  114.81    3.51
  -7   0   8  115.70    3.57
   0   7   8  115.28    3.51
   0  -7   9    0.81    0.40
   0   7   9    0.55    0.42
   7   0  -9    0.60    0.29
   0  -7   9    1.09    0.17
   0   7  -9    1.03    0.42
   7   0   9    1.08    0.42
  -7   0   9    1.30    0.50
   0   7 -10   35.97    1.29
   0  -7  10   34.01    1.28
   7   0 -10   31.88    1.16
  -7   0 -10   31.24    1.16
  -7   0  10   36.37    1.37
   0   7  10   35.59    1.28
   7   0  10   33.74    1.27
   0   7  11  242.73    6.91
  -7   0  11  239.50    6.96
  -7   0 -11  209.36    6.77
   0   7 -11  228.40    6.89
   7   0  11  231.77    6.89
   7   0 -11  207.59    6.76
   7   0  11  239.58    6.90
   0  -7  11  229.59    6.89
   0  -7 -12   55.02    1.87
  -7   0  12   57.67    2.06
   7   0  12   55.30    1.99
  -7   0 -12   54.05    1.87
   7   0 -12   56.35    1.87
   0   7 -12   57.08    1.98
   0  -7  12   57.36    2.00
   7   0  12   55.30    1.96
   7   0 -12   64.16    2.42
  -7   0 -12   56.90    1.85
   0  -7 -12   60.08    2.07
   0   7  12   58.59    2.02
   7   0 -13   18.88    1.43
   0   7  13   15.29    0.85
   0  -7 -13   14.99    0.99
   7   0  13   14.78    0.81
  -7   0 -13   14.24    0.71
  -7   0  13   14.15    0.68
  -7   0  13   15.27    0.92
   0   7 -13   14.01    0.64
   0  -7  13   16.30    0.85
   7   0  13   14.59    0.84
   0   7 -13   15.12    0.79
   0   7 -13   14.94    1.40
   7   0 -13   15.43    0.73
   0   7  13   15.10    0.73
   7   0 -14   -0.55    1.27
   0  -7  14    0.30    0.44
   0  -7  14    0.55    0.53
  -7   0 -14    0.47    0.42
   0   7 -14    0.50    0.34
  -7   0 -14    0.81    0.69
   0   7 -14    0.18    0.46
   7   0  14    0.11    0.45
   7   0  14    0.31    0.51
   7   0  14    1.10    0.53
   0   7  14    0.77    0.54
   0   7 -14   -0.81    1.19
  -7   0  14    0.44    0.38
   0   7  14    1.06    0.43
   0  -7 -14    0.48    0.78
  -7   0  14    0.72    0.63
   7   0  15   72.67    2.49
  -7   0  15   75.05    2.39
   0   7  15   75.47    2.44
   0  -7  15   73.98    2.44
   0   7 -15   73.07    2.36
   7   0  15   70.88    2.55
   7   0  15   70.52    2.51
   0   7  15   72.55    2.59
  -7   0 -15   71.91    2.43
   0   7 -15   70.36    2.48
   0  -7 -15   75.16    2.79
   0  -7  15   71.09    2.56
  -7   0 -15   76.50    2.73
  -7   0  15   75.27    2.65
   7   0 -16   53.10    2.73
   0  -7  16   48.92    1.78
   0  -7  16   48.36    1.89
  -7   0  16   47.97    1.97
  -7   0 -16   51.04    1.77
  -7   0  16   50.11    1.72
   7   0  16   47.59    1.88
   0  -7 -16   56.93    2.26
   0   7 -16   49.76    1.69
   7   0  16   47.99    1.82
   0   7  16   49.77    1.76
   7   0  16   51.96    1.85
   0   7  16   50.22    1.93
  -7   0 -16   47.56    2.18
   0  -7 -17    2.70    1.18
   0  -7  17    1.50    0.57
  -7   0 -17    2.32    1.09
   0   7  17    2.11    0.63
   7   0  17    2.35    0.64
   0  -7  17    3.07    0.60
   7   0  17    2.28    0.57
   0   7  17    2.04    0.53
  -7   0  17    1.75    0.67
  -7   0 -17    1.78    0.54
  -7   0  17    2.65    0.47
   7   0 -17    3.86    1.74
   0  -7  18   29.74    1.34
   7   0 -18   33.79    2.55
   0   7  18   28.99    1.21
   0   7  18   29.28    1.34
   0  -7 -18   29.78    1.26
   0  -7 -18   31.13    1.91
  -7   0  18   29.19    1.15
  -7   0 -18   30.74    1.83
   0  -7  18   30.24    1.24
  -7   0  18   28.07    1.40
  -7   0 -18   28.90    1.23
   7   0  18   31.39    1.31
   7   0  18   29.36    1.32
   0  -7 -19   21.78    1.78
   7   0  19   21.79    1.09
   0   7  19   20.29    0.96
   0  -7 -19   21.52    1.02
  -7   0 -19   21.32    0.98
   0  -7  19   22.10    1.00
   0   7  20   15.93    0.81
   0  -7  20   17.55    0.89
  -7   0 -20   17.28    0.87
   0  -7 -20   16.71    1.69
   0  -7 -20   19.17    0.92
   7   0  20   17.92    0.94
  -7   0 -21    3.36    0.51
   0   7  21    4.01    0.45
   0  -7 -21    3.97    1.55
   7   0  21    3.67    0.59
   0  -7 -22    7.77    1.47
   0   7  22    5.95    0.43
  -7   0 -22    6.03    0.51
   7   0  22    7.10    0.60
   7   0  23    0.15    0.40
   0  -7 -23    0.14    1.14
   7   0  24    0.42    0.29
   1  -7   0   19.11    0.73
   7   1   0   22.67    0.73
   7   1   1  129.58    3.44
   7   1  -1  124.08    3.42
   1  -7  -2   11.73    0.48
  -1   7   2   11.15    0.39
   1  -7   2   11.72    0.39
   7   1   2   10.70    0.50
   7   1  -2   11.69    0.44
   1  -7  -3  661.82   19.37
   1  -7   3  660.77   19.33
  -1   7   3  635.26   19.34
  -1   7  -3  660.54   19.40
   1  -7   4  372.70   10.39
  -1   7   4  375.92   10.40
   7   1   4  353.57   10.37
   1  -7  -4  370.37   10.40
  -1   7   5  432.85   12.71
   1  -7  -5  444.35   12.69
   7   1   5  425.23   12.72
   7   1   5  415.42   12.65
   1  -7   5  425.44   12.70
   7   1   6    0.69    0.30
  -1   7  -6    0.32    0.31
   1  -7   6    0.45    0.24
   1  -7   6    1.15    0.19
   1  -7  -6    0.31    0.20
  -1   7   6    0.14    0.28
   7   1   6    0.61    0.11
  -1   7   7   18.46    0.75
  -1   7  -7   17.23    0.78
   7   1   7   20.54    0.77
   1  -7   7   18.61    0.65
   1  -7   7   18.81    0.75
   1  -7  -7   18.30    0.66
  -1   7  -8  124.57    3.82
   1  -7  -8  117.34    3.69
  -1   7   8  122.92    3.81
   1  -7   8  130.22    3.80
   7   1   8  128.17    3.80
   1  -7   8  120.19    3.70
  -1   7  -9  198.50    5.94
  -1   7   9  200.15    5.92
   1  -7   9  190.14    5.80
   1  -7   9  199.16    5.91
   7   1   9  191.08    5.92
   7   1  -9  187.99    5.86
   1  -7  10  106.19    3.35
  -1   7 -10  114.18    3.51
   1  -7  10  116.36    3.50
  -1   7  10  107.51    3.51
  -7  -1 -10  109.67    3.39
   7   1 -10  109.28    3.41
   7   1  10  115.23    3.50
   7   1 -11   98.96    3.23
   1  -7  11  110.31    3.36
  -7  -1 -11  102.05    3.22
   7   1  11  105.23    3.35
  -1   7  11  107.21    3.38
  -1   7 -11  109.46    3.36
   7   1 -12    4.78    1.09
   7   1  12    4.94    0.58
   7   1 -12    4.57    0.45
   7   1  12    3.33    0.49
  -7  -1 -12    3.70    0.42
   1  -7  12    4.59    0.54
   7   1 -12    4.47    0.33
   1  -7 -12    3.32    0.63
   1  -7 -12    4.00    0.42
  -1   7 -12    4.33    0.53
  -1   7  12    5.28    0.58
  -7  -1 -13   10.41    0.62
   1  -7 -13   11.37    0.65
   7   1  13   11.99    0.76
   7   1 -13   12.29    1.34
  -7  -1 -13   12.13    0.86
   1  -7  13   10.82    0.73
  -1   7  13   12.36    0.77
  -7  -1  13   11.81    0.59
  -1   7 -13   11.11    0.55
   7   1  13   10.84    0.70
  -1   7 -13   10.44    0.72
   7   1  13   10.76    0.75
   1  -7 -13   11.66    0.93
  -1   7  13    9.79    0.60
  -1   7 -14   53.14    1.93
   1  -7 -14   51.59    2.14
  -7  -1 -14   52.58    1.85
  -7  -1  14   55.24    1.82
  -7  -1 -14   57.70    2.11
   7   1  14   53.02    1.92
   7   1  14   51.35    1.96
   1  -7  14   55.65    1.98
  -1   7 -14   66.37    2.54
  -1   7  14   51.76    1.83
   7   1  14   56.28    1.96
  -1   7  14   53.35    1.99
  -1   7 -14   53.35    1.79
   7   1 -14   65.87    2.66
  -1   7  15   11.14    0.65
   7   1  15   11.98    0.77
  -1   7 -15   11.64    0.60
  -7  -1 -15   10.94    0.99
  -1   7 -15   10.97    0.71
  -7  -1 -15   11.83    0.70
   7   1 -15   12.75    1.67
   7   1  15    9.98    0.79
   1  -7 -15   11.47    1.14
  -7  -1  15   10.88    0.62
  -1   7  15   10.97    0.83
   1  -7  15   10.38    0.78
   7   1  15   10.70    0.73
   1  -7 -16   23.06    1.53
  -7  -1 -16   20.34    0.97
   1  -7  16   20.08    1.08
   7   1  16   21.73    1.04
  -7  -1 -16   19.38    1.37
  -7  -1  16   23.28    0.92
  -1   7  16   19.96    1.10
  -1   7 -16   21.41    0.87
  -1   7  16   20.64    0.94
   7   1  16   19.78    1.01
   1  -7  16   20.51    1.00
   7   1  16   21.40    1.08
   7   1  17    1.96    0.64
  -7  -1 -17    1.12    1.02
  -7  -1 -17    1.46    0.56
  -1   7  17    1.64    0.51
   7   1  17    2.15    0.59
   1  -7  17    2.20    0.59
  -7  -1  17    2.11    0.48
  -1   7  17    1.28    0.62
   1  -7  17    1.17    0.58
  -1   7 -17    1.39    0.41
   7   1 -17    1.13    1.74
   1  -7 -17    2.73    1.27
   1  -7 -18    2.73    1.31
  -7  -1 -18    3.85    1.14
  -7  -1  18    2.44    0.50
  -1   7  18    2.01    0.62
   7   1 -18    2.42    1.84
  -7  -1 -18    2.59    0.56
   7   1  18    3.21    0.70
  -1   7  18    2.32    0.50
   7   1  18    3.16    0.60
   1  -7  18    3.41    0.61
   1  -7  18    2.41    0.59
   1  -7 -18    2.74    0.62
   1  -7  19    1.49    0.57
   7   1  19    0.23    0.63
  -7  -1 -19    1.12    0.55
  -1   7  19    0.83    0.44
  -7  -1 -19   -0.55    1.17
   1  -7 -19    0.52    1.41
   1  -7 -19    0.67    0.57
  -1   7  20    1.05    0.43
  -7  -1 -20    1.11    0.53
   1  -7 -20    1.12    1.47
   1  -7 -20    1.64    0.59
   7   1  20    1.11    0.62
   1  -7  20    1.37    0.54
  -7  -1 -21    1.18    0.48
  -1   7  21    1.56    0.38
   1  -7  21    1.16    0.51
   7   1  21    0.76    0.56
  -1   7  22    4.18    0.37
   1  -7 -22    4.88    1.41
   7   1  22    4.90    0.55
  -7  -1 -22    4.77    0.49
   1  -7 -23    0.57    1.13
   7   1  23    0.41    0.40
   7   1  24    0.57    0.30
   7   2   0    0.65    0.24
   2  -7   0    0.41    0.25
  -2   7   1  873.37   26.18
   2  -7   1  885.13   26.25
   7   2  -1  916.01   26.22
   2  -7   2   23.07    0.78
   2  -7   2   22.40    0.70
   2  -7  -2   21.36    0.78
   7   2  -2   21.36    0.73
  -2   7   2   21.94    0.71
   2  -7   3   39.00    1.17
   2  -7  -3   36.54    1.21
  -2   7   3   36.28    1.19
  -2   7   4  199.53    6.08
   2  -7   4  204.03    6.07
   2  -7  -4  204.94    6.09
   7   2   5 1077.10   33.47
  -2   7   5 1144.37   33.53
   7   2   5 1164.61   33.54
   2  -7  -5 1148.16   33.52
   2  -7   5 1173.05   33.52
   2  -7   5 1142.89   33.51
  -2   7  -6   63.60    2.14
   2  -7  -6   68.26    2.06
  -2   7   6   70.54    2.11
   2  -7   6   67.14    2.05
   7   2   6   63.38    1.99
   7   2   6   70.54    2.11
   2  -7   6   67.04    2.09
   2  -7   7   41.33    1.36
   7   2   7   38.97    1.44
   2  -7  -7   44.24    1.37
   2  -7   7   43.57    1.43
  -2   7  -7   43.36    1.47
  -2   7   7   44.11    1.44
  -2   7   8  218.95    6.67
   2  -7   8  221.23    6.65
   7   2   8  200.27    6.65
  -2   7  -8  226.67    6.68
   2  -7   8  225.90    6.58
   2  -7  -8  218.61    6.57
  -2   7  -9  286.93    8.88
   2  -7   9  303.37    8.86
   7   2   9  311.66    8.86
  -2   7   9  317.02    8.88
   2  -7  -9  276.14    8.74
   2  -7   9  291.97    8.76
   2  -7  10   26.43    1.08
  -2   7  10   26.36    1.11
   7   2  10   27.42    1.10
   7   2 -10   27.12    0.99
   2  -7  10   26.80    0.93
  -7  -2 -10   26.91    0.94
   7   2  11   24.17    1.01
  -2   7 -11   25.53    1.01
   2  -7  11   23.00    1.01
   2  -7  11   22.03    0.82
  -2   7  11   24.28    1.03
   7   2 -11   22.75    0.86
  -7  -2  12   80.44    2.44
   2  -7 -12   72.08    2.44
  -7  -2 -12   73.41    2.45
   7   2 -12   90.20    3.09
   7   2 -12   69.50    2.40
   2  -7  12   77.04    2.57
   7   2  12   78.22    2.52
  -2   7  12   80.52    2.59
   2  -7  12   78.80    2.47
   2  -7 -12   81.35    2.67
   7   2  12   81.67    2.58
  -2   7 -12   71.62    2.54
   2  -7 -13    0.60    0.42
   2  -7 -13    0.41    0.71
   7   2  13    0.49    0.49
  -2   7  13    0.87    0.55
  -7  -2  13    0.62    0.37
  -2   7 -13    0.99    0.47
  -2   7 -13    1.10    1.00
   2  -7  13    0.59    0.48
  -7  -2 -13    0.97    0.59
  -2   7  13    0.54    0.36
   7   2  13    0.67    0.50
  -7  -2 -13    0.87    0.41
  -2   7 -13    0.78    0.32
   7   2 -13   -0.08    1.15
   7   2 -14   24.90    1.83
  -7  -2 -14   22.76    1.19
   7   2  14   24.21    1.05
  -2   7 -14   26.06    1.62
   2  -7 -14   23.86    1.37
  -2   7 -14   21.50    0.88
  -2   7  14   22.15    1.09
   7   2  14   23.84    1.10
  -7  -2 -14   22.47    0.97
  -7  -2  14   21.59    0.92
   7   2  14   22.50    1.08
   2  -7  14   23.66    1.10
  -2   7  14   22.73    0.94
  -2   7 -14   23.34    1.03
  -2   7  15    5.91    0.67
  -7  -2 -15    7.57    0.61
  -2   7 -15    6.29    0.57
  -2   7  15    7.18    0.55
   2  -7 -15    7.18    1.05
   7   2 -15    7.65    1.52
   7   2  15    7.15    0.67
  -7  -2  15    7.06    0.54
   2  -7  15    7.79    0.69
   7   2  15    7.06    0.68
   7   2  15    7.35    0.67
  -7  -2 -15    8.42    0.90
  -2   7 -15    6.85    0.50
  -2   7 -16    0.45    0.39
   7   2  16    0.21    0.50
  -2   7  16   -0.55    0.48
   7   2 -16    1.86    1.61
   2  -7 -16    0.04    1.07
   2  -7  16   -0.39    0.57
   7   2  16    0.74    0.54
  -7  -2  16    0.88    0.42
   7   2  16    0.81    0.59
  -7  -2 -16    0.22    0.83
  -2   7  16    0.10    0.56
  -7  -2 -16    0.53    0.52
   7   2  17    1.32    0.54
   2  -7 -17   -0.13    1.22
   7   2  17    0.76    0.64
  -2   7 -17    0.86    0.40
   2  -7  17   -0.14    0.55
  -7  -2  17    0.92    0.46
  -7  -2 -17    0.22    1.01
  -2   7  17   -0.22    0.49
  -2   7  17    0.48    0.59
  -7  -2 -17    0.43    0.54
   7   2 -17    0.72    1.76
   7   2  17    0.48    0.47
  -2   7  18    7.17    0.58
   7   2  18    7.99    0.75
   7   2  18    7.91    0.71
  -7  -2 -18    9.32    1.31
  -7  -2  18    8.37    0.59
  -2   7  18    6.46    0.73
  -7  -2  18    6.86    0.79
   2  -7  18    7.05    0.68
   7   2 -18    5.68    1.91
  -2   7 -18    7.29    0.54
   2  -7  18    6.22    0.69
  -7  -2 -18    7.63    0.68
   2  -7 -18    8.57    1.49
   7   2  19   -0.12    0.64
   2  -7  19    1.03    0.57
  -7  -2 -19    0.75    1.12
   2  -7 -19    1.41    1.47
  -2   7  19    0.53    0.42
   2  -7 -19    1.00    0.57
  -7  -2 -19    0.23    0.52
   2  -7  20   42.15    1.52
   7   2  20   41.07    1.57
  -2   7  20   38.52    1.41
  -7  -2 -20   41.23    1.51
   2  -7 -21    3.45    1.59
   7   2  21    2.29    0.57
  -7  -2 -21    2.85    0.53
  -2   7  21    2.68    0.38
   2  -7  21    2.80    0.52
  -2   7  22    1.52    0.30
   2  -7 -22    0.89    1.42
  -7  -2 -22    1.04    0.42
   7   2  22    1.01    0.48
   7   2  23    0.37    0.37
   7   2  24    4.08    0.34
   7   3   0  365.13   10.69
   3  -7   0  352.42   10.70
   3  -7   1   17.86    0.64
   7   3  -1   15.89    0.58
   7   3  -2 1380.50   41.66
   3  -7   2 1436.47   41.71
   3  -7  -2 1434.80   41.70
  -3   7   2 1410.34   41.66
  -3   7   3  268.99    8.22
   3  -7  -3  275.26    8.24
   7   3  -3  267.66    8.18
   3  -7   3  285.78    8.20
   3  -7   3  286.51    8.24
   3  -7   4   53.09    1.63
  -3   7   4   51.22    1.64
   3  -7   4   53.10    1.61
   3  -7  -4   48.88    1.65
   3  -7   5   20.52    0.72
   7   3   5   18.30    0.74
   7   3  -5   20.91    0.79
   3  -7   5   20.80    0.72
  -3   7   5   20.01    0.75
   3  -7  -5   19.99    0.74
  -3   7   6  154.42    4.49
   7   3   6  144.06    4.47
   3  -7  -6  157.69    4.45
  -3   7  -6  151.72    4.51
   7   3   6  139.57    4.37
   7   3  -6  144.31    4.50
  -7  -3   6  142.43    4.51
   3  -7   6  147.62    4.44
   3  -7   6  153.91    4.46
   3  -7  -7   27.04    0.92
  -3   7   7   26.81    1.00
   3  -7   7   27.22    0.97
   7   3  -7   25.90    1.01
  -7  -3   7   25.80    1.03
   3  -7   7   27.75    0.93
  -3   7  -7   28.94    1.03
   7   3   7   23.62    0.98
   7   3  -8   49.71    1.73
  -3   7  -8   51.20    1.75
  -3   7   8   53.35    1.74
   7   3   8   46.87    1.72
   3  -7   8   51.72    1.65
   3  -7  -8   51.89    1.64
  -7  -3   8   52.59    1.78
   3  -7   8   53.96    1.71
   3  -7  -9   15.25    0.57
   3  -7   9   13.60    0.69
  -7  -3   9   14.45    0.77
   7   3   9   13.92    0.70
   3  -7   9   14.57    0.60
  -3   7   9   13.25    0.74
   7   3  -9   14.64    0.70
  -3   7  -9   14.86    0.72
   3  -7  10    2.56    0.29
  -3   7 -10    2.19    0.44
  -7  -3 -10    2.70    0.23
  -7  -3  10    2.86    0.56
   3  -7  10    2.50    0.46
  -3   7  10    1.86    0.49
   7   3  10    2.57    0.46
   3  -7 -10    2.72    0.23
  -3   7  11   64.49    2.27
   7   3 -11   64.95    2.13
   3  -7  11   66.56    2.11
  -3   7 -11   66.06    2.25
   3  -7  11   66.88    2.24
   7   3  11   67.71    2.25
  -7  -3  11   69.23    2.31
   7   3 -12    3.67    1.17
  -7  -3  12    3.77    0.41
   3  -7  12    3.95    0.45
   7   3  12    3.55    0.55
   3  -7 -12    3.64    0.43
  -3   7  12    4.43    0.61
  -3   7 -12    4.51    0.54
   7   3  12    4.26    0.51
   7   3 -12    3.78    0.33
   3  -7  12    4.02    0.53
  -7  -3 -12    4.19    0.47
  -7  -3  12    3.99    0.61
   7   3 -13    6.64    1.27
  -3   7 -13    5.18    0.57
   3  -7  13    5.80    0.53
  -3   7 -13    5.69    0.42
  -7  -3 -13    4.70    0.70
  -3   7  13    5.45    0.65
   3  -7 -13    6.47    0.52
   3  -7 -13    5.52    0.87
   7   3  13    6.63    0.63
   7   3  13    5.61    0.58
  -7  -3 -13    5.93    0.52
  -7  -3  13    6.18    0.48
   3  -7  13    5.63    0.60
  -3   7  13    5.95    0.45
  -7  -3  13    5.55    0.70
  -7  -3  14   25.45    1.20
  -3   7 -14   24.44    1.05
   7   3  14   22.59    1.05
  -3   7  14   21.23    0.92
  -7  -3 -14   22.24    1.21
  -3   7 -14   26.23    1.64
  -7  -3 -14   24.06    0.99
   3  -7 -14   23.30    1.37
  -3   7  14   21.96    1.13
   7   3  14   23.16    1.09
   3  -7  14   21.30    1.09
  -7  -3  14   24.10    0.95
  -3   7 -14   22.54    0.89
   7   3 -14   26.52    1.88
  -7  -3 -15    1.54    0.50
  -7  -3  15    1.61    0.63
   7   3  15    2.46    0.58
   7   3 -15    4.39    1.54
   7   3  15    2.06    0.59
  -3   7  15    1.73    0.43
   7   3  15    2.21    0.56
  -3   7 -15    1.60    0.47
  -3   7  15    2.35    0.58
  -3   7 -15    2.53    0.39
  -7  -3 -15    2.09    0.77
   3  -7  15    1.81    0.55
   3  -7 -15    3.29    1.04
  -7  -3  15    2.56    0.45
   3  -7 -16  144.83    4.65
  -7  -3  16  124.00    4.29
   3  -7  16  127.20    4.22
   7   3  16  131.40    4.17
  -7  -3  16  126.24    4.04
  -7  -3 -16  129.63    4.40
  -3   7 -16  127.92    4.02
  -3   7  16  128.18    4.26
  -7  -3 -16  133.63    4.10
   7   3  16  125.86    4.21
  -3   7  16  130.80    4.05
   7   3  16  125.23    4.20
   7   3  17   18.08    0.97
   7   3 -17   19.25    2.02
  -3   7  17   14.45    0.99
  -7  -3 -17   17.81    1.35
  -3   7  17   16.13    0.79
  -7  -3 -17   16.32    0.91
  -7  -3  17   18.02    1.06
   7   3  17   15.66    0.89
   3  -7 -17   18.89    1.63
  -7  -3  17   16.84    0.82
  -3   7 -17   15.43    0.74
   7   3  17   17.36    0.97
   3  -7  17   15.66    0.93
  -3   7  18    3.02    0.48
  -7  -3  18    3.21    0.67
  -3   7  18    2.76    0.63
  -3   7 -18    3.21    0.43
   7   3  18    4.18    0.69
  -7  -3 -18    3.38    1.08
   3  -7  18    2.86    0.58
  -7  -3 -18    3.20    0.60
   3  -7 -18    3.10    1.42
   7   3  18    4.54    0.63
  -7  -3 -19    0.24    0.55
   3  -7 -19    0.05    1.52
   3  -7 -19    0.34    0.56
  -3   7  19    0.06    0.39
   7   3  19   -0.09    0.61
  -7  -3 -19    0.41    1.10
   3  -7  20    7.66    0.68
  -7  -3 -20    4.54    1.21
   7   3  20    6.75    0.73
   3  -7 -20    7.34    1.66
  -3   7  20    6.12    0.49
  -7  -3 -20    8.09    0.68
   3  -7 -21    3.87    1.58
  -7  -3 -21    4.86    0.58
   3  -7  21    4.90    0.55
  -7  -3 -21    3.36    1.08
   7   3  21    4.62    0.59
  -3   7  21    4.95    0.39
  -7  -3 -22    0.43    0.42
   3  -7 -22    0.54    1.47
   7   3  22    0.34    0.46
   7   3  23    6.34    0.48
   7   3  24    7.08    0.40
   4  -7   0    0.01    0.25
   4  -7   1 1030.43   29.18
   7   4  -1  956.35   29.14
   7   4  -2    0.14    0.16
   4  -7   2    0.60    0.25
   4  -7   3 1723.56   48.73
   4  -7  -3 1737.25   48.74
  -4   7   3 1686.05   48.71
   4  -7   3 1744.88   48.73
   4  -7  -4  160.95    4.78
  -4   7   4  153.42    4.77
   4  -7   4  161.97    4.74
   4  -7   4  151.13    4.76
   4  -7   4  160.74    4.77
   4  -7   5   32.52    1.08
   7   4   5   30.95    1.10
  -4   7   5   32.93    1.12
   4  -7   5   30.64    1.09
   7   4  -5   32.06    1.16
  -4   7   6   54.92    1.84
   7   4   6   57.86    1.82
   4  -7   6   57.89    1.80
   7   4  -6   53.19    1.86
  -7  -4   6   54.77    1.86
   4  -7   6   60.17    1.81
   4  -7  -6   56.01    1.81
  -7  -4   7  454.49   13.38
   4  -7  -7  441.43   13.31
   4  -7   7  440.39   13.31
   7   4  -7  436.78   13.37
  -4   7  -7  437.35   13.37
   4  -7   7  457.38   13.33
  -4   7   7  458.74   13.37
   7   4   7  449.73   13.34
   4  -7   8  152.07    4.75
   4  -7   8  154.70    4.79
  -4   7   8  159.01    4.83
  -4   7  -8  163.99    4.84
   7   4   8  156.46    4.80
   7   4  -8  158.79    4.82
  -7  -4   8  148.37    4.84
   4  -7  -8  158.44    4.75
  -4   7   9    0.53    0.41
   7   4   9    0.06    0.38
  -7  -4   9    0.43    0.44
   4  -7   9    0.21    0.36
   7   4  -9    0.18    0.41
  -4   7  -9    0.15    0.42
   4  -7  -9    0.33    0.23
   4  -7   9    0.37    0.27
  -4   7 -10   17.53    0.83
   7   4 -10   17.63    0.83
  -7  -4  10   18.69    0.89
   4  -7 -10   18.43    0.67
  -4   7  10   17.85    0.86
   7   4  10   16.36    0.82
   4  -7  10   17.19    0.81
   4  -7  10   16.40    0.70
  -4   7 -11    3.38    0.48
   4  -7  11    2.88    0.49
   4  -7  11    3.32    0.32
   7   4  11    2.61    0.48
  -7  -4 -11    2.49    0.38
  -7  -4  11    3.19    0.55
  -4   7  11    2.66    0.53
   7   4 -11    2.82    1.04
  -7  -4 -12  126.51    4.23
  -4   7 -12  134.97    4.23
   7   4  12  140.69    4.21
   4  -7 -12  138.20    4.13
   4  -7  12  133.45    4.14
   7   4  12  136.59    4.23
  -7  -4  12  139.13    4.31
   7   4 -12  124.89    4.10
   4  -7  12  137.81    4.24
   4  -7  12  128.48    4.10
  -4   7  12  137.77    4.28
  -7  -4  12  131.37    4.11
  -7  -4 -12  127.86    4.13
  -4   7  13    0.98    0.34
   7   4  13    0.09    0.51
  -7  -4 -13    0.28    0.42
  -7  -4 -13    0.04    0.57
   4  -7  13    0.52    0.48
  -4   7  13    0.74    0.52
  -7  -4  13    0.34    0.37
   7   4 -13    0.68    1.30
   7   4  13   -0.08    0.52
  -7  -4  13    0.15    0.57
   4  -7 -13    0.51    0.39
  -4   7 -13    0.68    0.46
   4  -7  13    0.59    0.42
  -7  -4 -14   16.72    1.03
  -7  -4  14   17.37    1.00
   4  -7 -14   17.42    0.82
  -4   7  14   18.30    1.00
   4  -7  14   18.05    0.92
   7   4  14   16.58    0.91
  -4   7 -14   15.62    0.86
  -4   7  14   15.99    0.76
   4  -7  14   16.45    0.82
  -7  -4  14   17.76    0.79
  -7  -4 -14   17.69    0.83
   4  -7 -14   18.31    1.24
   7   4  14   16.77    0.91
  -4   7 -14   16.56    0.73
  -7  -4  15    2.15    0.64
  -4   7  15    1.10    0.41
   4  -7  15    1.41    0.52
  -7  -4 -15    2.48    0.76
   4  -7  15    1.67    0.53
   7   4  15    1.06    0.57
   7   4  15    2.32    0.57
  -7  -4 -15    1.73    0.49
  -4   7 -15    1.65    0.39
  -4   7 -15    2.03    0.47
  -7  -4  15    2.13    0.45
   7   4 -15    1.78    1.52
   4  -7 -15    1.26    1.04
  -4   7  15    2.17    0.59
   7   4  15    1.70    0.58
   7   4  16   12.89    0.89
   7   4  16   15.66    0.90
   7   4 -16   16.22    1.96
  -4   7  16   13.59    0.71
  -7  -4 -16   16.17    1.20
   7   4  16   15.16    0.91
  -4   7 -16   14.49    0.70
  -7  -4  16   13.98    0.95
  -4   7  16   14.31    0.91
  -7  -4  16   15.68    0.76
   4  -7  16   13.22    0.87
   4  -7 -16   14.89    1.47
  -7  -4 -16   15.08    0.83
  -7  -4  17    8.72    0.60
  -7  -4 -17    7.89    1.11
  -4   7  17    6.65    0.55
  -4   7  17    7.88    0.77
  -7  -4 -17    7.85    0.70
   7   4  17    6.93    0.70
   7   4  17    8.62    0.79
   7   4  17    7.40    0.68
   4  -7  17    7.71    0.71
   4  -7 -17    8.95    1.46
  -7  -4  17    8.15    0.81
  -4   7 -17    7.84    0.54
   4  -7 -18   48.87    2.50
   7   4  18   39.54    1.65
  -7  -4 -18   39.69    2.01
   4  -7  18   42.95    1.66
   7   4  18   45.36    1.65
  -4   7 -18   38.46    1.44
  -4   7  18   41.99    1.46
  -7  -4  18   40.88    1.73
  -7  -4 -18   43.14    1.60
  -4   7  18   38.80    1.69
  -4   7 -19    8.06    0.53
   4  -7 -19    9.37    1.71
  -7  -4 -19    7.25    1.29
   7   4  19    8.11    0.77
  -4   7  19    7.67    0.53
  -7  -4 -19    9.32    0.73
  -7  -4 -20   -0.09    0.53
  -7  -4 -20    0.12    1.14
   4  -7 -20   -0.21    1.67
  -4   7  20    0.26    0.33
   7   4  20    0.21    0.59
  -7  -4 -21    6.15    1.20
   4  -7 -21    6.28    1.64
   7   4  21    6.44    0.64
  -7  -4 -21    5.50    0.59
  -7  -4 -22    0.59    0.42
   4  -7  22    0.92    0.46
   7   4  22    0.13    0.44
   7   4  23    2.99    0.41
   7   4  24    0.76    0.28
   5  -7   0   51.92    1.66
   5  -7   1    6.09    0.38
   7   5  -2  219.04    6.49
   5  -7   2  221.98    6.54
   7   5  -2  210.04    6.57
   5  -7   3  745.75   21.85
   5  -7  -3  745.84   21.86
   7   5  -3  707.98   21.76
   5  -7   3  756.56   21.85
   5  -7   4   14.50    0.57
  -5   7   4   15.51    0.61
   5  -7  -4   14.93    0.62
   5  -7   4   15.94    0.61
   5  -7   4   15.53    0.60
  -5   7   5   19.58    0.73
   5  -7   5   17.81    0.69
   5  -7  -5   18.39    0.73
   5  -7   5   19.92    0.72
   7   5   5   19.65    0.71
   5  -7   5   19.15    0.69
   7   5   6  104.23    3.37
   5  -7   6  108.95    3.36
   7   5  -6  106.37    3.42
  -7  -5   6  110.11    3.41
   5  -7  -6  113.60    3.37
  -5   7   6  111.19    3.39
   5  -7   6  110.75    3.36
  -7  -5   7    6.11    0.52
   5  -7   7    6.59    0.43
   5  -7   7    5.97    0.40
   7   5   7    6.43    0.44
   7   5  -7    5.62    0.51
  -5   7   7    6.93    0.48
   5  -7  -7    6.37    0.41
   5  -7   8   33.04    1.14
  -5   7   8   32.53    1.24
   5  -7  -8   32.95    1.13
   5  -7   8   30.78    1.17
   7   5   8   34.10    1.18
   7   5  -8   31.32    1.22
  -5   7  -8   34.22    1.23
  -7  -5   8   32.05    1.24
  -5   7  -9    0.68    0.40
  -5   7   9    0.82    0.45
   7   5   9    1.35    0.40
   5  -7  -9    0.81    0.27
   7   5  -9    0.45    0.40
   5  -7   9    0.90    0.30
  -7  -5   9    0.62    0.45
   5  -7   9    0.58    0.36
   5  -7 -10  129.77    4.23
   7   5  10  141.51    4.34
   7   5 -10  137.58    4.35
   5  -7  10  148.49    4.34
  -5   7 -10  138.92    4.36
  -5   7  10  141.73    4.38
  -7  -5  10  143.79    4.40
   5  -7  10  138.44    4.27
   5  -7  11    0.44    0.43
  -7  -5 -11    0.18    0.38
   7   5 -11    0.02    0.42
   5  -7 -11    0.79    0.35
  -5   7 -11    0.86    0.41
  -5   7  11    0.21    0.48
  -7  -5  11    0.31    0.50
   5  -7 -11    0.34    0.61
   7   5 -11    1.05    1.10
   7   5  11    0.77    0.41
   7   5  11    0.46    0.45
   5  -7  11    0.62    0.30
   7   5 -12    7.17    0.44
   5  -7  12    7.78    0.60
   7   5 -12    7.39    1.36
   5  -7  12    6.75    0.45
  -7  -5  12    6.56    0.67
  -5   7  12    6.82    0.66
   7   5  12    7.37    0.60
  -7  -5 -12    6.92    0.63
  -7  -5  12    6.59    0.50
  -5   7 -12    7.37    0.60
   7   5  12    6.91    0.61
  -7  -5 -12    6.66    0.53
   5  -7  12    6.41    0.50
   5  -7 -12    6.71    0.50
   5  -7  13   11.71    0.75
   7   5  13   12.05    0.75
  -5   7  13   11.76    0.83
  -7  -5 -13   11.44    0.81
   5  -7  13   11.33    0.67
  -7  -5 -13   11.80    0.67
  -7  -5  13   10.66    0.82
   7   5 -13   12.81    1.52
   7   5  13   11.72    0.75
  -5   7 -13   13.39    0.73
   5  -7 -13   11.09    0.64
  -7  -5  13   11.21    0.62
  -7  -5 -14    0.02    0.65
   7   5  14   -0.28    0.55
  -5   7 -14    0.18    0.34
  -7  -5  14    0.71    0.42
  -5   7  14    0.16    0.54
  -7  -5 -14   -0.07    0.47
  -5   7 -14    0.43    0.45
  -7  -5  14    0.33    0.58
   7   5 -14   -1.17    1.44
   7   5  14    0.32    0.50
   5  -7 -14   -0.06    0.45
   5  -7  14   -0.38    0.48
   5  -7  14    0.31    0.50
  -7  -5  15    2.70    0.65
   5  -7  15    1.13    0.51
   5  -7  15    1.93    0.54
  -5   7 -15    2.24    0.38
  -7  -5  15    1.94    0.46
  -5   7 -15    1.60    0.47
  -7  -5 -15    1.51    0.78
  -5   7  15    1.77    0.41
   7   5  15    2.34    0.54
  -7  -5 -15    2.06    0.51
  -5   7  15    1.52    0.61
   7   5  15    1.25    0.58
   7   5  16    5.03    0.64
  -5   7 -16    4.98    0.47
   5  -7  16    4.85    0.61
   5  -7  16    3.60    0.60
   7   5  16    5.62    0.68
  -5   7  16    5.37    0.70
  -7  -5  16    4.96    0.69
   5  -7 -16    6.58    1.32
   7   5  16    4.69    0.65
  -5   7  16    4.37    0.47
  -7  -5 -16    5.03    0.61
  -7  -5  16    5.83    0.55
  -7  -5 -16    5.60    0.92
   5  -7  17    0.27    0.53
   7   5  17    0.38    0.63
  -5   7  17    0.66    0.60
   7   5  17    0.54    0.56
  -7  -5 -17    0.44    0.55
   5  -7 -17   -0.97    1.37
  -5   7 -17    0.58    0.42
   7   5  17   -0.05    0.54
  -7  -5  17    0.85    0.61
  -5   7  17    0.01    0.40
  -7  -5 -17    1.02    0.96
  -5   7  18    4.56    0.45
  -7  -5 -18    4.26    0.66
   7   5  18    4.91    0.64
   7   5  18    4.33    0.70
  -5   7  18    3.32    0.66
   5  -7  18    4.26    0.60
   5  -7 -18    7.10    1.64
  -5   7 -18    4.58    0.47
  -7  -5 -18    5.93    1.14
  -7  -5  18    4.20    0.69
  -5   7 -19    3.02    0.42
   7   5  19    3.71    0.66
  -7  -5 -19    3.70    0.64
   5  -7 -19    2.51    1.67
  -7  -5 -19    2.74    1.13
  -7  -5 -20    5.74    1.23
   5  -7 -20    5.51    1.74
  -7  -5 -20    5.35    0.63
   7   5  20    6.57    0.66
   5  -7 -21   -0.96    1.68
  -7  -5 -21   -0.40    1.05
  -7  -5 -21   -0.01    0.50
   7   5  21    0.11    0.49
  -7  -5 -22    3.97    0.49
   7   5  22    4.34    0.50
   5  -7 -22    3.88    1.53
   7   5  23    2.01    0.38
   7   5  24    1.93    0.27
   6  -7   0    0.38    0.28
   6  -7  -1  116.95    3.62
   6  -7   1  115.43    3.62
   7   6  -1  123.41    3.64
   6  -7   2    0.64    0.26
   7   6  -2    0.64    0.16
   7   6  -3   75.24    2.28
   7   6  -3   67.69    2.14
   6  -7  -3   72.39    2.25
   6  -7   3   76.12    2.23
   6  -7   3   75.97    2.24
   6  -7   4  125.19    3.92
   6  -7   4  132.51    3.91
  -6   7   4  126.92    3.91
   6  -7  -4  128.74    3.93
   6  -7   5   38.96    1.24
   6  -7   5   36.58    1.24
   6  -7  -5   37.28    1.28
  -6   7   5   36.76    1.28
  -7  -6   5   37.98    1.29
   6  -7   5   38.10    1.27
   6  -7   6  170.83    5.14
   7   6  -6  164.08    5.18
   7   6   6  162.97    5.12
   6  -7   6  169.45    5.12
  -6   7   6  170.62    5.16
  -7  -6   6  171.19    5.16
   6  -7  -6  173.62    5.14
  -6   7   7    0.70    0.39
   6  -7  -7    0.93    0.31
   6  -7   7    0.97    0.33
   6  -7   7    0.94    0.31
   7   6  -7    1.09    0.41
  -7  -6   7    0.79    0.39
   7   6   7    0.71    0.32
   6  -7   8  259.81    7.67
  -6   7   8  250.85    7.73
   6  -7   8  261.51    7.69
   7   6   8  243.79    7.68
  -7  -6   8  248.13    7.73
   6  -7  -8  258.54    7.67
   7   6  -8  254.75    7.74
   6  -7  -9   57.30    1.83
  -7  -6   9   51.96    1.95
   7   6   9   56.51    1.88
   6  -7   9   52.74    1.85
  -6   7   9   58.71    1.95
  -6   7  -9   55.26    1.93
   6  -7   9   57.67    1.88
   7   6  -9   60.84    1.95
  -7  -6  10  195.92    5.92
   7   6  10  186.91    5.85
  -6   7  10  197.59    5.91
   7   6 -10  189.67    5.89
   6  -7 -10  192.65    5.78
  -6   7 -10  191.89    5.89
   6  -7  10  188.32    5.85
   6  -7  10  183.42    5.80
   7   6 -11   30.77    1.25
   7   6  11   32.24    1.23
   7   6 -11   38.27    1.95
  -7  -6  11   27.53    1.12
  -7  -6  11   34.39    1.31
   6  -7  11   32.46    1.24
   6  -7  11   31.69    1.14
   6  -7 -11   33.10    1.14
  -6   7 -11   31.78    1.24
   6  -7 -11   30.22    1.08
   6  -7  11   31.85    1.15
   6  -7 -11   31.68    1.38
   7   6  11   31.07    1.21
  -6   7  11   31.50    1.29
  -6   7  12    0.12    0.51
   7   6  12    0.11    0.46
   6  -7 -12   -0.22    0.78
  -7  -6 -12    0.23    0.49
   6  -7 -12    0.48    0.38
   7   6 -12    0.10    0.43
  -7  -6  12   -0.03    0.38
  -7  -6 -12   -0.35    0.41
   6  -7  12    0.20    0.32
   6  -7  12    0.08    0.36
   6  -7  12    0.03    0.44
   7   6 -12   -0.40    1.25
  -7  -6  12    0.58    0.52
   7   6  12    0.54    0.48
  -6   7 -12    0.26    0.41
  -7  -6 -13   13.44    0.85
   7   6  13   13.35    0.80
   6  -7  13   11.75    0.69
  -6   7 -13   14.24    0.77
  -7  -6  13   13.01    0.86
   6  -7 -13   11.56    1.10
   6  -7  13   12.76    0.64
  -7  -6  13   13.99    0.69
   6  -7 -13   14.04    0.71
  -6   7  13   14.63    0.88
   7   6  13   13.50    0.79
  -7  -6 -13   14.64    0.73
   6  -7  13   15.01    0.81
  -7  -6  14    5.30    0.52
   7   6  14    4.04    0.60
   7   6  14    5.51    0.61
   6  -7 -14    5.18    0.53
  -6   7  14    5.18    0.66
   6  -7  14    4.45    0.55
  -6   7 -14    4.26    0.43
  -7  -6 -14    4.70    0.75
  -7  -6  14    4.92    0.69
  -6   7 -14    4.31    0.56
  -7  -6 -14    4.94    0.55
   6  -7  14    5.90    0.60
  -6   7 -15    0.60    0.45
   6  -7  15    0.27    0.49
   7   6  15    0.19    0.53
  -7  -6  15    0.90    0.46
  -7  -6 -15    0.35    0.51
   7   6  15    0.67    0.56
  -6   7  15    1.12    0.57
   6  -7  15    1.02    0.52
  -7  -6 -15    0.56    0.79
  -7  -6  15    0.33    0.57
  -6   7 -15    0.95    0.36
   6  -7  16   -0.33    0.52
  -7  -6 -16   -0.24    0.83
  -7  -6  16    0.73    0.47
  -6   7 -16   -0.52    0.40
   7   6  16    0.04    0.62
  -7  -6  16   -0.24    0.61
  -6   7  16   -0.08    0.58
  -7  -6 -16    0.15    0.53
   6  -7  16   -0.50    0.57
   7   6  16    0.04    0.52
  -7  -6 -17    1.58    0.97
   6  -7  17    0.93    0.54
  -7  -6  17    1.11    0.61
  -7  -6 -17    1.32    0.60
   7   6  17    1.53    0.56
  -6   7  17    0.71    0.61
   6  -7 -17    2.69    1.49
   6  -7  17    1.34    0.62
   7   6  17    1.12    0.66
   7   6  17    1.34    0.58
  -6   7 -17    1.50    0.43
  -6   7  18    6.31    0.72
   6  -7  18    6.36    0.69
  -7  -6  18    5.62    0.73
   6  -7  18    7.11    0.67
  -7  -6 -18    6.24    1.08
  -7  -6 -18    6.92    0.71
   6  -7 -18    7.25    1.71
  -6   7 -18    7.36    0.53
   7   6  18    7.74    0.74
   6  -7 -19   32.70    2.23
   7   6  19   30.89    1.25
  -7  -6 -19   28.34    1.71
  -7  -6 -19   29.74    1.23
  -6   7 -19   26.24    1.05
  -7  -6 -20    2.60    0.59
   7   6  20    2.89    0.61
   6  -7 -20    2.33    1.74
  -7  -6 -20    3.60    1.11
   7   6  21   -0.05    0.49
   6  -7 -21    0.41    1.56
  -7  -6 -21    0.28    0.50
  -7  -6 -21   -0.35    1.02
  -7  -6 -22    0.40    0.43
  -7  -6 -22    1.27    0.89
   6  -7 -22   -0.45    1.48
   7   6  22    0.29    0.41
   7   6  23    1.49    0.36
   7   6  24    0.96    0.24
   7  -7   0  253.54    7.62
   7  -7   1  463.82   13.62
   7  -7  -1  448.80   13.62
   7   7  -1  457.99   13.63
   7  -7   2    9.64    0.50
   7  -7   2   10.86    0.50
   7   7  -2   11.07    0.54
   7  -7   3    1.58    0.29
   7  -7   3    2.01    0.33
   7  -7  -3    1.37    0.31
   7   7  -3    2.07    0.14
   7   7  -3    1.51    0.35
   7   7  -4   47.46    1.61
   7  -7   4   48.13    1.57
   7  -7   4   47.40    1.55
   7  -7  -4   48.02    1.58
   7  -7  -5  157.16    4.77
   7  -7   5  157.10    4.74
  -7   7   5  157.13    4.77
  -7  -7   5  155.79    4.77
   7  -7   5  153.70    4.76
   7  -7  -6    1.20    0.34
  -7   7   6    0.87    0.37
   7  -7   6    0.93    0.31
   7  -7   6    1.06    0.34
   7  -7   6    1.30    0.26
  -7  -7   6    0.84    0.37
   7   7   6    0.76    0.31
   7   7   7  130.04    3.93
  -7  -7   7  121.61    3.98
   7  -7  -7  130.87    3.94
   7  -7   7  133.24    3.95
   7   7  -7  121.57    4.00
   7  -7   7  125.00    3.93
  -7   7   7  127.55    3.98
  -7   7   8   17.94    0.84
   7  -7   8   18.70    0.78
   7  -7  -8   18.99    0.77
   7   7  -8   17.22    0.85
   7  -7   8   18.20    0.78
  -7  -7   8   18.84    0.84
   7   7   8   19.09    0.78
   7  -7   9   73.16    2.37
  -7  -7   9   74.61    2.45
  -7   7   9   75.14    2.46
   7  -7   9   73.84    2.38
   7  -7  -9   73.02    2.35
   7   7   9   71.90    2.38
   7   7  -9   72.64    2.44
   7   7 -10   21.91    0.97
  -7   7  10   21.40    0.98
  -7   7 -10   21.40    0.93
   7   7  10   20.33    0.89
   7  -7  10   20.05    0.84
   7  -7  10   21.03    0.90
  -7  -7  10   19.33    0.96
   7  -7 -10   21.50    0.82
   7  -7 -11   85.67    2.77
   7  -7 -11   86.85    3.04
  -7   7 -11   89.90    2.91
   7   7  11   90.26    2.89
   7  -7  11   89.07    2.83
   7  -7 -11   91.84    2.79
   7  -7  11   81.72    2.79
   7   7 -11   91.83    2.92
  -7  -7  11   89.48    2.95
   7   7  11   88.74    2.86
  -7  -7  11   89.76    2.79
  -7  -7 -11   82.71    2.86
   7  -7  11   90.96    2.88
  -7   7  11   89.79    2.95
  -7   7 -12    4.73    0.54
   7  -7 -12    5.84    0.84
   7   7  12    4.51    0.55
   7   7  12    4.61    0.54
   7  -7 -12    4.65    0.45
  -7   7  12    5.32    0.65
   7  -7  12    5.32    0.46
   7   7 -12    4.67    0.56
  -7  -7  12    4.98    0.46
  -7  -7 -12    3.70    0.57
   7  -7  12    5.11    0.57
   7  -7  12    5.35    0.48
  -7  -7  12    4.70    0.63
  -7   7 -13   27.40    1.11
  -7  -7 -13   25.75    1.17
   7  -7  13   24.38    1.08
   7   7  13   24.05    1.09
  -7  -7  13   25.27    1.00
   7   7  13   25.31    1.09
   7   7 -13   26.21    1.12
   7  -7 -13   23.56    1.42
   7  -7 -13   24.95    1.00
   7  -7  13   22.72    1.01
  -7   7  13   23.01    1.18
   7  -7  13   23.46    0.97
  -7  -7  13   24.09    1.16
  -7   7  14    0.07    0.56
  -7   7 -14    0.19    0.44
  -7   7 -14    0.06    0.35
   7  -7  14    0.88    0.50
   7   7  14    0.10    0.48
  -7  -7  14    1.07    0.45
   7  -7 -14    0.24    0.97
   7  -7  14   -0.24    0.48
  -7  -7  14   -0.05    0.56
  -7  -7 -14   -0.21    0.67
   7   7  14   -0.05    0.56
   7  -7 -14    0.55    0.45
   7  -7 -15   21.65    0.96
   7   7  15   21.01    1.06
  -7   7 -15   21.84    1.00
  -7  -7  15   23.52    1.14
   7   7  15   20.22    1.05
   7  -7  15   21.17    1.05
  -7   7  15   21.49    1.13
  -7  -7 -15   21.77    1.24
  -7  -7 -15   19.83    0.99
  -7   7 -15   21.63    0.87
   7  -7  15   20.78    1.00
  -7  -7 -16   15.25    1.22
  -7   7  16   15.75    0.99
  -7  -7  16   16.19    1.00
   7  -7  16   17.08    0.90
  -7   7 -16   16.39    0.74
   7   7  16   15.50    0.93
  -7  -7 -16   15.48    0.89
   7   7  16   17.53    0.96
   7  -7  16   16.57    0.93
   7  -7  17   95.13    3.17
   7   7  17   87.44    3.19
   7   7  17   94.95    3.18
   7  -7  17   97.11    3.09
  -7   7 -17   91.01    2.97
  -7  -7 -17   93.95    3.42
   7   7  17  100.25    3.14
  -7   7  17   91.20    3.23
  -7  -7  17   90.15    3.23
  -7  -7 -17   95.34    3.09
  -7   7  18   11.36    0.85
  -7  -7 -18   13.63    1.28
   7   7  18   10.12    0.78
  -7  -7 -18   11.32    0.80
   7   7  18   13.82    0.87
  -7   7 -18   10.76    0.61
   7  -7  18   11.16    0.80
  -7  -7  18   10.11    0.82
   7  -7  19   11.92    0.81
  -7  -7 -19   11.50    1.22
  -7  -7 -19   13.04    0.83
   7   7  19   12.66    0.81
  -7  -7 -20    0.59    1.00
  -7  -7 -20   -0.20    0.57
   7   7  20   -0.60    0.57
   7  -7  20    0.47    0.50
   7  -7 -20   -1.74    1.66
  -7  -7 -21    0.07    1.01
  -7  -7 -21    0.02    0.50
   7   7  21   -0.99    0.51
  -7  -7 -22    0.63    0.43
  -7  -7 -22   -0.09    0.91
   7   7  22   -0.34    0.41
   7   7  23    0.22    0.32
   7   7  24    3.77    0.26
   7   8   0    0.90    0.29
   8  -7   0    0.25    0.30
   7   8  -1   88.42    2.84
   8  -7  -1   92.62    2.84
   8  -7   1   91.84    2.83
   7   8  -2  849.75   24.84
   8  -7   2  824.58   24.81
   8  -7   3  236.25    6.82
   8  -7   3  243.61    6.84
   7   8  -3  218.34    6.72
   8  -7  -3  215.13    6.84
   7   8  -3  242.50    6.86
   8  -7   4  134.25    4.25
   8  -7  -4  145.39    4.29
   7   8  -4  137.51    4.31
   8  -7   4  141.74    4.28
   8  -7   5  176.45    5.23
   8  -7  -5  172.01    5.26
   8  -7   5  169.14    5.25
  -8   7   5  172.24    5.25
  -7  -8   5  170.64    5.24
  -8   7   6    9.01    0.56
   8  -7   6    9.74    0.47
  -7  -8   6    8.93    0.55
   8  -7   6    8.70    0.55
  -8   7   7   42.47    1.50
   8  -7  -7   43.23    1.45
   8  -7   7   41.17    1.46
   7   8   7   40.83    1.42
  -7  -8   7   40.81    1.47
   7   8  -7   44.60    1.53
   8  -7   8    5.76    0.47
   8  -7  -8    6.18    0.46
  -7  -8   8    4.77    0.51
   8  -7   8    4.86    0.48
   7   8   8    4.73    0.43
   7   8  -8    5.78    0.54
  -8   7   8    6.01    0.55
   7   8  -9   23.23    1.07
   8  -7   9   27.45    1.01
   7   8   9   24.08    0.99
   8  -7  -9   25.05    0.97
  -8   7   9   26.05    1.09
  -7  -8   9   26.49    1.08
   8  -7   9   26.96    1.01
  -7  -8  10   48.79    1.75
   7   8 -10   45.74    1.74
  -8   7 -10   50.60    1.74
   8  -7  10   48.54    1.68
   7   8  10   46.65    1.68
  -8   7  10   50.72    1.77
   8  -7 -10   46.93    1.63
   8  -7  10   49.70    1.68
   7   8  11    2.06    0.45
   8  -7  11    1.96    0.39
   8  -7  11    1.80    0.47
   8  -7  11    2.05    0.37
   7   8 -11    1.35    0.51
  -7  -8  11    1.33    0.38
   8  -7 -11    1.34    0.30
  -7  -8 -11    1.53    0.38
  -7  -8 -11    2.42    0.50
  -8   7  11    1.14    0.51
   8  -7 -11    1.91    0.68
  -7  -8  11    2.24    0.52
  -8   7 -11    1.94    0.47
   7   8  11    1.31    0.45
   8  -7 -11    2.28    0.39
   8  -7  12   48.54    1.69
  -7  -8 -12   43.36    1.70
  -7  -8  12   44.89    1.59
  -8   7  12   48.22    1.79
  -8   7 -12   49.02    1.72
  -7  -8  12   47.01    1.75
   8  -7 -12   49.75    1.61
   8  -7  12   43.44    1.60
   7   8  12   45.51    1.68
   8  -7  12   45.49    1.63
   7   8  12   44.51    1.67
   7   8 -12   48.38    1.74
   8  -7 -12   49.95    1.98
  -8   7 -13   77.63    2.62
   8  -7  13   78.78    2.61
   8  -7  13   75.97    2.53
   8  -7  13   73.29    2.51
   7   8  13   76.70    2.58
   8  -7 -13   80.60    2.51
  -7  -8 -13   73.61    2.63
   7   8  13   76.89    2.59
  -7  -8  13   80.02    2.51
  -7  -8  13   78.29    2.67
   7   8 -13   70.64    2.62
  -8   7  13   73.04    2.68
   8  -7 -13   86.06    2.94
   8  -7  14    2.51    0.51
   7   8  14    2.46    0.59
  -7  -8  14    3.56    0.62
   7   8  14    4.57    0.56
  -8   7 -14    4.03    0.54
  -8   7  14    2.59    0.64
  -7  -8 -14    3.63    0.72
   8  -7  14    3.67    0.56
   8  -7 -14    3.43    1.10
  -8   7 -14    3.19    0.41
  -7  -8 -15    3.91    0.86
   8  -7  15    4.20    0.59
   7   8  15    3.83    0.60
   8  -7 -15    5.42    1.29
  -8   7  15    3.48    0.66
  -7  -8  15    3.79    0.67
  -8   7 -15    3.33    0.44
   8  -7  15    5.04    0.62
   7   8  15    4.37    0.63
  -8   7  16   17.42    1.02
   7   8  16   17.53    0.99
   7   8  16   18.01    0.96
   8  -7  16   18.19    0.91
  -7  -8 -16   14.01    1.22
  -7  -8  16   17.34    1.02
  -8   7 -16   16.01    0.77
  -7  -8 -17    0.99    0.98
  -7  -8  17   -0.05    0.56
  -8   7 -17   -0.34    0.40
  -8   7  17    0.46    0.60
  -7  -8 -17   -0.17    0.60
   7   8  17    0.16    0.56
   7   8  17    0.36    0.64
   8  -7  17   -0.49    0.62
   8  -7  18    7.20    0.69
   7   8  18    7.55    0.70
  -8   7 -18    6.60    0.50
  -7  -8 -18    8.17    1.14
  -7  -8 -18    7.09    0.73
   8  -7  19   10.35    0.74
   7   8  19   11.69    0.76
  -7  -8 -19   10.93    0.79
  -7  -8 -19   10.28    1.22
  -7  -8 -20   -0.32    0.55
   8  -7  20    0.08    0.50
   7   8  20    0.01    0.52
  -7  -8 -20    0.32    1.05
  -7  -8 -21    0.89    0.49
   8  -7  21    0.91    0.48
   8  -7 -21    0.95    1.56
  -7  -8 -21    0.03    1.00
   7   8  21    0.12    0.46
  -7  -8 -22    3.63    0.97
   7   8  22    4.38    0.47
  -7  -8 -22    5.74    0.52
   8  -7  22    4.98    0.48
   7   8  23    0.37    0.29
   8  -6   0  707.35   21.00
   6   8   0  706.68   20.99
   8  -6  -1  190.86    5.55
   8  -6   1  184.94    5.54
   6   8   1  178.22    5.53
   6   8  -1  180.44    5.55
   6   8  -2   41.50    1.40
   8  -6   2   41.63    1.37
   6   8  -3  142.32    4.33
   8  -6   3  144.13    4.29
   8  -6   3  136.52    4.31
   6   8  -4   49.06    1.64
   8  -6  -4   48.67    1.61
   8  -6   4   47.90    1.58
   8  -6   4   50.89    1.62
  -6  -8   4   48.33    1.57
   8  -6   5  142.18    4.36
   8  -6   5  145.64    4.41
   8  -6  -5  144.95    4.41
  -6  -8   5  142.59    4.39
   6   8   6  109.01    3.41
   8  -6   6  109.67    3.40
  -8   6   6  111.48    3.47
   8  -6   6  110.57    3.45
   8  -6  -6  111.40    3.44
  -6  -8   6  113.91    3.45
   6   8   7   64.14    2.11
   8  -6   7   65.71    2.06
   8  -6   7   66.14    2.14
   8  -6   7   67.81    2.13
   6   8  -7   65.30    2.20
  -6  -8   7   66.90    2.15
  -8   6   7   66.48    2.18
   8  -6  -7   64.18    2.13
   8  -6   8  293.15    9.00
   6   8   8  302.19    8.98
   8  -6   8  299.49    9.00
  -8   6   8  299.90    9.05
  -6  -8   8  302.07    9.03
   6   8  -8  294.14    9.05
   8  -6  -8  297.57    8.99
   8  -6   9    0.39    0.38
  -8   6   9    0.61    0.46
  -6  -8   9    0.64    0.43
   6   8   9    0.21    0.37
   8  -6  -9    0.32    0.31
   6   8  -9   -0.12    0.46
   8  -6   9    0.17    0.37
   6   8 -10    2.47    0.52
  -8   6 -10    2.67    0.47
   8  -6 -10    2.59    0.36
   6   8  10    3.17    0.44
   8  -6  10    2.86    0.41
  -6  -8  10    2.62    0.47
  -8   6  10    2.67    0.55
   8  -6  10    3.01    0.47
   6   8  11   84.16    2.64
   8  -6  11   81.57    2.61
   8  -6 -11   77.41    2.54
  -6  -8  11   81.72    2.55
  -6  -8 -11   73.61    2.61
  -8   6 -11   78.70    2.66
   8  -6 -11   78.29    2.54
   6   8  11   82.30    2.62
   8  -6 -11   84.69    2.83
   8  -6  11   81.97    2.64
   6   8 -11   76.99    2.67
  -6  -8 -11   78.75    2.55
  -6  -8  11   79.39    2.69
   8  -6  11   78.65    2.55
  -8   6  11   83.35    2.72
   6   8  12  151.92    4.75
   8  -6 -12  156.37    5.01
   8  -6  12  141.70    4.69
  -6  -8  12  153.54    4.84
   8  -6  12  149.45    4.73
  -8   6 -12  143.50    4.64
  -6  -8 -12  151.00    4.69
   8  -6 -12  156.81    4.68
   6   8 -12  153.48    4.82
  -8   6 -12  155.61    4.79
  -8   6  12  155.60    4.86
  -6  -8  12  159.32    4.69
   8  -6  12  148.41    4.78
  -6  -8 -12  157.83    4.80
   6   8  12  153.14    4.78
   8  -6 -13    1.03    0.43
  -6  -8  13    0.71    0.41
  -8   6 -13    0.78    0.45
   8  -6  13    0.55    0.45
   6   8  13    0.40    0.48
  -6  -8 -13    0.61    0.60
   8  -6  13    0.70    0.38
   8  -6  13    1.21    0.50
  -6  -8  13    0.11    0.53
   6   8  13    0.60    0.50
   6   8 -13    0.16    0.47
  -8   6 -13    0.60    0.34
   8  -6 -13    0.46    0.92
  -8   6  13    0.18    0.59
   8  -6  14   33.01    1.37
   8  -6  14   34.16    1.30
   6   8  14   35.11    1.36
   8  -6  14   32.08    1.27
  -6  -8  14   32.82    1.41
   6   8 -14   31.42    1.37
  -8   6 -14   33.61    1.21
   8  -6 -14   39.36    1.88
  -8   6 -14   31.66    1.31
   6   8  14   33.82    1.37
  -8   6  14   34.85    1.47
  -6  -8 -14   32.72    1.50
  -6  -8  14   33.68    1.26
  -6  -8  15    1.05    0.58
  -6  -8  15    0.90    0.49
   6   8  15    0.30    0.57
   8  -6  15    0.72    0.54
  -8   6  15    0.83    0.61
  -8   6 -15    0.67    0.38
   6   8  15   -0.08    0.51
   8  -6  15   -0.18    0.55
  -6  -8 -15    0.03    0.79
   6   8  16   58.92    2.17
  -6  -8 -16   59.49    2.40
  -8   6  16   62.36    2.27
   8  -6  16   59.00    2.11
  -8   6 -16   59.88    2.00
  -6  -8  16   61.31    2.23
   8  -6  16   59.20    2.17
   6   8  16   58.68    2.13
  -6  -8  17    3.33    0.64
  -8   6  17    3.30    0.70
  -8   6 -17    3.24    0.49
   6   8  17    3.68    0.61
   8  -6  17    1.94    0.64
  -6  -8 -17    3.97    1.06
   6   8  17    3.26    0.64
   6   8  18   -0.41    0.53
  -8   6 -18    0.09    0.40
  -6  -8 -18    0.25    0.60
   8  -6  18   -0.73    0.61
  -6  -8 -18    0.04    1.03
   6   8  18    0.53    0.58
   6   8  18    1.20    0.53
  -8   6  18    1.00    0.59
  -6  -8  18    0.74    0.56
   6   8  19    2.38    0.57
  -8   6 -19    2.04    0.41
   8  -6  19    1.26    0.59
  -6  -8 -19    3.24    1.12
  -6  -8 -19    1.71    0.59
  -6  -8 -20    0.65    1.11
   6   8  20    0.10    0.52
  -6  -8 -20    0.39    0.54
  -8   6 -20    0.43    0.36
   8  -6 -20   -0.84    1.75
   8  -6  20    0.54    0.52
  -6  -8 -21    0.61    1.02
   6   8  21    0.58    0.45
   8  -6 -21   -0.05    1.65
  -6  -8 -21    1.73    0.53
  -6  -8 -22    1.68    0.46
  -6  -8 -22    1.93    1.00
   6   8  22    1.59    0.41
   6   8  23    1.30    0.31
   5   8   0    0.37    0.25
   8  -5   0   -0.04    0.27
   8  -5  -1  253.13    7.99
   8  -5   1  278.02    7.99
   5   8  -1  265.83    7.99
   5   8   1  275.50    7.97
   8  -5   1  258.42    7.98
   8  -5   2    2.56    0.29
   5   8  -2    3.06    0.34
   5   8  -3  295.22    8.83
  -5  -8   3  296.45    8.77
   8  -5   3  289.90    8.79
   8  -5   4  237.95    7.02
   8  -5   4  228.06    7.05
  -5  -8   4  234.37    7.02
   5   8  -4  226.81    7.07
   8  -5  -4  241.26    7.06
   8  -5   5   36.84    1.24
  -5  -8   5   34.36    1.20
   8  -5   5   35.55    1.17
   5   8   5   36.69    1.17
   8  -5  -5   33.86    1.22
   8  -5  -6  208.47    6.31
  -5  -8   6  210.61    6.31
   5   8   6  202.95    6.28
  -8   5   6  207.94    6.34
   8  -5   6  211.64    6.32
   8  -5   6  209.83    6.26
   8  -5  -7  296.76    9.32
  -5  -8   7  321.78    9.34
   8  -5   7  323.63    9.32
   8  -5   7  290.01    9.24
   8  -5   7  316.76    9.34
   5   8  -7  316.35    9.37
   5   8   7  316.57    9.30
  -8   5   7  320.73    9.37
  -8   5   8    0.30    0.43
  -5  -8   8    0.04    0.38
   5   8   8    0.08    0.35
   8  -5   8   -0.40    0.40
   8  -5   8    0.17    0.36
   5   8  -8   -0.05    0.43
   8  -5  -8    0.36    0.32
   5   8  -9    7.18    0.58
   5   8   9    7.00    0.51
   8  -5   9    6.94    0.53
   8  -5  -9    6.51    0.45
  -8   5   9    5.91    0.61
  -5  -8   9    6.58    0.54
   8  -5  10   16.76    0.81
   5   8 -10   15.29    0.83
  -5  -8  10   17.97    0.82
   8  -5  10   16.55    0.78
  -8   5  10   16.07    0.89
   8  -5 -10   16.35    0.70
   5   8  10   15.19    0.78
   8  -5  11    3.57    0.51
  -5  -8 -11    3.83    0.41
   8  -5  11    3.26    0.43
   5   8 -11    3.38    0.52
  -5  -8  11    4.05    0.53
   8  -5 -11    3.69    0.41
   8  -5 -11    3.35    0.35
  -8   5 -11    2.51    0.47
   8  -5  11    3.48    0.44
   5   8  11    4.26    0.49
  -5  -8 -11    3.40    0.50
  -8   5  11    3.84    0.59
   5   8  11    3.15    0.48
  -5  -8  11    3.39    0.41
   8  -5 -11    4.88    0.79
  -8   5 -12   13.24    0.64
   8  -5  12   13.41    0.70
   8  -5  12   12.64    0.79
   5   8  12   14.98    0.80
   8  -5  12   15.04    0.75
   5   8 -12   14.95    0.81
   5   8  12   14.21    0.75
  -5  -8 -12   14.91    0.83
  -8   5 -12   14.25    0.74
  -5  -8 -12   13.68    0.69
  -5  -8  12   14.34    0.84
   8  -5 -12   17.09    1.15
  -8   5  12   14.65    0.88
  -5  -8  12   14.98    0.70
  -8   5  13   48.73    1.84
   8  -5  13   44.66    1.65
   5   8 -13   48.50    1.76
   8  -5  13   48.62    1.74
  -5  -8 -13   49.42    1.81
   5   8  13   48.48    1.70
   5   8  13   47.38    1.73
  -8   5 -13   45.07    1.69
  -8   5 -13   43.10    1.58
  -5  -8  13   49.73    1.79
   8  -5  13   45.89    1.67
   8  -5 -13   47.66    2.10
  -5  -8  13   48.92    1.63
  -5  -8  14   22.11    1.11
   8  -5 -14   23.47    1.59
  -8   5 -14   21.24    0.97
   5   8 -14   22.05    1.06
   5   8  14   23.08    1.08
  -5  -8 -14   21.81    1.19
   8  -5  14   22.80    1.00
   8  -5  14   21.56    1.06
  -8   5  14   19.47    1.15
   5   8  14   24.86    1.06
  -5  -8  14   24.85    0.96
   8  -5  14   22.03    0.97
  -8   5 -14   21.74    0.91
  -5  -8  15    2.17    0.60
   8  -5  15    1.01    0.54
  -5  -8  15    1.61    0.49
   8  -5  15    1.59    0.53
   5   8  15    1.36    0.58
   5   8 -15    0.89    0.49
  -8   5  15    0.60    0.62
  -8   5 -15    0.73    0.42
   5   8  15    1.83    0.57
  -5  -8 -15    0.97    0.84
   8  -5  16   21.12    1.05
  -8   5 -16   19.88    0.89
  -5  -8  16   21.85    0.96
   5   8  16   19.66    1.02
   5   8  16   21.54    1.06
  -8   5  16   19.56    1.13
  -5  -8  16   19.61    1.09
   8  -5  16   19.72    1.01
  -5  -8 -16   17.33    1.35
  -5  -8 -17   60.99    2.46
   5   8  17   60.53    2.10
  -8   5 -17   57.33    1.99
  -5  -8  17   55.82    2.19
   8  -5  17   61.05    2.12
   5   8  17   58.74    2.16
  -8   5  17   59.39    2.26
   5   8  18   13.47    0.87
  -5  -8 -18   16.50    1.37
  -8   5  18   13.01    0.94
  -5  -8 -18   13.67    0.86
  -8   5 -18   13.21    0.73
   8  -5  18   15.44    0.90
   5   8  18   13.34    0.85
   5   8  18   15.27    0.84
  -5  -8  18   12.09    0.89
  -8   5 -19    1.79    0.44
  -5  -8 -19    0.70    1.13
  -5  -8 -19    1.69    0.62
   8  -5 -19    0.64    1.74
   5   8  19    1.62    0.56
  -5  -8 -20   25.66    1.68
  -8   5 -20   23.15    0.94
   5   8  20   22.82    1.04
  -5  -8 -20   24.43    1.08
  -5  -8 -21    0.34    1.21
   8  -5 -21   -1.05    1.72
  -5  -8 -21    0.29    0.52
   5   8  21    0.32    0.47
  -5  -8 -22    0.96    0.46
   5   8  22    0.51    0.38
  -5  -8 -22    0.70    1.02
   5   8  23    1.44    0.30
  -5  -8 -23    0.55    0.80
   4   8   0   42.81    1.37
   8  -4   0   41.47    1.39
   8  -4   0   42.81    1.39
   4   8  -1    5.71    0.38
   8  -4  -1    6.17    0.38
   8  -4   1    6.19    0.39
   4   8   1    6.13    0.33
   8  -4   1    6.90    0.37
   4   8   2  344.63   10.26
   8  -4   2  342.13   10.29
   4   8  -2  349.21   10.32
   8  -4   3  826.16   25.18
   4   8  -3  865.05   25.22
  -4  -8   3  858.47   25.15
   4   8  -4    1.81    0.36
   4   8   4    1.88    0.21
  -4  -8   4    1.91    0.25
   8  -4   4    1.75    0.25
   8  -4  -4    1.84    0.31
   8  -4   4    1.45    0.33
   8  -4  -5    2.44    0.34
   4   8   5    3.50    0.28
   8  -4   5    2.33    0.25
  -4  -8   5    2.84    0.30
   8  -4   5    2.57    0.37
   8  -4   6  253.95    7.36
   8  -4  -6  252.98    7.37
  -8   4   6  245.07    7.39
   4   8   6  238.41    7.33
  -4  -8   6  249.81    7.36
   8  -4   6  240.64    7.37
   8  -4   6  235.73    7.30
   8  -4   7  108.59    3.42
  -4  -8   7  111.91    3.41
   8  -4  -7  112.66    3.39
  -8   4   7  116.90    3.46
   8  -4   7  104.14    3.30
   4   8  -7  107.64    3.44
   8  -4   7  110.66    3.40
   4   8   7  108.51    3.37
   4   8   8   91.12    2.85
   8  -4   8   89.73    2.87
   8  -4  -8   88.21    2.84
  -4  -8   8   92.13    2.88
   4   8  -8   86.39    2.91
  -8   4   8   91.96    2.93
   8  -4   8   93.11    2.87
   8  -4  -9  112.69    3.59
   8  -4   9  115.74    3.64
   4   8   9  117.81    3.63
   4   8  -9  113.08    3.68
  -4  -8   9  120.98    3.67
   8  -4   9  115.94    3.64
  -8   4   9  115.91    3.70
   4   8  10    4.74    0.47
   8  -4  10    3.65    0.49
   8  -4 -10    4.23    0.38
   8  -4  10    3.43    0.50
  -4  -8  10    3.23    0.51
  -8   4  10    3.83    0.56
   4   8 -10    4.26    0.53
   8  -4  11   -0.02    0.47
   4   8 -11    0.74    0.47
  -4  -8  11    0.18    0.34
   8  -4  11    0.20    0.41
  -4  -8 -11    0.87    0.46
   4   8  11    0.56    0.43
  -4  -8  11    0.05    0.48
   8  -4  11    0.76    0.39
  -8   4 -11    0.72    0.38
  -4  -8 -11    0.53    0.36
  -8   4  11    0.21    0.53
   8  -4 -11    0.10    0.27
   8  -4 -11    0.58    0.74
   4   8  12   16.31    0.78
  -8   4 -12   16.68    0.77
   4   8  12   16.29    0.82
  -4  -8  12   16.63    0.74
  -4  -8 -12   16.46    0.89
   8  -4  12   17.27    0.77
  -4  -8  12   14.30    0.85
  -8   4 -12   15.42    0.70
   8  -4  12   15.57    0.79
  -8   4  12   15.59    0.94
  -4  -8 -12   14.18    0.72
   8  -4  12   17.03    0.85
   8  -4 -12   17.25    1.20
   4   8 -12   14.06    0.85
   8  -4  13    0.53    0.40
   4   8  13    0.22    0.46
  -4  -8 -13    0.48    0.43
  -8   4 -13    0.63    0.39
  -4  -8  13   -0.18    0.51
   8  -4  13    0.05    0.50
   4   8 -13    0.87    0.48
  -4  -8  13    0.52    0.41
   8  -4 -13    1.60    1.04
   4   8  13    0.60    0.50
  -8   4 -13    0.55    0.37
  -4  -8 -13    0.43    0.61
   8  -4  13    0.86    0.44
  -8   4  13    0.76    0.60
   4   8  14   17.15    0.87
   8  -4  14   16.36    0.83
  -4  -8  14   17.24    0.95
  -4  -8 -14   15.19    1.07
  -4  -8  14   14.81    0.78
   8  -4  14   16.91    0.91
   8  -4  14   17.13    0.83
   4   8 -14   17.10    0.88
  -8   4  14   16.24    1.02
   4   8  14   16.83    0.91
  -8   4 -14   15.58    0.76
  -8   4 -15   10.41    0.63
  -8   4  15    8.70    0.84
   4   8  15    8.48    0.71
  -8   4  15    8.11    0.52
  -4  -8  15    9.81    0.77
   8  -4  15   10.52    0.71
   8  -4  15    9.39    0.77
  -4  -8 -15   10.63    1.04
   8  -4  15    9.76    0.64
   4   8 -15    8.56    0.69
   4   8  15   10.42    0.76
  -4  -8  15   10.75    0.67
  -8   4 -16    6.24    0.57
   4   8  16    7.27    0.70
  -4  -8 -16    6.40    1.05
   8  -4  16    5.94    0.67
  -4  -8  16    5.99    0.71
  -8   4  16    6.93    0.49
   4   8  16    6.49    0.70
   8  -4  16    6.42    0.69
  -8   4  16    6.07    0.78
  -4  -8  16    8.42    0.62
  -4  -8  17   69.44    2.57
   8  -4  17   74.26    2.55
   4   8  17   68.86    2.54
  -4  -8 -17   81.10    2.89
  -8   4  17   67.77    2.31
  -4  -8  17   76.81    2.42
   4   8  17   75.07    2.47
  -8   4 -17   71.94    2.39
  -8   4  17   69.22    2.63
  -8   4 -18    0.75    0.48
  -4  -8 -18    1.57    1.13
  -8   4  18    1.25    0.38
   4   8  18    1.41    0.54
  -4  -8  18    1.61    0.59
  -8   4  18    0.59    0.59
   4   8  18    0.95    0.56
   8  -4 -18    1.95    1.78
   8  -4 -19    0.66    1.81
  -8   4 -19    0.58    0.45
  -4  -8 -19    1.08    1.10
   4   8  19    0.56    0.54
  -4  -8 -19    1.19    0.59
  -4  -8 -20   23.05    1.68
   4   8  20   20.31    0.97
  -4  -8 -20   21.92    1.02
   8  -4 -20   24.44    2.23
  -8   4 -20   21.34    0.90
  -4  -8 -21    1.17    1.15
  -8   4 -21    1.49    0.38
  -4  -8 -21    1.48    0.54
   4   8  21    1.01    0.44
  -4  -8 -22    6.51    1.23
  -4  -8 -22    7.05    0.58
   4   8  22    6.22    0.48
  -4  -8 -23    1.76    0.92
   4   8  23    1.81    0.30
   3   8   0   -0.05    0.24
   8  -3   0    0.51    0.26
   8  -3   0    0.18    0.26
   8  -3  -1  290.75    8.97
   3   8  -1  293.86    8.97
   3   8   1  292.60    8.94
   8  -3  -1  300.38    8.97
   8  -3   1  310.15    8.98
   8  -3   1  315.55    8.97
   3   8  -2   24.49    0.88
   3   8   2   22.49    0.80
   8  -3   2   22.33    0.84
   8  -3   2   26.62    0.88
  -3  -8   2   25.31    0.78
  -3  -8   3  833.64   24.99
   8  -3   3  865.35   25.01
   3   8   3  833.69   24.97
   3   8  -3  831.64   25.05
   3   8   3  856.90   24.98
   3   8   4   64.51    2.04
   8  -3  -4   67.94    2.11
   3   8  -4   65.39    2.13
   8  -3   4   69.54    2.06
  -3  -8   4   64.91    2.05
   8  -3  -5   29.86    1.10
  -3  -8   5   32.60    1.07
   8  -3   5   31.93    1.04
   3   8   5   32.78    1.05
   8  -3   5   29.22    1.12
  -3  -8   6   90.25    2.81
   8  -3  -6   93.93    2.82
   8  -3   6   92.30    2.84
   8  -3   6   86.38    2.74
  -8   3   6   90.46    2.86
   8  -3   6   90.49    2.82
   3   8   6   90.88    2.79
   8  -3   7    0.79    0.34
  -3  -8   7    0.14    0.29
   3   8  -7   -0.17    0.42
   8  -3   7    1.42    0.38
  -8   3   7    0.44    0.43
   8  -3   7    1.04    0.17
   8  -3  -7    0.32    0.31
   3   8   7    0.07    0.31
   8  -3   8   25.21    0.97
   8  -3  -8   24.42    0.90
  -3  -8   8   24.89    0.94
  -8   3   8   22.90    1.03
   8  -3   8   21.53    0.94
   3   8   8   24.90    0.92
   3   8  -8   22.86    0.99
   3   8  -9    2.69    0.51
   8  -3   9    2.81    0.47
   3   8   9    2.41    0.42
  -8   3   9    2.73    0.54
   8  -3   9    2.75    0.46
  -3  -8   9    3.16    0.45
   8  -3  -9    3.25    0.37
   3   8  10   61.64    2.00
   8  -3 -10   58.71    1.92
  -8   3  10   57.62    2.09
   8  -3  10   59.73    1.99
   3   8 -10   54.30    2.03
  -3  -8  10   58.64    2.01
   8  -3  10   60.65    2.01
  -3  -8  11   16.02    0.86
   8  -3 -11   16.64    1.13
   3   8  11   18.00    0.83
   8  -3  11   16.35    0.80
   3   8 -11   19.20    0.88
   8  -3  11   15.33    0.77
   8  -3 -11   17.87    0.71
  -8   3  11   18.78    0.95
  -8   3 -11   18.19    0.78
  -3  -8  11   16.28    0.73
  -3  -8 -11   16.05    0.85
  -3  -8 -11   17.94    0.74
   8  -3  11   15.88    0.83
   8  -3  12   41.28    1.52
   3   8  12   42.15    1.45
  -3  -8 -12   37.55    1.40
  -3  -8 -12   41.73    1.56
  -8   3 -12   38.99    1.43
   3   8  12   41.29    1.52
  -3  -8  12   38.97    1.40
   8  -3 -12   38.20    1.35
   3   8 -12   41.69    1.53
  -8   3 -12   40.20    1.38
   8  -3  12   37.56    1.47
   8  -3 -12   41.17    1.41
  -8   3  12   41.09    1.62
   8  -3 -12   44.52    1.88
   8  -3  12   39.18    1.44
  -3  -8  12   40.06    1.53
   8  -3  13   83.08    2.79
  -8   3 -13   84.93    2.79
   8  -3 -13   84.94    2.76
   8  -3  13   88.12    2.87
  -3  -8  13   91.78    2.91
   3   8 -13   83.09    2.86
  -3  -8 -13   87.30    2.76
   3   8  13   89.30    2.89
  -3  -8  13   86.28    2.76
   3   8  13   86.11    2.81
  -8   3  13   85.04    2.95
   8  -3  13   87.37    2.83
  -8   3 -13   90.32    2.75
  -3  -8 -13   85.59    2.94
  -8   3  13   79.53    2.69
   3   8 -14    5.36    0.57
   8  -3  14    6.86    0.67
  -8   3 -14    4.80    0.49
   8  -3  14    5.36    0.59
   3   8  14    4.34    0.59
  -3  -8  14    5.30    0.53
   8  -3  14    5.24    0.53
  -8   3  14    5.14    0.73
  -3  -8  14    5.78    0.64
  -3  -8 -14    5.62    0.85
   3   8  14    4.98    0.58
  -8   3  14    5.07    0.42
   3   8  15   81.85    2.82
  -8   3  15   79.60    2.61
  -3  -8  15   85.78    2.85
  -8   3  15   80.23    2.91
   3   8 -15   82.99    2.78
  -3  -8 -15   88.16    3.02
   3   8  15   78.30    2.72
  -8   3 -15   82.95    2.67
   8  -3  15   76.14    2.72
   8  -3  15   82.52    2.81
   8  -3  15   83.22    2.73
  -3  -8  15   86.81    2.69
  -3  -8  16   24.00    1.04
  -8   3  16   23.31    0.92
[truncated: 3,223,959 more chars]
