# Supplementary material for: Complexation of 2,6-helic[6]arene and its derivatives with 1,1′-dimethyl-4,4′-bipyridinium salts and protonated 4,4'-bipyridinium salts: an acid–base controllable complexation
Source: Beilstein J Org Chem. 2019 Jul 26;15:1795–804. doi: 10.3762/bjoc.15.173 (PMC6664404; doi:10.3762/bjoc.15.173)
Supplement: File 3 — CIF file for H3. [file Beilstein_J_Org_Chem-15-1795-s003.cif]

data_tx410-a_sq
_audit_creation_date               2019-03-19
_audit_creation_method
;
Olex2 1.2
(compiled 2018.05.29 svn.r3508 for OlexSys, GUI svn.r5506)
;
_shelx_SHELXL_version_number       '2017/1'
_audit_contact_author_address      ?
_audit_contact_author_email        ?
_audit_contact_author_name         ''
_audit_contact_author_phone        ?
_publ_contact_author_id_orcid      ?
_publ_section_references
;
Dolomanov, O.V., Bourhis, L.J., Gildea, R.J, Howard, J.A.K. & Puschmann, H.
 (2009), J. Appl. Cryst. 42, 339-341.

Sheldrick, G.M. (2015). Acta Cryst. A71, 3-8.

Sheldrick, G.M. (2015). Acta Cryst. C71, 3-8.
;
_chemical_name_common              ?
_chemical_name_systematic          ?
_chemical_formula_moiety           'C87 H90 O6'
_chemical_formula_sum              'C87 H90 O6'
_chemical_formula_weight           1231.58
_chemical_melting_point            ?
_chemical_oxdiff_formula           CHONPF
loop_
  _atom_type_symbol
  _atom_type_description
  _atom_type_scat_dispersion_real
  _atom_type_scat_dispersion_imag
  _atom_type_scat_source
 'C' 'C' 0.0181 0.0091 'International Tables Vol C Tables 4.2.6.8 and 6.1.1.4'
 'H' 'H' 0.0000 0.0000 'International Tables Vol C Tables 4.2.6.8 and 6.1.1.4'
 'O' 'O' 0.0492 0.0322 'International Tables Vol C Tables 4.2.6.8 and 6.1.1.4'

_shelx_space_group_comment
;
The symmetry employed for this shelxl refinement is uniquely defined
by the following loop, which should always be used as a source of
symmetry information in preference to the above space-group names.
They are only intended as comments.
;
_space_group_crystal_system        'monoclinic'
_space_group_IT_number             14
_space_group_name_H-M_alt          'P 1 21/n 1'
_space_group_name_Hall             '-P 2yn'
loop_
  _space_group_symop_operation_xyz
 'x, y, z'
 '-x+1/2, y+1/2, -z+1/2'
 '-x, -y, -z'
 'x-1/2, -y-1/2, z-1/2'

_cell_length_a                     23.3453(2)
_cell_length_b                     17.96290(10)
_cell_length_c                     23.3923(2)
_cell_angle_alpha                  90
_cell_angle_beta                   115.9080(10)
_cell_angle_gamma                  90
_cell_volume                       8823.65(14)
_cell_formula_units_Z              4
_cell_measurement_reflns_used      36485
_cell_measurement_temperature      169.99(10)
_cell_measurement_theta_max        73.7540
_cell_measurement_theta_min        3.2290
_shelx_estimated_absorpt_T_max     ?
_shelx_estimated_absorpt_T_min     ?
_exptl_absorpt_coefficient_mu      0.440
_exptl_absorpt_correction_T_max    1.00000
_exptl_absorpt_correction_T_min    0.54867
_exptl_absorpt_correction_type     multi-scan
_exptl_absorpt_process_details
;
CrysAlisPro 1.171.40.14e (Rigaku Oxford Diffraction, 2018)
Empirical absorption correction using spherical harmonics,
 implemented in SCALE3 ABSPACK scaling algorithm.
;
_exptl_absorpt_special_details     ?
_exptl_crystal_colour              'clear colourless'
_exptl_crystal_density_diffrn      0.927
_exptl_crystal_density_meas        ?
_exptl_crystal_density_method      ?
_exptl_crystal_description         plate
_exptl_crystal_F_000               2640
_exptl_crystal_size_max            0.35
_exptl_crystal_size_mid            0.35
_exptl_crystal_size_min            0.15
_exptl_transmission_factor_max     ?
_exptl_transmission_factor_min     ?
_diffrn_reflns_av_R_equivalents    0.0252
_diffrn_reflns_av_unetI/netI       0.0211
_diffrn_reflns_Laue_measured_fraction_full  0.995
_diffrn_reflns_Laue_measured_fraction_max  0.959
_diffrn_reflns_limit_h_max         29
_diffrn_reflns_limit_h_min         -24
_diffrn_reflns_limit_k_max         21
_diffrn_reflns_limit_k_min         -21
_diffrn_reflns_limit_l_max         23
_diffrn_reflns_limit_l_min         -29
_diffrn_reflns_number              72701
_diffrn_reflns_point_group_measured_fraction_full  0.995
_diffrn_reflns_point_group_measured_fraction_max  0.959
_diffrn_reflns_theta_full          67.684
_diffrn_reflns_theta_max           75.401
_diffrn_reflns_theta_min           3.235
_diffrn_ambient_environment        N~2~
_diffrn_ambient_temperature        169.99(10)
_diffrn_detector                   'CCD plate'
_diffrn_detector_area_resol_mean   ?
_diffrn_detector_type              HyPix
_diffrn_measured_fraction_theta_full  0.995
_diffrn_measured_fraction_theta_max  0.959
_diffrn_measurement_details
;
List of Runs (angles in degrees, time in seconds):

  # Type    Start    End  Width  t~exp~   \w     \q     \k     \f   Frames
--------------------------------------------------------------------------
  1  \w    -76.00 -51.00   0.50    0.20    --  -46.95 124.00-177.00   50
  2  \w   -118.00 -73.00   0.50    0.20    --  -46.95-124.00 103.00   90
  3  \w   -112.00 -87.00   0.50    0.20    --  -46.95-147.00 -61.00   50
  4  \w     44.00  70.00   0.50    0.20    --   46.95-147.00 -61.00   52
  5  \w     19.00  92.00   0.50    0.20    --   46.95-124.00 103.00  146
  6  \w     66.00  91.00   0.50    0.20    --   46.95 147.00 -12.00   50
  7  \w   -144.00-119.00   0.50    1.20    --  -99.00-124.00 103.00   50
  8  \w   -136.00-111.00   0.50    1.20    --  -99.00-147.00 -61.00   50
  9  \w   -103.00 -78.00   0.50    1.20    --  -99.00 147.00 -12.00   50
 10  \w     63.00 168.00   0.50    1.20    --  103.25 147.00 -12.00  210
 11  \w     73.00  98.00   0.50    1.20    --  103.25-124.00 103.00   50
 12  \w     57.00  82.00   0.50    1.20    --  103.25-147.00 -61.00   50
 13  \w    103.00 168.00   0.50    1.20    --  103.25 124.00-177.00  130
 14  \w   -112.00 -25.00   0.50    0.20    --  -46.95 -77.00  90.00  174
 15  \w     35.00 119.00   0.50    0.20    --   46.95  38.00 -60.00  168
 16  \w   -167.00 -87.00   0.50    1.20    --  -99.00 -45.00   0.00  160
 17  \w   -116.00 -27.00   0.50    1.20    --  -99.00 125.00 -30.00  178
 18  \w    109.00 169.00   0.50    1.20    --  103.25  45.00-180.00  120
 19  \w     34.00 109.00   0.50    1.20    --  103.25 -94.00 120.00  150
 20  \w     32.00 119.00   0.50    1.20    --  103.25 -61.00-120.00  174
 21  \w     75.00 101.00   0.50    1.20    --  103.25 -94.00-180.00   52
 22  \w     33.00 112.00   0.50    1.20    --  103.25 -45.00-120.00  158
;
_diffrn_measurement_device         'four-circle diffractometer'
_diffrn_measurement_device_type    'XtaLAB Synergy R, HyPix'
_diffrn_measurement_method         '\w scans'
_diffrn_orient_matrix_type        
 'CrysAlisPro convention (1999,Acta A55,543-557)'
_diffrn_orient_matrix_UB_11        0.0296704000
_diffrn_orient_matrix_UB_12        0.0681478000
_diffrn_orient_matrix_UB_13        0.0427736000
_diffrn_orient_matrix_UB_21        0.0459252000
_diffrn_orient_matrix_UB_22        -0.0515870000
_diffrn_orient_matrix_UB_23        0.0527319000
_diffrn_orient_matrix_UB_31        0.0489347000
_diffrn_orient_matrix_UB_32        0.0071045000
_diffrn_orient_matrix_UB_33        -0.0274024000
_diffrn_radiation_monochromator    mirror
_diffrn_radiation_probe            x-ray
_diffrn_radiation_type             CuK\a
_diffrn_radiation_wavelength       1.54184
_diffrn_source                     'Rotating-anode X-ray tube'
_diffrn_source_type                'PhotonJet R (Cu) X-ray Source'
_reflns_Friedel_coverage           0.000
_reflns_Friedel_fraction_full      .
_reflns_Friedel_fraction_max       .
_reflns_number_gt                  14495
_reflns_number_total               17519
_reflns_odcompleteness_completeness  99.91
_reflns_odcompleteness_iscentric   1
_reflns_odcompleteness_theta       66.97
_reflns_special_details
;
 Reflections were merged by SHELXL according to the crystal
 class for the calculation of statistics and refinement.
 
 Structure factors included contributions from the .fab file.
 
 _reflns_Friedel_fraction is defined as the number of unique
 Friedel pairs measured divided by the number that would be
 possible theoretically, ignoring centric projections and
 systematic absences.
;
_reflns_threshold_expression       'I > 2\s(I)'
_computing_cell_refinement         'CrysAlisPro 1.171.40.14e (Rigaku OD, 2018)'
_computing_data_collection         'CrysAlisPro 1.171.40.14e (Rigaku OD, 2018)'
_computing_data_reduction          'CrysAlisPro 1.171.40.14e (Rigaku OD, 2018)'
_computing_molecular_graphics      'Olex2 (Dolomanov et al., 2009)'
_computing_publication_material    'Olex2 (Dolomanov et al., 2009)'
_computing_structure_refinement    'ShelXL (Sheldrick, 2015)'
_computing_structure_solution      'ShelXT (Sheldrick, 2015)'
_refine_diff_density_max           0.638
_refine_diff_density_min           -0.383
_refine_diff_density_rms           0.047
_refine_ls_extinction_coef         .
_refine_ls_extinction_method       none
_refine_ls_goodness_of_fit_ref     1.995
_refine_ls_hydrogen_treatment      constr
_refine_ls_matrix_type             full
_refine_ls_number_parameters       962
_refine_ls_number_reflns           17519
_refine_ls_number_restraints       418
_refine_ls_R_factor_all            0.0790
_refine_ls_R_factor_gt             0.0710
_refine_ls_restrained_S_all        2.053
_refine_ls_shift/su_max            0.001
_refine_ls_shift/su_mean           0.000
_refine_ls_structure_factor_coef   Fsqd
_refine_ls_weighting_details      
 'w=1/[\s^2^(Fo^2^)+(0.1000P)^2^] where P=(Fo^2^+2Fc^2^)/3'
_refine_ls_weighting_scheme        calc
_refine_ls_wR_factor_gt            0.2370
_refine_ls_wR_factor_ref           0.2459
_refine_special_details            ?
_olex2_refinement_description
;
1. Fixed Uiso
 At 1.2 times of:
  All C(H) groups, All C(H,H) groups, All C(H,H,H,H) groups
 At 1.5 times of:
  All C(H,H,H) groups
2. Restrained distances
 C77A-C76 = C77-C76 = C78-C77 = C78A-C77A = C79A-C78A = C79-C78 = C71-C70 =
 C71A-C70A = C70-C69 = C70A-C69A = C69A-C68 = C69-C68
 1.54 with sigma of 0.01
 C73-C72 = C73A-C72 = C74A-C73A = C74-C73 = C75-C74 = C75A-C74A
 1.54 with sigma of 0.01
 C76-C78
 2.5 with sigma of 0.02
 C76-C78A
 2.5 with sigma of 0.02
 C77A-C79A
 2.5 with sigma of 0.02
 C73A-C75A
 2.5 with sigma of 0.02
3. Uiso/Uaniso restraints and constraints
C77 \\sim C78 \\sim C79 \\sim C77A \\sim C78A \\sim C79A \\sim C69 \\sim C70
\\sim C71 \\sim C69A \\sim C70A \\sim C71A: within 1.7A with sigma of 0.02 and
sigma for terminal atoms of 0.04
C73 \\sim C74 \\sim C75 \\sim C73A \\sim C74A \\sim C75A \\sim C72: within 1.7A
with sigma of 0.02 and sigma for terminal atoms of 0.04
C85 \\sim C86 \\sim C87 \\sim C86A \\sim C87A: within 1.7A with sigma of 0.02
and sigma for terminal atoms of 0.04
C81 \\sim C82 \\sim C83 \\sim C82A \\sim C83A: within 1.7A with sigma of 0.02
and sigma for terminal atoms of 0.04
Uanis(C69) \\sim Ueq, Uanis(C70) \\sim Ueq, Uanis(C71) \\sim Ueq, Uanis(C69A)
\\sim Ueq, Uanis(C70A) \\sim Ueq, Uanis(C71A) \\sim Ueq, Uanis(C77) \\sim Ueq,
Uanis(C78) \\sim Ueq, Uanis(C79) \\sim Ueq, Uanis(C77A) \\sim Ueq, Uanis(C78A)
\\sim Ueq, Uanis(C79A) \\sim Ueq: with sigma of 0.01 and sigma for terminal
atoms of 0.02
Uanis(C73) \\sim Ueq, Uanis(C74) \\sim Ueq, Uanis(C75) \\sim Ueq, Uanis(C73A)
\\sim Ueq, Uanis(C74A) \\sim Ueq, Uanis(C75A) \\sim Ueq: with sigma of 0.01 and
sigma for terminal atoms of 0.02
Uanis(C82) \\sim Ueq, Uanis(C83) \\sim Ueq, Uanis(C82A) \\sim Ueq, Uanis(C83A)
\\sim Ueq, Uanis(C85) \\sim Ueq, Uanis(C86) \\sim Ueq, Uanis(C87) \\sim Ueq,
Uanis(C86A) \\sim Ueq, Uanis(C87A) \\sim Ueq: with sigma of 0.01 and sigma for
terminal atoms of 0.02
4. Others
 Sof(H68C)=Sof(H68D)=Sof(C69A)=Sof(H69C)=Sof(H69D)=Sof(C70A)=Sof(H70C)=
 Sof(H70D)=Sof(C71A)=Sof(H71D)=Sof(H71E)=Sof(H71F)=1-FVAR(1)
 Sof(H68A)=Sof(H68B)=Sof(C69)=Sof(H69A)=Sof(H69B)=Sof(C70)=Sof(H70A)=Sof(H70B)=
 Sof(C71)=Sof(H71A)=Sof(H71B)=Sof(H71C)=FVAR(1)
 Sof(H76C)=Sof(H76D)=Sof(C77A)=Sof(H77C)=Sof(H77D)=Sof(C78A)=Sof(H78C)=
 Sof(H78D)=Sof(C79A)=Sof(H79D)=Sof(H79E)=Sof(H79F)=1-FVAR(2)
 Sof(H76A)=Sof(H76B)=Sof(C77)=Sof(H77A)=Sof(H77B)=Sof(C78)=Sof(H78A)=Sof(H78B)=
 Sof(C79)=Sof(H79A)=Sof(H79B)=Sof(H79C)=FVAR(2)
 Sof(H72C)=Sof(H72D)=Sof(C73A)=Sof(H73C)=Sof(H73D)=Sof(C74A)=Sof(H74C)=
 Sof(H74D)=Sof(C75A)=Sof(H75D)=Sof(H75E)=Sof(H75F)=1-FVAR(3)
 Sof(H72A)=Sof(H72B)=Sof(C73)=Sof(H73A)=Sof(H73B)=Sof(C74)=Sof(H74A)=Sof(H74B)=
 Sof(C75)=Sof(H75A)=Sof(H75B)=Sof(H75C)=FVAR(3)
 Sof(H85C)=Sof(H85D)=Sof(C86A)=Sof(H86C)=Sof(H86D)=Sof(C87A)=Sof(H87D)=
 Sof(H87E)=Sof(H87F)=1-FVAR(4)
 Sof(H85A)=Sof(H85B)=Sof(C86)=Sof(H86A)=Sof(H86B)=Sof(C87)=Sof(H87A)=Sof(H87B)=
 Sof(H87C)=FVAR(4)
 Sof(H81C)=Sof(H81D)=Sof(C82A)=Sof(H82C)=Sof(H82D)=Sof(C83A)=Sof(H83D)=
 Sof(H83E)=Sof(H83F)=1-FVAR(5)
 Sof(H81A)=Sof(H81B)=Sof(C82)=Sof(H82A)=Sof(H82B)=Sof(C83)=Sof(H83A)=Sof(H83B)=
 Sof(H83C)=FVAR(5)
5.a Riding coordinates:
 C71(H71A,H71B,H71C), C75(H75A,H75B,H75C), C79(H79A,H79B,H79C), C83(H83A,H83B,
 H83C), C87(H87A,H87B,H87C), C71A(H71D,H71E,H71F), C79A(H79D,H79E,H79F),
 C75A(H75D,H75E,H75F), C83A(H83D,H83E,H83F)
5.b Ternary CH refined with riding coordinates:
 C7(H7), C10(H10), C28(H28), C31(H31), C49(H49), C52(H52)
5.c Secondary CH2 refined with riding coordinates:
 C21(H21A,H21B), C42(H42A,H42B), C63(H63A,H63B), C64(H64A,H64B), C65(H65A,
 H65B), C66(H66A,H66B), C68(H68A,H68B), C68(H68C,H68D), C69(H69A,H69B),
 C70(H70A,H70B), C72(H72A,H72B), C72(H72C,H72D), C73(H73A,H73B), C74(H74A,H74B),
  C76(H76A,H76B), C76(H76C,H76D), C77(H77A,H77B), C78(H78A,H78B), C80(H80A,
 H80B), C81(H81A,H81B), C81(H81C,H81D), C82(H82A,H82B), C84(H84A,H84B),
 C85(H85A,H85B), C85(H85C,H85D), C86(H86A,H86B), C69A(H69C,H69D), C70A(H70C,
 H70D), C77A(H77C,H77D), C78A(H78C,H78D), C73A(H73C,H73D), C74A(H74C,H74D),
 C86A(H86C,H86D), C82A(H82C,H82D)
5.d Aromatic/amide H refined with riding coordinates:
 C2(H2), C5(H5), C11(H11), C14(H14), C16(H16), C17(H17), C18(H18), C19(H19),
 C23(H23), C26(H26), C33(H33), C34(H34), C35(H35), C36(H36), C38(H38), C41(H41),
  C44(H44), C47(H47), C53(H53), C56(H56), C58(H58), C59(H59), C60(H60), C61(H61)
5.e Idealised Me refined as rotating group:
 C67(H67A,H67B,H67C), C87A(H87D,H87E,H87F)
;
_atom_sites_solution_hydrogens     mixed
_atom_sites_solution_primary       dual
_atom_sites_solution_secondary     ?
loop_
  _atom_site_label
  _atom_site_type_symbol
  _atom_site_fract_x
  _atom_site_fract_y
  _atom_site_fract_z
  _atom_site_U_iso_or_equiv
  _atom_site_adp_type
  _atom_site_occupancy
  _atom_site_site_symmetry_order
  _atom_site_calc_flag
  _atom_site_refinement_flags_posn
  _atom_site_refinement_flags_adp
  _atom_site_refinement_flags_occupancy
  _atom_site_disorder_assembly
  _atom_site_disorder_group
 O1 O 0.53803(5) 0.50029(6) 0.44029(6) 0.0573(3) Uani 1 1 d . . . . .
 O2 O 0.35666(5) 0.64093(6) 0.24022(6) 0.0612(3) Uani 1 1 d . . . . .
 O3 O 0.40216(7) 0.77552(11) 0.63795(7) 0.0877(5) Uani 1 1 d . . . . .
 O4 O 0.17525(7) 0.82790(9) 0.44034(8) 0.0811(4) Uani 1 1 d . . . . .
 O5 O 0.28501(7) 0.34868(9) 0.56065(7) 0.0755(4) Uani 1 1 d . . . . .
 O6 O 0.11598(6) 0.41730(8) 0.32939(7) 0.0696(3) Uani 1 1 d . . . . .
 C1 C 0.20812(7) 0.35322(9) 0.40052(8) 0.0569(4) Uani 1 1 d . . . . .
 C2 C 0.26976(7) 0.32771(9) 0.41670(8) 0.0536(4) Uani 1 1 d . . . . .
 H2 H 0.292531 0.304323 0.455616 0.064 Uiso 1 1 calc R . . . .
 C3 C 0.29724(7) 0.33677(8) 0.37572(7) 0.0497(3) Uani 1 1 d . . . . .
 C4 C 0.26344(7) 0.37095(8) 0.31688(7) 0.0493(3) Uani 1 1 d . . . . .
 C5 C 0.20252(7) 0.39779(9) 0.29987(8) 0.0540(4) Uani 1 1 d . . . . .
 H5 H 0.179956 0.420715 0.260696 0.065 Uiso 1 1 calc R . . . .
 C6 C 0.17538(7) 0.39003(10) 0.34216(9) 0.0578(4) Uani 1 1 d . . . . .
 C7 C 0.36367(6) 0.31126(8) 0.38664(7) 0.0498(3) Uani 1 1 d . . . . .
 H7 H 0.387527 0.287618 0.428140 0.060 Uiso 1 1 calc R . . . .
 C8 C 0.39722(6) 0.37969(8) 0.37673(7) 0.0476(3) Uani 1 1 d . . . . .
 C9 C 0.36256(6) 0.41357(8) 0.31775(7) 0.0476(3) Uani 1 1 d . . . . .
 C10 C 0.30032(6) 0.37406(8) 0.27725(7) 0.0493(3) Uani 1 1 d . . . . .
 H10 H 0.276383 0.397832 0.235826 0.059 Uiso 1 1 calc R . . . .
 C11 C 0.45580(6) 0.40691(8) 0.41849(7) 0.0484(3) Uani 1 1 d . . . . .
 H11 H 0.478919 0.383662 0.457403 0.058 Uiso 1 1 calc R . . . .
 C12 C 0.48007(6) 0.46992(8) 0.40163(7) 0.0482(3) Uani 1 1 d . . . . .
 C13 C 0.44554(6) 0.50605(8) 0.34330(8) 0.0474(3) Uani 1 1 d . . . . .
 C14 C 0.38640(6) 0.47649(8) 0.30173(7) 0.0481(3) Uani 1 1 d . . . . .
 H14 H 0.362839 0.499515 0.262805 0.058 Uiso 1 1 calc R . . . .
 C15 C 0.35331(7) 0.25998(8) 0.33122(8) 0.0509(3) Uani 1 1 d . . . . .
 C16 C 0.37429(8) 0.18737(9) 0.33547(9) 0.0599(4) Uani 1 1 d . . . . .
 H16 H 0.396962 0.165070 0.374906 0.072 Uiso 1 1 calc R . . . .
 C17 C 0.36097(10) 0.14828(11) 0.27997(11) 0.0729(5) Uani 1 1 d . . . . .
 H17 H 0.375312 0.099567 0.282282 0.087 Uiso 1 1 calc R . . . .
 C18 C 0.32688(10) 0.18065(11) 0.22167(10) 0.0751(5) Uani 1 1 d . . . . .
 H18 H 0.317994 0.153450 0.184921 0.090 Uiso 1 1 calc R . . . .
 C19 C 0.30539(8) 0.25391(10) 0.21689(9) 0.0627(4) Uani 1 1 d . . . . .
 H19 H 0.282424 0.275678 0.177279 0.075 Uiso 1 1 calc R . . . .
 C20 C 0.31871(7) 0.29368(9) 0.27185(8) 0.0514(3) Uani 1 1 d . . . . .
 C21 C 0.47020(7) 0.57536(8) 0.32515(8) 0.0517(4) Uani 1 1 d . . . . .
 H21A H 0.458131 0.574358 0.279871 0.062 Uiso 1 1 calc R . . . .
 H21B H 0.516337 0.575749 0.347233 0.062 Uiso 1 1 calc R . . . .
 C22 C 0.44460(6) 0.64599(8) 0.34121(8) 0.0486(3) Uani 1 1 d . . . . .
 C23 C 0.47774(6) 0.68166(8) 0.39939(7) 0.0488(3) Uani 1 1 d . . . . .
 H23 H 0.515988 0.661643 0.428924 0.059 Uiso 1 1 calc R . . . .
 C24 C 0.45477(6) 0.74629(8) 0.41401(7) 0.0492(3) Uani 1 1 d . . . . .
 C25 C 0.39668(6) 0.77593(8) 0.36983(7) 0.0486(3) Uani 1 1 d . . . . .
 C26 C 0.36277(7) 0.74171(8) 0.31190(8) 0.0524(4) Uani 1 1 d . . . . .
 H26 H 0.324286 0.761620 0.282733 0.063 Uiso 1 1 calc R . . . .
 C27 C 0.38674(7) 0.67708(8) 0.29756(8) 0.0516(3) Uani 1 1 d . . . . .
 C28 C 0.48583(7) 0.79331(8) 0.47368(7) 0.0506(3) Uani 1 1 d . . . . .
 H28 H 0.526624 0.772897 0.504438 0.061 Uiso 1 1 calc R . . . .
 C29 C 0.43717(7) 0.79968(8) 0.50036(8) 0.0517(3) Uani 1 1 d . . . . .
 C30 C 0.37906(7) 0.82900(8) 0.45649(8) 0.0515(3) Uani 1 1 d . . . . .
 C31 C 0.37803(7) 0.84733(8) 0.39304(8) 0.0508(3) Uani 1 1 d . . . . .
 H31 H 0.337124 0.867653 0.362432 0.061 Uiso 1 1 calc R . . . .
 C32 C 0.43348(7) 0.90095(8) 0.40807(8) 0.0525(4) Uani 1 1 d . . . . .
 C33 C 0.43022(9) 0.97257(9) 0.38488(9) 0.0593(4) Uani 1 1 d . . . . .
 H33 H 0.391410 0.992296 0.356233 0.071 Uiso 1 1 calc R . . . .
 C34 C 0.48562(10) 1.01465(10) 0.40494(10) 0.0678(5) Uani 1 1 d . . . . .
 H34 H 0.483677 1.062859 0.389697 0.081 Uiso 1 1 calc R . . . .
 C35 C 0.54303(9) 0.98589(10) 0.44687(10) 0.0668(5) Uani 1 1 d . . . . .
 H35 H 0.579787 1.014421 0.459455 0.080 Uiso 1 1 calc R . . . .
 C36 C 0.54664(8) 0.91369(10) 0.47092(9) 0.0595(4) Uani 1 1 d . . . . .
 H36 H 0.585566 0.894409 0.499735 0.071 Uiso 1 1 calc R . . . .
 C37 C 0.49206(7) 0.87148(9) 0.45153(8) 0.0513(3) Uani 1 1 d . . . . .
 C38 C 0.33076(7) 0.84062(9) 0.47489(9) 0.0565(4) Uani 1 1 d . . . . .
 H38 H 0.292165 0.860394 0.445828 0.068 Uiso 1 1 calc R . . . .
 C39 C 0.33890(8) 0.82331(10) 0.53585(9) 0.0611(4) Uani 1 1 d . . . . .
 C40 C 0.39740(8) 0.79191(11) 0.57856(9) 0.0641(4) Uani 1 1 d . . . . .
 C41 C 0.44622(7) 0.78080(10) 0.56083(8) 0.0578(4) Uani 1 1 d . . . . .
 H41 H 0.484826 0.760732 0.589571 0.069 Uiso 1 1 calc R . . . .
 C42 C 0.28572(9) 0.83827(12) 0.55483(11) 0.0708(5) Uani 1 1 d . . . . .
 H42A H 0.262794 0.882508 0.532908 0.085 Uiso 1 1 calc R . . . .
 H42B H 0.304128 0.848256 0.600105 0.085 Uiso 1 1 calc R . . . .
 C43 C 0.23908(8) 0.77431(12) 0.53981(10) 0.0660(4) Uani 1 1 d . . . . .
 C44 C 0.25076(8) 0.71719(12) 0.58382(9) 0.0650(4) Uani 1 1 d . . . . .
 H44 H 0.287158 0.718836 0.622308 0.078 Uiso 1 1 calc R . . . .
 C45 C 0.20906(8) 0.65818(12) 0.57112(9) 0.0637(4) Uani 1 1 d . . . . .
 C46 C 0.15393(8) 0.65597(12) 0.51381(9) 0.0639(4) Uani 1 1 d . . . . .
 C47 C 0.14163(8) 0.71131(12) 0.46915(10) 0.0660(4) Uani 1 1 d . . . . .
 H47 H 0.105185 0.709399 0.430718 0.079 Uiso 1 1 calc R . . . .
 C48 C 0.18426(9) 0.76993(12) 0.48219(10) 0.0682(5) Uani 1 1 d . . . . .
 C49 C 0.21480(9) 0.59254(12) 0.61430(9) 0.0664(5) Uani 1 1 d . . . . .
 H49 H 0.253576 0.594117 0.654493 0.080 Uiso 1 1 calc R . . . .
 C50 C 0.21035(8) 0.52330(12) 0.57545(9) 0.0649(4) Uani 1 1 d . . . . .
 C51 C 0.15529(8) 0.52135(12) 0.51825(9) 0.0633(4) Uani 1 1 d . . . . .
 C52 C 0.11231(8) 0.58816(12) 0.50828(10) 0.0663(5) Uani 1 1 d . . . . .
 H52 H 0.073629 0.586381 0.468013 0.080 Uiso 1 1 calc R . . . .
 C53 C 0.25480(8) 0.46673(12) 0.59109(9) 0.0663(4) Uani 1 1 d . . . . .
 H53 H 0.291612 0.468290 0.629214 0.080 Uiso 1 1 calc R . . . .
 C54 C 0.24404(8) 0.40740(12) 0.54932(10) 0.0652(4) Uani 1 1 d . . . . .
 C55 C 0.18877(8) 0.40454(11) 0.49118(9) 0.0636(4) Uani 1 1 d . . . . .
 C56 C 0.14492(8) 0.46221(11) 0.47692(9) 0.0638(4) Uani 1 1 d . . . . .
 H56 H 0.107953 0.461026 0.438931 0.077 Uiso 1 1 calc R . . . .
 C57 C 0.15378(9) 0.59470(13) 0.62345(11) 0.0706(5) Uani 1 1 d . . . . .
 C58 C 0.15014(12) 0.60129(16) 0.68067(12) 0.0849(6) Uani 1 1 d . . . . .
 H58 H 0.186914 0.602315 0.718848 0.102 Uiso 1 1 calc R . . . .
 C59 C 0.09008(13) 0.6064(2) 0.67998(14) 0.1009(9) Uani 1 1 d . . . . .
 H59 H 0.086798 0.611716 0.717979 0.121 Uiso 1 1 calc R . . . .
 C60 C 0.03571(13) 0.60351(19) 0.62333(15) 0.0997(8) Uani 1 1 d . . . . .
 H60 H -0.003910 0.606871 0.623640 0.120 Uiso 1 1 calc R . . . .
 C61 C 0.03904(10) 0.59572(15) 0.56599(13) 0.0839(6) Uani 1 1 d . . . . .
 H61 H 0.002110 0.592635 0.528073 0.101 Uiso 1 1 calc R . . . .
 C62 C 0.09857(9) 0.59260(13) 0.56609(11) 0.0701(5) Uani 1 1 d . . . . .
 C63 C 0.17748(9) 0.34155(11) 0.44522(10) 0.0665(4) Uani 1 1 d . . . . .
 H63A H 0.131968 0.335228 0.420230 0.080 Uiso 1 1 calc R . . . .
 H63B H 0.194034 0.296006 0.469038 0.080 Uiso 1 1 calc R . . . .
 C64 C 0.58229(7) 0.45444(9) 0.48987(8) 0.0544(4) Uani 1 1 d . . . . .
 H64A H 0.583268 0.404994 0.473647 0.065 Uiso 1 1 calc R . . . .
 H64B H 0.569550 0.450011 0.524027 0.065 Uiso 1 1 calc R . . . .
 C65 C 0.64710(8) 0.48971(11) 0.51423(10) 0.0685(5) Uani 1 1 d . . . . .
 H65A H 0.645373 0.539046 0.530265 0.082 Uiso 1 1 calc R . . . .
 H65B H 0.658586 0.495227 0.479295 0.082 Uiso 1 1 calc R . . . .
 C66 C 0.69842(9) 0.44427(14) 0.56694(11) 0.0835(6) Uani 1 1 d . . . . .
 H66A H 0.737963 0.472189 0.584031 0.100 Uiso 1 1 calc R . . . .
 H66B H 0.685957 0.436806 0.601014 0.100 Uiso 1 1 calc R . . . .
 C67 C 0.70948(12) 0.37002(17) 0.54438(15) 0.1032(9) Uani 1 1 d . . . . .
 H67A H 0.723327 0.377055 0.511681 0.155 Uiso 1 1 calc GR . . . .
 H67B H 0.670591 0.341925 0.527703 0.155 Uiso 1 1 calc GR . . . .
 H67C H 0.741609 0.343482 0.579296 0.155 Uiso 1 1 calc GR . . . .
 C68 C 0.30197(13) 0.67659(16) 0.19310(11) 0.1047(10) Uani 1 1 d D . . . .
 H68A H 0.311099 0.728720 0.190012 0.126 Uiso 0.710(7) 1 calc R . P A 1
 H68B H 0.266881 0.673607 0.204672 0.126 Uiso 0.710(7) 1 calc R . P A 1
 H68C H 0.314002 0.712437 0.169275 0.126 Uiso 0.290(7) 1 calc R . P A 2
 H68D H 0.278004 0.701947 0.212274 0.126 Uiso 0.290(7) 1 calc R . P A 2
 C69 C 0.2838(2) 0.6382(2) 0.12944(18) 0.0882(13) Uani 0.710(7) 1 d D U P A 1
 H69A H 0.256266 0.670079 0.094864 0.106 Uiso 0.710(7) 1 calc R . P A 1
 H69B H 0.321652 0.627084 0.123692 0.106 Uiso 0.710(7) 1 calc R . P A 1
 C70 C 0.2493(2) 0.5667(3) 0.1305(2) 0.1164(17) Uani 0.710(7) 1 d D U P A 1
 H70A H 0.216250 0.577868 0.143689 0.140 Uiso 0.710(7) 1 calc R . P A 1
 H70B H 0.279196 0.532567 0.161194 0.140 Uiso 0.710(7) 1 calc R . P A 1
 C71 C 0.2197(3) 0.5299(3) 0.0653(3) 0.137(2) Uani 0.710(7) 1 d D U P A 1
 H71A H 0.204625 0.567655 0.032998 0.206 Uiso 0.710(7) 1 d R . P A 1
 H71B H 0.184755 0.499035 0.061718 0.206 Uiso 0.710(7) 1 d R . P A 1
 H71C H 0.251195 0.500015 0.060118 0.206 Uiso 0.710(7) 1 d R . P A 1
 C72 C 0.46168(13) 0.7486(2) 0.68438(13) 0.1080(10) Uani 1 1 d D U . . .
 H72A H 0.495541 0.770960 0.676775 0.130 Uiso 0.646(6) 1 calc R . P B 1
 H72B H 0.467083 0.764578 0.726050 0.130 Uiso 0.646(6) 1 calc R . P B 1
 H72C H 0.489046 0.790381 0.705619 0.130 Uiso 0.354(6) 1 calc R . P B 2
 H72D H 0.482330 0.719720 0.663657 0.130 Uiso 0.354(6) 1 calc R . P B 2
 C73 C 0.4678(2) 0.6725(3) 0.6847(2) 0.0943(13) Uani 0.646(6) 1 d D U P B 1
 H73A H 0.511896 0.658170 0.709530 0.113 Uiso 0.646(6) 1 calc R . P B 1
 H73B H 0.453788 0.654011 0.641709 0.113 Uiso 0.646(6) 1 calc R . P B 1
 C74 C 0.4223(4) 0.6379(4) 0.7170(4) 0.139(3) Uani 0.646(6) 1 d D U P B 1
 H74A H 0.440807 0.644691 0.762708 0.167 Uiso 0.646(6) 1 calc R . P B 1
 H74B H 0.379191 0.657263 0.697444 0.167 Uiso 0.646(6) 1 calc R . P B 1
 C75 C 0.4264(2) 0.5576(3) 0.6980(2) 0.0986(14) Uani 0.646(6) 1 d D U P B 1
 H75A H 0.410093 0.554262 0.652631 0.148 Uiso 0.646(6) 1 d R . P B 1
 H75B H 0.401363 0.526722 0.711921 0.148 Uiso 0.646(6) 1 d R . P B 1
 H75C H 0.469873 0.541012 0.717521 0.148 Uiso 0.646(6) 1 d R . P B 1
 C76 C 0.11794(12) 0.82871(16) 0.38283(13) 0.0929(7) Uani 1 1 d D . . . .
 H76A H 0.081328 0.825013 0.391986 0.111 Uiso 0.719(7) 1 calc R . P C 1
 H76B H 0.117139 0.786940 0.356205 0.111 Uiso 0.719(7) 1 calc R . P C 1
 H76C H 0.101037 0.778628 0.372252 0.111 Uiso 0.281(7) 1 calc R . P C 2
 H76D H 0.126391 0.847270 0.348317 0.111 Uiso 0.281(7) 1 calc R . P C 2
 C77 C 0.1161(2) 0.8999(2) 0.3499(2) 0.1129(17) Uani 0.719(7) 1 d D U P C 1
 H77A H 0.082975 0.897276 0.306652 0.136 Uiso 0.719(7) 1 calc R . P C 1
 H77B H 0.156462 0.907042 0.348091 0.136 Uiso 0.719(7) 1 calc R . P C 1
 C78 C 0.1036(3) 0.9656(3) 0.3832(4) 0.146(2) Uani 0.719(7) 1 d D U P C 1
 H78A H 0.134749 0.965189 0.427361 0.175 Uiso 0.719(7) 1 calc R . P C 1
 H78B H 0.109823 1.010984 0.364149 0.175 Uiso 0.719(7) 1 calc R . P C 1
 C79 C 0.0383(4) 0.9672(6) 0.3806(7) 0.228(5) Uani 0.719(7) 1 d D U P C 1
 H79A H 0.009454 0.997234 0.346036 0.343 Uiso 0.719(7) 1 d R . P C 1
 H79B H 0.041924 0.987284 0.420067 0.343 Uiso 0.719(7) 1 d R . P C 1
 H79C H 0.022264 0.917174 0.375676 0.343 Uiso 0.719(7) 1 d R . P C 1
 C80 C 0.34036(10) 0.34560(15) 0.61977(13) 0.0843(6) Uani 1 1 d . . . . .
 H80A H 0.328297 0.347458 0.654512 0.101 Uiso 1 1 calc R . . . .
 H80B H 0.367619 0.387925 0.623625 0.101 Uiso 1 1 calc R . . . .
 C81 C 0.37557(12) 0.27430(16) 0.62292(14) 0.0904(7) Uani 1 1 d . U . . .
 H81A H 0.394428 0.277044 0.593356 0.108 Uiso 0.614(6) 1 calc R . P D 1
 H81B H 0.345684 0.233123 0.610126 0.108 Uiso 0.614(6) 1 calc R . P D 1
 H81C H 0.381477 0.269020 0.584577 0.108 Uiso 0.386(6) 1 calc R . P D 2
 H81D H 0.417293 0.276171 0.658848 0.108 Uiso 0.386(6) 1 calc R . P D 2
 C82 C 0.4293(2) 0.2593(3) 0.6916(2) 0.0911(13) Uani 0.614(6) 1 d . U P D 1
 H82A H 0.456763 0.302619 0.705542 0.109 Uiso 0.614(6) 1 calc R . P D 1
 H82B H 0.409705 0.253027 0.720325 0.109 Uiso 0.614(6) 1 calc R . P D 1
 C83 C 0.4693(2) 0.1922(3) 0.6964(3) 0.1034(16) Uani 0.614(6) 1 d . U P D 1
 H83A H 0.484155 0.194365 0.664170 0.155 Uiso 0.614(6) 1 d R . P D 1
 H83B H 0.444545 0.147795 0.691040 0.155 Uiso 0.614(6) 1 d R . P D 1
 H83C H 0.505055 0.191645 0.737590 0.155 Uiso 0.614(6) 1 d R . P D 1
 C84 C 0.08356(11) 0.45871(18) 0.27156(15) 0.0997(9) Uani 1 1 d . . . . .
 H84A H 0.072036 0.425785 0.235336 0.120 Uiso 1 1 calc R . . . .
 H84B H 0.111470 0.497079 0.268785 0.120 Uiso 1 1 calc R . . . .
 C85 C 0.02526(13) 0.4934(2) 0.27048(18) 0.1124(10) Uani 1 1 d . U . . .
 H85A H 0.004393 0.458009 0.286519 0.135 Uiso 0.716(5) 1 calc R . P E 1
 H85B H -0.004004 0.505285 0.226971 0.135 Uiso 0.716(5) 1 calc R . P E 1
 H85C H -0.004838 0.452647 0.260845 0.135 Uiso 0.284(5) 1 calc R . P E 2
 H85D H 0.036933 0.506595 0.314386 0.135 Uiso 0.284(5) 1 calc R . P E 2
 C86 C 0.0408(2) 0.5651(3) 0.3112(2) 0.1038(13) Uani 0.716(5) 1 d . U P E 1
 H86A H 0.071765 0.554134 0.354288 0.125 Uiso 0.716(5) 1 calc R . P E 1
 H86B H 0.059071 0.602032 0.293682 0.125 Uiso 0.716(5) 1 calc R . P E 1
 C87 C -0.0193(3) 0.5952(3) 0.3116(4) 0.142(2) Uani 0.716(5) 1 d . U P E 1
 H87A H -0.050838 0.602651 0.268632 0.213 Uiso 0.716(5) 1 d R . P E 1
 H87B H -0.009978 0.641881 0.333752 0.213 Uiso 0.716(5) 1 d R . P E 1
 H87C H -0.035288 0.560771 0.332532 0.213 Uiso 0.716(5) 1 d R . P E 1
 C69A C 0.2623(5) 0.6118(6) 0.1494(5) 0.099(3) Uani 0.290(7) 1 d D U P A 2
 H69C H 0.270469 0.564900 0.172119 0.119 Uiso 0.290(7) 1 calc R . P A 2
 H69D H 0.216995 0.622337 0.130470 0.119 Uiso 0.290(7) 1 calc R . P A 2
 C70A C 0.2885(6) 0.6119(8) 0.0994(5) 0.120(4) Uani 0.290(7) 1 d D U P A 2
 H70C H 0.286985 0.662258 0.083823 0.144 Uiso 0.290(7) 1 calc R . P A 2
 H70D H 0.332704 0.596342 0.119412 0.144 Uiso 0.290(7) 1 calc R . P A 2
 C71A C 0.2510(9) 0.5603(10) 0.0431(7) 0.151(6) Uani 0.290(7) 1 d D U P A 2
 H71D H 0.206501 0.563781 0.032524 0.227 Uiso 0.290(7) 1 d R . P A 2
 H71E H 0.265171 0.509991 0.054764 0.227 Uiso 0.290(7) 1 d R . P A 2
 H71F H 0.257861 0.574611 0.007014 0.227 Uiso 0.290(7) 1 d R . P A 2
 C77A C 0.0694(9) 0.8793(9) 0.3918(13) 0.221(9) Uani 0.281(7) 1 d D U P C 2
 H77C H 0.055314 0.855083 0.420513 0.265 Uiso 0.281(7) 1 calc R . P C 2
 H77D H 0.032598 0.885393 0.351203 0.265 Uiso 0.281(7) 1 calc R . P C 2
 C78A C 0.0963(11) 0.9569(9) 0.4186(10) 0.177(6) Uani 0.281(7) 1 d D U P C 2
 H78C H 0.088743 0.967328 0.455422 0.213 Uiso 0.281(7) 1 calc R . P C 2
 H78D H 0.141973 0.957444 0.432082 0.213 Uiso 0.281(7) 1 calc R . P C 2
 C79A C 0.0644(14) 1.0174(13) 0.3677(13) 0.226(9) Uani 0.281(7) 1 d D U P C 2
 H79D H 0.040613 0.989969 0.329324 0.339 Uiso 0.281(7) 1 d R . P C 2
 H79E H 0.096433 1.046659 0.362844 0.339 Uiso 0.281(7) 1 d R . P C 2
 H79F H 0.036203 1.049699 0.376114 0.339 Uiso 0.281(7) 1 d R . P C 2
 C73A C 0.4525(4) 0.6999(4) 0.7337(3) 0.088(2) Uani 0.354(6) 1 d D U P B 2
 H73C H 0.428585 0.726481 0.752208 0.106 Uiso 0.354(6) 1 calc R . P B 2
 H73D H 0.493432 0.685659 0.767426 0.106 Uiso 0.354(6) 1 calc R . P B 2
 C74A C 0.4145(7) 0.6286(7) 0.6963(7) 0.123(4) Uani 0.354(6) 1 d D U P B 2
 H74C H 0.371727 0.642711 0.666464 0.148 Uiso 0.354(6) 1 calc R . P B 2
 H74D H 0.435602 0.606865 0.672626 0.148 Uiso 0.354(6) 1 calc R . P B 2
 C75A C 0.4117(11) 0.5722(11) 0.7433(10) 0.239(8) Uani 0.354(6) 1 d D U P B 2
 H75D H 0.384853 0.530927 0.721727 0.359 Uiso 0.354(6) 1 d R . P B 2
 H75E H 0.394623 0.597077 0.768807 0.359 Uiso 0.354(6) 1 d R . P B 2
 H75F H 0.453783 0.554487 0.770117 0.359 Uiso 0.354(6) 1 d R . P B 2
 C86A C -0.0100(6) 0.5516(9) 0.2363(7) 0.123(4) Uani 0.284(5) 1 d . U P E 2
 H86C H 0.016507 0.595550 0.251382 0.148 Uiso 0.284(5) 1 calc R . P E 2
 H86D H -0.016825 0.543783 0.192747 0.148 Uiso 0.284(5) 1 calc R . P E 2
 C87A C -0.0631(5) 0.5680(8) 0.2341(5) 0.122(4) Uani 0.284(5) 1 d . U P E 2
 H87D H -0.075606 0.616588 0.215868 0.183 Uiso 0.284(5) 1 calc GR . P E 2
 H87E H -0.060213 0.567746 0.276373 0.183 Uiso 0.284(5) 1 calc GR . P E 2
 H87F H -0.094270 0.532093 0.208541 0.183 Uiso 0.284(5) 1 calc GR . P E 2
 C82A C 0.3408(4) 0.2106(5) 0.6295(4) 0.107(2) Uani 0.386(6) 1 d . U P D 2
 H82C H 0.301445 0.201913 0.591627 0.129 Uiso 0.386(6) 1 calc R . P D 2
 H82D H 0.332250 0.214347 0.666379 0.129 Uiso 0.386(6) 1 calc R . P D 2
 C83A C 0.3923(8) 0.1521(9) 0.6381(8) 0.182(6) Uani 0.386(6) 1 d . U P D 2
 H83D H 0.414611 0.167154 0.613862 0.272 Uiso 0.386(6) 1 d R . P D 2
 H83E H 0.371491 0.105324 0.622252 0.272 Uiso 0.386(6) 1 d R . P D 2
 H83F H 0.422061 0.146794 0.681942 0.272 Uiso 0.386(6) 1 d R . P D 2

loop_
  _atom_site_aniso_label
  _atom_site_aniso_U_11
  _atom_site_aniso_U_22
  _atom_site_aniso_U_33
  _atom_site_aniso_U_23
  _atom_site_aniso_U_13
  _atom_site_aniso_U_12
 O1 0.0398(5) 0.0382(5) 0.0722(7) 0.0003(5) 0.0045(5) -0.0054(4)
 O2 0.0567(6) 0.0395(6) 0.0621(6) -0.0042(5) 0.0024(5) 0.0082(5)
 O3 0.0697(8) 0.1169(13) 0.0696(8) 0.0170(8) 0.0241(7) -0.0056(8)
 O4 0.0646(7) 0.0725(9) 0.0932(10) 0.0162(8) 0.0224(7) 0.0013(6)
 O5 0.0647(7) 0.0732(9) 0.0784(8) 0.0075(7) 0.0219(7) 0.0069(6)
 O6 0.0478(6) 0.0757(9) 0.0777(8) 0.0079(6) 0.0204(6) 0.0073(5)
 C1 0.0491(7) 0.0463(8) 0.0653(9) -0.0016(7) 0.0158(7) -0.0078(6)
 C2 0.0490(7) 0.0409(8) 0.0566(8) 0.0016(6) 0.0097(6) -0.0075(6)
 C3 0.0399(6) 0.0353(7) 0.0567(8) -0.0019(6) 0.0053(6) -0.0030(5)
 C4 0.0413(6) 0.0341(7) 0.0568(8) -0.0019(6) 0.0069(6) -0.0023(5)
 C5 0.0422(7) 0.0436(8) 0.0592(8) 0.0010(6) 0.0065(6) 0.0022(6)
 C6 0.0435(7) 0.0513(9) 0.0671(9) -0.0026(7) 0.0136(7) -0.0023(6)
 C7 0.0407(6) 0.0345(7) 0.0573(8) 0.0040(6) 0.0056(6) -0.0004(5)
 C8 0.0398(6) 0.0331(7) 0.0560(8) 0.0020(6) 0.0079(6) 0.0016(5)
 C9 0.0378(6) 0.0333(7) 0.0567(8) 0.0004(6) 0.0069(6) 0.0017(5)
 C10 0.0399(6) 0.0363(7) 0.0540(7) 0.0007(6) 0.0040(6) 0.0007(5)
 C11 0.0388(6) 0.0350(7) 0.0552(8) 0.0004(6) 0.0054(6) 0.0018(5)
 C12 0.0364(6) 0.0343(7) 0.0597(8) -0.0031(6) 0.0079(6) 0.0002(5)
 C13 0.0395(6) 0.0317(7) 0.0618(8) 0.0006(6) 0.0136(6) 0.0035(5)
 C14 0.0407(6) 0.0353(7) 0.0554(7) 0.0020(6) 0.0090(6) 0.0044(5)
 C15 0.0404(6) 0.0364(7) 0.0623(8) 0.0000(6) 0.0098(6) -0.0018(5)
 C16 0.0545(8) 0.0380(8) 0.0729(10) 0.0012(7) 0.0145(7) 0.0014(6)
 C17 0.0758(11) 0.0430(9) 0.0849(13) -0.0048(8) 0.0213(10) 0.0089(8)
 C18 0.0816(12) 0.0526(10) 0.0758(11) -0.0162(9) 0.0201(10) 0.0050(9)
 C19 0.0587(8) 0.0519(9) 0.0623(9) -0.0034(7) 0.0123(7) 0.0035(7)
 C20 0.0407(6) 0.0384(8) 0.0606(8) -0.0024(6) 0.0088(6) -0.0013(5)
 C21 0.0425(7) 0.0353(7) 0.0698(9) 0.0046(6) 0.0176(6) 0.0032(5)
 C22 0.0397(6) 0.0309(7) 0.0642(8) 0.0060(6) 0.0124(6) 0.0001(5)
 C23 0.0365(6) 0.0351(7) 0.0612(8) 0.0081(6) 0.0087(6) 0.0002(5)
 C24 0.0385(6) 0.0345(7) 0.0592(8) 0.0068(6) 0.0073(6) -0.0013(5)
 C25 0.0415(6) 0.0323(7) 0.0588(8) 0.0042(6) 0.0096(6) 0.0017(5)
 C26 0.0414(6) 0.0345(7) 0.0612(8) 0.0028(6) 0.0038(6) 0.0038(5)
 C27 0.0463(7) 0.0348(7) 0.0569(8) 0.0011(6) 0.0070(6) 0.0007(6)
 C28 0.0391(6) 0.0381(7) 0.0590(8) 0.0031(6) 0.0072(6) -0.0018(5)
 C29 0.0433(7) 0.0361(7) 0.0609(8) 0.0016(6) 0.0091(6) -0.0059(5)
 C30 0.0435(7) 0.0347(7) 0.0615(8) -0.0002(6) 0.0091(6) -0.0031(5)
 C31 0.0448(7) 0.0331(7) 0.0588(8) 0.0026(6) 0.0081(6) 0.0037(5)
 C32 0.0531(8) 0.0345(7) 0.0594(8) -0.0012(6) 0.0149(7) -0.0016(6)
 C33 0.0674(9) 0.0368(8) 0.0658(9) 0.0031(7) 0.0218(8) 0.0025(7)
 C34 0.0815(12) 0.0394(8) 0.0807(12) 0.0000(8) 0.0339(10) -0.0085(8)
 C35 0.0696(10) 0.0464(9) 0.0838(12) -0.0098(8) 0.0330(9) -0.0212(8)
 C36 0.0529(8) 0.0480(9) 0.0684(10) -0.0055(7) 0.0181(8) -0.0103(7)
 C37 0.0478(7) 0.0381(7) 0.0585(8) -0.0023(6) 0.0146(6) -0.0061(6)
 C38 0.0462(7) 0.0408(8) 0.0698(10) -0.0029(7) 0.0136(7) -0.0026(6)
 C39 0.0543(8) 0.0487(9) 0.0734(10) -0.0048(8) 0.0216(8) -0.0087(7)
 C40 0.0567(9) 0.0606(10) 0.0649(9) 0.0027(8) 0.0172(8) -0.0128(8)
 C41 0.0475(7) 0.0490(9) 0.0607(9) 0.0030(7) 0.0087(7) -0.0083(6)
 C42 0.0629(10) 0.0644(11) 0.0832(12) -0.0077(10) 0.0302(9) -0.0046(8)
 C43 0.0542(8) 0.0668(11) 0.0772(11) -0.0061(9) 0.0290(8) -0.0019(8)
 C44 0.0511(8) 0.0730(12) 0.0693(10) -0.0038(9) 0.0248(8) -0.0020(8)
 C45 0.0500(8) 0.0717(11) 0.0679(10) -0.0025(8) 0.0244(8) -0.0039(7)
 C46 0.0469(8) 0.0705(11) 0.0718(10) -0.0031(9) 0.0236(8) -0.0014(7)
 C47 0.0481(8) 0.0719(12) 0.0717(10) 0.0034(9) 0.0202(8) 0.0037(8)
 C48 0.0555(9) 0.0676(12) 0.0800(12) 0.0054(9) 0.0283(9) 0.0057(8)
 C49 0.0528(8) 0.0764(12) 0.0642(10) -0.0011(9) 0.0200(8) -0.0069(8)
 C50 0.0522(8) 0.0736(12) 0.0651(10) 0.0030(9) 0.0222(8) -0.0056(8)
 C51 0.0488(8) 0.0714(12) 0.0652(9) 0.0015(8) 0.0209(7) -0.0064(7)
 C52 0.0472(8) 0.0733(12) 0.0712(10) -0.0007(9) 0.0193(8) -0.0042(7)
 C53 0.0544(8) 0.0743(12) 0.0636(9) 0.0067(9) 0.0197(8) -0.0053(8)
 C54 0.0534(9) 0.0686(11) 0.0706(10) 0.0096(9) 0.0242(8) -0.0011(8)
 C55 0.0525(8) 0.0670(11) 0.0672(10) 0.0048(8) 0.0223(8) -0.0086(8)
 C56 0.0494(8) 0.0708(11) 0.0652(9) 0.0020(8) 0.0195(7) -0.0068(8)
 C57 0.0612(10) 0.0750(13) 0.0766(12) -0.0038(10) 0.0309(9) -0.0094(9)
 C58 0.0807(13) 0.1001(17) 0.0782(13) -0.0064(12) 0.0386(12) -0.0206(12)
 C59 0.0888(16) 0.133(2) 0.0975(17) -0.0175(17) 0.0560(15) -0.0283(16)
 C60 0.0752(14) 0.127(2) 0.1118(19) -0.0082(17) 0.0551(15) -0.0183(14)
 C61 0.0591(10) 0.0994(17) 0.0953(15) -0.0045(13) 0.0358(11) -0.0122(10)
 C62 0.0567(9) 0.0755(13) 0.0786(12) -0.0038(10) 0.0301(9) -0.0098(8)
 C63 0.0558(8) 0.0612(11) 0.0764(11) 0.0043(9) 0.0231(8) -0.0085(8)
 C64 0.0405(7) 0.0444(8) 0.0599(8) -0.0031(7) 0.0048(6) -0.0006(6)
 C65 0.0435(7) 0.0557(10) 0.0831(12) -0.0088(9) 0.0061(8) -0.0088(7)
 C66 0.0499(9) 0.0844(15) 0.0827(13) -0.0124(11) -0.0021(9) -0.0004(9)
 C67 0.0700(12) 0.0968(19) 0.1051(18) -0.0076(15) 0.0032(12) 0.0225(12)
 C68 0.0969(16) 0.0823(16) 0.0726(12) -0.0186(11) -0.0206(12) 0.0384(13)
 C69 0.094(2) 0.065(2) 0.069(2) -0.0056(16) 0.0026(17) 0.0076(17)
 C70 0.106(3) 0.096(3) 0.114(3) -0.017(2) 0.016(2) 0.018(2)
 C71 0.104(3) 0.091(3) 0.158(5) -0.052(3) 0.004(3) 0.004(2)
 C72 0.0768(14) 0.163(3) 0.0712(13) 0.0297(16) 0.0202(11) -0.0083(16)
 C73 0.081(2) 0.098(3) 0.091(2) 0.002(2) 0.0269(18) 0.006(2)
 C74 0.127(4) 0.109(4) 0.123(5) 0.041(4) 0.000(4) 0.011(4)
 C75 0.083(2) 0.112(4) 0.098(3) -0.018(2) 0.038(2) -0.013(2)
 C76 0.0757(13) 0.0911(17) 0.0928(15) 0.0180(13) 0.0193(12) 0.0009(12)
 C77 0.103(3) 0.084(3) 0.107(3) 0.034(2) 0.004(2) -0.014(2)
 C78 0.121(4) 0.087(3) 0.182(5) 0.023(3) 0.022(3) 0.002(3)
 C79 0.168(7) 0.141(7) 0.307(11) -0.002(7) 0.040(7) -0.003(5)
 C80 0.0619(10) 0.0830(15) 0.0922(15) 0.0111(12) 0.0190(11) 0.0032(10)
 C81 0.0717(12) 0.0925(17) 0.1022(17) 0.0175(14) 0.0336(12) 0.0111(12)
 C82 0.090(2) 0.089(3) 0.102(3) 0.031(2) 0.048(2) 0.0121(19)
 C83 0.103(3) 0.102(3) 0.118(3) 0.044(3) 0.060(3) 0.027(2)
 C84 0.0631(11) 0.1053(19) 0.123(2) 0.0499(17) 0.0340(13) 0.0137(12)
 C85 0.0759(14) 0.122(2) 0.140(2) 0.043(2) 0.0475(16) 0.0168(15)
 C86 0.096(2) 0.106(3) 0.115(3) 0.014(2) 0.052(2) 0.014(2)
 C87 0.125(4) 0.115(4) 0.209(6) 0.024(4) 0.094(4) 0.023(3)
 C69A 0.097(5) 0.082(6) 0.089(5) -0.019(5) 0.012(4) 0.012(5)
 C70A 0.124(6) 0.107(6) 0.109(6) -0.017(5) 0.032(5) 0.012(5)
 C71A 0.181(12) 0.165(12) 0.106(8) -0.042(8) 0.060(8) -0.026(10)
 C77A 0.208(11) 0.208(12) 0.230(11) 0.000(8) 0.080(8) 0.013(8)
 C78A 0.167(8) 0.159(9) 0.200(9) 0.002(7) 0.075(7) 0.015(7)
 C79A 0.204(14) 0.214(15) 0.243(15) 0.010(13) 0.081(12) 0.007(13)
 C73A 0.099(4) 0.098(4) 0.065(3) 0.018(3) 0.033(3) 0.009(3)
 C74A 0.091(5) 0.127(7) 0.128(7) 0.011(5) 0.026(5) 0.015(5)
 C75A 0.213(13) 0.240(14) 0.217(13) 0.003(12) 0.050(11) -0.024(12)
 C86A 0.116(6) 0.133(7) 0.128(6) 0.030(5) 0.061(5) 0.022(5)
 C87A 0.086(6) 0.141(9) 0.088(6) 0.018(6) -0.010(5) -0.007(6)
 C82A 0.110(5) 0.099(5) 0.119(5) 0.025(4) 0.055(4) 0.009(4)
 C83A 0.184(11) 0.171(11) 0.182(11) 0.002(9) 0.074(9) -0.054(9)

_geom_special_details
;
 All esds (except the esd in the dihedral angle between two l.s. planes)
 are estimated using the full covariance matrix.  The cell esds are taken
 into account individually in the estimation of esds in distances, angles
 and torsion angles; correlations between esds in cell parameters are only
 used when they are defined by crystal symmetry.  An approximate (isotropic)
 treatment of cell esds is used for estimating esds involving l.s. planes.
;
loop_
  _geom_bond_atom_site_label_1
  _geom_bond_atom_site_label_2
  _geom_bond_distance
  _geom_bond_site_symmetry_2
  _geom_bond_publ_flag
 O1 C12 1.3702(16) . ?
 O1 C64 1.4297(19) . ?
 O2 C27 1.3751(19) . ?
 O2 C68 1.423(2) . ?
 O3 C40 1.376(2) . ?
 O3 C72 1.423(3) . ?
 O4 C48 1.381(3) . ?
 O4 C76 1.424(3) . ?
 O5 C54 1.370(2) . ?
 O5 C80 1.423(3) . ?
 O6 C6 1.375(2) . ?
 O6 C84 1.436(3) . ?
 C1 C2 1.396(2) . ?
 C1 C6 1.405(2) . ?
 C1 C63 1.517(3) . ?
 C2 C3 1.376(3) . ?
 C3 C4 1.395(2) . ?
 C3 C7 1.528(2) . ?
 C4 C5 1.385(2) . ?
 C4 C10 1.517(2) . ?
 C5 C6 1.396(3) . ?
 C7 C8 1.529(2) . ?
 C7 C15 1.521(2) . ?
 C8 C9 1.398(2) . ?
 C8 C11 1.3771(19) . ?
 C9 C10 1.5197(18) . ?
 C9 C14 1.382(2) . ?
 C10 C20 1.527(2) . ?
 C11 C12 1.397(2) . ?
 C12 C13 1.404(2) . ?
 C13 C14 1.4003(19) . ?
 C13 C21 1.508(2) . ?
 C15 C16 1.382(2) . ?
 C15 C20 1.402(2) . ?
 C16 C17 1.387(3) . ?
 C17 C18 1.372(3) . ?
 C18 C19 1.395(3) . ?
 C19 C20 1.382(2) . ?
 C21 C22 1.518(2) . ?
 C22 C23 1.393(2) . ?
 C22 C27 1.4050(19) . ?
 C23 C24 1.383(2) . ?
 C24 C25 1.4020(18) . ?
 C24 C28 1.518(2) . ?
 C25 C26 1.380(2) . ?
 C25 C31 1.528(2) . ?
 C26 C27 1.392(2) . ?
 C28 C29 1.521(2) . ?
 C28 C37 1.525(2) . ?
 C29 C30 1.398(2) . ?
 C29 C41 1.378(2) . ?
 C30 C31 1.510(2) . ?
 C30 C38 1.387(2) . ?
 C31 C32 1.526(2) . ?
 C32 C33 1.385(2) . ?
 C32 C37 1.403(2) . ?
 C33 C34 1.391(3) . ?
 C34 C35 1.370(3) . ?
 C35 C36 1.402(3) . ?
 C36 C37 1.378(2) . ?
 C38 C39 1.389(3) . ?
 C39 C40 1.410(3) . ?
 C39 C42 1.514(3) . ?
 C40 C41 1.387(3) . ?
 C42 C43 1.515(3) . ?
 C43 C44 1.394(3) . ?
 C43 C48 1.398(3) . ?
 C44 C45 1.381(3) . ?
 C45 C46 1.396(3) . ?
 C45 C49 1.520(3) . ?
 C46 C47 1.378(3) . ?
 C46 C52 1.528(3) . ?
 C47 C48 1.388(3) . ?
 C49 C50 1.517(3) . ?
 C49 C57 1.531(3) . ?
 C50 C51 1.393(2) . ?
 C50 C53 1.383(3) . ?
 C51 C52 1.516(3) . ?
 C51 C56 1.385(3) . ?
 C52 C62 1.522(3) . ?
 C53 C54 1.392(3) . ?
 C54 C55 1.408(3) . ?
 C55 C56 1.391(3) . ?
 C55 C63 1.503(3) . ?
 C57 C58 1.383(3) . ?
 C57 C62 1.397(3) . ?
 C58 C59 1.398(4) . ?
 C59 C60 1.378(4) . ?
 C60 C61 1.384(4) . ?
 C61 C62 1.390(3) . ?
 C64 C65 1.504(2) . ?
 C65 C66 1.527(3) . ?
 C66 C67 1.498(4) . ?
 C68 C69 1.523(4) . ?
 C68 C69A 1.559(8) . ?
 C69 C70 1.522(6) . ?
 C70 C71 1.522(6) . ?
 C72 C73 1.374(5) . ?
 C72 C73A 1.535(6) . ?
 C73 C74 1.670(8) . ?
 C74 C75 1.525(8) . ?
 C76 C77 1.483(4) . ?
 C76 C77A 1.536(10) . ?
 C77 C78 1.511(7) . ?
 C78 C79 1.500(8) . ?
 C80 C81 1.506(4) . ?
 C81 C82 1.570(5) . ?
 C81 C82A 1.449(9) . ?
 C82 C83 1.498(6) . ?
 C84 C85 1.487(4) . ?
 C85 C86 1.548(6) . ?
 C85 C86A 1.355(13) . ?
 C86 C87 1.509(6) . ?
 C69A C70A 1.537(9) . ?
 C70A C71A 1.534(9) . ?
 C77A C78A 1.545(10) . ?
 C78A C79A 1.544(10) . ?
 C73A C74A 1.585(9) . ?
 C74A C75A 1.517(10) . ?
 C86A C87A 1.254(16) . ?
 C82A C83A 1.54(2) . ?

loop_
  _geom_angle_atom_site_label_1
  _geom_angle_atom_site_label_2
  _geom_angle_atom_site_label_3
  _geom_angle
  _geom_angle_site_symmetry_1
  _geom_angle_site_symmetry_3
  _geom_angle_publ_flag
 C12 O1 C64 117.47(12) . . ?
 C27 O2 C68 116.47(13) . . ?
 C40 O3 C72 117.68(17) . . ?
 C48 O4 C76 117.83(17) . . ?
 C54 O5 C80 118.61(18) . . ?
 C6 O6 C84 117.12(16) . . ?
 C2 C1 C6 118.48(16) . . ?
 C2 C1 C63 120.56(16) . . ?
 C6 C1 C63 120.96(15) . . ?
 C3 C2 C1 120.76(15) . . ?
 C2 C3 C4 120.30(14) . . ?
 C2 C3 C7 126.59(14) . . ?
 C4 C3 C7 113.10(14) . . ?
 C3 C4 C10 113.08(12) . . ?
 C5 C4 C3 120.25(16) . . ?
 C5 C4 C10 126.67(14) . . ?
 C4 C5 C6 119.26(15) . . ?
 O6 C6 C1 116.61(16) . . ?
 O6 C6 C5 122.52(16) . . ?
 C5 C6 C1 120.87(15) . . ?
 C3 C7 C8 106.47(11) . . ?
 C15 C7 C3 105.50(11) . . ?
 C15 C7 C8 105.00(13) . . ?
 C9 C8 C7 112.70(12) . . ?
 C11 C8 C7 126.43(13) . . ?
 C11 C8 C9 120.85(14) . . ?
 C8 C9 C10 113.29(13) . . ?
 C14 C9 C8 119.73(13) . . ?
 C14 C9 C10 126.98(13) . . ?
 C4 C10 C9 106.23(12) . . ?
 C4 C10 C20 105.71(12) . . ?
 C9 C10 C20 105.45(11) . . ?
 C8 C11 C12 119.13(14) . . ?
 O1 C12 C11 122.78(13) . . ?
 O1 C12 C13 116.07(13) . . ?
 C11 C12 C13 121.15(13) . . ?
 C12 C13 C21 121.83(13) . . ?
 C14 C13 C12 118.22(13) . . ?
 C14 C13 C21 119.95(13) . . ?
 C9 C14 C13 120.90(13) . . ?
 C16 C15 C7 126.23(15) . . ?
 C16 C15 C20 120.76(16) . . ?
 C20 C15 C7 113.02(13) . . ?
 C15 C16 C17 118.90(17) . . ?
 C18 C17 C16 120.76(17) . . ?
 C17 C18 C19 120.75(18) . . ?
 C20 C19 C18 119.08(17) . . ?
 C15 C20 C10 112.78(13) . . ?
 C19 C20 C10 127.47(15) . . ?
 C19 C20 C15 119.75(15) . . ?
 C13 C21 C22 112.35(13) . . ?
 C23 C22 C21 121.03(13) . . ?
 C23 C22 C27 118.31(14) . . ?
 C27 C22 C21 120.66(14) . . ?
 C24 C23 C22 121.19(13) . . ?
 C23 C24 C25 119.41(14) . . ?
 C23 C24 C28 127.85(13) . . ?
 C25 C24 C28 112.72(13) . . ?
 C24 C25 C31 112.99(13) . . ?
 C26 C25 C24 120.67(14) . . ?
 C26 C25 C31 126.33(12) . . ?
 C25 C26 C27 119.32(13) . . ?
 O2 C27 C22 116.11(14) . . ?
 O2 C27 C26 122.77(13) . . ?
 C26 C27 C22 121.10(14) . . ?
 C24 C28 C29 106.08(11) . . ?
 C24 C28 C37 106.14(13) . . ?
 C29 C28 C37 105.63(13) . . ?
 C30 C29 C28 112.73(14) . . ?
 C41 C29 C28 126.57(14) . . ?
 C41 C29 C30 120.69(16) . . ?
 C29 C30 C31 113.39(14) . . ?
 C38 C30 C29 119.25(16) . . ?
 C38 C30 C31 127.31(14) . . ?
 C30 C31 C25 106.35(12) . . ?
 C30 C31 C32 105.28(12) . . ?
 C32 C31 C25 105.48(12) . . ?
 C33 C32 C31 126.86(14) . . ?
 C33 C32 C37 120.22(15) . . ?
 C37 C32 C31 112.89(13) . . ?
 C32 C33 C34 119.26(16) . . ?
 C35 C34 C33 120.75(17) . . ?
 C34 C35 C36 120.32(16) . . ?
 C37 C36 C35 119.49(17) . . ?
 C32 C37 C28 112.69(12) . . ?
 C36 C37 C28 127.33(14) . . ?
 C36 C37 C32 119.95(15) . . ?
 C30 C38 C39 121.31(16) . . ?
 C38 C39 C40 118.21(16) . . ?
 C38 C39 C42 119.96(17) . . ?
 C40 C39 C42 121.83(18) . . ?
 O3 C40 C39 115.28(17) . . ?
 O3 C40 C41 123.82(17) . . ?
 C41 C40 C39 120.88(17) . . ?
 C29 C41 C40 119.62(16) . . ?
 C39 C42 C43 113.31(17) . . ?
 C44 C43 C42 119.89(18) . . ?
 C44 C43 C48 118.17(18) . . ?
 C48 C43 C42 121.93(19) . . ?
 C45 C44 C43 120.95(18) . . ?
 C44 C45 C46 119.75(19) . . ?
 C44 C45 C49 127.11(17) . . ?
 C46 C45 C49 113.13(17) . . ?
 C45 C46 C52 112.92(18) . . ?
 C47 C46 C45 120.45(18) . . ?
 C47 C46 C52 126.63(17) . . ?
 C46 C47 C48 119.25(18) . . ?
 O4 C48 C43 115.65(18) . . ?
 O4 C48 C47 122.93(18) . . ?
 C47 C48 C43 121.41(19) . . ?
 C45 C49 C57 104.83(16) . . ?
 C50 C49 C45 105.95(16) . . ?
 C50 C49 C57 106.28(15) . . ?
 C51 C50 C49 112.89(17) . . ?
 C53 C50 C49 126.66(17) . . ?
 C53 C50 C51 120.43(19) . . ?
 C50 C51 C52 113.51(17) . . ?
 C56 C51 C50 119.75(18) . . ?
 C56 C51 C52 126.73(17) . . ?
 C51 C52 C46 105.34(14) . . ?
 C51 C52 C62 106.69(17) . . ?
 C62 C52 C46 104.83(16) . . ?
 C50 C53 C54 119.50(17) . . ?
 O5 C54 C53 123.85(17) . . ?
 O5 C54 C55 115.24(19) . . ?
 C53 C54 C55 120.91(18) . . ?
 C54 C55 C63 121.24(18) . . ?
 C56 C55 C54 118.18(19) . . ?
 C56 C55 C63 120.58(17) . . ?
 C51 C56 C55 121.22(17) . . ?
 C58 C57 C49 126.3(2) . . ?
 C58 C57 C62 120.72(19) . . ?
 C62 C57 C49 112.93(18) . . ?
 C57 C58 C59 118.7(2) . . ?
 C60 C59 C58 120.4(2) . . ?
 C59 C60 C61 121.1(2) . . ?
 C60 C61 C62 118.8(2) . . ?
 C57 C62 C52 112.98(16) . . ?
 C61 C62 C52 126.8(2) . . ?
 C61 C62 C57 120.2(2) . . ?
 C55 C63 C1 113.64(15) . . ?
 O1 C64 C65 108.39(14) . . ?
 C64 C65 C66 112.66(17) . . ?
 C67 C66 C65 112.76(19) . . ?
 O2 C68 C69 109.0(2) . . ?
 O2 C68 C69A 104.3(5) . . ?
 C70 C69 C68 106.8(4) . . ?
 C69 C70 C71 111.2(5) . . ?
 O3 C72 C73A 110.9(3) . . ?
 C73 C72 O3 114.0(3) . . ?
 C72 C73 C74 106.7(4) . . ?
 C75 C74 C73 95.0(5) . . ?
 O4 C76 C77 107.5(2) . . ?
 O4 C76 C77A 108.7(10) . . ?
 C76 C77 C78 112.0(4) . . ?
 C79 C78 C77 114.6(6) . . ?
 O5 C80 C81 109.0(2) . . ?
 C80 C81 C82 111.8(3) . . ?
 C82A C81 C80 110.9(4) . . ?
 C83 C82 C81 114.1(4) . . ?
 O6 C84 C85 109.6(2) . . ?
 C84 C85 C86 111.8(3) . . ?
 C86A C85 C84 130.5(6) . . ?
 C87 C86 C85 109.4(4) . . ?
 C70A C69A C68 100.3(8) . . ?
 C71A C70A C69A 112.6(10) . . ?
 C76 C77A C78A 113.3(12) . . ?
 C79A C78A C77A 110.4(13) . . ?
 C72 C73A C74A 105.9(7) . . ?
 C75A C74A C73A 109.3(11) . . ?
 C87A C86A C85 122.7(12) . . ?
 C81 C82A C83A 96.4(7) . . ?

_shelx_res_file
;
TITL tx410-a_a.res in P2(1)/n
    tx410-a_sq.res
    created by SHELXL-2017/1 at 11:31:14 on 19-Mar-2019
REM Old TITL tx410-A in P2(1)/n
REM SHELXT solution in P2(1)/n: R1 0.251, Rweak 0.009, Alpha 0.037
REM <I/s> 0.651 for 597 systematic absences, Orientation as input
REM Formula found by SHELXT: C78 N9 C85 F
CELL 1.54184 23.3453 17.9629 23.3923 90 115.908 90
ZERR 4 0.0002 0.0001 0.0002 0 0.001 0
LATT 1
SYMM 0.5-X,0.5+Y,0.5-Z
SFAC C H O
UNIT 348 360 24
DFIX 1.54 0.01 C77A C76 C77 C76 C78 C77 C78A C77A C79A C78A C79 C78 C71 C70 =
 C71A C70A C70 C69 C70A C69A C69A C68 C69 C68
DFIX 1.54 0.01 C73 C72 C73A C72 C74A C73A C74 C73 C75 C74 C75A C74A
DANG 2.5 0.02 C76 C78
DANG 2.5 0.02 C76 C78A
DANG 2.5 0.02 C77A C79A
DANG 2.5 0.02 C73A C75A
SIMU 0.02 0.04 1.7 C77 C78 C79 C77A C78A C79A C69 C70 C71 C69A C70A C71A
SIMU 0.02 0.04 1.7 C73 C74 C75 C73A C74A C75A C72
SIMU 0.02 0.04 1.7 C85 C86 C87 C86A C87A
SIMU 0.02 0.04 1.7 C81 C82 C83 C82A C83A
ISOR 0.01 0.02 C69 C70 C71 C69A C70A C71A C77 C78 C79 C77A C78A C79A
ISOR 0.01 0.02 C73 C74 C75 C73A C74A C75A
ISOR 0.01 0.02 C82 C83 C82A C83A C85 C86 C87 C86A C87A

L.S. 5 0 174
PLAN  35
BOND
ABIN
fmap 2
acta
OMIT 0 4 9
OMIT -2 3 7
OMIT 1 7 3
OMIT 1 3 5
OMIT -9 4 3
OMIT 1 1 0
OMIT 4 6 1
OMIT -4 6 7
OMIT -8 3 6
OMIT -4 8 9
OMIT 10 8 16
OMIT -1 4 4
OMIT 7 8 18
OMIT 8 8 17
OMIT 3 3 7
OMIT -3 8 23
OMIT -1 3 4
OMIT -1 6 2
OMIT 20 8 4
OMIT -7 2 8
OMIT -7 1 5
OMIT -5 8 2
OMIT 0 2 4
OMIT 3 3 4
OMIT 7 5 0
OMIT -13 1 9
OMIT -13 7 10
OMIT -11 2 12
OMIT -7 4 2
OMIT -1 7 2
OMIT 2 5 0
OMIT -2 6 7
OMIT -2 4 8
OMIT -1 5 6
OMIT -1 7 6
OMIT 8 7 1
OMIT 2 0 4
OMIT -9 8 2
OMIT -3 4 8
OMIT 0 2 7
OMIT -5 8 1
OMIT -6 3 5
OMIT -5 3 9
OMIT -5 1 8
OMIT -11 2 5
OMIT 19 0 1
OMIT -8 1 2
OMIT 3 6 8
OMIT 1 1 5
OMIT -10 0 6
OMIT -4 7 6
OMIT -2 2 2
OMIT -4 1 9
OMIT -3 4 4
OMIT -14 2 14
OMIT -6 9 1
OMIT -5 6 2
OMIT -1 8 11
OMIT -10 2 7
OMIT -8 6 1
OMIT 1 8 0
OMIT -3 8 1
OMIT 6 7 1
OMIT 4 8 20
OMIT -26 0 20
OMIT 4 3 5
OMIT 3 5 3
OMIT -2 2 8
OMIT 14 2 4
OMIT -12 2 15
OMIT -3 6 2
OMIT -4 3 9
REM <olex2.extras>
REM <HklSrc "%.\\tx410-a_sq.hkl">
REM </olex2.extras>

WGHT    0.100000
FVAR       0.28032   0.71049   0.71889   0.64574   0.71575   0.61390
O1    3    0.538034    0.500293    0.440293    11.00000    0.03985    0.03823 =
         0.07215    0.00029    0.00452   -0.00542
O2    3    0.356665    0.640925    0.240222    11.00000    0.05668    0.03949 =
         0.06209   -0.00417    0.00240    0.00821
O3    3    0.402162    0.775521    0.637945    11.00000    0.06966    0.11689 =
         0.06957    0.01704    0.02409   -0.00562
O4    3    0.175245    0.827903    0.440342    11.00000    0.06462    0.07252 =
         0.09316    0.01625    0.02241    0.00134
O5    3    0.285008    0.348683    0.560648    11.00000    0.06468    0.07316 =
         0.07840    0.00748    0.02189    0.00685
O6    3    0.115982    0.417304    0.329392    11.00000    0.04776    0.07568 =
         0.07766    0.00791    0.02039    0.00726
C1    1    0.208121    0.353218    0.400520    11.00000    0.04914    0.04628 =
         0.06534   -0.00156    0.01580   -0.00779
C2    1    0.269765    0.327709    0.416699    11.00000    0.04898    0.04088 =
         0.05658    0.00157    0.00967   -0.00752
AFIX  43
H2    2    0.292531    0.304323    0.455616    11.00000   -1.20000
AFIX   0
C3    1    0.297244    0.336769    0.375723    11.00000    0.03991    0.03531 =
         0.05671   -0.00191    0.00526   -0.00303
C4    1    0.263445    0.370946    0.316880    11.00000    0.04125    0.03413 =
         0.05677   -0.00192    0.00687   -0.00235
C5    1    0.202518    0.397786    0.299866    11.00000    0.04222    0.04360 =
         0.05922    0.00104    0.00646    0.00218
AFIX  43
H5    2    0.179956    0.420715    0.260696    11.00000   -1.20000
AFIX   0
C6    1    0.175376    0.390030    0.342164    11.00000    0.04352    0.05127 =
         0.06707   -0.00258    0.01355   -0.00226
C7    1    0.363670    0.311265    0.386644    11.00000    0.04066    0.03447 =
         0.05734    0.00397    0.00562   -0.00039
AFIX  13
H7    2    0.387527    0.287618    0.428140    11.00000   -1.20000
AFIX   0
C8    1    0.397216    0.379687    0.376731    11.00000    0.03976    0.03311 =
         0.05601    0.00201    0.00792    0.00165
C9    1    0.362556    0.413573    0.317750    11.00000    0.03782    0.03333 =
         0.05669    0.00036    0.00688    0.00167
C10   1    0.300319    0.374058    0.277249    11.00000    0.03987    0.03632 =
         0.05396    0.00073    0.00402    0.00068
AFIX  13
H10   2    0.276383    0.397832    0.235826    11.00000   -1.20000
AFIX   0
C11   1    0.455804    0.406909    0.418490    11.00000    0.03878    0.03495 =
         0.05517    0.00035    0.00543    0.00176
AFIX  43
H11   2    0.478919    0.383662    0.457403    11.00000   -1.20000
AFIX   0
C12   1    0.480066    0.469918    0.401628    11.00000    0.03640    0.03428 =
         0.05972   -0.00310    0.00790    0.00017
C13   1    0.445539    0.506055    0.343305    11.00000    0.03950    0.03175 =
         0.06179    0.00056    0.01358    0.00354
C14   1    0.386396    0.476494    0.301729    11.00000    0.04069    0.03527 =
         0.05541    0.00196    0.00897    0.00436
AFIX  43
H14   2    0.362839    0.499515    0.262805    11.00000   -1.20000
AFIX   0
C15   1    0.353306    0.259983    0.331216    11.00000    0.04041    0.03642 =
         0.06226   -0.00003    0.00980   -0.00178
C16   1    0.374286    0.187367    0.335470    11.00000    0.05446    0.03801 =
         0.07292    0.00119    0.01452    0.00138
AFIX  43
H16   2    0.396962    0.165070    0.374906    11.00000   -1.20000
AFIX   0
C17   1    0.360972    0.148281    0.279970    11.00000    0.07579    0.04300 =
         0.08487   -0.00479    0.02130    0.00892
AFIX  43
H17   2    0.375312    0.099567    0.282282    11.00000   -1.20000
AFIX   0
C18   1    0.326879    0.180651    0.221669    11.00000    0.08160    0.05263 =
         0.07577   -0.01623    0.02010    0.00502
AFIX  43
H18   2    0.317994    0.153450    0.184921    11.00000   -1.20000
AFIX   0
C19   1    0.305391    0.253909    0.216892    11.00000    0.05872    0.05187 =
         0.06226   -0.00344    0.01228    0.00355
AFIX  43
H19   2    0.282424    0.275678    0.177279    11.00000   -1.20000
AFIX   0
C20   1    0.318714    0.293677    0.271851    11.00000    0.04068    0.03844 =
         0.06061   -0.00240    0.00884   -0.00131
C21   1    0.470197    0.575355    0.325152    11.00000    0.04247    0.03533 =
         0.06980    0.00457    0.01760    0.00322
AFIX  23
H21A  2    0.458131    0.574358    0.279871    11.00000   -1.20000
H21B  2    0.516337    0.575749    0.347233    11.00000   -1.20000
AFIX   0
C22   1    0.444603    0.645993    0.341209    11.00000    0.03974    0.03090 =
         0.06416    0.00595    0.01238    0.00006
C23   1    0.477736    0.681659    0.399389    11.00000    0.03653    0.03510 =
         0.06117    0.00808    0.00874    0.00025
AFIX  43
H23   2    0.515988    0.661643    0.428924    11.00000   -1.20000
AFIX   0
C24   1    0.454767    0.746294    0.414012    11.00000    0.03853    0.03454 =
         0.05922    0.00678    0.00729   -0.00133
C25   1    0.396683    0.775929    0.369826    11.00000    0.04150    0.03232 =
         0.05882    0.00416    0.00960    0.00170
C26   1    0.362769    0.741711    0.311900    11.00000    0.04138    0.03446 =
         0.06116    0.00277    0.00383    0.00379
AFIX  43
H26   2    0.324286    0.761620    0.282733    11.00000   -1.20000
AFIX   0
C27   1    0.386739    0.677084    0.297559    11.00000    0.04630    0.03477 =
         0.05692    0.00105    0.00702    0.00065
C28   1    0.485828    0.793315    0.473683    11.00000    0.03914    0.03812 =
         0.05903    0.00305    0.00720   -0.00180
AFIX  13
H28   2    0.526624    0.772897    0.504438    11.00000   -1.20000
AFIX   0
C29   1    0.437175    0.799678    0.500362    11.00000    0.04330    0.03608 =
         0.06092    0.00158    0.00905   -0.00593
C30   1    0.379056    0.829003    0.456492    11.00000    0.04353    0.03467 =
         0.06153   -0.00018    0.00915   -0.00309
C31   1    0.378033    0.847332    0.393036    11.00000    0.04477    0.03311 =
         0.05884    0.00260    0.00806    0.00373
AFIX  13
H31   2    0.337124    0.867653    0.362432    11.00000   -1.20000
AFIX   0
C32   1    0.433477    0.900945    0.408066    11.00000    0.05310    0.03452 =
         0.05942   -0.00119    0.01489   -0.00158
C33   1    0.430216    0.972570    0.384884    11.00000    0.06741    0.03677 =
         0.06584    0.00313    0.02177    0.00246
AFIX  43
H33   2    0.391410    0.992296    0.356233    11.00000   -1.20000
AFIX   0
C34   1    0.485624    1.014650    0.404936    11.00000    0.08154    0.03942 =
         0.08069    0.00005    0.03394   -0.00850
AFIX  43
H34   2    0.483677    1.062859    0.389697    11.00000   -1.20000
AFIX   0
C35   1    0.543029    0.985894    0.446874    11.00000    0.06963    0.04637 =
         0.08383   -0.00982    0.03300   -0.02120
AFIX  43
H35   2    0.579787    1.014421    0.459455    11.00000   -1.20000
AFIX   0
C36   1    0.546638    0.913687    0.470917    11.00000    0.05287    0.04803 =
         0.06838   -0.00547    0.01807   -0.01025
AFIX  43
H36   2    0.585566    0.894409    0.499735    11.00000   -1.20000
AFIX   0
C37   1    0.492063    0.871479    0.451530    11.00000    0.04776    0.03814 =
         0.05854   -0.00235    0.01456   -0.00605
C38   1    0.330763    0.840622    0.474885    11.00000    0.04618    0.04081 =
         0.06977   -0.00291    0.01362   -0.00259
AFIX  43
H38   2    0.292165    0.860394    0.445828    11.00000   -1.20000
AFIX   0
C39   1    0.338905    0.823312    0.535846    11.00000    0.05429    0.04870 =
         0.07343   -0.00477    0.02155   -0.00872
C40   1    0.397399    0.791911    0.578565    11.00000    0.05674    0.06060 =
         0.06485    0.00268    0.01719   -0.01281
C41   1    0.446217    0.780802    0.560826    11.00000    0.04751    0.04896 =
         0.06071    0.00304    0.00872   -0.00829
AFIX  43
H41   2    0.484826    0.760732    0.589571    11.00000   -1.20000
AFIX   0
C42   1    0.285718    0.838272    0.554827    11.00000    0.06290    0.06444 =
         0.08325   -0.00768    0.03020   -0.00462
AFIX  23
H42A  2    0.262794    0.882508    0.532908    11.00000   -1.20000
H42B  2    0.304128    0.848256    0.600105    11.00000   -1.20000
AFIX   0
C43   1    0.239082    0.774309    0.539809    11.00000    0.05418    0.06682 =
         0.07719   -0.00612    0.02897   -0.00190
C44   1    0.250757    0.717189    0.583824    11.00000    0.05106    0.07302 =
         0.06929   -0.00384    0.02478   -0.00198
AFIX  43
H44   2    0.287158    0.718836    0.622308    11.00000   -1.20000
AFIX   0
C45   1    0.209061    0.658184    0.571124    11.00000    0.05000    0.07167 =
         0.06795   -0.00252    0.02440   -0.00386
C46   1    0.153926    0.655970    0.513810    11.00000    0.04689    0.07045 =
         0.07184   -0.00306    0.02363   -0.00135
C47   1    0.141629    0.711309    0.469152    11.00000    0.04809    0.07187 =
         0.07170    0.00335    0.02018    0.00366
AFIX  43
H47   2    0.105185    0.709399    0.430718    11.00000   -1.20000
AFIX   0
C48   1    0.184262    0.769927    0.482194    11.00000    0.05548    0.06762 =
         0.08003    0.00538    0.02832    0.00569
C49   1    0.214799    0.592536    0.614305    11.00000    0.05279    0.07637 =
         0.06417   -0.00110    0.02002   -0.00695
AFIX  13
H49   2    0.253576    0.594117    0.654493    11.00000   -1.20000
AFIX   0
C50   1    0.210352    0.523302    0.575449    11.00000    0.05221    0.07363 =
         0.06507    0.00301    0.02217   -0.00560
C51   1    0.155290    0.521351    0.518249    11.00000    0.04881    0.07144 =
         0.06518    0.00151    0.02086   -0.00643
C52   1    0.112310    0.588159    0.508279    11.00000    0.04724    0.07326 =
         0.07122   -0.00073    0.01934   -0.00419
AFIX  13
H52   2    0.073629    0.586381    0.468013    11.00000   -1.20000
AFIX   0
C53   1    0.254804    0.466729    0.591088    11.00000    0.05442    0.07429 =
         0.06364    0.00667    0.01975   -0.00527
AFIX  43
H53   2    0.291612    0.468290    0.629214    11.00000   -1.20000
AFIX   0
C54   1    0.244044    0.407401    0.549323    11.00000    0.05339    0.06862 =
         0.07060    0.00962    0.02419   -0.00109
C55   1    0.188772    0.404543    0.491180    11.00000    0.05246    0.06702 =
         0.06719    0.00479    0.02231   -0.00865
C56   1    0.144923    0.462206    0.476923    11.00000    0.04936    0.07081 =
         0.06519    0.00201    0.01950   -0.00678
AFIX  43
H56   2    0.107953    0.461026    0.438931    11.00000   -1.20000
AFIX   0
C57   1    0.153778    0.594705    0.623448    11.00000    0.06121    0.07499 =
         0.07656   -0.00381    0.03094   -0.00942
C58   1    0.150144    0.601289    0.680668    11.00000    0.08068    0.10013 =
         0.07821   -0.00637    0.03861   -0.02063
AFIX  43
H58   2    0.186914    0.602315    0.718848    11.00000   -1.20000
AFIX   0
C59   1    0.090083    0.606371    0.679977    11.00000    0.08885    0.13279 =
         0.09752   -0.01752    0.05604   -0.02831
AFIX  43
H59   2    0.086798    0.611716    0.717979    11.00000   -1.20000
AFIX   0
C60   1    0.035706    0.603510    0.623329    11.00000    0.07515    0.12749 =
         0.11176   -0.00825    0.05506   -0.01829
AFIX  43
H60   2   -0.003910    0.606871    0.623640    11.00000   -1.20000
AFIX   0
C61   1    0.039043    0.595722    0.565990    11.00000    0.05915    0.09943 =
         0.09528   -0.00453    0.03576   -0.01221
AFIX  43
H61   2    0.002110    0.592635    0.528073    11.00000   -1.20000
AFIX   0
C62   1    0.098566    0.592599    0.566093    11.00000    0.05667    0.07549 =
         0.07864   -0.00381    0.03009   -0.00976
C63   1    0.177484    0.341552    0.445222    11.00000    0.05580    0.06122 =
         0.07641    0.00427    0.02314   -0.00845
AFIX  23
H63A  2    0.131968    0.335228    0.420230    11.00000   -1.20000
H63B  2    0.194034    0.296006    0.469038    11.00000   -1.20000
AFIX   0
C64   1    0.582294    0.454437    0.489871    11.00000    0.04049    0.04436 =
         0.05988   -0.00308    0.00477   -0.00065
AFIX  23
H64A  2    0.583268    0.404994    0.473647    11.00000   -1.20000
H64B  2    0.569550    0.450011    0.524027    11.00000   -1.20000
AFIX   0
C65   1    0.647097    0.489713    0.514225    11.00000    0.04348    0.05568 =
         0.08310   -0.00882    0.00613   -0.00880
AFIX  23
H65A  2    0.645373    0.539046    0.530265    11.00000   -1.20000
H65B  2    0.658586    0.495227    0.479295    11.00000   -1.20000
AFIX   0
C66   1    0.698423    0.444271    0.566935    11.00000    0.04990    0.08439 =
         0.08269   -0.01242   -0.00212   -0.00045
AFIX  23
H66A  2    0.737963    0.472189    0.584031    11.00000   -1.20000
H66B  2    0.685957    0.436806    0.601014    11.00000   -1.20000
AFIX   0
C67   1    0.709480    0.370019    0.544379    11.00000    0.06998    0.09679 =
         0.10508   -0.00762    0.00316    0.02248
AFIX 137
H67A  2    0.723327    0.377055    0.511681    11.00000   -1.50000
H67B  2    0.670591    0.341925    0.527703    11.00000   -1.50000
H67C  2    0.741609    0.343482    0.579296    11.00000   -1.50000
AFIX   0
C68   1    0.301966    0.676592    0.193096    11.00000    0.09690    0.08226 =
         0.07261   -0.01862   -0.02060    0.03835
PART 1
AFIX  23
H68A  2    0.311099    0.728720    0.190012    21.00000   -1.20000
H68B  2    0.266881    0.673607    0.204672    21.00000   -1.20000
AFIX  23
PART 0
PART 2
H68C  2    0.314002    0.712437    0.169275   -21.00000   -1.20000
H68D  2    0.278004    0.701947    0.212274   -21.00000   -1.20000
AFIX   0
PART 0
PART 1
C69   1    0.283845    0.638232    0.129440    21.00000    0.09436    0.06531 =
         0.06922   -0.00564    0.00258    0.00761
AFIX  23
H69A  2    0.256266    0.670079    0.094864    21.00000   -1.20000
H69B  2    0.321652    0.627084    0.123692    21.00000   -1.20000
AFIX   0
C70   1    0.249345    0.566734    0.130484    21.00000    0.10575    0.09564 =
         0.11366   -0.01687    0.01630    0.01785
AFIX  23
H70A  2    0.216250    0.577868    0.143689    21.00000   -1.20000
H70B  2    0.279196    0.532567    0.161194    21.00000   -1.20000
AFIX   0
C71   1    0.219725    0.529934    0.065318    21.00000    0.10428    0.09133 =
         0.15782   -0.05230    0.00354    0.00361
AFIX   3
H71A  2    0.204625    0.567655    0.032998    21.00000   -1.50000
H71B  2    0.184755    0.499035    0.061718    21.00000   -1.50000
H71C  2    0.251195    0.500015    0.060118    21.00000   -1.50000
AFIX   0
PART 0
C72   1    0.461676    0.748602    0.684380    11.00000    0.07679    0.16308 =
         0.07118    0.02967    0.02023   -0.00825
PART 1
AFIX  23
H72A  2    0.495541    0.770960    0.676775    41.00000   -1.20000
H72B  2    0.467083    0.764578    0.726050    41.00000   -1.20000
AFIX  23
PART 0
PART 2
H72C  2    0.489046    0.790381    0.705619   -41.00000   -1.20000
H72D  2    0.482330    0.719720    0.663657   -41.00000   -1.20000
AFIX   0
PART 0
PART 1
C73   1    0.467805    0.672516    0.684689    41.00000    0.08147    0.09830 =
         0.09131    0.00199    0.02688    0.00591
AFIX  23
H73A  2    0.511896    0.658170    0.709530    41.00000   -1.20000
H73B  2    0.453788    0.654011    0.641709    41.00000   -1.20000
AFIX   0
C74   1    0.422294    0.637871    0.717007    41.00000    0.12671    0.10875 =
         0.12286    0.04096    0.00000    0.01059
AFIX  23
H74A  2    0.440807    0.644691    0.762708    41.00000   -1.20000
H74B  2    0.379191    0.657263    0.697444    41.00000   -1.20000
AFIX   0
C75   1    0.426403    0.557562    0.697981    41.00000    0.08310    0.11241 =
         0.09840   -0.01771    0.03785   -0.01260
AFIX   3
H75A  2    0.410093    0.554262    0.652631    41.00000   -1.50000
H75B  2    0.401363    0.526722    0.711921    41.00000   -1.50000
H75C  2    0.469873    0.541012    0.717521    41.00000   -1.50000
AFIX   0
PART 0
C76   1    0.117940    0.828709    0.382826    11.00000    0.07574    0.09114 =
         0.09282    0.01800    0.01928    0.00091
PART 1
AFIX  23
H76A  2    0.081328    0.825013    0.391986    31.00000   -1.20000
H76B  2    0.117139    0.786940    0.356205    31.00000   -1.20000
AFIX  23
PART 0
PART 2
H76C  2    0.101037    0.778628    0.372252   -31.00000   -1.20000
H76D  2    0.126391    0.847270    0.348317   -31.00000   -1.20000
AFIX   0
PART 0
PART 1
C77   1    0.116114    0.899870    0.349921    31.00000    0.10302    0.08401 =
         0.10682    0.03445    0.00424   -0.01351
AFIX  23
H77A  2    0.082975    0.897276    0.306652    31.00000   -1.20000
H77B  2    0.156462    0.907042    0.348091    31.00000   -1.20000
AFIX   0
C78   1    0.103583    0.965582    0.383167    31.00000    0.12141    0.08670 =
         0.18189    0.02336    0.02168    0.00227
AFIX  23
H78A  2    0.134749    0.965189    0.427361    31.00000   -1.20000
H78B  2    0.109823    1.010984    0.364149    31.00000   -1.20000
AFIX   0
C79   1    0.038254    0.967184    0.380576    31.00000    0.16788    0.14093 =
         0.30706   -0.00234    0.03958   -0.00302
AFIX   3
H79A  2    0.009454    0.997234    0.346036    31.00000   -1.50000
H79B  2    0.041924    0.987284    0.420067    31.00000   -1.50000
H79C  2    0.022264    0.917174    0.375676    31.00000   -1.50000
AFIX   0
PART 0
C80   1    0.340362    0.345601    0.619771    11.00000    0.06189    0.08302 =
         0.09219    0.01115    0.01901    0.00318
AFIX  23
H80A  2    0.328297    0.347458    0.654512    11.00000   -1.20000
H80B  2    0.367619    0.387925    0.623625    11.00000   -1.20000
AFIX   0
C81   1    0.375565    0.274302    0.622925    11.00000    0.07173    0.09254 =
         0.10216    0.01751    0.03362    0.01109
PART 1
AFIX  23
H81A  2    0.394428    0.277044    0.593356    61.00000   -1.20000
H81B  2    0.345684    0.233123    0.610126    61.00000   -1.20000
AFIX  23
PART 0
PART 2
H81C  2    0.381477    0.269020    0.584577   -61.00000   -1.20000
H81D  2    0.417293    0.276171    0.658848   -61.00000   -1.20000
AFIX   0
PART 0
PART 1
C82   1    0.429283    0.259287    0.691613    61.00000    0.08960    0.08883 =
         0.10166    0.03137    0.04799    0.01214
AFIX  23
H82A  2    0.456763    0.302619    0.705542    61.00000   -1.20000
H82B  2    0.409705    0.253027    0.720325    61.00000   -1.20000
AFIX   0
C83   1    0.469275    0.192215    0.696450    61.00000    0.10263    0.10206 =
         0.11815    0.04356    0.05994    0.02740
AFIX   3
H83A  2    0.484155    0.194365    0.664170    61.00000   -1.50000
H83B  2    0.444545    0.147795    0.691040    61.00000   -1.50000
H83C  2    0.505055    0.191645    0.737590    61.00000   -1.50000
AFIX   0
PART 0
C84   1    0.083557    0.458707    0.271559    11.00000    0.06308    0.10530 =
         0.12338    0.04994    0.03403    0.01370
AFIX  23
H84A  2    0.072036    0.425785    0.235336    11.00000   -1.20000
H84B  2    0.111470    0.497079    0.268785    11.00000   -1.20000
AFIX   0
C85   1    0.025257    0.493362    0.270482    11.00000    0.07593    0.12151 =
         0.14009    0.04321    0.04748    0.01680
PART 1
AFIX  23
H85A  2    0.004393    0.458009    0.286519    51.00000   -1.20000
H85B  2   -0.004004    0.505285    0.226971    51.00000   -1.20000
AFIX  23
PART 0
PART 2
H85C  2   -0.004838    0.452647    0.260845   -51.00000   -1.20000
H85D  2    0.036933    0.506595    0.314386   -51.00000   -1.20000
AFIX   0
PART 0
PART 1
C86   1    0.040839    0.565097    0.311173    51.00000    0.09626    0.10617 =
         0.11533    0.01384    0.05203    0.01370
AFIX  23
H86A  2    0.071765    0.554134    0.354288    51.00000   -1.20000
H86B  2    0.059071    0.602032    0.293682    51.00000   -1.20000
AFIX   0
C87   1   -0.019328    0.595201    0.311552    51.00000    0.12500    0.11513 =
         0.20942    0.02411    0.09416    0.02258
AFIX   3
H87A  2   -0.050838    0.602651    0.268632    51.00000   -1.50000
H87B  2   -0.009978    0.641881    0.333752    51.00000   -1.50000
H87C  2   -0.035288    0.560771    0.332532    51.00000   -1.50000
AFIX   0
PART 0
PART 2
C69A  1    0.262290    0.611802    0.149358   -21.00000    0.09709    0.08185 =
         0.08854   -0.01911    0.01192    0.01228
AFIX  23
H69C  2    0.270469    0.564900    0.172119   -21.00000   -1.20000
H69D  2    0.216995    0.622337    0.130470   -21.00000   -1.20000
AFIX   0
C70A  1    0.288483    0.611925    0.099436   -21.00000    0.12392    0.10656 =
         0.10874   -0.01702    0.03223    0.01185
AFIX  23
H70C  2    0.286985    0.662258    0.083823   -21.00000   -1.20000
H70D  2    0.332704    0.596342    0.119412   -21.00000   -1.20000
AFIX   0
C71A  1    0.251031    0.560321    0.043114   -21.00000    0.18114    0.16463 =
         0.10572   -0.04157    0.06026   -0.02633
AFIX   3
H71D  2    0.206501    0.563781    0.032524   -21.00000   -1.50000
H71E  2    0.265171    0.509991    0.054764   -21.00000   -1.50000
H71F  2    0.257861    0.574611    0.007014   -21.00000   -1.50000
AFIX   0
C77A  1    0.069443    0.879254    0.391830   -31.00000    0.20797    0.20797 =
         0.23024   -0.00044    0.08035    0.01269
AFIX  23
H77C  2    0.055314    0.855083    0.420513   -31.00000   -1.20000
H77D  2    0.032598    0.885393    0.351203   -31.00000   -1.20000
AFIX   0
C78A  1    0.096344    0.956888    0.418629   -31.00000    0.16666    0.15909 =
         0.20016    0.00163    0.07514    0.01480
AFIX  23
H78C  2    0.088743    0.967328    0.455422   -31.00000   -1.20000
H78D  2    0.141973    0.957444    0.432082   -31.00000   -1.20000
AFIX   0
C79A  1    0.064393    1.017429    0.367674   -31.00000    0.20399    0.21354 =
         0.24270    0.00985    0.08079    0.00662
AFIX   3
H79D  2    0.040613    0.989969    0.329324   -31.00000   -1.50000
H79E  2    0.096433    1.046659    0.362844   -31.00000   -1.50000
H79F  2    0.036203    1.049699    0.376114   -31.00000   -1.50000
AFIX   0
C73A  1    0.452543    0.699867    0.733686   -41.00000    0.09920    0.09754 =
         0.06474    0.01836    0.03313    0.00899
AFIX  23
H73C  2    0.428585    0.726481    0.752208   -41.00000   -1.20000
H73D  2    0.493432    0.685659    0.767426   -41.00000   -1.20000
AFIX   0
C74A  1    0.414533    0.628617    0.696344   -41.00000    0.09082    0.12711 =
         0.12774    0.01106    0.02632    0.01484
AFIX  23
H74C  2    0.371727    0.642711    0.666464   -41.00000   -1.20000
H74D  2    0.435602    0.606865    0.672626   -41.00000   -1.20000
AFIX   0
C75A  1    0.411693    0.572227    0.743317   -41.00000    0.21286    0.23982 =
         0.21728    0.00253    0.05029   -0.02418
AFIX   3
H75D  2    0.384853    0.530927    0.721727   -41.00000   -1.50000
H75E  2    0.394623    0.597077    0.768807   -41.00000   -1.50000
H75F  2    0.453783    0.554487    0.770117   -41.00000   -1.50000
AFIX   0
C86A  1   -0.010027    0.551587    0.236286   -51.00000    0.11588    0.13334 =
         0.12841    0.02971    0.06090    0.02237
AFIX  23
H86C  2    0.016507    0.595550    0.251382   -51.00000   -1.20000
H86D  2   -0.016825    0.543783    0.192747   -51.00000   -1.20000
AFIX   0
C87A  1   -0.063141    0.567963    0.234141   -51.00000    0.08597    0.14105 =
         0.08832    0.01751   -0.00971   -0.00656
AFIX 137
H87D  2   -0.075606    0.616588    0.215868   -51.00000   -1.50000
H87E  2   -0.060213    0.567746    0.276373   -51.00000   -1.50000
H87F  2   -0.094270    0.532093    0.208541   -51.00000   -1.50000
AFIX   0
C82A  1    0.340789    0.210640    0.629451   -61.00000    0.11003    0.09904 =
         0.11863    0.02501    0.05517    0.00944
AFIX  23
H82C  2    0.301445    0.201913    0.591627   -61.00000   -1.20000
H82D  2    0.332250    0.214347    0.666379   -61.00000   -1.20000
AFIX   0
C83A  1    0.392341    0.152084    0.638062   -61.00000    0.18435    0.17110 =
         0.18248    0.00200    0.07400   -0.05397
AFIX   3
H83D  2    0.414611    0.167154    0.613862   -61.00000   -1.50000
H83E  2    0.371491    0.105324    0.622252   -61.00000   -1.50000
H83F  2    0.422061    0.146794    0.681942   -61.00000   -1.50000
AFIX   0
HKLF 4


REM  tx410-a_a.res in P2(1)/n
REM R1 =  0.0710 for   14495 Fo > 4sig(Fo)  and  0.0790 for all   17519 data
REM    962 parameters refined using    418 restraints

END

WGHT      0.1574      1.6366

REM Highest difference peak  0.638,  deepest hole -0.383,  1-sigma level  0.047
Q1    1   0.0619  0.3768  0.2678  11.00000  0.05    0.64
Q2    1   0.2900  0.5563  0.1256  11.00000  0.05    0.38
Q3    1   0.2319  0.6190  0.0817  11.00000  0.05    0.38
Q4    1   0.1074  0.3733  0.3321  11.00000  0.05    0.30
Q5    1   0.4024  0.6401  0.7310  11.00000  0.05    0.30
Q6    1   0.4047  0.5938  0.6667  11.00000  0.05    0.30
Q7    1  -0.0517  0.6496  0.3213  11.00000  0.05    0.30
Q8    1   0.5438  0.1963  0.7523  11.00000  0.05    0.30
Q9    1   0.1879  0.3784  0.3203  11.00000  0.05    0.26
Q10   1   0.2971  0.3285  0.5357  11.00000  0.05    0.24
Q11   1   0.2765  0.3669  0.2917  11.00000  0.05    0.24
Q12   1   0.4274  0.7678  0.3865  11.00000  0.05    0.24
Q13   1   0.1930  0.3330  0.4164  11.00000  0.05    0.23
Q14   1   0.0413  0.9879  0.4574  11.00000  0.05    0.23
Q15   1   0.3660  0.2567  0.3089  11.00000  0.05    0.22
Q16   1   0.4033  0.7422  0.6270  11.00000  0.05    0.22
Q17   1   0.3325  0.2895  0.2488  11.00000  0.05    0.21
Q18   1   0.6879  0.3757  0.5778  11.00000  0.05    0.21
Q19   1   0.4768  0.6710  0.6452  11.00000  0.05    0.21
Q20   1   0.2629  0.4471  0.5600  11.00000  0.05    0.21
Q21   1   0.4640  0.8921  0.4232  11.00000  0.05    0.20
Q22   1   0.2791  0.3181  0.3881  11.00000  0.05    0.20
Q23   1   0.4639  0.7115  0.6722  11.00000  0.05    0.20
Q24   1   0.4679  0.7972  0.4931  11.00000  0.05    0.20
Q25   1   0.3882  0.8195  0.3792  11.00000  0.05    0.20
Q26   1   0.2299  0.5012  0.5619  11.00000  0.05    0.19
Q27   1   0.0434  0.5498  0.6153  11.00000  0.05    0.19
Q28   1   0.4184  0.4946  0.3260  11.00000  0.05    0.19
Q29   1   0.0972  0.5530  0.6766  11.00000  0.05    0.19
Q30   1   0.2181  0.5211  0.1329  11.00000  0.05    0.19
Q31   1   0.2298  0.3842  0.3019  11.00000  0.05    0.18
Q32   1   0.1584  0.5585  0.6635  11.00000  0.05    0.18
Q33   1   0.1095  0.5725  0.5435  11.00000  0.05    0.18
Q34   1   0.1107  0.9147  0.3719  11.00000  0.05    0.18
Q35   1   0.0223  0.4247  0.2511  11.00000  0.05    0.17
;
_shelx_res_checksum                7249
_shelx_hkl_file
;
   0   0  -2 1656.51   46.58
   0   0  -3    0.06    0.23
   0   0  -4 2710.13   76.21
   0   0  -5    0.65    0.32
   0   0  -6  100.17    2.93
   0   0  -6   96.17    2.91
   0   0  -7   -0.08    0.36
   0   0  -7    0.14    0.45
   0   0  -8  512.44   14.89
   0   0  -8  532.31   14.86
   0   0  -9   -0.17    0.54
   0   0  -9    0.05    0.55
   0   0 -10   78.89    2.59
   0   0 -10   84.53    2.58
   0   0 -11   -0.11    0.61
   0   0 -11   -0.38    0.62
   0   0 -12   55.03    1.90
   0   0 -12   56.48    1.92
   0   0 -13   -0.03    0.19
   0   0 -13   -0.23    0.59
   0   0 -13    0.10    0.59
   0   0 -14   29.97    1.25
   0   0 -14   30.79    1.25
   0   0 -15    0.13    0.65
   0   0 -15    0.06    0.23
   0   0 -15    0.27    0.64
   0   0 -16   67.65    2.29
   0   0 -16   64.05    1.89
   0   0 -16   65.61    2.31
   0   0 -17    0.22    0.28
   0   0 -17    0.20    0.66
   0   0 -17   -0.05    0.66
   0   0 -18   14.12    0.96
   0   0 -18   13.54    1.01
   0   0 -18   14.09    0.54
   0   0 -19   -0.25    0.30
   0   0  19   -0.26    0.89
   0   0 -20   24.06    1.16
   0   0 -20   26.92    0.85
   0   0 -21   -0.09    0.28
   0   0 -22    1.25    0.26
   0   0 -23    0.18    0.23
   0   0 -24    0.23    0.22
   0   0 -24    0.31    0.20
   0   0 -24    0.49    0.19
   0   0 -25   -0.14    0.16
   0   0 -25    0.40    0.16
   0   0 -26    0.50    0.12
   0   0 -26    0.30    0.12
   0  -1   0    0.20    0.05
   0  -1   1 1928.87   54.22
   0  -1  -2  542.58   15.28
   0  -1  -3  218.86    6.21
   0  -1  -4  880.92   24.82
   0  -1  -5 2744.98   77.21
   0  -1  -6   15.90    0.61
   0  -1  -6   13.88    0.68
   0  -1  -7  463.99   12.70
   0  -1  -7  427.85   12.72
   0  -1  -8  136.44    3.94
   0  -1  -8  130.90    3.97
   0   1  -9    6.38    0.63
   0  -1  -9    8.17    0.65
   0  -1  -9    7.72    0.56
   0   1 -10  133.48    4.09
   0  -1 -10  137.75    4.08
   0   1 -11  602.29   17.63
   0  -1 -11  634.57   17.64
   0  -1 -12   46.85    1.65
   0   1 -12   44.17    1.64
   0   1 -13   62.84    1.86
   0  -1 -13   67.89    2.18
   0   1 -13   68.20    2.20
   0   1 -14   21.88    1.07
   0   1 -14   20.78    0.69
   0  -1 -14   22.97    1.08
   0   1 -15   31.91    1.32
   0  -1 -15   33.87    1.34
   0   1 -15   29.97    0.95
   0   1 -16    0.64    0.66
   0  -1 -16   -0.29    0.66
   0   1 -16    0.50    0.26
   0  -1 -17   38.55    1.63
   0   1 -17   40.20    1.23
   0   1 -17   41.46    1.63
   0  -1 -18   96.74    3.29
   0   1 -18  101.05    2.88
   0   1 -18   99.61    3.24
   0  -1  18   91.76    3.46
   0   1 -19    2.33    0.32
   0  -1 -19    1.59    0.72
   0  -1  19    3.90    1.00
   0   1  19    3.46    0.96
   0  -1 -20    0.79    0.64
   0   1 -20    1.15    0.57
   0   1  20    1.43    0.84
   0   1 -20    0.89    0.65
   0  -1  20    1.06    0.88
   0   1 -20    1.33    0.30
   0   1 -21   10.79    0.45
   0   1 -22    0.01    0.25
   0   1 -23    1.51    0.24
   0  -1 -24   -0.17    0.22
   0   1 -24    0.37    0.19
   0   1 -24    0.16    0.19
   0   1 -25    0.21    0.16
   0   1 -25    0.04    0.16
   0  -1 -25    0.30    0.18
   0   1 -26    0.49    0.13
   0   1 -26    0.39    0.12
   0  -1 -26    0.63    0.14
   0   1 -26    0.53    0.12
   0  -2   0 1420.25   39.94
   0   2  -1 1234.49   34.63
   0   2  -1 1233.74   34.61
   0  -2  -1 1226.30   34.62
   0  -2   1 1228.03   34.64
   0  -2   2  138.17    3.95
   0   2  -2  138.17    3.96
   0   2  -3 2858.70   80.80
   0  -2   3 2885.96   80.79
   0   2  -4    1.72    0.37
   0  -2   4    1.69    0.37
   0   2  -5    1.60    0.38
   0   2  -5    1.84    0.39
   0   2  -6    7.12    0.49
   0   2  -6    7.13    0.49
   0   2  -7    3.50    0.46
   0  -2  -7    3.57    0.48
   0   2  -7    2.96    0.44
   0  -2  -8    6.16    0.57
   0   2  -8    6.70    0.54
   0   2  -8    6.87    0.57
   0  -2  -9    5.23    0.60
   0   2  -9    5.82    0.63
   0   2  -9    5.28    0.56
   0  -2  -9    4.96    0.59
   0   2  -9    5.34    0.61
   0   2 -10    0.10    0.55
   0  -2 -10    0.68    0.54
   0   2 -10    0.04    0.52
   0  -2 -10    1.10    0.61
   0   2 -10    0.45    0.60
   0  -2 -11  277.77    8.10
   0   2 -11  268.44    8.10
   0   2 -11  279.96    8.10
   0  -2 -11  280.60    8.11
   0   2 -11  287.82    8.11
   0   2 -12  117.76    3.67
   0   2 -12  120.75    3.69
   0  -2 -12  120.36    3.69
   0   2 -12  120.09    3.70
   0  -2 -12  121.02    3.70
   0  -2 -13  116.39    3.39
   0  -2 -13  103.31    3.07
   0   2 -13  115.70    3.39
   0  -2 -13  117.94    3.39
   0   2 -13  106.86    3.07
   0   2 -13  114.57    3.38
   0  -2 -14    0.88    0.63
   0  -2 -14    1.55    0.24
   0   2 -14    2.17    0.64
   0   2  14    1.17    0.23
   0   2 -14    1.92    0.59
   0  -2 -14    2.19    0.60
   0   2 -14    1.62    0.23
   0  -2 -15    0.29    0.57
   0  -2 -15    0.60    0.63
   0   2 -15    0.13    0.24
   0   2 -15   -0.17    0.66
   0  -2 -15   -0.06    0.24
   0   2 -15   -0.24    0.59
   0   2  15   -0.18    0.23
   0  -2 -16    0.34    0.25
   0  -2 -16   -0.55    0.64
   0   2 -16    0.12    0.25
   0   2  16    0.17    0.24
   0  -2 -16    0.02    0.60
   0   2 -16    0.35    0.62
   0   2 -16   -0.29    0.63
   0   2 -17   30.33    1.34
   0  -2 -17   29.39    0.93
   0  -2 -17   29.70    1.36
   0   2 -17   29.31    0.93
   0   2 -17   31.79    1.34
   0  -2 -17   29.66    1.34
   0   2 -18    5.73    0.36
   0  -2 -18    5.35    0.36
   0   2 -18    4.89    0.75
   0  -2 -18    4.50    0.71
   0   2 -18    5.23    0.81
   0  -2 -18    5.83    0.82
   0   2 -19   39.90    1.78
   0  -2 -19   41.72    1.81
   0   2 -19   47.30    1.39
   0  -2 -19   46.63    1.38
   0  -2  19   41.13    2.02
   0   2 -20    8.13    0.71
   0   2 -20   10.28    0.43
   0  -2 -20    7.44    0.72
   0  -2 -20    9.41    0.43
   0  -2 -21    1.78    0.28
   0   2 -21    1.72    0.29
   0   2 -22    6.87    0.35
   0  -2 -22    6.98    0.34
   0   2 -23    0.77    0.22
   0  -2 -23    0.63    0.22
   0   2 -24    2.35    0.20
   0  -2 -24    1.66    0.20
   0   2 -24    2.04    0.21
   0   2 -24    2.11    0.23
   0  -2 -24    1.82    0.20
   0  -2 -24    1.61    0.23
   0  -2 -25    0.15    0.15
   0  -2 -25    0.42    0.17
   0   2 -25    0.24    0.15
   0   2 -25    0.03    0.17
   0   2 -25    0.24    0.15
   0  -2 -25    0.26    0.16
   0  -2 -26    0.54    0.11
   0  -2 -26    0.58    0.11
   0   2 -26    0.75    0.11
   0   2 -26    0.91    0.13
   0   2 -26    0.62    0.12
   0  -3   0    0.78    0.31
   0  -3  -1  608.18   17.51
   0  -3  -1  619.95   17.47
   0  -3   1  606.92   17.53
   0   3  -1  629.84   17.47
   0   3  -1  628.05   17.47
   0  -3  -1  613.52   17.47
   0   3  -1  615.93   17.52
   0  -3  -2 1973.20   55.89
   0   3  -2 2049.16   55.93
   0   3  -2 1972.86   55.88
   0  -3   2 1991.50   55.93
   0  -3   3 2533.18   69.82
   0   3  -3 2485.10   69.78
   0  -3  -3 2391.12   69.78
   0   3  -3 2568.22   69.82
   0   3  -4 1095.80   30.90
   0  -3  -4 1067.58   30.90
   0   3  -4 1090.41   30.93
   0  -3   4 1144.04   30.93
   0  -3   5 1035.34   28.90
   0   3  -5 1023.62   28.87
   0   3  -5 1042.11   28.90
   0  -3  -5  999.60   28.87
   0  -3   6  159.23    4.61
   0  -3  -6  152.33    4.58
   0   3  -6  159.55    4.60
   0   3  -6  160.63    4.58
   0   3  -7   95.10    2.80
   0  -3   7   96.40    2.82
   0   3  -7   89.77    2.77
   0  -3  -7   89.57    2.77
   0  -3   8  210.68    6.10
   0   3  -8  199.20    6.05
   0   3  -8  212.49    6.06
   0  -3  -8  198.95    6.05
   0   3  -8  220.09    6.08
   0  -3  -8  211.91    6.06
   0  -3  -9   33.40    1.22
   0  -3  -9   32.22    1.23
   0   3  -9   32.55    1.21
   0   3  -9   32.27    1.19
   0   3  -9   31.71    1.21
   0  -3 -10  287.70    8.43
   0   3 -10  283.09    8.41
   0  -3 -10  293.52    8.43
   0   3 -10  292.09    8.43
   0   3 -10  301.30    8.43
   0   3 -11   21.64    0.95
   0   3 -11   21.83    0.97
   0  -3 -11   20.47    0.96
   0   3 -11   21.08    0.97
   0  -3 -11   20.82    0.98
   0   3 -12  189.50    5.74
   0  -3 -12  191.91    5.73
   0   3 -12  196.53    5.74
   0  -3 -12  195.53    5.74
   0   3 -12  194.25    5.73
   0   3 -13   14.50    0.85
   0   3 -13   14.76    0.83
   0   3 -13   14.42    0.80
   0  -3 -13   12.72    0.46
   0  -3 -13   13.69    0.83
   0   3 -13   12.20    0.45
   0  -3 -13   14.28    0.83
   0  -3 -14    4.27    0.64
   0  -3 -14    3.57    0.25
   0   3 -14    4.15    0.65
   0  -3 -14    4.43    0.67
   0   3  14    3.96    0.29
   0   3 -14    4.10    0.65
   0   3 -14    3.67    0.27
   0  -3 -15    0.92    0.59
   0   3  15   -0.02    0.26
   0   3 -15    0.46    0.61
   0  -3 -15    0.15    0.22
   0   3 -15    0.05    0.23
   0   3 -15    0.17    0.56
   0  -3 -15    0.17    0.60
   0   3 -16   48.67    1.80
   0   3 -16   47.29    1.42
   0  -3 -16   47.26    1.42
   0  -3 -16   48.22    1.79
   0   3  16   48.25    1.44
   0   3 -16   48.96    1.78
   0  -3 -16   46.61    1.78
   0   3 -17   17.01    0.58
   0  -3 -17   16.32    0.96
   0   3 -17   16.34    0.96
   0   3 -17   17.33    1.03
   0   3  17   15.34    0.59
   0  -3 -17   16.19    1.01
   0  -3 -17   16.17    0.57
   0  -3 -18   61.70    1.75
   0  -3 -18   57.19    2.16
   0   3  18   55.64    1.75
   0   3 -18   60.24    1.75
   0   3 -18   58.39    2.15
   0   3 -19    1.10    0.30
   0  -3 -19    1.11    0.70
   0  -3 -19    1.03    0.28
   0   3 -19    0.33    0.67
   0  -3 -20    4.33    0.31
   0   3 -20    3.55    0.32
   0   3 -21    4.17    0.30
   0  -3 -21    4.11    0.30
   0   3 -22   -0.19    0.23
   0  -3 -22    0.15    0.23
   0  -3 -23    3.37    0.28
   0  -3 -23    3.81    0.25
   0   3 -23    3.96    0.25
   0   3 -23    3.41    0.28
   0  -3 -23    3.45    0.24
   0   3 -23    3.53    0.25
   0   3 -24    0.23    0.18
   0  -3 -24    0.00    0.20
   0   3 -24    0.16    0.18
   0  -3 -24    0.01    0.17
   0  -3 -24   -0.02    0.18
   0   3 -24    0.19    0.20
   0  -3 -25    0.00    0.16
   0   3 -25   -0.04    0.16
   0  -3 -25    0.14    0.14
   0   3 -25   -0.11    0.14
   0  -3 -25    0.08    0.14
   0   3 -25    0.20    0.14
   0   3 -26    0.07    0.10
   0  -4   0 1309.59   36.87
   0  -4   1 2528.86   73.01
   0  -4  -1 2567.76   73.00
   0   4  -1 2679.75   73.00
   0  -4  -2  272.03    7.99
   0  -4   2  274.16    8.07
   0   4  -2  290.40    7.99
   0  -4  -2  276.69    7.99
   0   4  -2  293.31    7.99
   0   4  -2  291.41    8.07
   0   4  -3    1.12    0.38
   0  -4  -3    1.82    0.21
   0  -4  -3    1.71    0.22
   0  -4   3    1.07    0.39
   0   4  -3    2.34    0.23
   0   4  -3    1.85    0.20
   0  -4   4   45.95    1.41
   0   4  -4   42.25    1.30
   0   4  -4   41.19    1.31
   0  -4  -4   43.18    1.32
   0  -4  -4   42.19    1.32
   0   4  -5   36.05    1.16
   0  -4   5   35.97    1.19
   0   4  -5   33.22    1.10
   0  -4  -5   33.15    1.10
   0   4  -5   33.71    1.09
   0  -4  -5   35.17    1.11
   0  -4  -6    6.88    0.45
   0  -4   6    7.47    0.59
   0   4  -6    7.88    0.47
   0   4  -6    8.94    0.46
   0  -4  -6    7.52    0.47
   0   4  -6    8.02    0.54
   0  -4  -7  177.43    5.41
   0   4  -7  195.14    5.45
   0   4  -7  184.41    5.42
   0   4  -7  189.96    5.41
   0  -4  -7  186.86    5.42
   0  -4   7  190.53    5.48
   0  -4  -8    0.49    0.47
   0  -4  -8    0.71    0.43
   0   4  -8    0.57    0.43
   0   4  -8    0.53    0.50
   0  -4   8    0.84    0.58
   0   4  -8    0.69    0.45
   0  -4   9   24.47    1.07
   0  -4  -9   22.66    0.93
   0   4  -9   21.71    0.93
   0   4  -9   22.69    0.93
   0  -4  -9   21.84    0.93
   0   4  -9   22.63    0.97
   0  -4 -10   53.92    1.83
   0   4 -10   58.39    1.86
   0   4 -10   55.58    1.82
   0  -4 -10   56.35    1.83
   0   4 -10   54.91    1.83
   0  -4  10   52.44    1.93
   0  -4 -11   16.86    0.84
   0  -4 -11   18.61    0.86
   0   4 -11   16.59    0.85
   0   4 -11   17.63    0.83
   0   4 -11   16.57    0.83
   0  -4 -12   40.19    1.45
   0  -4 -12   38.89    1.46
   0   4 -12   39.22    1.45
   0   4 -12   38.56    1.46
   0   4 -12   40.19    1.44
   0   4  13    5.91    0.33
   0   4 -13    8.54    0.70
   0  -4 -13    6.17    0.64
   0   4 -13    6.45    0.67
   0  -4 -13    6.09    0.29
   0  -4 -13    7.21    0.65
   0   4 -13    6.95    0.30
   0   4 -13    7.87    0.65
   0   4 -14   50.89    1.51
   0   4  14   49.54    1.53
   0  -4 -14   51.98    1.52
   0  -4 -14   55.38    1.86
   0  -4 -14   55.52    1.85
   0   4 -14   53.32    1.84
   0   4 -14   58.01    1.86
   0  -4 -15    5.34    0.67
   0   4 -15    6.20    0.66
   0   4  15    7.06    0.36
   0  -4 -15    5.45    0.31
   0   4 -15    5.97    0.32
   0  -4 -15    5.09    0.67
   0   4 -15    5.46    0.67
   0   4 -16   18.10    0.98
   0   4 -16   17.40    0.59
   0  -4 -16   17.02    0.98
   0   4 -16   16.97    0.99
   0  -4 -16   16.67    0.58
   0  -4 -16   15.74    0.95
   0   4  16   17.73    0.63
   0  -4 -17    4.30    0.31
   0  -4 -17    4.92    0.67
   0   4  17    5.31    0.35
   0  -4 -17    3.98    0.72
   0   4 -17    3.19    0.66
   0   4 -17    4.35    0.31
   0   4 -17    3.57    0.70
   0  -4 -18   30.63    1.40
   0   4  18   27.90    1.01
   0   4 -18   30.97    1.39
   0  -4 -18   33.90    1.00
   0   4 -18   33.77    1.00
   0   4 -19    0.89    0.27
   0  -4 -19    0.97    0.63
   0   4  19    0.85    0.29
   0  -4 -19    1.32    0.27
   0   4 -19    1.44    0.56
   0   4 -19    0.79    0.62
   0  -4 -19    1.38    0.56
   0   4 -20    0.33    0.26
   0  -4 -20   -0.16    0.25
   0  -4 -21    5.64    0.31
   0   4 -21    5.97    0.32
   0   4 -22   -0.25    0.22
   0  -4 -22    0.20    0.22
   0  -4 -23    0.39    0.23
   0   4 -23    0.47    0.19
   0   4 -23    0.25    0.22
   0  -4 -23    0.23    0.19
   0   4 -23    0.33    0.20
   0  -4 -23    0.38    0.19
   0  -4 -24    1.46    0.18
   0  -4 -24    1.38    0.17
   0  -4 -24    1.44    0.20
   0   4 -24    1.41    0.18
   0   4 -24    1.30    0.19
   0   4 -24    1.31    0.17
   0  -4 -25   -0.03    0.13
   0   4 -25    0.02    0.14
   0   4 -25    0.11    0.13
   0   4 -25    0.12    0.13
   0  -4 -25   -0.03    0.15
   0  -4 -25   -0.18    0.13
   0  -5   0    0.20    0.35
   0  -5   1 2597.19   73.43
   0   5  -1 2694.61   73.41
   0  -5  -1 2533.87   73.41
   0  -5  -2  169.95    4.64
   0  -5  -2  159.45    4.56
   0   5  -2  158.54    4.55
   0   5  -2  172.87    4.66
   0  -5   2  167.26    4.68
   0  -5  -3  457.96   12.94
   0  -5  -3  449.01   12.94
   0   5  -3  463.67   12.94
   0   5  -3  475.58   13.03
   0   5  -3  457.68   12.94
   0  -5   3  465.07   13.04
   0   5  -4  177.31    4.80
   0  -5  -4  155.76    4.71
   0   5  -4  166.47    4.71
   0   5  -4  171.97    4.71
   0  -5  -4  159.72    4.71
   0  -5   4  166.40    4.81
   0  -5  -5  231.15    6.73
   0   5  -5  231.64    6.72
   0  -5   5  241.26    6.83
   0  -5  -5  232.86    6.73
   0   5  -5  238.59    6.72
   0   5  -5  249.18    6.80
   0   5  -6   88.65    2.77
   0  -5  -6   88.98    2.70
   0   5  -6   94.70    2.71
   0   5  -6   97.40    2.71
   0  -5   6   88.65    2.82
   0  -5  -6   89.20    2.71
   0  -5   7  164.12    4.70
   0   5  -7  165.32    4.66
   0   5  -7  165.61    4.59
   0   5  -7  152.14    4.59
   0  -5  -7  149.39    4.59
   0  -5  -7  157.07    4.59
   0  -5  -8  326.04    9.59
   0   5  -8  352.47    9.65
   0   5  -8  337.21    9.59
   0  -5  -8  334.83    9.60
   0  -5   8  351.31    9.70
   0   5  -8  322.32    9.59
   0  -5   9  323.64    9.33
   0  -5  -9  319.85    9.22
   0   5  -9  327.31    9.22
   0   5  -9  316.49    9.22
   0   5  -9  325.43    9.27
   0  -5  -9  317.28    9.22
   0  -5 -10   26.26    1.05
   0  -5  10   27.22    1.23
   0  -5 -10   27.38    1.05
   0   5 -10   27.76    1.06
   0   5 -10   29.22    1.12
   0   5 -10   28.12    1.03
   0   5 -11   19.91    0.89
   0  -5 -11   18.56    0.87
   0  -5  11   20.01    1.07
   0  -5 -11   19.21    0.87
   0   5 -11   21.27    0.88
   0   5 -11   20.59    0.92
   0  -5 -12    0.52    0.49
   0   5 -12    0.37    0.45
   0   5 -12    0.40    0.47
   0  -5 -12    0.33    0.48
   0   5 -12    1.05    0.53
   0  -5  12   -0.17    0.74
   0  -5 -13   81.24    2.40
   0   5 -13   81.60    2.40
   0   5 -13   74.93    2.11
   0   5 -13   81.34    2.46
   0  -5 -13   80.26    2.42
   0  -5 -13   73.76    2.11
   0   5 -13   79.45    2.40
   0  -5 -14    0.25    0.51
   0   5 -14    0.22    0.51
   0   5  14    0.23    0.28
   0  -5 -14   -0.05    0.52
   0   5 -14    0.56    0.21
   0   5 -14    0.78    0.52
   0  -5 -14    0.43    0.19
   0   5 -15   52.67    1.55
   0  -5 -15   52.01    1.89
   0  -5 -15   51.19    1.86
   0  -5 -15   52.22    1.55
   0   5  15   54.91    1.59
   0   5 -15   52.03    1.88
   0   5 -15   52.13    1.86
   0   5 -16    2.61    0.62
   0  -5 -16    2.16    0.25
   0   5 -16    2.05    0.60
   0   5 -16    2.16    0.26
   0  -5 -16    2.07    0.62
   0  -5 -16    2.39    0.59
   0   5  16    1.87    0.33
   0   5  17   75.65    2.26
   0   5 -17   72.04    2.57
   0  -5 -17   71.00    2.57
   0   5 -17   80.58    2.23
   0  -5 -17   75.94    2.23
   0  -5 -18    8.66    0.39
   0   5  18    8.94    0.44
   0   5 -18    8.42    0.71
   0  -5 -18    7.28    0.79
   0   5 -18    9.32    0.39
   0  -5 -18    8.09    0.68
   0   5 -18    7.58    0.77
   0  -5 -19   -0.47    0.50
   0  -5 -19    0.23    0.25
   0   5 -19   -0.09    0.25
   0  -5 -19   -0.52    0.59
   0   5 -19    0.84    0.51
   0   5 -19    0.54    0.57
   0   5  19   -0.09    0.30
   0   5 -20    7.29    0.34
   0  -5 -20    6.69    0.34
   0   5  20    6.38    0.37
   0  -5 -21    1.91    0.24
   0   5 -21    1.99    0.24
   0   5 -22    5.73    0.28
   0   5 -22    5.56    0.30
   0  -5 -22    5.41    0.28
   0  -5 -22    4.92    0.31
   0  -5 -22    5.72    0.28
   0   5 -22    5.51    0.28
   0  -5 -23    5.75    0.26
   0  -5 -23    5.69    0.26
   0  -5 -23    5.30    0.28
   0   5 -23    5.80    0.26
   0   5 -23    5.79    0.26
   0   5 -23    5.68    0.28
   0  -5 -24    0.39    0.14
   0   5 -24    0.38    0.16
   0   5 -24    0.55    0.15
   0  -5 -24    0.22    0.14
   0  -5 -24    0.33    0.17
   0   5 -24    0.32    0.15
   0   5 -25    0.35    0.15
   0   5 -25    0.29    0.11
   0  -5 -25    0.41    0.10
   0  -5 -25    0.39    0.11
   0   5 -25    0.27    0.11
   0  -6   0  488.71   13.86
   0  -6  -1  247.77    7.02
   0  -6   1  233.46    7.04
   0   6  -1  253.13    7.01
   0   6  -2 1028.38   28.38
   0  -6  -2 1010.38   28.38
   0  -6   2  973.21   28.40
   0   6  -3  289.85    8.28
   0  -6  -3  295.36    8.29
   0  -6   3  291.99    8.42
   0   6  -3  305.26    8.40
   0  -6   4   28.94    1.14
   0   6  -4   30.62    0.93
   0  -6  -4   31.30    0.94
   0   6  -4   31.51    1.08
   0  -6  -4   30.78    0.94
   0   6  -4   31.23    0.94
   0  -6  -5  128.30    3.79
   0   6  -5  137.07    3.89
   0   6  -5  131.94    3.78
   0   6  -5  133.39    3.78
   0  -6   5  129.20    3.93
   0  -6  -5  131.46    3.78
   0   6  -6 1394.22   39.43
   0   6  -6 1409.39   39.43
   0  -6   6 1402.52   39.56
   0  -6  -6 1380.89   39.44
   0  -6  -6 1394.35   39.43
   0   6  -6 1434.62   39.51
   0  -6  -7  179.66    5.20
   0   6  -7  182.52    5.28
   0   6  -7  182.02    5.20
   0  -6  -7  178.11    5.20
   0   6  -7  180.64    5.20
   0  -6   7  179.09    5.35
   0   6  -8    3.97    0.51
   0  -6   8    2.79    0.69
   0   6  -8    3.19    0.39
   0   6  -8    2.93    0.37
   0  -6  -8    3.41    0.40
   0  -6  -8    4.03    0.40
   0  -6  -9  215.54    6.32
   0  -6  -9  220.38    6.32
   0   6  -9  217.93    6.31
   0   6  -9  219.36    6.31
   0  -6   9  217.59    6.48
   0   6  -9  219.09    6.38
   0  -6 -10   46.17    1.56
   0  -6  10   48.72    1.78
   0  -6 -10   45.38    1.55
   0   6 -10   48.12    1.56
   0   6 -10   47.13    1.63
   0   6 -10   47.65    1.55
   0   6 -11   11.94    0.64
   0  -6 -11   11.85    0.66
   0   6 -11   12.02    0.72
   0   6 -11   11.79    0.64
   0  -6 -11   10.18    0.62
   0  -6  11   11.75    0.94
   0  -6 -11   10.09    0.38
   0  -6 -12   79.20    2.39
   0   6 -12   81.67    2.40
   0  -6 -12   80.93    2.41
   0   6 -12   83.37    2.47
   0  -6 -12   71.28    2.15
   0   6 -12   79.09    2.40
   0  -6 -12   74.26    2.16
   0  -6  12   82.33    2.65
   0   6 -13    5.78    0.27
   0  -6 -13    6.13    0.58
   0  -6 -13    5.49    0.26
   0  -6 -13    5.40    0.59
   0   6 -13    6.35    0.60
   0   6 -13    6.80    0.65
   0  -6  13    6.33    0.88
   0  -6 -13    5.59    0.29
   0   6 -13    5.53    0.56
   0   6 -14    5.46    0.60
   0   6 -14    5.49    0.27
   0  -6 -14    4.75    0.57
   0   6 -14    5.57    0.58
   0  -6  14    5.24    0.94
   0  -6 -14    5.03    0.26
   0  -6 -14    3.95    0.28
   0  -6 -14    5.72    0.63
   0   6  14    3.94    0.34
   0  -6 -15    1.16    0.53
   0   6  15    1.46    0.30
   0   6 -15    1.06    0.22
   0  -6 -15    0.87    0.55
   0   6 -15    0.69    0.52
   0  -6 -15    1.11    0.21
   0   6 -15    1.31    0.55
   0   6  16    9.92    0.46
   0  -6 -16    8.43    0.36
   0   6 -16    8.53    0.36
   0  -6 -16    8.64    0.74
   0   6 -16    9.01    0.72
   0   6 -17    4.57    0.28
   0  -6 -17    3.89    0.56
   0  -6 -17    4.22    0.28
   0   6 -17    3.11    0.55
   0  -6 -17    3.75    0.63
   0   6  17    3.56    0.38
   0   6 -17    2.73    0.60
   0  -6 -18   23.21    1.11
   0   6 -18   24.81    1.20
   0  -6 -18   26.49    1.23
   0   6  18   28.40    0.92
   0  -6 -18   28.07    0.86
   0   6 -18   25.14    1.13
   0   6 -18   28.33    0.86
   0   6  19    3.47    0.35
   0   6 -19    3.52    0.27
   0  -6 -19    3.56    0.27
   0  -6 -20   22.51    0.71
   0   6 -20   23.88    0.71
   0  -6 -21    1.28    0.20
   0   6 -21    0.92    0.21
   0   6  21    0.95    0.25
   0   6 -21    1.45    0.24
   0  -6 -22   11.47    0.45
   0  -6 -22   12.57    0.43
   0  -6 -22   12.54    0.43
   0   6 -22   12.39    0.45
   0   6 -22   12.77    0.43
   0  -6 -23    0.71    0.15
   0   6 -23    1.09    0.18
   0  -6 -23    0.47    0.18
   0  -6 -23    0.56    0.15
   0   6 -23    0.81    0.16
   0   6 -23    0.95    0.16
   0   6 -24    2.49    0.13
   0   6 -24    2.47    0.14
   0  -6 -24    2.18    0.15
   0  -6 -24    2.09    0.13
   0  -6 -24    2.29    0.13
   0   6 -25    0.09    0.13
   0   7   0    0.29    0.33
   0  -7   0    0.12    0.42
   0   7  -1  124.24    3.58
   0  -7   1  118.82    3.61
   0  -7  -1  123.60    3.60
   0   7  -2  211.19    5.79
   0  -7   2  194.85    5.82
   0  -7  -2  194.76    5.79
   0  -7   3  103.29    3.02
   0   7  -3  108.15    2.96
   0   7  -3   97.72    2.80
   0   7  -4  139.28    3.71
   0  -7   4  129.89    3.77
   0   7  -4  117.21    3.56
   0  -7  -4  127.68    3.55
   0   7  -4  122.38    3.55
   0  -7  -4  130.65    3.57
   0   7  -5    1.69    0.21
   0   7  -5    0.67    0.42
   0  -7   5    0.65    0.62
   0  -7  -5    0.78    0.22
   0  -7  -5    1.01    0.20
   0  -7  -6  126.27    3.64
   0  -7  -6  124.38    3.63
   0   7  -6  133.50    3.75
   0  -7   6  126.75    3.84
   0   7  -6  126.11    3.63
   0   7  -6  124.08    3.63
   0   7  -7  151.53    4.33
   0   7  -7  150.39    4.42
   0   7  -7  149.81    4.33
   0  -7  -7  148.65    4.33
   0  -7  -7  149.52    4.34
   0  -7   7  150.45    4.53
   0   7  -8   14.70    0.60
   0   7  -8   15.01    0.72
   0  -7  -8   14.76    0.63
   0  -7  -8   15.00    0.60
   0  -7   8   13.47    0.90
   0   7  -8   15.09    0.60
   0  -7   9    8.40    0.81
   0  -7  -9    8.12    0.47
   0   7  -9    8.09    0.58
   0   7  -9    8.69    0.47
   0  -7  -9    8.06    0.49
   0   7  -9    8.67    0.47
   0  -7 -10    4.06    0.24
   0   7 -10    4.60    0.41
   0  -7  10    4.82    0.76
   0   7 -10    4.63    0.42
   0  -7 -10    5.03    0.43
   0   7 -10    4.83    0.53
   0  -7 -10    4.42    0.43
   0  -7 -11   28.31    1.04
   0   7 -11   29.47    1.04
   0  -7 -11   28.72    1.07
   0   7 -11   30.61    1.06
   0  -7 -11   26.31    0.86
   0  -7  11   30.91    1.37
   0   7 -11   29.80    1.15
   0   7 -12    0.13    0.39
   0  -7 -12    0.45    0.41
   0  -7  12   -0.03    0.80
   0  -7 -12    0.09    0.22
   0   7 -12   -0.62    0.50
   0   7 -12   -0.03    0.39
   0  -7 -12    0.35    0.39
   0  -7 -12    0.17    0.14
   0   7 -13   25.14    0.77
   0  -7  13   29.72    1.43
   0   7 -13   28.04    1.13
   0   7 -13   25.43    1.05
   0  -7 -13   25.55    1.07
   0  -7 -13   27.03    1.03
   0  -7 -13   25.41    0.78
   0  -7 -13   25.33    0.81
   0   7 -13   26.72    1.03
   0  -7 -14   53.44    1.56
   0  -7  14   56.60    2.17
   0   7 -14   56.24    1.56
   0   7 -14   53.31    1.84
   0  -7 -14   50.24    1.58
   0  -7 -14   53.71    1.86
   0  -7 -15   42.37    1.38
   0  -7  15   45.54    2.03
   0  -7 -15   45.81    1.36
   0  -7 -15   46.42    1.68
   0   7 -15   44.04    1.67
   0   7  15   46.37    1.43
   0   7 -16   17.81    0.88
   0   7 -16   19.19    0.62
   0   7 -16   18.13    0.93
   0  -7 -16   17.85    0.87
   0   7  16   18.66    0.70
   0  -7 -16   20.05    0.62
   0  -7 -16   17.95    0.95
   0   7 -17   11.83    0.74
   0   7 -17   12.09    0.80
   0   7  17   16.13    0.59
   0   7 -17   15.30    0.50
   0  -7 -17   12.40    0.74
   0  -7 -17   12.89    0.85
   0  -7 -17   14.53    0.49
   0   7  18    4.34    0.38
   0   7 -18    4.57    0.58
   0  -7 -18    4.42    0.58
   0  -7 -18    5.26    0.27
   0   7 -18    4.63    0.27
   0  -7 -18    3.77    0.49
   0   7 -19    1.05    0.21
   0   7  19    0.81    0.32
   0  -7 -19    0.79    0.20
   0  -7 -20   11.63    0.41
   0   7 -20   11.50    0.43
   0   7  20   10.57    0.48
   0   7 -20   11.62    0.41
   0   7  21    3.07    0.27
   0   7 -21    3.15    0.21
   0  -7 -21    2.94    0.21
   0  -7 -21    3.00    0.21
   0   7 -21    2.58    0.23
   0  -7 -21    2.69    0.24
   0   7 -21    3.35    0.21
   0  -7 -22    0.46    0.15
   0   7 -22    0.56    0.16
   0  -7 -22    0.58    0.18
   0  -7 -22    0.41    0.15
   0   7 -22    0.72    0.16
   0   7 -23    1.10    0.14
   0   7 -23   -0.01    0.03
   0   7 -23    1.33    0.20
   0  -7 -23   -0.02    0.04
   0   7 -23    1.11    0.13
   0  -7 -23    0.84    0.15
   0   7 -24    0.08    0.16
   0   7 -25    0.31    0.12
   0   8   0  311.45    8.78
   0  -8   0  302.89    8.83
   0   8  -1  390.31   11.13
   0  -8  -1  394.77   11.18
   0  -8   1  389.71   11.19
   0  -8  -2  155.62    4.46
   0   8  -2  155.49    4.43
   0  -8   2  143.01    4.48
   0   8  -3  224.87    6.34
   0  -8   3  212.45    6.41
   0   8  -4   16.91    0.73
   0  -8   4   17.02    0.90
   0   8  -5  130.99    3.75
   0  -8  -5  125.74    3.61
   0  -8   5  128.58    3.87
   0  -8  -6    0.62    0.17
   0   8  -6    0.96    0.18
   0  -8  -6    0.88    0.22
   0  -8   6    1.07    0.68
   0   8  -6    0.83    0.38
   0   8  -6    0.58    0.19
   0  -8   7   -0.06    0.65
   0   8  -7    0.40    0.40
   0  -8  -7    0.06    0.24
   0   8  -7    0.19    0.21
   0  -8  -8    5.61    0.36
   0   8  -8    5.81    0.34
   0   8  -8    5.65    0.48
   0  -8  -8    5.46    0.28
   0  -8   8    6.15    0.75
   0  -8  -9    4.56    0.37
   0  -8   9    3.52    0.74
   0  -8  -9    3.71    0.25
   0   8  -9    3.87    0.35
   0   8  -9    4.33    0.46
   0   8 -10   37.79    1.25
   0   8 -10   39.51    1.36
   0  -8  10   41.08    1.61
   0  -8 -10   36.23    1.26
   0  -8 -10   36.69    1.13
   0   8 -11   53.80    1.72
   0  -8 -11   52.09    1.58
   0   8 -11   55.40    1.82
   0  -8 -11   54.48    1.74
   0  -8  11   55.93    2.06
   0  -8 -12    0.28    0.24
   0   8 -12    0.45    0.37
   0  -8  12    0.44    0.82
   0   8 -12   -0.02    0.48
   0  -8 -12    1.37    0.40
   0  -8 -13    8.14    0.41
   0  -8 -13    8.52    0.55
   0  -8  13    8.67    1.05
   0  -8 -13    9.55    0.62
   0   8 -13    9.56    0.61
   0  -8 -13    9.56    0.33
   0  -8 -14    2.95    0.50
   0   8 -14    3.17    0.45
   0   8 -14    3.76    0.48
   0  -8 -14    3.10    0.29
   0  -8 -14    3.36    0.21
   0  -8 -14    3.35    0.46
   0  -8  14    4.02    0.95
   0   8  15   11.17    0.54
   0   8 -15   12.38    0.40
   0  -8  15   10.43    1.12
   0  -8 -15    9.99    0.61
   0  -8 -15    9.52    0.69
   0   8 -15   10.90    0.69
   0  -8 -15   11.09    0.40
   0  -8 -15   11.06    0.46
   0   8  16    0.31    0.36
   0   8 -16    0.10    0.18
   0  -8 -16   -0.06    0.24
   0  -8 -16    0.23    0.18
   0  -8  16   -0.15    0.91
   0  -8 -16   -0.04    0.38
   0   8 -17    0.19    0.19
   0   8  17    0.67    0.36
   0  -8 -17    0.26    0.19
   0   8 -18    0.92    0.19
   0   8  18    0.61    0.35
   0  -8 -18    0.77    0.18
   0  -8 -19    2.83    0.21
   0  -8 -19    2.88    0.21
   0   8  19    3.24    0.35
   0   8 -19    2.82    0.23
   0  -8 -19    3.59    0.25
   0   8 -19    2.78    0.21
   0   8 -20    0.61    0.18
   0   8  20    0.68    0.29
   0  -8 -20    0.44    0.19
   0  -8 -20    0.75    0.17
   0  -8 -20    0.36    0.16
   0   8 -20    0.70    0.17
   0   8 -20    0.63    0.17
   0  -8 -21    1.83    0.18
   0   8 -21    2.14    0.16
   0  -8 -21    1.46    0.14
   0   8 -21    1.64    0.16
   0  -8 -21    1.69    0.15
   0   8  21    2.01    0.26
   0  -8 -22    0.00    0.03
   0  -8 -22   -0.01    0.03
   0   8  22    1.57    0.20
   0   8 -22    1.39    0.22
   0   8 -23    0.33    0.18
   0   8 -24    0.13    0.14
   0   9   0    0.18    0.37
   0  -9   0    0.02    0.52
   0   9  -1    5.73    0.45
   0  -9  -1    6.74    0.60
   0  -9   1    4.80    0.61
   0   9   1    5.70    0.44
   0   9  -2  242.93    6.93
   0  -9   2  239.66    7.03
   0  -9   3   90.78    2.89
   0   9  -3   94.19    2.77
   0  -9   4   42.69    1.54
   0   9  -4   42.04    1.36
   0   9  -5  142.89    4.14
   0  -9   5  138.65    4.30
   0  -9   6  164.40    5.05
   0  -9  -6  168.63    4.77
   0   9  -6  167.78    4.90
   0   9  -7    4.71    0.43
   0  -9   7    5.26    0.73
   0  -9  -7    4.50    0.27
   0   9  -8   28.97    1.01
   0  -9  -8   25.99    0.84
   0  -9   8   28.15    1.28
   0  -9  -9   22.74    0.75
   0   9  -9   24.32    0.93
   0  -9   9   22.82    1.22
   0  -9  10   85.22    2.81
   0  -9 -10   79.78    2.34
   0   9 -10   80.96    2.52
   0  -9 -11    8.96    0.42
   0   9 -11    9.89    0.62
   0  -9 -12    2.80    0.29
   0   9 -12    2.66    0.49
   0  -9  12    3.60    0.90
   0  -9  13   34.33    1.57
   0  -9 -13   29.79    0.96
   0  -9 -14   11.97    0.49
   0  -9  14   14.57    1.13
   0  -9  15   14.40    1.19
   0  -9 -15   12.29    0.51
   0   9  15   13.75    0.58
   0  -9 -16    4.09    0.31
   0   9  16    4.06    0.40
   0  -9  16    3.48    0.98
   0  -9 -17   12.25    0.41
   0  -9 -17   10.49    0.45
   0  -9  17    9.82    1.14
   0  -9 -18    2.13    0.18
   0   9  18    2.30    0.36
   0   9  19    0.10    0.31
   0   9  20    3.88    0.32
   0   9 -20    3.93    0.28
   0   9 -21    0.87    0.22
   0   9  21    0.68    0.24
   0   9 -22    0.40    0.19
   0   9  22   -0.05    0.18
   0   9 -23   -0.02    0.16
   0 -10   0   84.10    2.63
   0 -10  -1  198.00    5.70
   0 -10   1  190.65    5.71
   0 -10  -2   44.80    1.33
   0 -10   2   44.53    1.59
   0 -10   3  182.79    5.74
   0 -10  -3  196.65    5.52
   0 -10   4    0.80    0.59
   0 -10  -4    1.56    0.23
   0 -10   5   19.48    1.01
   0 -10   6   94.70    3.05
   0 -10  -7    5.79    0.32
   0 -10   7    7.20    0.80
   0  10  -8    4.36    0.24
   0 -10  -8    4.46    0.31
   0 -10   8    5.01    0.84
   0  10   8    3.68    0.32
   0  10   9    5.70    0.37
   0 -10  -9    5.91    0.34
   0  10  -9    6.26    0.28
   0  10 -10    0.24    0.20
   0 -10  10    0.17    0.83
   0 -10 -10    0.70    0.27
   0 -10  11   67.22    2.50
   0 -10 -11   67.40    1.99
   0 -10 -12   16.79    0.62
   0 -10  12   17.62    1.22
   0 -10  13    1.68    0.92
   0 -10 -13    2.13    0.31
   0 -10  14    5.36    0.97
   0 -10 -14    4.42    0.34
   0  10  15    0.95    0.38
   0 -10  15    0.68    0.93
   0 -10 -15    1.16    0.30
   0 -10  16    0.36    0.86
   0  10  16    0.40    0.38
   0 -10 -16    0.30    0.27
   0  10  17    8.03    0.47
   0  10 -17    8.96    0.38
   0  10  18   -0.08    0.34
   0  10 -18   -0.04    0.25
   0  10  19    2.05    0.33
   0  10 -19    2.12    0.26
   0  10  20    0.04    0.27
   0  10 -20   -0.42    0.22
   0  10  21    0.12    0.22
   0  10 -21   -0.02    0.19
   0  10 -22   -0.09    0.16
   0  10  22    0.19    0.17
   0  10 -23    0.27    0.14
   0  10 -23    0.18    0.13
   0 -11   0    0.59    0.55
   0 -11   0    1.04    0.23
   0 -11   1  110.08    3.10
   0 -11  -1  107.32    3.33
   0 -11   1  103.68    3.33
   0 -11  -1  106.82    3.10
   0 -11  -2  210.88    6.02
   0 -11   2  210.96    6.26
   0 -11   2  213.34    6.01
   0 -11   3   46.90    1.78
   0 -11   3   48.51    1.48
   0 -11   4   21.22    1.09
   0  11  -4   23.01    0.71
   0 -11   4   23.71    0.73
   0 -11  -4   22.50    0.75
   0 -11   5    2.81    0.67
   0 -11   5    3.10    0.22
   0  11  -5    3.11    0.22
   0  11  -6   45.79    1.34
   0 -11   6   45.94    1.76
   0 -11  -7    0.36    0.28
   0 -11   7    0.50    0.73
   0  11   7    0.00    0.26
   0  11  -7    0.18    0.19
   0 -11  -8   63.00    1.81
   0  11   8   59.53    1.82
   0  11  -8   61.12    1.78
   0 -11   8   60.77    2.25
   0  11  -9   16.92    0.57
   0  11   9   16.78    0.64
   0 -11  -9   17.91    0.62
   0 -11   9   17.59    1.14
   0 -11 -10    9.10    0.43
   0 -11  10    8.83    1.01
   0  11 -10    9.37    0.38
   0  11 -11   25.02    0.79
   0 -11 -11   25.60    0.84
   0 -11  11   24.69    1.38
   0 -11 -12    0.61    0.32
   0  11 -12    0.56    0.24
   0 -11  12    0.59    0.87
   0 -11  13   -0.24    0.91
   0 -11 -13    0.08    0.32
   0  11 -13    0.19    0.24
   0 -11  14    2.95    0.93
   0 -11 -14    2.28    0.34
   0  11 -14    3.31    0.28
   0 -11  15   22.91    1.40
   0  11 -15   24.65    0.79
   0 -11 -15   22.31    0.81
   0 -11 -16    0.68    0.28
   0  11  16    0.41    0.37
   0  11 -16    1.31    0.27
   0  11  17   24.44    0.78
   0  11 -17   22.88    0.70
   0  11 -18    0.16    0.24
   0  11  18    0.44    0.34
   0  11 -19    0.01    0.22
   0  11  19    0.09    0.30
   0  11 -20    0.09    0.20
   0  11  20   -0.01    0.25
   0  11 -21    0.45    0.19
   0  11  21    0.83    0.20
   0  11 -21    0.35    0.17
   0  11 -22    0.03    0.15
   0  11  22   -0.12    0.14
   0  11 -22    0.09    0.13
   0  11 -23    0.06    0.11
   0 -12   0  450.34   12.64
   0 -12   0  457.67   12.87
   0  12   0  444.00   12.62
   0  12   1  326.01    9.05
   0 -12  -1  313.75    9.07
   0  12  -1  325.33    9.05
   0 -12   1  318.09    9.31
   0 -12   1  312.68    9.07
   0  12  -2   14.08    0.47
   0 -12   2   13.93    0.88
   0 -12   2   14.04    0.51
   0  12   2   14.24    0.49
   0 -12  -2   13.16    0.52
   0 -12  -3   56.94    1.70
   0 -12   3   58.00    1.69
   0 -12   3   57.91    2.02
   0  12   3   55.35    1.69
   0  12  -3   59.20    1.67
   0 -12  -4   24.78    0.81
   0  12   4   24.67    0.78
   0  12  -4   24.65    0.77
   0 -12   4   24.81    0.78
   0 -12   4   23.32    1.17
   0 -12   5    5.71    0.30
   0  12   5    6.05    0.32
   0 -12   5    6.24    0.78
   0 -12  -5    6.24    0.36
   0  12  -5    6.14    0.28
   0  12  -6    4.26    0.26
   0  12  -6    4.01    0.25
   0 -12   6    4.50    0.27
   0  12   6    3.66    0.32
   0  12  -7    0.02    0.20
   0  12  -7    0.41    0.22
   0 -12   7    0.50    0.72
   0  12  -8  187.60    5.41
   0 -12  -8  196.23    5.45
   0 -12   8  188.65    5.82
   0 -12  -9   -0.20    0.34
   0  12  -9   -0.09    0.22
   0 -12   9    0.17    0.79
   0  12 -10    0.53    0.22
   0 -12 -10    0.17    0.33
   0 -12  10   -0.21    0.82
   0 -12  11    4.36    0.94
   0 -12 -11    4.37    0.39
   0  12 -11    4.05    0.28
   0 -12  12    4.85    0.90
   0 -12 -12    3.74    0.37
   0  12 -12    4.00    0.29
   0 -12  13   16.90    1.22
   0  12 -13   16.24    0.57
   0 -12 -13   15.73    0.62
   0 -12 -14    3.38    0.35
   0  12 -14    3.44    0.29
   0 -12  14    2.84    0.90
   0  12  15   17.55    0.66
   0  12 -15   16.43    0.56
   0 -12 -16    5.24    0.35
   0  12 -16    5.89    0.33
   0 -12 -17   13.63    0.51
   0  12 -17   14.63    0.52
   0  12  18    1.89    0.34
   0  12 -18    1.83    0.24
   0  12 -19    1.80    0.22
   0  12 -19    1.36    0.24
   0  12  19    1.38    0.29
   0  12 -20    0.23    0.19
   0  12  20    0.04    0.23
   0  12 -20    0.01    0.17
   0  12 -21    0.14    0.16
   0  12 -21   -0.09    0.14
   0  12  21   -0.10    0.17
   0  12 -22    0.45    0.12
   0  13   0    0.26    0.21
   0 -13   0    0.15    0.28
   0 -13   1    7.95    0.40
   0  13   1    7.81    0.36
   0  13  -1    7.73    0.34
   0 -13   1    7.16    0.79
   0 -13  -1    8.15    0.40
   0  13   2    8.34    0.38
   0 -13   2    8.45    0.79
   0 -13   2    8.20    0.40
   0 -13  -2    7.90    0.42
   0  13  -2    8.54    0.36
   0  13   3   11.65    0.45
   0  13  -3   11.15    0.43
   0 -13  -3   11.86    0.50
   0 -13   3   11.33    0.85
   0 -13   3   11.72    0.46
   0 -13   4    2.98    0.27
   0  13   4    2.34    0.28
   0 -13   4    3.40    0.70
   0  13  -4    2.87    0.24
   0 -13  -4    2.55    0.34
   0 -13   5    0.30    0.24
   0  13  -5    0.17    0.23
   0  13   5    0.17    0.27
   0 -13  -5    0.26    0.31
   0 -13   5   -0.58    0.70
   0 -13   6    4.86    0.84
   0  13  -6    5.69    0.30
   0 -13   6    5.79    0.31
   0 -13   7    6.43    0.86
   0  13  -7    5.90    0.32
   0  13  -7    5.84    0.31
   0  13  -8   67.88    1.93
   0 -13  -8   66.45    1.98
   0 -13   8   64.26    2.39
   0  13  -8   64.72    1.93
   0  13  -9  196.36    5.56
   0 -13  -9  200.59    5.60
   0  13  -9  192.47    5.56
   0 -13   9  193.97    6.00
   0 -13 -10   53.32    1.61
   0 -13  10   51.46    2.05
   0  13 -10   53.92    1.56
   0  13 -10   50.77    1.55
   0  13 -11   53.42    1.54
   0  13 -11   50.54    1.53
   0 -13  11   51.65    2.06
   0 -13 -11   52.34    1.58
   0 -13  12   27.86    1.41
   0 -13 -12   26.24    0.91
   0  13 -12   27.14    0.86
   0  13 -12   28.32    0.87
   0 -13 -13   19.51    0.72
   0 -13  13   20.59    1.24
   0  13 -13   20.89    0.69
   0  13 -13   20.32    0.67
   0  13 -14    6.08    0.35
   0  13 -14    5.74    0.32
   0 -13 -14    5.85    0.39
   0 -13 -15    5.69    0.37
   0  13 -15    5.79    0.31
   0  13 -15    5.54    0.35
   0  13 -16    6.81    0.33
   0  13 -16    7.41    0.36
   0  13  16    7.61    0.46
   0 -13 -16    6.67    0.36
   0  13  17   12.96    0.42
   0  13 -17   13.24    0.33
   0  13 -18    4.41    0.26
   0  13  18    5.35    0.36
   0  13 -18    5.39    0.29
   0  13 -19    1.04    0.21
   0  13 -19    0.95    0.18
   0  13  19    1.18    0.26
   0  13  20    1.52    0.22
   0  13 -20    1.56    0.18
   0  13 -20    1.03    0.15
   0  13 -21    0.16    0.13
   0 -14   0   29.16    0.92
   0  14   0   27.78    0.89
   0 -14   1   18.39    0.67
   0 -14  -1   18.42    0.68
   0  14  -1   18.52    0.62
   0  14   1   19.13    0.64
   0  14   2    1.65    0.27
   0 -14  -2    1.26    0.35
   0 -14   2    1.78    0.30
   0  14  -2    1.58    0.24
   0 -14   3  136.25    3.94
   0 -14  -3  139.04    3.96
   0  14  -3  136.50    3.92
   0  14   3  137.23    3.93
   0 -14   3  142.22    4.28
   0 -14   4   29.11    0.91
   0  14  -4   28.69    0.89
   0  14   4   27.89    0.91
   0 -14  -4   29.02    0.96
   0 -14   4   28.86    1.30
   0  14  -5    1.14    0.24
   0 -14   5    1.09    0.25
   0 -14  -5    0.66    0.36
   0 -14   5    1.12    0.69
   0 -14   6    0.68    0.71
   0 -14   6    0.00    0.23
   0  14  -6    0.18    0.23
   0 -14  -6   -0.19    0.36
   0  14  -7    0.61    0.25
   0 -14   7    0.05    0.75
   0 -14   8   17.92    1.14
   0  14  -8   18.25    0.63
   0 -14   9    2.07    0.79
   0 -14  -9    3.03    0.39
   0  14  -9    2.47    0.29
   0  14  -9    2.42    0.26
   0 -14 -10  141.92    3.97
   0  14 -10  144.04    3.94
   0  14 -10  129.67    3.93
   0 -14  10  136.20    4.41
   0 -14  11    0.58    0.75
   0  14 -11    0.10    0.24
   0 -14 -11   -0.18    0.38
   0  14 -11    0.24    0.28
   0  14 -12    3.89    0.29
   0  14 -12    3.75    0.32
   0 -14 -12    4.19    0.41
   0 -14 -13   10.31    0.48
   0  14 -13   10.05    0.43
   0  14 -13    9.57    0.40
   0  14 -14    2.76    0.28
   0  14 -14    2.36    0.25
   0  14  14    2.97    0.40
   0 -14 -14    2.65    0.33
   0  14  15    2.21    0.38
   0 -14 -15    2.03    0.29
   0  14 -15    1.73    0.25
   0  14 -15    2.03    0.23
   0 -14 -16    1.63    0.25
   0  14  16    1.90    0.35
   0  14 -16    1.38    0.21
   0  14 -16    1.47    0.25
   0  14 -17   12.17    0.28
   0  14  17   13.05    0.38
   0  14 -18    2.60    0.22
   0  14  18    2.81    0.29
   0  14 -18    2.47    0.19
   0  14 -19    1.03    0.18
   0  14  19    0.46    0.23
   0  14 -20    1.61    0.15
   0  14  20    1.89    0.18
   0 -15   0    0.01    0.36
   0  15   0    0.24    0.28
   0  15   1   13.47    0.52
   0 -15  -1   13.00    0.58
   0 -15   1   13.16    0.56
   0  15  -1   14.66    0.52
   0  15  -2    0.59    0.26
   0  15   2    0.62    0.28
   0 -15  -2    0.58    0.37
   0 -15   2    0.70    0.33
   0 -15  -3    1.11    0.36
   0  15   3    1.57    0.29
   0  15  -3    1.18    0.26
   0 -15   3    1.63    0.72
   0 -15   3    1.58    0.31
   0  15  -4   12.75    0.49
   0 -15   4   13.07    0.52
   0 -15  -4   13.78    0.57
   0 -15   4   13.49    0.94
   0 -15   5    0.41    0.71
   0 -15  -5    0.82    0.37
   0  15  -5    0.19    0.24
   0 -15   5    0.17    0.27
   0 -15  -6   42.23    1.32
   0  15  -6   42.41    1.25
   0 -15   6   40.75    1.26
   0 -15   6   41.72    1.68
   0 -15   7    0.56    0.72
   0  15  -7    0.64    0.27
   0 -15   8  187.06    5.92
   0  15  -8  195.82    5.54
   0 -15   9   11.36    0.98
   0  15  -9   11.55    0.45
   0 -15  -9   10.80    0.54
   0  15 -10   24.14    0.78
   0 -15 -10   24.01    0.85
   0 -15 -11   48.34    1.51
   0  15 -11   49.86    1.46
   0  15 -12    7.19    0.35
   0 -15 -12    7.23    0.43
   0  15 -12    6.57    0.32
   0  15 -13    1.46    0.21
   0 -15 -13    1.21    0.33
   0  15 -13    1.45    0.26
   0  15 -14    0.49    0.23
   0  15  14    0.77    0.34
   0 -15 -14    0.99    0.28
   0  15 -14    0.73    0.20
   0  15 -15   11.39    0.42
   0  15  15   11.63    0.50
   0  15 -16    6.04    0.29
   0 -15 -16    5.49    0.29
   0  15  17    1.00    0.28
   0  15 -17    1.02    0.19
   0  15  18    0.31    0.23
   0  15 -18    0.08    0.16
   0  15 -19    1.08    0.15
   0  15  19    1.31    0.19
   0  16   0  153.78    4.33
   0 -16   0  148.16    4.36
   0  16  -1   12.95    0.51
   0 -16  -1   11.85    0.57
   0 -16   1   12.53    0.55
   0  16   1   11.39    0.51
   0 -16  -2  142.26    4.11
   0 -16   2  141.33    4.10
   0  16  -2  144.04    4.08
   0  16  -3   11.92    0.47
   0 -16  -3   11.55    0.57
   0 -16   3   11.37    0.50
   0  16  -4    4.03    0.30
   0 -16   4    4.10    0.33
   0 -16  -4    4.79    0.43
   0 -16   5   10.13    0.43
   0 -16   5    8.69    0.84
   0 -16  -5   10.13    0.53
   0  16  -5    9.43    0.42
   0  16  -6   13.71    0.51
   0 -16  -6   13.53    0.60
   0 -16   6   13.11    0.94
   0 -16  -7    0.99    0.37
   0  16  -7    0.89    0.26
   0 -16   7    0.90    0.67
   0  16  -8   13.44    0.50
   0  16  -9   11.73    0.45
   0 -16 -10    1.22    0.36
   0  16 -10    1.51    0.26
   0  16 -11   22.36    0.72
   0 -16 -11   22.54    0.79
   0  16 -12    0.43    0.24
   0 -16 -12    0.23    0.31
   0  16 -13    0.79    0.23
   0 -16 -13    0.72    0.28
   0  16 -14   -0.02    0.21
   0 -16 -14    0.25    0.25
   0 -16 -15    2.65    0.25
   0  16  15    2.98    0.32
   0  16 -15    3.06    0.23
   0  16 -16    0.05    0.17
   0 -16 -16   -0.08    0.06
   0  16 -17    0.37    0.15
   0  16  17    0.37    0.22
   0  16  18    3.26    0.21
   0  16 -18    3.13    0.16
   0 -17   0    0.15    0.35
   0  17   0    0.12    0.27
   0 -17   1    2.08    0.36
   0  17  -1    2.28    0.29
   0 -17  -1    1.78    0.39
   0 -17   2    3.55    0.35
   0 -17  -2    2.86    0.40
   0  17  -2    3.67    0.31
   0 -17   3   12.86    0.52
   0  17  -3   13.51    0.50
   0 -17  -3   12.72    0.58
   0 -17   4    7.57    0.40
   0 -17  -4    7.63    0.48
   0 -17   5   -0.03    0.24
   0 -17  -5   -0.03    0.38
   0  17  -5    0.32    0.24
   0  17  -6   35.50    1.08
   0 -17  -6   35.75    1.14
   0 -17  -7   -0.26    0.35
   0  17  -7    0.02    0.24
   0  17  -8    0.11    0.23
   0  17  -9   21.20    0.69
   0 -17 -10    8.53    0.45
   0  17 -10    8.59    0.36
   0  17 -11    0.09    0.22
   0 -17 -11    0.19    0.29
   0 -17 -12    5.01    0.35
   0  17 -12    5.44    0.29
   0  17 -13    0.19    0.19
   0  17  13    0.14    0.29
   0 -17 -13    0.20    0.25
   0 -17 -14    0.59    0.22
   0  17 -14    0.84    0.18
   0  17 -15    0.01    0.16
   0 -17 -15   -0.04    0.18
   0  17 -16    2.26    0.16
   0  17  16    2.74    0.23
   0  17  17    0.17    0.16
   0 -18   0   10.92    0.49
   0 -18   1   20.85    0.73
   0 -18  -1   21.76    0.74
   0 -18  -2   34.07    1.06
   0 -18   2   32.53    1.04
   0 -18   3    9.46    0.42
   0  18  -3    9.48    0.40
   0 -18  -3   10.23    0.49
   0 -18  -4    0.71    0.33
   0  18  -4    0.20    0.23
   0 -18   4    0.19    0.24
   0 -18  -5    0.20    0.32
   0  18  -5   -0.04    0.23
   0  18  -6    0.69    0.23
   0 -18  -6    0.27    0.33
   0 -18  -7    1.66    0.32
   0  18  -7    1.49    0.23
   0  18  -8   -0.02    0.21
   0  18  -9    3.29    0.24
   0 -18 -10   33.17    1.03
   0  18 -10   31.25    0.98
   0  18 -11   21.02    0.69
   0 -18 -11   23.02    0.74
   0  18  11   23.43    0.74
   0  18  12   14.49    0.51
   0  18 -12   13.55    0.45
   0  18 -13   25.43    0.78
   0 -18 -13   25.66    0.81
   0  18 -14    5.80    0.24
   0 -18 -14    6.28    0.27
   0 -19   0    0.27    0.28
   0 -19  -1    0.07    0.29
   0 -19   1   -0.13    0.27
   0 -19  -2    0.08    0.29
   0 -19   2    0.13    0.24
   0 -19   3   11.13    0.44
   0 -19  -3   11.74    0.49
   0 -19   4    1.79    0.23
   0 -19  -4    1.82    0.32
   0 -19  -5    1.69    0.31
   0 -19  -6    3.89    0.33
   0  19  -6    3.30    0.23
   0 -19  -7    4.64    0.34
   0  19  -7    4.31    0.24
   0  19  -8    0.58    0.18
   0 -19  -8    0.73    0.28
   0  19  -9    4.44    0.23
   0  19   9    5.23    0.30
   0  19  10    5.27    0.30
   0  19 -10    4.99    0.23
   0  19  11   31.64    0.88
   0 -19 -11   29.96    0.88
   0  19  12    0.41    0.21
   0 -19 -12   -0.27    0.19
   0  19  13    1.80    0.19
   0 -19 -13    1.86    0.17
   0  19  14   -0.07    0.13
   0 -20   0    0.63    0.24
   0 -20  -1    2.47    0.27
   0 -20   1    2.36    0.24
   0 -20   2    0.77    0.21
   0 -20  -2    1.05    0.25
   0 -20   3    3.56    0.22
   0 -20  -3    3.52    0.29
   0  20   4   -0.04    0.05
   0 -20  -4    5.15    0.28
   0  20   5   -0.05    0.09
   0 -20  -5    0.90    0.26
   0  20   6    0.23    0.20
   0 -20  -6    0.16    0.25
   0 -20  -7   -0.15    0.24
   0  20   7   -0.05    0.19
   0 -20  -8    1.82    0.24
   0  20   8    1.96    0.20
   0  20   9    1.12    0.19
   0  20  10    0.02    0.16
   0  20  11    0.23    0.15
   0 -20 -11    0.41    0.16
   0 -21   0    0.15    0.18
   0 -21   1   18.67    0.59
   0 -21  -1   19.30    0.61
   0 -21  -2    0.38    0.19
   0 -21  -3    5.49    0.28
   0 -21  -4    0.13    0.20
   0 -21  -5    1.36    0.21
   0 -21  -6    2.27    0.21
   0 -21  -7    0.22    0.17
   0 -21  -8    1.66    0.18
   1   0 -26   -0.01    0.14
   1   0 -26   -0.03    0.14
   1   0 -25    0.02    0.17
   1   0 -25   -0.27    0.20
   1   0 -25   -0.12    0.18
   1   0 -24   -0.24    0.21
   1   0 -24   -0.01    0.21
   1   0 -24   -0.16    0.24
   1   0 -23    3.38    0.28
   1   0 -22    0.02    0.27
   1   0 -21    3.77    0.32
   1   0 -20    0.10    0.29
   1   0 -20   -1.27    0.61
   1   0 -19    8.42    0.42
   1   0 -19    8.19    0.85
   1   0 -18    0.03    0.66
   1   0 -18   -0.27    0.29
   1   0 -17   61.14    2.17
   1   0 -17   60.57    1.78
   1   0 -17   58.56    2.12
   1   0 -16    0.16    0.24
   1   0 -16    0.69    0.61
   1   0 -16    0.54    0.59
   1   0 -15    0.20    0.61
   1   0 -15    0.22    0.22
   1   0 -15   -0.40    0.60
   1   0 -14    0.00    0.21
   1   0 -14    0.32    0.58
   1   0 -14   -0.19    0.56
   1   0 -13    0.56    0.55
   1   0 -13    0.19    0.53
   1   0 -12   -0.05    0.53
   1   0 -12    0.16    0.57
   1   0 -11  426.12   12.04
   1   0 -11  413.95   12.04
   1   0 -10   -0.05    0.52
   1   0 -10    0.37    0.52
   1   0  -9    0.02    0.48
   1   0  -9    0.60    0.46
   1   0  -8    1.26    0.41
   1   0  -8    0.50    0.42
   1   0  -7   40.05    1.33
   1   0  -7   40.87    1.33
   1   0  -6   -0.03    0.30
   1   0  -6    0.15    0.36
   1   0  -5   44.03    1.41
   1   0  -5   47.45    1.42
   1   0  -4    0.28    0.32
   1   0  -4    0.42    0.33
   1   0  -3 2162.11   60.52
   1   0  -3 2142.72   60.52
   1   0  -2    2.11    0.10
   1   0  -2    1.19    0.09
  -1   0   0   -0.04    0.04
  -1   0  -1   55.38    1.61
  -1   0  -2   -0.16    0.20
  -1   0  -3 1223.00   34.45
  -1   0  -4   -0.09    0.35
  -1   0  -5   28.61    0.98
  -1   0  -6    0.17    0.37
  -1   0  -7  371.70   10.62
  -1   0  -8    0.24    0.48
  -1   0  -9    6.09    0.73
  -1   0  -9    5.12    0.58
  -1   0 -10    0.28    0.54
  -1   0 -10   -0.49    0.63
  -1   0 -11   52.68    1.81
  -1   0 -11   52.49    1.74
  -1   0 -12    0.31    0.57
  -1   0 -12   -0.05    0.52
  -1   0 -12   -0.70    0.62
  -1   0 -13  212.92    5.84
  -1   0 -13  201.16    5.81
  -1   0 -14   -0.05    0.69
  -1   0 -14    0.74    0.64
  -1   0 -14   -0.20    0.24
  -1   0 -15    8.86    0.86
  -1   0 -15   10.88    0.89
  -1   0 -15    8.88    0.41
  -1   0 -16    0.13    0.26
  -1   0 -16   -0.27    0.66
  -1   0 -16   -0.50    0.67
  -1   0 -17    2.59    0.73
  -1   0 -17    2.59    0.75
  -1   0 -17    2.72    0.32
  -1   0 -18   -0.45    0.71
  -1   0 -18   -0.08    0.30
   1   0  18    0.65    0.90
  -1   0 -18    0.44    0.68
  -1   0 -19    0.74    0.30
  -1   0 -19    0.24    0.64
   1   0  19    1.61    0.91
  -1   0 -20    0.10    0.28
  -1   0 -21   10.69    0.45
  -1   0 -22    0.00    0.24
  -1   0 -23    3.22    0.25
  -1   0 -24    0.25    0.18
  -1   0 -24   -0.12    0.18
  -1   0 -24    0.02    0.21
  -1   0 -25    1.19    0.15
  -1   0 -25    1.25    0.15
   1   1 -26   -0.14    0.14
   1   1 -26   -0.17    0.14
   1  -1 -26   -0.03    0.15
   1   1 -25    2.21    0.19
   1   1 -25    2.05    0.19
   1  -1 -25    1.90    0.22
   1   1 -24    0.24    0.21
   1  -1 -24   -0.05    0.23
   1   1 -24    0.45    0.21
   1   1 -23    0.01    0.23
   1   1 -22    2.92    0.29
   1   1 -21   10.35    0.45
   1   1 -20    1.25    0.31
   1  -1 -20    0.84    0.63
   1   1 -20    2.12    0.63
   1   1 -20    1.34    0.69
   1  -1 -19    5.12    0.82
   1   1 -19    6.69    0.37
   1   1 -18   15.21    0.56
   1  -1 -18   13.73    0.99
   1  -1 -17   32.16    1.43
   1   1 -17   33.15    1.03
   1   1 -17   34.27    1.43
   1  -1 -16   -0.09    0.64
   1   1 -16    0.92    0.62
   1   1 -16    0.31    0.23
   1  -1 -15   27.77    1.20
   1   1 -15   24.81    0.80
   1   1 -15   26.74    1.17
   1   1 -14   47.62    1.43
   1   1 -14   51.94    1.75
   1  -1 -14   53.92    1.80
   1   1 -13   66.75    2.22
   1  -1 -13   65.95    2.21
   1  -1 -12   53.15    1.81
   1   1 -12   51.40    1.80
   1   1 -11   98.85    3.05
   1  -1 -11   99.13    3.06
   1  -1 -10    2.08    0.52
   1   1 -10    1.15    0.54
   1   1  -9   55.81    1.78
   1  -1  -9   53.35    1.76
   1   1  -8   24.37    0.93
   1  -1  -8   24.34    0.92
   1   1  -7  130.44    3.83
   1  -1  -7  131.24    3.82
   1   1  -6  491.18   14.14
   1  -1  -6  506.74   14.14
   1   1  -5   89.98    2.69
   1  -1  -5   93.12    2.69
   1  -1  -4 3906.66  109.37
   1   1  -4 3874.51  109.37
   1  -1  -3 1178.29   33.88
   1   1  -3 1231.04   33.88
   1  -1  -2  187.06    5.37
   1   1  -2  186.98    5.37
   1   1  -2  196.59    5.37
   1   1  -1  180.43    5.12
   1  -1  -1  185.24    5.12
  -1  -1   1  177.36    5.13
  -1  -1   0    5.00    0.16
  -1  -1  -1  542.48   15.27
  -1  -1  -2  287.18    8.12
  -1  -1  -3 5339.91  150.08
  -1  -1  -4   21.95    0.77
  -1  -1  -5  112.00    3.27
  -1  -1  -6  253.12    7.26
  -1  -1  -7    7.83    0.51
  -1  -1  -8   69.98    2.18
  -1  -1  -9    6.58    0.71
  -1  -1  -9    7.21    0.60
  -1  -1 -10   14.25    0.87
  -1  -1 -10   12.86    0.76
  -1  -1 -11   19.26    0.95
  -1  -1 -11   16.81    0.85
  -1   1 -11   16.49    0.98
  -1  -1 -12    0.14    0.60
  -1   1 -12    0.14    0.66
  -1  -1 -13   29.23    1.24
  -1   1 -13   30.22    1.26
  -1   1 -14    0.18    0.25
  -1   1 -14   -0.11    0.70
  -1  -1 -14    0.99    0.62
   1   1  14    0.14    0.20
  -1  -1 -15    1.00    0.68
  -1   1 -15    0.56    0.25
   1  -1  15    0.35    0.81
  -1   1 -15    0.43    0.66
   1   1  15    1.02    0.23
  -1   1 -16    6.85    0.37
   1   1  16    6.29    0.34
  -1   1 -16    6.77    0.82
   1  -1  16    8.11    0.95
  -1  -1 -16    6.52    0.75
  -1   1 -17   24.47    1.20
   1  -1  17   22.14    1.39
  -1   1 -17   24.11    0.79
  -1  -1 -17   22.48    1.23
  -1   1 -18    3.12    0.33
  -1   1 -18    3.11    0.68
   1   1  18    3.13    0.93
  -1  -1 -18    3.83    0.80
   1  -1  18    4.32    0.96
  -1   1 -19   11.00    0.91
   1  -1  19    9.59    1.14
  -1   1 -19   12.96    0.50
   1   1  19   11.84    1.12
  -1  -1 -19   11.26    0.94
  -1   1 -20    8.65    0.42
  -1   1 -21    2.38    0.29
  -1   1 -22    0.15    0.24
  -1   1 -23   -0.19    0.21
  -1  -1 -24    0.20    0.21
  -1   1 -24    0.25    0.17
  -1   1 -24    0.11    0.17
  -1   1 -25   -0.09    0.14
  -1   1 -25   -0.03    0.14
  -1  -1 -25   -0.07    0.16
   1   2 -26    0.06    0.14
   1  -2 -26   -0.02    0.13
   1   2 -26    0.03    0.13
   1   2 -26    0.00    0.14
   1  -2 -26   -0.15    0.14
   1  -2 -26    0.00    0.14
   1  -2 -25    0.87    0.18
   1   2 -25    0.88    0.17
   1   2 -25    1.01    0.18
   1  -2 -25    0.83    0.20
   1   2 -25    0.93    0.20
   1  -2 -25    0.75    0.17
   1   2 -24    0.24    0.23
   1   2 -24    0.00    0.20
   1  -2 -24   -0.17    0.20
   1  -2 -24   -0.01    0.23
   1  -2 -24    0.38    0.20
   1   2 -24    0.17    0.20
   1   2 -23    1.96    0.24
   1  -2 -23    1.93    0.28
   1   2 -23    1.81    0.28
   1  -2 -23    1.70    0.24
   1   2 -22    7.57    0.37
   1  -2 -22    7.56    0.36
   1   2 -21    0.96    0.28
   1  -2 -21    1.26    0.28
   1  -2 -20   60.91    1.75
   1   2 -20   63.04    1.75
   1  -2 -20   53.12    2.02
   1   2 -20   53.69    2.04
   1  -2 -20   51.05    2.12
   1   2 -20   51.93    2.12
   1  -2 -19    7.22    0.75
   1   2 -19    5.22    0.70
   1  -2 -19    8.11    0.39
   1  -2 -19    8.09    0.86
   1   2 -19    7.43    0.40
   1   2 -19    6.08    0.81
   1   2 -18   30.03    0.93
   1  -2 -18   30.01    0.93
   1   2 -18   29.25    1.35
   1  -2 -18   26.81    1.36
   1   2 -17    0.53    0.64
   1   2 -17    0.18    0.25
   1  -2 -17    0.43    0.67
   1  -2 -17    0.26    0.63
   1  -2 -17    0.24    0.25
   1   2 -17   -0.72    0.63
   1  -2 -16    0.75    0.60
   1   2 -16    0.70    0.25
   1   2 -16    0.67    0.60
   1   2 -16    0.61    0.65
   1  -2 -16   -0.07    0.65
   1  -2 -16    0.39    0.23
   1  -2 -15   13.67    0.50
   1  -2 -15   14.47    0.87
   1   2 -15   14.83    0.88
  -1  -2  15   15.24    1.09
   1  -2 -15   13.95    0.85
   1   2 -15   13.52    0.49
   1   2 -15   15.50    0.87
   1  -2 -14   16.27    0.90
  -1  -2  14   14.22    1.01
   1   2 -14   15.95    0.88
   1   2 -14   14.33    0.50
   1  -2 -14   15.79    0.87
   1  -2 -14   13.60    0.50
   1   2 -14   16.03    0.89
   1  -2 -13    4.14    0.61
   1   2 -13    3.94    0.60
   1  -2 -13    4.19    0.59
   1   2 -13    4.63    0.60
   1  -2 -12  236.68    6.79
   1   2 -12  236.13    6.79
   1   2 -12  229.80    6.79
   1  -2 -12  225.62    6.78
   1  -2 -11   70.34    2.31
   1   2 -11   73.21    2.30
   1  -2 -11   71.15    2.30
   1   2 -11   71.90    2.31
   1   2 -11   74.25    2.30
   1   2 -10  341.26   10.07
   1  -2 -10  348.34   10.08
   1  -2 -10  353.04   10.08
   1   2 -10  353.40   10.08
   1   2 -10  360.07   10.09
   1  -2  -9    0.56    0.49
   1  -2  -9    0.93    0.44
   1   2  -9    0.34    0.47
   1   2  -9    0.41    0.43
   1   2  -9    0.81    0.43
   1   2  -8    0.44    0.43
   1   2  -8    0.48    0.39
   1   2  -8    0.01    0.40
   1  -2  -8    0.20    0.40
   1  -2  -8   -0.08    0.40
   1   2  -7   95.97    2.93
   1  -2  -7   99.77    2.93
   1   2  -7  103.84    2.94
   1  -2  -7   96.73    2.93
   1   2  -7   98.32    2.93
   1  -2  -6  346.41    9.89
   1   2  -6  351.54    9.89
   1  -2  -6  330.76    9.89
   1   2  -6  362.38    9.91
   1   2  -6  351.46    9.90
   1  -2  -5  187.04    5.31
   1   2  -5  187.34    5.32
   1   2  -5  189.81    5.31
   1  -2  -5  181.65    5.32
   1   2  -5  182.46    5.32
   1   2  -4   29.93    0.99
   1  -2  -4   31.99    1.00
   1   2  -4   30.91    1.00
   1  -2  -4   30.97    0.99
   1   2  -4   33.31    1.01
   1  -2  -3 1588.23   44.50
   1   2  -3 1572.08   44.50
   1  -2  -3 1567.70   44.50
  -1  -2   3 1610.36   44.53
   1   2  -3 1589.94   44.50
   1   2  -3 1577.30   44.51
   1   2  -2  310.32    8.78
  -1  -2   2  309.01    8.81
   1   2  -2  317.45    8.79
   1  -2  -2  311.66    8.78
   1   2  -2  308.70    8.78
   1  -2  -2  312.36    8.78
   1  -2  -1  509.93   13.96
   1   2  -1  498.62   13.96
   1  -2  -1  507.25   13.96
   1   2  -1  491.17   13.95
  -1  -2   1  476.50   13.99
   1   2  -1  484.51   13.95
  -1  -2   0 1878.78   52.81
  -1   2  -1    4.09    0.30
  -1  -2  -1    4.65    0.18
  -1   2  -2   59.33    1.70
  -1  -2  -2   53.58    1.61
  -1  -2  -3  307.39    8.60
  -1   2  -3  296.84    8.66
  -1   2  -4  277.55    7.92
  -1  -2  -4  275.57    7.85
  -1  -2  -5   26.58    0.90
  -1   2  -5   26.84    0.98
  -1   2  -6    4.21    0.46
  -1  -2  -6    5.23    0.37
  -1  -2  -7   27.93    0.97
  -1   2  -7   26.76    1.05
  -1  -2  -8  322.93    8.94
  -1  -2  -8  302.70    8.98
  -1   2  -8  309.78    8.99
  -1   2  -8  308.56    8.97
  -1   2  -9   52.82    1.84
  -1  -2  -9   54.20    1.84
  -1   2  -9   52.64    1.80
  -1  -2  -9   53.90    1.74
  -1   2 -10   67.77    2.24
  -1  -2 -10   68.66    2.25
  -1   2 -10   68.47    2.25
  -1   2 -11   44.45    1.56
  -1   2 -11   42.64    1.56
  -1   2 -11   43.30    1.58
  -1  -2 -11   41.12    1.57
  -1  -2 -11   42.06    1.59
  -1   2 -12   11.13    0.77
  -1  -2 -12   11.91    0.81
  -1  -2 -12   10.76    0.84
  -1   2 -12   11.52    0.81
  -1   2 -12   11.27    0.84
   1  -2  13    5.97    0.78
  -1   2 -13    4.93    0.70
  -1  -2 -13    4.84    0.74
  -1   2 -13    5.05    0.30
  -1  -2 -13    5.38    0.30
  -1  -2 -13    5.69    0.70
  -1   2 -13    4.87    0.67
  -1   2 -13    5.88    0.75
  -1   2 -14   37.44    1.45
  -1   2 -14   35.79    1.08
  -1  -2 -14   38.40    1.47
  -1  -2 -14   35.01    1.08
   1  -2  14   35.43    1.60
   1   2  14   34.52    1.08
  -1   2 -14   36.95    1.47
  -1  -2 -14   37.59    1.50
   1   2  15    1.24    0.26
  -1  -2 -15    1.34    0.65
  -1  -2 -15    0.77    0.26
  -1   2 -15    1.40    0.68
   1  -2  15    1.14    0.83
  -1  -2 -15    1.10    0.69
  -1   2 -15    1.57    0.68
  -1   2 -15    1.33    0.27
  -1   2 -16    3.39    0.30
  -1  -2 -16    3.19    0.31
   1  -2  16    3.05    0.92
  -1   2 -16    3.12    0.69
  -1  -2 -16    3.28    0.75
   1   2  16    3.78    0.30
  -1   2 -16    3.31    0.73
  -1  -2 -16    2.91    0.69
  -1  -2 -17   13.53    0.98
  -1   2 -17   15.39    0.99
  -1   2 -17   15.69    0.56
  -1  -2 -17   13.76    0.95
  -1   2 -17   15.06    1.00
   1  -2  17   13.86    1.20
   1   2  17   12.57    0.53
  -1  -2 -17   15.15    0.55
  -1   2 -18    1.10    0.72
  -1   2 -18    1.89    0.32
   1  -2  18    1.06    0.97
   1   2  18    1.39    0.29
  -1  -2 -18    1.84    0.68
  -1  -2 -18    0.45    0.69
  -1  -2 -18    1.63    0.32
  -1   2 -18    0.43    0.67
  -1   2 -19   58.58    1.65
  -1   2 -19   48.34    2.05
   1   2  19   49.21    2.23
   1  -2  19   46.71    2.25
  -1  -2 -19   47.04    2.03
  -1  -2 -19   57.01    1.65
  -1   2 -20   22.24    0.73
  -1  -2 -20   21.37    0.73
  -1  -2 -21    0.10    0.25
  -1   2 -21    0.20    0.25
  -1   2 -22    1.39    0.24
  -1  -2 -22    1.25    0.24
  -1   2 -23    0.53    0.21
  -1  -2 -23    0.48    0.21
  -1  -2 -24    0.34    0.17
  -1   2 -24    0.07    0.17
  -1  -2 -24    0.16    0.20
  -1  -2 -24    0.24    0.17
  -1   2 -24    0.25    0.17
  -1   2 -24    0.17    0.20
  -1  -2 -25    0.09    0.14
  -1  -2 -25   -0.05    0.13
  -1   2 -25    0.31    0.15
  -1   2 -25    0.03    0.13
  -1   2 -25   -0.09    0.13
  -1  -2 -25    0.02    0.15
   1  -3 -26    0.30    0.12
   1   3 -26    0.24    0.12
   1   3 -26    0.40    0.12
   1  -3 -26    0.37    0.11
   1  -3 -26    0.22    0.13
   1   3 -26    0.29    0.12
   1  -3 -25    0.02    0.18
   1  -3 -25    0.43    0.16
   1   3 -25    0.26    0.16
   1   3 -25    0.32    0.16
   1  -3 -25    0.41    0.16
   1   3 -25    0.12    0.17
   1  -3 -24    0.99    0.23
   1  -3 -24    1.19    0.19
   1   3 -24    1.22    0.20
   1  -3 -24    0.95    0.20
   1   3 -24    0.63    0.22
   1   3 -24    1.47    0.20
   1  -3 -23    3.44    0.25
   1   3 -23    3.59    0.26
   1  -3 -23    3.21    0.29
   1   3 -23    3.51    0.26
   1   3 -23    3.27    0.29
   1  -3 -23    3.84    0.26
   1   3 -22    8.54    0.38
   1  -3 -22    8.20    0.37
   1  -3 -21   10.47    0.43
   1   3 -21   10.17    0.43
   1   3 -20   11.55    0.93
   1  -3 -20   12.17    0.92
   1   3 -20   13.00    0.85
   1   3 -20   15.44    0.54
   1  -3 -20   15.66    0.54
   1  -3 -20   12.76    0.84
   1  -3 -19   12.90    0.51
   1   3 -19   14.25    0.52
   1   3 -19   13.16    0.85
   1  -3 -19   11.69    0.84
   1  -3 -19   12.43    0.95
   1   3 -19   12.81    0.94
   1  -3 -18    9.56    0.42
   1   3 -18    9.80    0.43
   1   3 -18   10.64    0.88
   1  -3 -18    9.74    0.85
  -1   3  17   37.60    1.32
  -1  -3  17   39.60    1.94
   1  -3 -17   45.89    1.31
   1   3 -17   47.72    1.32
   1   3 -17   45.31    1.68
   1  -3 -17   43.15    1.73
   1   3 -17   46.68    1.73
   1  -3 -17   44.75    1.67
  -1  -3  16    1.51    0.89
   1  -3 -16   -0.13    0.25
   1   3 -16   -0.31    0.62
   1  -3 -16    0.06    0.60
   1   3 -16   -0.63    0.62
  -1   3  16    0.06    0.25
   1   3 -16    0.04    0.24
   1  -3 -16   -0.18    0.62
   1   3 -15    4.55    0.63
   1  -3 -15    4.55    0.63
  -1   3  15    3.03    0.28
   1  -3 -15    3.86    0.25
   1   3 -15    3.89    0.67
   1  -3 -15    4.58    0.66
  -1  -3  15    3.58    0.90
   1   3 -15    3.88    0.26
   1  -3 -14    9.43    0.38
   1  -3 -14   10.82    0.74
   1   3 -14    9.84    0.37
   1   3 -14   10.81    0.73
  -1   3  14   10.42    0.39
   1   3 -14   10.07    0.74
   1  -3 -14    8.90    0.74
   1   3 -13    4.32    0.60
   1  -3 -13    5.18    0.60
  -1  -3  13    5.04    0.79
   1  -3 -13    4.29    0.58
   1   3 -13    3.88    0.23
   1   3 -13    4.39    0.59
   1  -3 -13    4.21    0.23
   1  -3 -12    2.74    0.53
  -1  -3  12    3.26    0.70
   1  -3 -12    2.32    0.51
   1   3 -12    2.39    0.54
   1   3 -12    2.85    0.52
   1   3 -12    2.92    0.53
  -1  -3  11  408.66   11.55
   1  -3 -11  403.14   11.46
   1   3 -11  396.90   11.46
   1  -3 -11  395.74   11.47
   1   3 -11  393.14   11.46
   1   3 -11  402.92   11.46
   1  -3 -10   13.73    0.75
   1   3 -10   13.84    0.74
   1  -3 -10   14.60    0.77
   1   3 -10   14.44    0.74
  -1  -3  10   15.53    0.89
   1   3 -10   15.69    0.77
   1   3  -9  273.09    7.91
  -1  -3   9  285.49    7.98
   1  -3  -9  269.18    7.91
   1   3  -9  271.16    7.91
   1   3  -9  288.05    7.93
   1  -3  -9  267.53    7.91
   1   3  -8   14.96    0.68
   1   3  -8   15.00    0.65
   1  -3  -8   14.64    0.66
   1   3  -8   14.22    0.67
   1  -3  -8   14.90    0.67
  -1  -3   8   14.68    0.75
   1   3  -7   79.05    2.42
  -1  -3   7   87.23    2.49
   1   3  -7   81.63    2.42
   1   3  -7   81.06    2.43
   1  -3  -7   79.33    2.42
   1  -3  -7   78.72    2.42
   1  -3  -6  483.29   13.80
   1   3  -6  494.65   13.79
   1   3  -6  466.19   13.79
   1   3  -6  487.84   13.81
   1  -3  -6  489.40   13.79
  -1  -3   6  509.19   13.84
   1  -3  -5  589.11   17.30
   1   3  -5  626.22   17.31
   1   3  -5  603.77   17.32
   1  -3  -5  610.08   17.31
   1   3  -5  633.16   17.30
  -1  -3   5  615.43   17.35
   1   3  -4    1.16    0.22
   1   3  -4    1.01    0.28
   1  -3  -4    2.01    0.24
   1   3  -4    1.38    0.24
  -1  -3   4    1.57    0.36
   1  -3  -4    1.99    0.25
  -1  -3   3  953.84   26.67
   1   3  -3  947.18   26.64
   1   3  -3  962.50   26.62
   1   3  -3  948.77   26.62
   1  -3  -3  922.93   26.62
   1  -3  -3  945.05   26.62
   1   3  -2  924.99   25.90
   1  -3  -2  893.52   25.91
   1  -3  -2  923.15   25.87
   1   3  -2  926.59   25.87
   1   3  -2  918.79   25.87
   1  -3  -2  931.59   25.88
  -1  -3   2  882.63   25.93
   1   3  -1 2008.01   53.79
   1   3  -1 1809.50   53.80
   1  -3  -1 1981.33   53.79
   1   3  -1 1884.17   53.79
   1  -3  -1 1780.76   53.83
  -1  -3   1 1791.47   53.83
   1   3   0   63.00    1.85
   1   3   0   67.17    1.86
   1  -3   0   63.62    1.86
   1  -3   0   67.09    1.85
  -1  -3  -1    1.29    0.26
  -1   3  -1    1.34    0.40
  -1   3  -2 1644.12   46.30
  -1   3  -3  744.82   21.06
  -1   3  -4  753.75   21.33
  -1   3  -5   42.68    1.43
  -1   3  -6  276.20    7.95
  -1   3  -7  417.19   11.62
  -1   3  -7  395.73   11.59
  -1  -3  -8  307.11    8.63
  -1   3  -8  294.15    8.60
  -1   3  -8  294.64    8.62
  -1  -3  -9  199.44    5.85
  -1   3  -9  199.53    5.83
  -1   3  -9  197.06    5.84
  -1  -3 -10   31.06    1.25
  -1   3 -10   33.53    1.27
  -1  -3 -10   30.17    1.27
  -1   3 -10   32.77    1.28
  -1   3 -10   34.28    1.26
  -1  -3 -11   55.84    1.90
  -1   3 -11   56.83    1.92
  -1  -3 -11   55.54    1.93
  -1   3 -11   56.77    1.93
  -1   3 -11   53.26    1.88
  -1   3 -12    9.39    0.77
  -1  -3 -12   10.22    0.74
  -1   3 -12   10.47    0.75
  -1  -3 -12    9.65    0.79
  -1   3 -12   10.19    0.75
  -1   3 -13   15.68    0.89
  -1  -3 -13   14.25    0.85
  -1   3 -13   15.37    0.88
  -1  -3 -13   12.93    0.48
  -1   3 -13   15.38    0.88
   1   3  13   12.21    0.49
  -1  -3 -13   15.79    0.90
  -1   3 -13   14.06    0.48
  -1   3 -14   23.40    1.11
  -1   3 -14   20.55    0.69
  -1   3 -14   23.84    1.13
  -1  -3 -14   19.98    0.68
   1   3  14   20.67    0.70
  -1  -3 -14   22.25    1.09
  -1   3 -14   22.98    1.09
  -1  -3 -14   22.33    1.09
  -1  -3 -15    6.09    0.79
   1  -3  15    8.26    1.01
  -1   3 -15   10.57    0.84
  -1  -3 -15    7.98    0.37
  -1   3 -15    7.46    0.37
  -1   3 -15    8.76    0.76
  -1  -3 -15    7.51    0.79
   1   3  15    6.39    0.38
   1   3  16    2.02    0.29
  -1  -3 -16    0.98    0.64
  -1  -3 -16    0.90    0.64
  -1   3 -16    0.65    0.65
   1  -3  16    1.97    0.88
  -1   3 -16    0.95    0.63
  -1  -3 -16    0.88    0.26
  -1   3 -16    0.77    0.27
   1  -3  17    4.76    0.97
  -1  -3 -17    4.14    0.73
  -1   3 -17    4.57    0.33
  -1   3 -17    4.48    0.73
  -1   3 -17    4.89    0.73
  -1  -3 -17    4.40    0.33
  -1  -3 -17    4.62    0.74
   1   3  17    3.64    0.34
  -1  -3 -18    6.21    0.84
   1  -3  18   10.37    1.17
  -1   3 -18    7.82    0.42
  -1   3 -18    8.67    0.83
  -1   3 -18    9.13    0.86
  -1  -3 -18    8.27    0.80
   1   3  18    7.93    0.42
  -1  -3 -18    8.29    0.42
  -1  -3 -19   55.24    2.18
  -1   3 -19   59.75    2.18
  -1   3 -19   67.11    1.80
   1   3  19   50.64    1.79
  -1  -3 -19   68.57    1.80
   1  -3  19   52.72    2.41
  -1  -3 -20    0.18    0.26
  -1   3 -20   -0.07    0.26
  -1   3 -21    0.96    0.25
  -1  -3 -21    1.06    0.25
  -1  -3 -22    1.79    0.23
  -1   3 -22    1.68    0.24
  -1   3 -23    4.26    0.24
  -1  -3 -23    4.15    0.24
  -1   3 -23    3.73    0.27
  -1  -3 -23    3.57    0.27
  -1  -3 -23    3.97    0.24
  -1  -3 -24    0.62    0.17
  -1  -3 -24    0.66    0.16
  -1   3 -24    0.92    0.18
  -1  -3 -24    0.77    0.19
  -1   3 -24    0.91    0.17
  -1   3 -24    0.77    0.16
  -1  -3 -25    0.01    0.12
  -1   3 -25    0.10    0.12
  -1   3 -25   -0.01    0.13
  -1  -3 -25    0.22    0.12
  -1   3 -25   -0.05    0.12
  -1  -3 -25   -0.08    0.15
   1  -4 -26    1.24    0.11
   1   4 -26    1.14    0.12
   1   4 -26    1.02    0.12
   1   4 -25    0.52    0.17
   1  -4 -25    0.55    0.15
   1   4 -25    0.56    0.15
   1   4 -25    0.78    0.15
   1  -4 -25    0.41    0.17
   1  -4 -25    0.63    0.15
   1   4 -24    0.01    0.20
   1   4 -24    0.02    0.18
   1  -4 -24   -0.16    0.21
   1  -4 -24   -0.24    0.18
   1  -4 -24    0.06    0.17
   1   4 -24    0.20    0.18
   1  -4 -23    4.55    0.26
   1   4 -23    4.60    0.26
   1   4 -23    4.39    0.29
   1  -4 -23    4.39    0.30
   1  -4 -23    4.89    0.27
   1   4 -23    4.27    0.26
   1  -4 -22    0.98    0.23
   1   4 -22    1.39    0.24
   1   4 -22    1.03    0.27
   1   4 -21   17.11    0.59
   1  -4 -21   16.98    0.59
   1   4 -20    5.11    0.32
   1  -4 -20    4.69    0.31
   1  -4 -19   14.17    0.50
   1  -4 -19   10.34    0.79
   1   4 -19   12.47    0.89
   1   4 -19   12.45    0.80
   1   4 -19   14.13    0.51
   1  -4 -19   10.34    0.89
  -1   4  19   12.82    0.52
   1  -4 -18    0.78    0.63
   1  -4 -18    0.29    0.25
   1   4 -18    0.69    0.26
   1   4 -18    0.10    0.60
   1  -4 -18    0.57    0.54
  -1   4  18    0.69    0.29
  -1  -4  18   -0.88    1.03
   1   4 -17   42.58    1.67
   1  -4 -17   40.63    1.68
   1   4 -17   44.60    1.30
   1  -4 -17   43.77    1.30
  -1  -4  17   44.63    1.95
  -1   4  17   41.82    1.32
   1  -4 -16  120.72    3.40
  -1  -4  16  123.80    3.99
  -1   4  16  112.82    3.42
   1  -4 -16  120.14    3.70
   1   4 -16  123.01    3.71
   1   4 -16  121.47    3.75
   1  -4 -16  119.09    3.75
   1   4 -16  119.77    3.40
   1  -4 -15   37.37    1.43
   1   4 -15   41.41    1.47
   1   4 -15   36.26    1.13
   1   4 -15   38.55    1.47
   1  -4 -15   37.96    1.13
  -1  -4  15   39.03    1.73
   1  -4 -15   38.51    1.50
  -1   4  15   39.04    1.16
   1  -4 -14   12.31    0.78
   1  -4 -14   11.47    0.41
   1   4 -14   13.07    0.77
  -1   4  14    9.33    0.44
   1  -4 -14   11.56    0.75
   1   4 -14   12.15    0.76
   1   4 -14   11.20    0.41
  -1  -4  14   11.21    1.01
   1  -4 -13    1.80    0.52
   1   4 -13    0.66    0.48
   1  -4 -13    0.70    0.19
   1   4 -13    1.00    0.52
  -1  -4  13   -0.20    0.74
   1  -4 -13    1.20    0.53
   1   4 -13    0.92    0.17
   1   4 -12   72.23    2.31
   1   4 -12   75.46    2.36
   1  -4 -12   71.23    2.32
  -1  -4  12   75.29    2.47
   1  -4 -12   70.34    2.31
   1   4 -12   72.48    2.31
   1   4 -11  165.60    5.03
   1   4 -11  173.32    5.02
   1   4 -11  174.40    5.02
   1  -4 -11  168.50    5.01
   1  -4 -11  167.68    5.01
  -1  -4  11  172.44    5.13
   1   4 -10  414.04   11.76
  -1  -4  10  429.24   11.86
   1  -4 -10  398.50   11.75
   1   4 -10  420.33   11.75
   1   4 -10  420.76   11.78
   1  -4 -10  393.57   11.75
   1  -4  -9   51.43    1.69
   1   4  -9   53.37    1.69
   1   4  -9   53.37    1.69
  -1  -4   9   55.41    1.82
   1  -4  -9   50.86    1.69
   1   4  -9   52.08    1.72
   1   4  -8   11.08    0.55
   1  -4  -8    9.47    0.55
   1   4  -8   10.32    0.53
   1  -4  -8    9.83    0.55
  -1  -4   8   11.58    0.71
   1   4  -8   10.55    0.59
  -1  -4   7  214.68    6.13
   1   4  -7  213.55    6.05
   1   4  -7  216.20    6.08
   1  -4  -7  207.46    6.05
   1   4  -7  207.80    6.05
   1  -4  -7  206.89    6.05
   1   4  -6  289.51    8.09
   1  -4  -6  280.22    8.06
   1   4  -6  281.79    8.05
   1   4  -6  282.91    8.06
   1  -4  -6  280.74    8.06
  -1  -4   6  286.62    8.13
   1   4  -5    1.39    0.22
   1  -4  -5    1.37    0.25
   1  -4  -5    1.45    0.24
   1   4  -5    1.00    0.30
  -1  -4   5    0.58    0.41
   1   4  -5    1.72    0.24
   1  -4  -4   41.87    1.23
   1   4  -4   41.33    1.22
   1   4  -4   38.19    1.27
   1   4  -4   41.73    1.22
  -1  -4   4   37.06    1.33
   1  -4  -4   43.15    1.23
  -1  -4   3 1289.67   36.82
   1  -4  -3 1320.47   36.74
   1   4  -3 1274.92   36.74
   1   4  -3 1323.95   36.78
   1  -4  -3 1322.31   36.75
   1   4  -2 1718.18   48.38
   1   4  -2 1760.86   48.42
   1  -4  -2 1687.62   48.44
   1  -4  -2 1718.31   48.38
  -1  -4   2 1735.51   48.47
  -1  -4   1  213.24    6.19
   1  -4  -1  221.63    6.19
   1   4  -1  217.07    6.15
   1  -4   0 2645.59   73.98
  -1  -4   0 2616.80   73.96
  -1   4  -1 4136.58  111.52
   1  -4   1 3893.08  111.51
  -1  -4  -1 3906.20  111.48
  -1   4  -2 3576.12  100.59
  -1   4  -3  207.89    6.00
  -1   4  -4 1043.05   29.47
  -1   4  -5    8.18    0.61
  -1   4  -6  162.15    4.67
  -1   4  -6  155.20    4.61
  -1   4  -7  136.65    4.06
  -1  -4  -7  139.24    4.07
  -1   4  -7  136.47    4.10
  -1   4  -8  243.46    7.12
  -1   4  -8  247.81    7.16
  -1  -4  -8  246.35    7.13
  -1   4  -9   45.16    1.63
  -1   4  -9   46.27    1.57
  -1  -4  -9   46.92    1.59
  -1  -4  -9   44.71    1.59
  -1   4  -9   45.72    1.59
  -1   4 -10    2.02    0.48
  -1   4 -10    2.17    0.57
  -1  -4 -10    3.25    0.52
  -1  -4 -10    2.48    0.56
  -1   4 -10    1.44    0.55
  -1   4 -11   33.85    1.28
  -1  -4 -11   34.40    1.30
  -1   4 -11   32.95    1.30
  -1   4 -11   32.92    1.33
  -1  -4 -11   32.41    1.29
  -1   4 -12  111.27    3.31
  -1   4 -12  125.01    3.63
  -1  -4 -12  116.18    3.31
   1   4  12  113.78    3.32
  -1   4 -12  125.29    3.60
  -1  -4 -12  127.50    3.62
  -1   4 -12  123.48    3.61
  -1  -4 -12  125.26    3.62
  -1   4 -13   16.42    0.92
  -1   4 -13   16.89    0.90
  -1   4 -13   17.59    0.97
  -1  -4 -13   16.03    0.55
  -1   4 -13   15.80    0.55
  -1  -4 -13   16.16    0.92
  -1  -4 -13   16.63    0.91
   1   4  13   17.00    0.58
  -1   4 -14    8.44    0.72
  -1   4 -14    7.62    0.35
  -1  -4 -14    9.49    0.77
   1   4  14    8.02    0.39
  -1   4 -14    7.73    0.73
  -1  -4 -14    7.95    0.36
  -1  -4 -14    9.03    0.75
  -1   4 -14    9.44    0.78
  -1   4 -15   46.00    1.69
   1   4  15   43.44    1.34
  -1  -4 -15   46.67    1.70
  -1   4 -15   47.18    1.71
  -1   4 -15   43.78    1.32
  -1  -4 -15   43.88    1.32
  -1  -4 -15   44.31    1.70
   1  -4  16    1.96    0.94
  -1  -4 -16    2.11    0.64
  -1  -4 -16    2.51    0.67
  -1   4 -16    2.22    0.29
  -1   4 -16    2.02    0.66
  -1   4 -16    2.12    0.67
   1   4  16    2.24    0.32
  -1  -4 -16    1.42    0.27
   1   4  17   16.48    0.70
  -1  -4 -17   19.48    1.11
  -1  -4 -17   20.90    1.07
  -1   4 -17   21.93    1.08
  -1  -4 -17   20.34    0.68
   1  -4  17   15.80    1.33
  -1   4 -17   22.23    0.68
  -1   4 -17   21.61    1.13
   1   4  18   62.34    2.00
  -1   4 -18   65.54    2.37
  -1  -4 -18   63.40    2.38
  -1   4 -18   71.56    1.99
   1  -4  18   61.42    2.60
  -1  -4 -18   70.38    1.99
  -1  -4 -19   11.56    0.47
  -1   4 -19   12.54    0.47
  -1  -4 -19   10.15    0.75
   1   4  19   11.54    0.49
   1  -4  19   10.25    1.13
   1   4  20    4.87    0.33
  -1   4 -20    5.88    0.32
  -1  -4 -20    5.13    0.31
  -1  -4 -21    0.32    0.22
  -1   4 -21    0.54    0.23
  -1  -4 -22    4.27    0.26
  -1   4 -22    4.72    0.27
  -1   4 -23    1.64    0.19
  -1   4 -23    1.45    0.19
  -1   4 -23    1.47    0.22
  -1  -4 -23    1.33    0.22
  -1  -4 -23    1.48    0.19
  -1  -4 -23    1.49    0.19
  -1  -4 -24    0.08    0.14
  -1  -4 -24    0.22    0.17
  -1  -4 -24    0.41    0.15
  -1   4 -24    0.12    0.15
  -1   4 -24    0.26    0.16
  -1   4 -24    0.41    0.15
  -1   4 -25    0.10    0.11
  -1   4 -25   -0.05    0.14
  -1  -4 -25   -0.12    0.10
  -1   4 -25   -0.04    0.11
  -1  -4 -25   -0.04    0.10
   1   5 -26    0.30    0.12
   1   5 -25    0.12    0.13
   1  -5 -25    0.15    0.12
   1   5 -25    0.56    0.17
   1   5 -25    0.11    0.14
   1  -5 -25    0.04    0.15
   1   5 -25    0.17    0.12
   1  -5 -25    0.14    0.12
   1  -5 -24    2.00    0.18
   1   5 -24    2.50    0.18
   1   5 -24    2.35    0.18
   1  -5 -24    1.95    0.18
   1  -5 -24    2.07    0.20
   1   5 -24    1.99    0.19
   1   5 -23    5.37    0.27
   1  -5 -23    5.50    0.29
   1  -5 -23    5.03    0.26
   1   5 -23    5.12    0.26
   1  -5 -23    4.95    0.26
   1   5 -23    5.59    0.29
   1  -5 -22    1.04    0.22
   1   5 -22    1.16    0.22
   1   5 -22    1.28    0.23
   1   5 -22    1.08    0.26
   1  -5 -22    1.16    0.22
   1  -5 -22    1.20    0.26
   1   5 -21   11.66    0.43
   1  -5 -21   10.32    0.43
  -1   5  20    3.84    0.32
   1   5 -20    3.85    0.29
   1  -5 -20    3.21    0.28
   1   5 -19   41.37    1.64
   1  -5 -19   39.38    1.61
  -1   5  19   44.92    1.40
   1   5 -19   49.70    1.38
  -1  -5  19   45.76    2.09
   1   5 -19   39.39    1.73
   1  -5 -19   48.06    1.37
   1  -5 -19   39.62    1.73
   1   5 -18    1.81    0.58
   1   5 -18    0.90    0.25
   1   5 -18    1.38    0.52
   1  -5 -18    1.46    0.59
   1  -5 -18    0.72    0.24
  -1  -5  18    1.15    0.98
  -1   5  18    1.29    0.32
   1  -5 -18    1.32    0.51
   1   5 -17    2.28    0.25
   1   5 -17    2.69    0.63
  -1  -5  17    2.58    0.93
   1  -5 -17    2.08    0.63
   1  -5 -17    2.80    0.26
  -1   5  17    1.75    0.33
  -1   5  16    0.38    0.29
   1  -5 -16    0.18    0.21
   1   5 -16   -0.13    0.54
   1  -5 -16    0.73    0.58
  -1  -5  16    0.03    0.87
   1   5 -16    0.60    0.22
   1   5 -15   24.54    0.77
   1  -5 -15   23.44    1.11
   1   5 -15   22.99    1.10
   1   5 -15   26.17    1.09
   1  -5 -15   25.47    1.08
  -1  -5  15   27.27    1.44
  -1   5  15   26.05    0.82
   1  -5 -15   24.23    0.77
   1  -5 -14   32.95    1.00
   1   5 -14   34.06    1.31
   1   5 -14   33.83    1.01
   1  -5 -14   33.63    1.32
  -1  -5  14   37.32    1.60
   1  -5 -14   35.58    1.30
   1   5 -14   34.26    1.29
   1   5 -13   37.67    1.33
   1   5 -13   33.75    1.03
   1   5 -13   36.21    1.30
   1  -5 -13   36.13    1.29
   1  -5 -13   34.62    1.03
   1  -5 -13   36.41    1.32
  -1  -5  12   19.07    1.08
   1   5 -12   15.22    0.78
   1   5 -12   16.93    0.79
   1   5 -12   18.74    0.85
   1  -5 -12   15.93    0.78
   1  -5 -12   17.12    0.80
  -1  -5  11    3.36    0.72
   1   5 -11    4.10    0.46
   1  -5 -11    4.56    0.47
   1   5 -11    3.56    0.46
   1  -5 -11    3.42    0.46
   1   5 -11    3.71    0.52
   1   5 -10  486.10   13.64
   1   5 -10  476.32   13.63
   1  -5 -10  464.38   13.64
   1   5 -10  496.76   13.68
   1  -5 -10  469.81   13.63
  -1  -5  10  485.89   13.78
   1   5  -9  131.31    3.92
  -1  -5   9  133.54    4.06
   1  -5  -9  131.82    3.92
   1   5  -9  131.93    3.96
   1  -5  -9  135.39    3.93
   1   5  -9  135.88    3.92
   1  -5  -8   70.69    2.23
  -1  -5   8   77.40    2.39
   1   5  -8   77.03    2.29
   1   5  -8   73.94    2.24
   1   5  -8   73.90    2.23
   1  -5  -8   73.28    2.24
   1  -5  -7    2.08    0.33
   1   5  -7    2.89    0.40
   1   5  -7    1.76    0.31
   1  -5  -7    2.00    0.31
   1   5  -7    1.95    0.31
   1   5  -6    9.35    0.53
   1  -5  -6   11.43    0.48
   1   5  -6   12.24    0.47
  -1  -5   6    8.48    0.69
   1  -5  -6   11.98    0.47
   1   5  -6   11.12    0.48
   1   5  -5   30.35    1.01
  -1  -5   5   28.72    1.10
   1   5  -5   30.68    0.94
   1   5  -5   30.77    0.94
   1  -5  -5   30.14    0.94
   1  -5  -5   30.03    0.94
   1  -5  -4   26.82    0.80
   1   5  -4   22.78    0.85
  -1  -5   4   22.63    0.94
   1   5  -4   24.52    0.79
   1  -5  -4   28.65    0.79
   1   5  -3   52.17    1.49
  -1  -5   3   45.70    1.63
   1  -5  -3   53.34    1.50
   1   5  -3   46.01    1.55
   1  -5  -3   53.29    1.49
   1   5  -2   20.36    0.56
  -1  -5   2   18.63    0.74
   1  -5  -2   17.31    0.56
   1  -5  -2   16.05    0.69
   1   5  -2   20.49    0.65
   1  -5  -1  552.95   16.01
  -1  -5   1  565.11   16.02
   1   5  -1  574.25   15.96
  -1  -5   0  599.24   17.10
   1  -5   0  611.48   17.11
  -1   5  -1   27.40    0.90
  -1  -5  -1   23.66    0.72
  -1  -5  -1   26.38    0.83
  -1   5  -1   24.27    0.71
   1  -5   1   26.27    0.89
   1  -5   1   24.65    0.71
  -1   5  -1   24.42    0.70
   1   5   1   23.29    0.71
  -1   5  -2  175.31    4.94
   1  -5   2  164.63    4.92
  -1   5  -2  170.08    4.82
   1  -5   3  900.48   26.28
  -1   5  -3  936.55   26.20
  -1   5  -3  948.77   26.30
  -1   5  -4  378.12   10.45
  -1  -5  -4  350.72   10.36
  -1   5  -4  372.16   10.36
  -1  -5  -5   73.22    2.29
  -1   5  -5   75.85    2.28
  -1   5  -6    2.66    0.39
  -1   5  -6    2.03    0.55
  -1  -5  -6    2.70    0.42
  -1   5  -7   70.38    2.15
  -1   5  -7   64.97    2.14
  -1  -5  -7   72.21    2.16
  -1   5  -7   71.44    2.25
  -1   5  -8    0.73    0.53
  -1   5  -8    0.88    0.43
  -1   5  -8    1.11    0.49
  -1  -5  -8    1.13    0.49
  -1  -5  -8    0.91    0.45
  -1   5  -9  235.84    6.78
  -1   5  -9  238.18    6.85
  -1   5  -9  235.46    6.80
  -1  -5  -9  230.68    6.80
  -1  -5  -9  228.67    6.79
  -1   5 -10   50.36    1.62
  -1   5 -10   48.63    1.63
  -1  -5 -10   44.42    1.60
  -1  -5 -10   45.23    1.62
  -1   5 -10   48.65    1.69
  -1  -5 -11    0.90    0.49
  -1   5 -11    1.07    0.45
  -1   5 -11    0.81    0.55
  -1  -5 -11    0.59    0.50
  -1   5 -11    0.63    0.49
  -1  -5 -12   27.39    1.10
  -1   5 -12   27.16    1.16
  -1   5 -12   28.70    1.11
  -1   5 -12   25.15    0.79
  -1  -5 -12   25.48    0.80
  -1   5 -12   29.34    1.13
  -1  -5 -12   26.39    1.10
   1   5  13    0.06    0.27
  -1  -5 -13    0.86    0.55
  -1  -5 -13    0.04    0.19
  -1   5 -13    0.32    0.54
  -1   5 -13   -0.02    0.57
  -1   5 -13   -0.11    0.50
  -1  -5 -13   -0.10    0.51
  -1   5 -13    0.12    0.21
  -1  -5 -13    0.09    0.19
  -1  -5 -14    0.60    0.56
  -1  -5 -14    0.47    0.20
   1   5  14    0.97    0.28
  -1   5 -14    0.52    0.61
  -1  -5 -14    0.69    0.56
  -1   5 -14    0.74    0.23
  -1  -5 -14    0.49    0.21
  -1   5 -14    0.39    0.55
  -1   5 -14    0.16    0.57
  -1   5 -15   29.08    0.89
   1   5  15   28.94    0.94
  -1   5 -15   30.49    1.27
  -1  -5 -15   27.69    0.89
  -1  -5 -15   29.25    1.24
  -1   5 -15   30.88    1.26
  -1  -5 -15   28.57    1.25
  -1  -5 -16   23.25    1.10
  -1  -5 -16   23.09    1.14
  -1   5 -16   24.39    0.75
  -1  -5 -16   22.26    0.74
  -1   5 -16   24.45    1.13
  -1   5 -16   23.65    1.13
   1   5  16   22.13    0.80
   1   5  17   11.75    0.53
  -1  -5 -17   11.14    0.83
   1  -5  17   10.66    1.21
  -1   5 -17   10.56    0.86
  -1  -5 -17   10.94    0.87
  -1  -5 -17   11.91    0.47
  -1   5 -17   12.59    0.83
  -1   5 -17   12.90    0.47
  -1   5 -18   18.38    1.06
  -1   5 -18   21.36    0.66
  -1  -5 -18   17.63    1.07
   1   5  18   17.61    0.70
   1  -5  18   16.48    1.32
  -1  -5 -18   20.42    0.66
  -1   5 -19    0.21    0.25
   1   5  19    0.33    0.31
  -1  -5 -19    0.28    0.25
  -1  -5 -20   13.13    0.47
  -1   5 -20   13.59    0.47
  -1   5 -21   14.84    0.48
  -1  -5 -21   13.83    0.47
  -1   5 -22    2.04    0.23
  -1  -5 -22    1.69    0.24
  -1   5 -22    2.06    0.21
  -1  -5 -22    1.74    0.20
  -1  -5 -22    2.15    0.21
  -1  -5 -23    0.76    0.16
  -1  -5 -23    0.76    0.19
  -1   5 -23    0.80    0.17
  -1  -5 -23    0.90    0.16
  -1   5 -23    0.62    0.18
  -1   5 -23    0.97    0.17
  -1   5 -24    0.33    0.15
  -1   5 -24    0.38    0.13
  -1   5 -24    0.48    0.13
  -1  -5 -24    0.49    0.13
  -1  -5 -24    0.42    0.16
  -1  -5 -24    0.35    0.12
  -1   5 -25    0.49    0.12
   1   6 -25    0.24    0.16
   1  -6 -24    1.56    0.15
   1   6 -24    1.60    0.21
   1   6 -24    1.63    0.15
   1  -6 -24    1.26    0.18
   1  -6 -24    1.30    0.15
   1   6 -24    1.82    0.15
   1   6 -23    6.96    0.28
   1  -6 -23    6.07    0.28
   1  -6 -23    6.47    0.28
   1   6 -23    6.51    0.29
   1  -6 -23    6.44    0.30
   1   6 -22    0.25    0.22
   1   6 -22   -0.24    0.19
   1  -6 -22    0.55    0.19
   1  -6 -22   -0.22    0.23
   1   6 -22    0.00    0.20
   1  -6 -22   -0.08    0.19
   1   6 -21    0.18    0.21
  -1   6  21    0.07    0.26
   1  -6 -21    0.27    0.20
   1  -6 -21   -0.08    0.25
   1   6 -21   -0.34    0.22
   1  -6 -21    0.09    0.20
   1   6 -21    0.36    0.25
  -1   6  20    6.54    0.39
   1   6 -20    7.25    0.34
   1  -6 -20    7.10    0.33
   1   6 -19   48.15    1.34
   1  -6 -19   40.93    1.58
   1   6 -19   39.07    1.58
   1  -6 -19   46.79    1.34
  -1  -6  19   44.47    2.05
   1  -6 -19   38.24    1.66
   1   6 -19   36.16    1.63
  -1   6  19   44.58    1.38
   1   6 -18    0.24    0.22
   1  -6 -18    0.49    0.54
   1   6 -18    0.47    0.46
  -1   6  18    0.03    0.31
  -1  -6  18    1.12    0.94
   1  -6 -18    0.19    0.46
   1   6 -18    0.22    0.54
   1  -6 -18    0.20    0.22
  -1  -6  17    0.57    0.94
  -1   6  17   -0.03    0.31
   1   6 -17   -0.01    0.21
   1  -6 -17    0.14    0.21
   1   6 -17   -0.52    0.51
   1   6 -17    0.32    0.51
   1  -6 -17   -0.29    0.48
   1  -6 -17    0.44    0.56
   1   6 -16    1.12    0.21
   1  -6 -16    1.29    0.47
   1   6 -16    1.63    0.55
  -1  -6  16    0.53    0.93
  -1   6  16    0.92    0.32
   1  -6 -16    0.63    0.53
   1  -6 -16    1.07    0.22
   1  -6 -15   37.23    1.08
   1   6 -15   35.86    1.40
  -1   6  15   35.31    1.13
   1  -6 -15   35.44    1.40
   1   6 -15   35.94    1.08
  -1  -6  15   36.69    1.72
   1  -6 -14   -0.04    0.20
   1   6 -14   -0.02    0.47
  -1  -6  14    0.21    0.88
   1   6 -14    0.28    0.18
   1  -6 -14   -0.05    0.18
   1  -6 -14    0.67    0.48
   1  -6 -14   -0.45    0.48
   1   6 -13   41.28    1.39
  -1  -6  13   44.44    1.73
   1   6 -13   41.08    1.41
   1  -6 -13   39.54    1.41
   1  -6 -13   35.21    1.15
   1   6 -13   39.54    1.14
   1  -6 -13   41.49    1.39
   1  -6 -13   39.18    1.14
  -1  -6  12   70.46    2.29
   1   6 -12   64.63    2.01
   1  -6 -12   61.61    2.04
   1   6 -12   68.21    2.09
   1  -6 -12   59.67    1.82
   1  -6 -12   65.06    2.01
   1   6 -12   67.56    2.04
  -1  -6  11   16.92    1.01
   1   6 -11   16.64    0.77
   1  -6 -11   16.02    0.70
   1  -6 -11   15.24    0.72
   1   6 -11   15.22    0.71
   1   6 -11   14.32    0.70
   1   6 -10   39.50    1.30
   1  -6 -10   38.86    1.30
   1  -6 -10   37.51    1.31
  -1  -6  10   38.63    1.54
   1   6 -10   40.59    1.37
   1   6 -10   38.39    1.31
   1  -6  -9    2.61    0.38
   1   6  -9    2.61    0.37
   1  -6  -9    2.60    0.39
   1   6  -9    2.90    0.37
   1   6  -9    2.64    0.45
  -1  -6   9    2.61    0.69
   1   6  -8   81.71    2.38
   1  -6  -8   76.41    2.30
  -1  -6   8   82.59    2.52
   1   6  -8   76.26    2.31
   1  -6  -8   75.94    2.32
   1   6  -8   74.29    2.30
   1   6  -7  137.19    3.89
   1  -6  -7  134.82    3.90
   1   6  -7  136.87    3.90
   1  -6  -7  135.78    3.89
   1   6  -7  129.54    3.94
  -1  -6   7  126.44    4.06
   1   6  -6   51.68    1.52
   1  -6  -6   49.85    1.51
   1  -6  -6   49.15    1.52
   1   6  -6   49.19    1.58
   1   6  -6   52.03    1.51
  -1  -6   6   48.77    1.70
   1   6  -5   72.72    2.12
   1  -6  -5   70.56    2.05
   1   6  -5   68.50    2.04
  -1  -6   5   71.14    2.21
  -1  -6   4  316.13    9.37
   1  -6  -4  331.34    9.25
   1   6  -4  321.45    9.23
   1  -6  -4  333.19    9.23
   1   6  -4  325.77    9.30
   1   6  -3   99.87    2.80
  -1  -6   3   92.44    2.95
   1   6  -3   97.44    2.87
   1   6  -2    3.89    0.30
   1  -6  -2    3.55    0.42
  -1  -6   2    4.28    0.47
  -1  -6   1 1752.41   50.43
   1   6  -1 1821.66   50.37
   1  -6  -1 1772.09   50.42
  -1   6   0    9.40    0.51
  -1  -6   0   10.59    0.52
   1  -6   0    9.15    0.53
  -1   6  -1   46.64    1.47
  -1  -6  -1   45.49    1.43
   1  -6   1   44.55    1.47
  -1  -6  -2   39.67    1.15
  -1  -6  -2   40.33    1.15
  -1   6  -2   39.22    1.14
  -1   6  -2   40.83    1.34
   1  -6   2   40.03    1.33
  -1   6  -2   38.87    1.14
  -1   6  -3  242.92    6.80
  -1   6  -3  255.63    6.95
  -1   6  -3  238.60    6.80
   1  -6   3  245.46    6.94
  -1  -6  -3  236.26    6.81
  -1  -6  -3  236.23    6.81
  -1  -6  -4   38.63    1.25
  -1   6  -4   43.45    1.24
  -1   6  -4   43.79    1.42
   1  -6   4   40.57    1.42
  -1   6  -4   41.07    1.25
  -1  -6  -4   38.61    1.25
   1  -6   5    1.20    0.59
  -1   6  -5    1.35    0.31
  -1  -6  -5    1.81    0.32
  -1   6  -5    1.66    0.28
  -1  -6  -5    1.11    0.30
  -1   6  -5    1.75    0.53
  -1  -6  -6   25.81    0.95
  -1   6  -6   26.47    1.09
  -1   6  -6   29.12    0.94
  -1   6  -6   27.41    0.95
  -1  -6  -6   26.50    0.95
  -1  -6  -7  336.43    9.79
  -1  -6  -7  340.99    9.79
  -1   6  -7  343.02    9.80
  -1   6  -7  342.25    9.88
  -1   6  -7  351.00    9.79
  -1  -6  -8  391.00   11.53
  -1  -6  -8  395.35   11.54
  -1   6  -8  415.54   11.62
  -1   6  -8  410.06   11.53
  -1   6  -8  413.07   11.54
  -1  -6  -9   69.46    2.24
  -1   6  -9   72.47    2.24
  -1   6  -9   71.27    2.23
  -1   6  -9   76.04    2.33
  -1  -6  -9   70.09    2.24
  -1  -6 -10    9.25    0.59
  -1   6 -10    8.63    0.57
  -1  -6 -10    8.10    0.59
  -1   6 -10    9.40    0.70
  -1   6 -10    8.33    0.59
  -1   6 -11  201.03    5.69
  -1   6 -11  190.48    5.61
  -1   6 -11  192.71    5.61
  -1  -6 -11  183.20    5.60
  -1  -6 -11  187.01    5.61
  -1   6 -12    8.22    0.71
  -1   6 -12    7.27    0.62
  -1  -6 -12    6.85    0.60
  -1   6 -12    7.11    0.30
  -1   6 -12    8.07    0.61
  -1  -6 -12    7.02    0.30
  -1  -6 -12    7.06    0.32
  -1  -6 -13   -0.12    0.51
   1   6  13    0.01    0.29
  -1   6 -13    0.65    0.58
  -1  -6 -13    0.08    0.21
  -1   6 -13    0.56    0.51
  -1  -6 -13    0.41    0.51
  -1  -6 -13    0.26    0.19
  -1   6 -13    0.14    0.49
  -1   6 -13    0.36    0.19
  -1   6 -14    5.37    0.29
  -1   6 -14    6.09    0.63
   1   6  14    6.70    0.39
  -1  -6 -14    6.32    0.30
  -1  -6 -14    5.53    0.62
  -1  -6 -14    6.37    0.32
  -1   6 -14    5.67    0.62
  -1  -6 -14    6.25    0.64
  -1   6 -14    6.47    0.71
  -1  -6 -15   21.22    0.77
  -1  -6 -15   25.20    0.77
   1   6  15   26.29    0.83
  -1  -6 -15   23.51    1.08
  -1   6 -15   25.10    0.76
  -1  -6 -15   23.20    1.11
  -1   6 -15   25.09    1.12
  -1   6 -15   26.62    1.10
  -1  -6 -16   -0.13    0.58
  -1   6 -16    0.41    0.54
  -1  -6 -16    0.56    0.24
  -1   6 -16    0.71    0.54
  -1  -6 -16    0.38    0.54
   1   6  16    0.90    0.33
  -1   6 -16    0.45    0.23
   1   6  17   17.74    0.68
  -1   6 -17   18.80    0.61
  -1  -6 -17   18.36    0.60
  -1   6 -17   17.18    0.98
   1  -6  17   16.36    1.33
   1   6  18    0.66    0.33
  -1   6 -18    0.75    0.24
  -1  -6 -18    0.25    0.56
  -1   6 -18    0.18    0.49
  -1  -6 -18    0.28    0.23
  -1  -6 -18    1.72    0.49
  -1   6 -18    0.73    0.54
  -1  -6 -19   66.35    1.97
   1   6  19   64.21    2.00
  -1  -6 -20    0.85    0.21
  -1   6 -20    0.89    0.22
   1   6  20    1.25    0.28
  -1  -6 -21    1.06    0.20
  -1   6 -21    1.12    0.22
   1   6  21    0.69    0.24
  -1   6 -21    1.19    0.20
  -1  -6 -22    0.19    0.16
  -1   6 -22    0.20    0.17
  -1   6 -22    0.36    0.19
  -1  -6 -22    0.30    0.17
  -1   6 -22    0.26    0.17
  -1  -6 -22    0.24    0.20
  -1   6 -23    1.42    0.14
  -1  -6 -23    1.37    0.15
  -1   6 -23    1.42    0.15
  -1   6 -23    1.42    0.15
  -1  -6 -23    1.32    0.18
  -1  -6 -23    1.39    0.15
  -1   6 -24   -0.10    0.16
  -1  -6 -24    0.01    0.03
  -1   6 -24    0.08    0.10
  -1   6 -24    0.04    0.11
   1   7 -25    0.66    0.14
   1   7 -24    2.77    0.13
   1   7 -24    4.22    0.20
   1   7 -24    2.89    0.12
   1   7 -23    0.08    0.04
   1   7 -23    0.40    0.15
   1  -7 -23   -0.24    0.16
   1  -7 -23    0.17    0.14
   1  -7 -23   -0.09    0.14
   1   7 -23    0.24    0.22
   1   7 -23    0.08    0.14
   1  -7 -22    4.97    0.24
   1  -7 -22    4.55    0.26
   1  -7 -22    5.17    0.24
   1   7 -22    5.34    0.24
   1   7 -22    4.91    0.26
   1   7 -22    5.69    0.25
   1  -7 -21    3.06    0.21
  -1   7  21    2.70    0.29
   1   7 -21    2.77    0.22
   1   7 -21    3.44    0.21
   1   7 -21    2.92    0.23
   1  -7 -21    2.71    0.21
   1  -7 -21    2.48    0.24
   1   7 -20    0.08    0.20
   1   7 -20    0.25    0.20
   1   7 -20    0.36    0.22
   1  -7 -20    0.01    0.19
  -1   7  20    0.47    0.29
   1  -7 -20    0.30    0.19
   1  -7 -20    0.03    0.24
  -1   7  19    2.71    0.34
   1  -7 -19    2.18    0.22
   1   7 -19    2.27    0.23
  -1   7  18   14.35    0.57
   1  -7 -18    9.95    0.78
  -1  -7  18   13.33    1.23
   1   7 -18   12.61    0.73
   1  -7 -18   13.31    0.47
   1   7 -18   11.29    0.78
   1  -7 -18   11.26    0.70
   1   7 -18   14.50    0.47
   1   7 -17    0.87    0.20
   1  -7 -17    0.98    0.21
  -1  -7  17    1.51    0.97
   1   7 -17    1.24    0.45
   1   7 -17    0.32    0.47
   1  -7 -17    1.04    0.51
  -1   7  17    0.89    0.34
   1  -7 -17    0.81    0.44
   1  -7 -16   10.73    0.40
   1   7 -16   11.67    0.40
   1  -7 -16    9.73    0.73
  -1   7  16   10.72    0.50
  -1  -7  16   12.71    1.19
   1  -7 -16   10.02    0.65
   1   7 -16   10.91    0.72
   1   7 -16   10.77    0.67
   1   7 -15    1.31    0.45
   1   7 -15    1.35    0.19
   1  -7 -15    1.15    0.23
   1   7 -15    1.41    0.49
  -1  -7  15    1.70    0.90
   1  -7 -15    1.46    0.43
   1  -7 -15    1.45    0.19
   1  -7 -15    1.76    0.52
   1   7 -14    6.17    0.27
  -1  -7  14    6.48    1.00
   1  -7 -14    6.16    0.59
   1  -7 -14    5.82    0.32
   1  -7 -14    7.26    0.53
   1  -7 -14    6.23    0.27
   1   7 -14    5.92    0.57
   1  -7 -13   20.60    0.91
  -1  -7  13   22.73    1.26
   1  -7 -13   19.63    0.66
   1   7 -13   20.09    0.63
   1  -7 -13   20.97    0.63
   1   7 -13   20.27    0.90
   1  -7 -12   20.38    0.86
   1  -7 -12   18.85    0.64
   1   7 -12   21.69    0.90
  -1  -7  12   21.41    1.20
   1   7 -12   18.52    0.83
   1  -7 -11    3.11    0.23
   1   7 -11    3.98    0.41
   1   7 -11    3.81    0.47
  -1  -7  11    4.20    0.80
   1  -7 -11    3.79    0.42
   1  -7 -10   64.56    1.96
   1   7 -10   70.64    2.11
  -1  -7  10   68.61    2.34
   1  -7 -10   71.80    2.12
   1  -7 -10   71.44    2.09
   1   7 -10   70.94    2.16
   1  -7  -9  141.35    4.18
   1   7  -9  144.01    4.17
   1   7  -9  142.75    4.23
  -1  -7   9  144.87    4.38
  -1  -7   8   30.94    1.30
   1   7  -8   32.34    1.10
   1   7  -8   31.04    1.02
   1  -7  -8   29.91    1.03
   1   7  -7   10.40    0.53
   1   7  -7    8.34    0.41
   1  -7  -7    9.28    0.43
  -1  -7   7    8.88    0.77
   1  -7  -6   38.43    1.15
   1  -7  -6   38.17    1.17
   1   7  -6   39.91    1.15
   1   7  -6   35.93    1.16
   1   7  -6   38.26    1.25
  -1  -7   6   34.81    1.41
  -1  -7   5  101.22    3.11
   1   7  -5  100.37    2.97
   1   7  -5   99.56    2.89
   1  -7  -5  101.45    2.89
   1  -7  -5  102.51    2.91
  -1  -7   4   46.99    1.61
   1   7  -4   49.71    1.47
   1   7  -4   46.77    1.37
   1  -7  -4   47.83    1.37
   1   7  -3  457.37   12.79
  -1  -7   3  441.04   12.89
   1   7  -2    3.40    0.31
   1  -7  -2    2.76    0.45
  -1  -7   2    3.31    0.51
   1  -7  -1  288.37    8.19
   1   7  -1  286.59    8.11
  -1  -7   1  281.65    8.19
   1   7   0  680.65   19.44
  -1  -7   0  675.82   19.51
   1  -7   0  695.00   19.53
  -1   7   0  715.37   19.51
  -1  -7  -1   10.74    0.59
   1  -7   1   11.49    0.64
  -1   7  -1   11.85    0.63
  -1   7  -2   69.83    2.12
   1  -7   2   64.86    2.12
  -1   7  -3   13.20    0.75
  -1  -7  -3   13.21    0.45
  -1  -7  -3   14.04    0.45
  -1   7  -3   14.80    0.44
   1  -7   3   13.13    0.75
  -1   7  -4  129.12    3.78
  -1  -7  -4  124.82    3.61
  -1   7  -4  128.63    3.61
   1  -7   4  123.78    3.80
  -1   7  -4  129.45    3.61
  -1  -7  -4  121.51    3.62
   1  -7   5  253.75    7.27
  -1   7  -5  253.48    7.10
  -1   7  -5  252.63    7.09
  -1   7  -5  260.99    7.25
  -1  -7  -5  241.89    7.10
  -1  -7  -5  243.32    7.10
  -1   7  -6  329.29    9.44
  -1  -7  -6  329.12    9.45
  -1  -7  -6  331.27    9.44
  -1   7  -6  331.25    9.43
  -1   7  -6  351.90    9.58
   1  -7   6  327.28    9.60
  -1  -7  -7   27.52    0.97
  -1  -7  -7   27.80    0.97
  -1   7  -7   28.37    1.11
   1  -7   7   27.64    1.22
  -1   7  -7   30.05    0.96
  -1   7  -7   28.46    0.97
  -1  -7  -8    3.04    0.37
  -1   7  -8    3.35    0.37
  -1   7  -8    3.16    0.53
  -1  -7  -8    3.92    0.39
  -1   7  -8    3.84    0.36
  -1   7  -9    3.54    0.39
  -1  -7  -9    3.82    0.41
  -1   7  -9    3.68    0.54
  -1  -7  -9    5.06    0.24
  -1  -7  -9    3.60    0.42
  -1   7  -9    3.83    0.40
  -1  -7 -10   61.63    1.96
  -1  -7 -10   62.33    1.96
  -1   7 -10   62.01    1.95
  -1   7 -10   63.68    1.95
  -1  -7 -10   59.84    1.78
  -1   7 -10   64.36    2.07
  -1   7 -11    0.31    0.52
  -1  -7 -11   -0.11    0.41
  -1  -7 -11    0.25    0.42
  -1   7 -11    0.21    0.40
  -1  -7 -11    0.05    0.22
  -1   7 -11    0.28    0.40
  -1  -7 -12    7.62    0.31
  -1   7 -12    8.19    0.31
  -1   7 -12    8.38    0.59
  -1   7 -12    9.63    0.61
  -1   7 -12    9.18    0.72
  -1  -7 -12    8.92    0.62
  -1  -7 -12    7.95    0.36
  -1  -7 -12    8.89    0.60
  -1   7 -13    0.38    0.55
  -1   7 -13   -0.08    0.46
  -1  -7 -13    0.81    0.48
  -1   7 -13    0.05    0.17
  -1  -7 -13    0.15    0.18
  -1  -7 -13    0.10    0.46
  -1  -7 -13    0.13    0.23
  -1   7 -13    0.41    0.46
  -1  -7 -14   42.56    1.51
  -1  -7 -14   42.20    1.23
  -1   7 -14   45.42    1.63
  -1   7 -14   41.19    1.23
  -1   7 -14   41.97    1.51
   1   7  14   44.27    1.30
  -1   7 -14   40.72    1.52
  -1  -7 -14   41.09    1.54
  -1  -7 -14   39.72    1.25
  -1  -7 -15    2.86    0.58
  -1   7 -15    2.67    0.54
   1   7  15    3.31    0.36
  -1   7 -15    2.23    0.22
  -1  -7 -15    2.24    0.27
  -1  -7 -15    2.11    0.22
  -1   7 -16    5.67    0.63
  -1  -7 -16    6.47    0.29
  -1   7 -16    6.17    0.29
  -1  -7 -16    4.59    0.31
   1   7  16    5.30    0.41
  -1  -7 -16    6.46    0.65
  -1  -7 -17    0.35    0.21
  -1   7 -17    0.77    0.45
   1   7  17    0.34    0.34
  -1   7 -17    0.26    0.21
  -1   7 -17    0.31    0.50
  -1  -7 -17    0.72    0.50
  -1  -7 -17    0.31    0.45
   1   7  18    1.92    0.35
  -1   7 -18    1.92    0.23
  -1  -7 -18    1.70    0.22
   1   7  19    3.86    0.35
  -1  -7 -19    3.43    0.24
  -1   7 -19    3.52    0.24
  -1   7 -20    0.26    0.21
  -1  -7 -20    0.26    0.18
  -1   7 -20    0.22    0.19
   1   7  20    0.13    0.27
  -1  -7 -21    0.28    0.20
   1   7  21    0.49    0.24
  -1  -7 -21    0.52    0.16
  -1  -7 -21    0.36    0.17
  -1   7 -21    0.30    0.17
  -1   7 -21    0.49    0.17
  -1   7 -21    0.46    0.18
  -1   7 -22    4.86    0.17
  -1  -7 -22    4.50    0.17
  -1   7 -22    4.74    0.17
  -1  -7 -22    4.32    0.20
  -1  -7 -22    4.74    0.16
  -1  -7 -23    1.08    0.13
  -1  -7 -23   -0.01    0.03
  -1   7 -23    1.24    0.12
  -1   7 -23    1.53    0.18
  -1  -7 -23    0.01    0.03
  -1   7 -23    1.24    0.11
  -1   7 -24    0.80    0.14
   1   8 -25    0.10    0.11
   1   8 -24    0.23    0.16
   1   8 -23    2.02    0.22
   1  -8 -22   -0.04    0.04
   1   8 -22    7.20    0.27
  -1   8  22    5.91    0.24
   1  -8 -22    0.07    0.04
   1   8 -22    0.02    0.03
   1   8 -21    0.00    0.15
  -1   8  21    0.31    0.25
   1  -8 -21   -0.05    0.15
   1   8 -21    0.24    0.15
   1  -8 -21    0.12    0.15
   1   8 -21   -0.07    0.05
   1  -8 -21   -0.01    0.19
   1   8 -20    1.12    0.18
   1   8 -20    0.78    0.20
   1  -8 -20    1.06    0.21
   1  -8 -20    1.40    0.18
  -1   8  20    0.94    0.29
   1  -8 -20    1.04    0.17
   1   8 -20    1.24    0.18
   1  -8 -19    0.06    0.18
   1  -8 -19    0.12    0.17
   1   8 -19    0.02    0.18
  -1   8  19   -0.17    0.31
   1  -8 -19    0.14    0.21
   1   8 -19   -0.07    0.20
   1   8 -19    0.01    0.18
  -1   8  18    0.89    0.35
   1   8 -18    0.63    0.18
   1  -8 -18    0.63    0.18
  -1  -8  18    0.57    0.92
   1   8 -18    0.50    0.21
   1   8 -17    0.11    0.18
   1  -8 -17    0.28    0.18
  -1   8  17   -0.22    0.34
  -1  -8  16    3.46    0.96
   1  -8 -16    2.19    0.42
   1  -8 -16    2.27    0.20
   1   8 -16    2.38    0.47
  -1   8  16    2.32    0.37
   1   8 -16    2.35    0.20
   1  -8 -16    1.82    0.25
   1   8 -15   29.15    1.19
   1  -8 -15   28.69    0.96
   1  -8 -15   32.47    0.93
   1  -8 -15   30.80    1.22
  -1  -8  15   34.42    1.66
   1  -8 -15   30.65    1.13
   1  -8 -14    1.51    0.26
   1  -8 -14    1.80    0.39
  -1  -8  14    2.47    0.89
   1   8 -14    1.65    0.40
   1  -8 -14    1.45    0.45
   1   8 -14    2.01    0.44
   1  -8 -14    1.92    0.17
   1  -8 -13    8.62    0.59
  -1  -8  13    8.81    1.02
   1   8 -13    9.53    0.54
   1  -8 -13    8.77    0.38
   1  -8 -13   10.09    0.55
   1   8 -13    8.58    0.58
   1   8 -12   38.89    1.32
   1  -8 -12   36.99    1.15
   1  -8 -12   37.75    1.27
   1  -8 -12   38.56    1.33
   1   8 -12   39.23    1.28
  -1  -8  12   42.14    1.71
   1   8 -11    6.25    0.41
   1   8 -11    7.56    0.54
  -1  -8  11    6.09    0.89
   1  -8 -11    6.58    0.47
   1   8 -11    6.32    0.46
   1  -8 -11    5.70    0.32
   1  -8 -11    6.35    0.40
   1  -8 -10   53.61    1.71
   1   8 -10   54.02    1.66
   1   8 -10   55.62    1.76
   1  -8 -10   56.25    1.67
   1  -8 -10   52.93    1.58
   1   8 -10   52.66    1.69
  -1  -8  10   56.27    2.02
  -1  -8   9   64.56    2.27
   1  -8  -9   67.01    1.96
   1  -8  -9   63.89    1.90
   1   8  -9   63.04    1.98
   1   8  -9   69.06    2.06
   1   8  -9   64.64    1.96
   1  -8  -9   69.00    2.01
   1  -8  -8    0.97    0.21
   1  -8  -8    0.21    0.25
   1   8  -8    0.27    0.33
   1   8  -8    0.28    0.21
   1  -8  -8    0.19    0.19
  -1  -8   8   -0.14    0.65
   1   8  -8    0.46    0.23
   1  -8  -7   39.33    1.23
   1  -8  -7   40.14    1.20
  -1  -8   7   40.96    1.53
   1   8  -7   38.21    1.19
   1   8  -7   41.06    1.30
   1   8  -6   93.64    2.62
  -1  -8   6   92.16    2.81
   1  -8  -6   87.40    2.53
   1   8  -6   85.59    2.53
  -1  -8   5  214.01    5.93
   1   8  -5  220.21    5.77
  -1  -8   4   89.01    2.73
   1   8  -4   86.34    2.55
  -1  -8   3  274.09    8.07
   1   8  -3  281.27    7.93
   1   8  -2  141.67    4.04
  -1  -8   2  139.48    4.17
   1  -8  -2  141.03    4.16
   1   8  -1  175.89    5.11
  -1  -8   1  183.62    5.24
   1  -8  -1  183.57    5.23
   1  -8   0    8.39    0.63
  -1  -8   0    6.80    0.57
  -1   8   0    7.90    0.54
  -1   8  -1   43.26    1.44
  -1  -8  -1   42.29    1.43
   1  -8   1   42.23    1.47
   1  -8   2  557.15   16.42
  -1   8  -2  596.74   16.42
  -1   8  -3   48.80    1.59
   1  -8   3   45.51    1.65
   1  -8   4  897.80   25.24
  -1  -8  -4  877.69   25.01
  -1  -8  -5   54.83    1.57
   1  -8   5   51.51    1.86
  -1  -8  -5   52.91    1.59
  -1   8  -5   54.97    1.77
  -1   8  -5   52.13    1.57
  -1  -8  -6  361.23   10.27
  -1   8  -6  362.80   10.26
  -1   8  -6  352.36   10.25
   1  -8   6  367.54   10.49
  -1   8  -6  377.66   10.42
  -1  -8  -6  365.20   10.26
  -1  -8  -7   12.73    0.54
  -1   8  -7   11.60    0.69
  -1   8  -7   12.89    0.52
  -1  -8  -7   12.95    0.52
  -1  -8  -7   13.70    0.45
   1  -8   7   12.27    0.90
  -1   8  -7   13.26    0.52
  -1   8  -8    1.84    0.29
   1  -8   8    2.20    0.71
  -1  -8  -8    1.98    0.29
  -1   8  -8    1.91    0.27
  -1   8  -8    1.88    0.50
  -1  -8  -8    1.32    0.31
  -1  -8  -8    1.69    0.21
  -1  -8  -9  104.28    3.07
  -1  -8  -9   99.69    3.08
  -1   8  -9  103.72    3.07
  -1  -8  -9  104.07    2.96
  -1   8  -9  101.52    3.07
  -1   8  -9  106.49    3.21
  -1  -8 -10    0.37    0.23
  -1   8 -10    0.29    0.33
  -1   8 -10    0.92    0.49
  -1  -8 -10    0.28    0.36
  -1  -8 -10    0.17    0.34
  -1   8 -10    0.49    0.34
  -1  -8 -11   19.66    0.67
  -1  -8 -11   20.83    0.86
  -1  -8 -11   20.06    0.82
  -1   8 -11   20.90    0.83
  -1   8 -11   19.95    0.83
  -1   8 -11   22.33    0.99
  -1  -8 -12   54.42    1.82
  -1  -8 -12   54.85    1.79
  -1   8 -12   54.75    1.81
  -1  -8 -12   54.60    1.62
  -1   8 -12   56.18    1.92
  -1   8 -12   55.21    1.79
  -1  -8 -13   10.36    0.37
  -1  -8 -13   10.39    0.67
  -1   8 -13   11.37    0.66
  -1  -8 -13   10.20    0.43
  -1   8 -13   11.94    0.77
  -1  -8 -14  174.58    5.13
  -1  -8 -14  180.31    5.10
  -1   8 -14  177.32    5.35
  -1  -8 -14  174.86    5.36
   1   8  14  189.75    5.16
  -1  -8 -15   -0.18    0.18
  -1   8 -15    0.52    0.45
  -1   8 -15    0.02    0.18
  -1  -8 -15    0.30    0.40
  -1  -8 -15    0.13    0.26
   1   8  15   -0.13    0.36
  -1   8 -16    2.00    0.21
   1   8  16    2.10    0.39
  -1  -8 -16    1.94    0.20
   1   8  17    2.20    0.38
  -1  -8 -17    2.58    0.21
  -1   8 -17    2.65    0.21
   1   8  18    4.74    0.38
  -1  -8 -18    4.64    0.25
  -1   8 -18    4.89    0.25
  -1   8 -19    2.92    0.22
  -1  -8 -19    2.73    0.20
   1   8  19    2.71    0.33
  -1   8 -19    3.18    0.21
  -1   8 -20    2.63    0.17
  -1  -8 -20    1.80    0.20
  -1   8 -20    2.28    0.17
  -1  -8 -20    2.24    0.17
   1   8  20    2.03    0.28
  -1  -8 -20    2.28    0.16
  -1  -8 -21    0.06    0.04
  -1   8 -21    0.10    0.14
  -1   8 -21    0.04    0.03
  -1  -8 -21    0.01    0.03
   1   8  22    2.00    0.20
  -1   8 -22    2.76    0.22
  -1   8 -23   -0.02    0.16
   1   9 -24    0.40    0.15
   1   9 -23    0.22    0.18
   1   9 -22    0.28    0.21
  -1   9  22    0.16    0.20
   1   9 -21    0.36    0.23
  -1   9  21    0.30    0.25
  -1   9  20   -0.11    0.29
   1   9 -20   -0.06    0.25
  -1   9  19    0.09    0.32
   1  -9 -18   -0.05    0.16
  -1   9  18    0.05    0.35
  -1  -9  17    2.00    0.95
  -1   9  17    1.44    0.38
  -1  -9  16   10.43    1.15
   1  -9 -16    9.00    0.42
  -1   9  16   11.10    0.51
   1  -9 -15    0.37    0.26
  -1  -9  15    1.90    0.98
   1  -9 -14    1.04    0.26
  -1  -9  14    0.61    0.85
  -1  -9  13    0.90    0.84
   1  -9 -13    0.56    0.26
  -1  -9  12    0.60    0.83
   1  -9 -12    0.79    0.27
  -1  -9  11  147.28    4.35
   1  -9 -11  133.75    3.87
   1   9 -10    7.14    0.49
  -1  -9  10    7.23    0.93
   1  -9 -10    6.83    0.35
   1   9  -9   91.19    2.76
  -1  -9   9   92.10    3.02
   1  -9  -9   91.19    2.63
   1  -9  -8   34.41    1.06
  -1  -9   8   38.22    1.48
   1   9  -8   36.17    1.18
  -1  -9   7   68.63    2.31
   1   9  -7   66.98    2.06
   1  -9  -7   68.31    1.97
   1   9  -6  142.23    4.16
   1  -9  -6  144.27    4.09
  -1  -9   6  142.19    4.36
  -1  -9   5    6.60    0.70
   1   9  -5    6.71    0.35
  -1  -9   4    9.97    0.76
   1   9  -4   10.57    0.42
  -1  -9   3    6.62    0.65
  -1  -9   2   12.71    0.76
   1  -9  -2   12.26    0.72
  -1  -9   1    3.03    0.54
  -1   9   1    2.07    0.45
   1  -9  -1    2.62    0.55
  -1  -9   0  327.18    9.38
  -1   9   0  330.83    9.37
   1  -9   0  321.59    9.39
  -1   9  -1    0.31    0.47
   1   9   1    0.97    0.29
   1  -9   1    0.79    0.57
  -1  -9  -1    0.40    0.47
  -1   9  -2   40.50    1.38
   1  -9   2   38.08    1.44
  -1   9  -3   91.89    2.75
   1  -9   3   86.78    2.82
  -1   9  -4  211.96    5.98
   1  -9   4  195.30    6.04
  -1   9  -5  208.74    5.99
   1  -9   5  199.59    6.07
  -1  -9  -6   88.25    2.52
  -1   9  -6   88.72    2.71
   1  -9   6   81.22    2.81
   1  -9   7    8.80    0.81
  -1  -9  -7    7.93    0.35
  -1   9  -7    8.90    0.59
  -1   9  -8   66.33    2.13
   1  -9   8   68.54    2.32
  -1  -9  -8   65.49    1.92
   1  -9   9    1.74    0.79
  -1  -9  -9    1.26    0.25
  -1   9  -9    1.95    0.49
   1   9   9    1.00    0.29
  -1  -9 -10   56.34    1.69
   1  -9  10   59.39    2.18
  -1   9 -10   59.94    1.94
  -1   9 -11   11.28    0.71
  -1  -9 -11   10.41    0.46
  -1   9 -12    0.27    0.50
  -1  -9 -12    0.08    0.28
  -1  -9 -13    3.30    0.31
  -1  -9 -14    2.09    0.31
   1   9  14    1.45    0.36
   1   9  15    6.06    0.45
  -1  -9 -15    4.87    0.34
   1   9  16    5.27    0.42
  -1  -9 -16    4.07    0.32
  -1  -9 -17    0.61    0.23
   1   9  17    0.61    0.36
  -1  -9 -17    0.92    0.16
  -1  -9 -18    0.50    0.15
   1   9  18    0.41    0.34
   1   9  19    0.74    0.30
   1   9  20    0.96    0.27
  -1   9 -20    1.06    0.23
  -1   9 -21    0.81    0.20
   1   9  21    0.87    0.22
   1   9  22    1.59    0.18
  -1   9 -22    1.96    0.19
  -1   9 -23    1.26    0.13
   1  10 -23    0.11    0.15
  -1  10  22   -0.03    0.18
   1  10 -22    0.04    0.18
   1  10 -21    4.04    0.27
  -1  10  21    4.50    0.29
   1  10 -20    4.83    0.30
  -1  10  20    5.40    0.35
   1  10 -19    0.47    0.25
  -1  10  19    0.41    0.32
  -1  10  18    0.69    0.35
   1  10 -18    0.87    0.27
   1  10 -17    0.56    0.27
   1 -10 -17    0.36    0.23
  -1  10  17    0.41    0.35
   1 -10 -16    6.82    0.37
  -1 -10  16    6.92    1.05
  -1  10  16    7.63    0.47
   1  10 -16    8.18    0.39
   1 -10 -15    5.70    0.37
  -1 -10  15    7.05    1.06
   1  10 -15    7.03    0.35
  -1 -10  14   28.65    1.51
   1 -10 -14   25.51    0.84
   1 -10 -13   23.69    0.80
  -1 -10  13   24.72    1.39
  -1 -10  12    8.13    0.97
   1 -10 -12    7.33    0.40
   1  10 -12    7.55    0.35
   1 -10 -11    9.30    0.44
  -1 -10  11   10.22    1.02
   1  10 -11   10.08    0.38
   1 -10 -10   28.35    0.90
   1  10 -10   27.57    0.86
   1  10  -9    1.14    0.20
  -1 -10   9    1.20    0.77
   1 -10  -9    1.09    0.27
   1  10  -8   15.14    0.50
   1 -10  -8   15.18    0.54
  -1 -10   8   15.31    1.02
   1 -10  -7    0.54    0.23
  -1 -10   7   -0.24    0.69
   1 -10  -6   99.74    2.88
  -1 -10   6  101.57    3.18
  -1 -10   5  105.31    3.30
  -1 -10   4    3.91    0.63
   1 -10  -4    4.17    0.27
  -1 -10   3   24.17    1.14
   1 -10  -3   28.78    0.87
  -1  10   2  624.91   19.14
  -1 -10   2  644.20   19.21
  -1 -10   1   11.38    0.69
  -1  10   1    9.40    0.59
   1 -10  -1    9.77    0.70
  -1 -10   0   21.83    0.93
  -1  10   0   19.59    0.85
   1 -10   0   21.34    0.95
   1 -10   1  127.22    3.91
  -1  10  -1  128.37    3.84
  -1 -10  -1  129.22    3.69
  -1 -10  -1  134.00    3.89
  -1  10  -2  128.92    3.85
   1 -10   2  133.88    3.95
  -1 -10  -2  129.81    3.71
  -1 -10  -3  350.72   10.04
  -1  10  -3  372.98   10.19
   1 -10   3  355.01   10.27
   1 -10   4    2.21    0.63
  -1 -10  -4    2.62    0.24
  -1  10  -4    1.80    0.40
   1 -10   5   -0.08    0.64
  -1  10  -5    0.20    0.38
  -1  10  -6   32.34    1.16
   1 -10   6   32.47    1.40
  -1  10  -7   37.71    1.33
   1 -10   7   38.47    1.57
   1  10   7   38.48    1.17
  -1 -10  -7   37.71    1.16
   1  10   8    7.64    0.40
  -1  10  -8    7.85    0.30
  -1 -10  -8    6.70    0.37
   1 -10   8    7.42    0.89
  -1  10  -8    7.04    0.55
  -1  10  -9    4.42    0.48
   1 -10   9    4.11    0.88
  -1 -10  -9    4.23    0.32
   1  10   9    3.89    0.35
  -1  10  -9    3.92    0.24
   1 -10  10   71.92    2.58
  -1 -10 -10   72.39    2.10
  -1  10 -10   69.31    2.29
  -1  10 -11    0.29    0.42
  -1 -10 -11    0.03    0.28
   1 -10  11    0.06    0.85
  -1 -10 -12    8.02    0.43
   1 -10  12    9.13    1.07
  -1 -10 -13    6.96    0.39
   1  10  14    1.16    0.39
  -1 -10 -14    0.75    0.31
  -1 -10 -15   20.76    0.76
   1  10  15   26.24    0.82
   1  10  16   22.11    0.76
  -1 -10 -16   18.75    0.68
   1  10  17    5.08    0.41
  -1 -10 -17    3.91    0.29
  -1  10 -17    4.75    0.31
  -1  10 -18   -0.32    0.24
   1  10  18   -0.16    0.32
   1  10  19   -0.16    0.30
  -1  10 -19    0.09    0.22
  -1  10 -20    0.96    0.20
   1  10  20    1.66    0.26
  -1  10 -21    0.96    0.18
   1  10  21    0.71    0.21
  -1  10 -22    0.20    0.14
  -1  10 -22    0.20    0.16
   1  10  22    0.30    0.14
  -1  10 -23    0.26    0.12
   1  11 -23    0.60    0.14
   1  11 -23    0.51    0.11
   1  11 -22    1.02    0.18
   1  11 -22    0.48    0.16
  -1  11  22    0.97    0.17
   1  11 -21    0.62    0.20
  -1  11  21    0.10    0.22
   1  11 -21    0.51    0.19
  -1  11  20    0.88    0.27
   1  11 -20    0.67    0.22
   1  11 -19    8.02    0.36
  -1  11  19    7.94    0.43
  -1  11  18   -0.17    0.34
   1  11 -18    0.24    0.25
   1 -11 -17    0.11    0.23
  -1  11  17    0.33    0.37
   1  11 -17    0.09    0.26
   1  11 -16   23.77    0.74
  -1  11  16   24.01    0.82
   1  11 -15    2.33    0.29
   1 -11 -15    2.19    0.31
  -1 -11  15    2.19    0.93
   1 -11 -14   22.90    0.81
  -1 -11  14   25.16    1.40
   1  11 -14   25.02    0.78
   1  11 -13   15.55    0.55
  -1 -11  13   15.45    1.20
   1 -11 -13   15.84    0.60
   1  11 -12    4.82    0.29
  -1 -11  12    5.22    0.93
   1 -11 -12    4.44    0.36
  -1 -11  11   -0.70    0.84
   1  11 -11    0.01    0.22
   1 -11 -11   -0.25    0.30
   1 -11 -10    2.13    0.31
  -1 -11  10    2.63    0.82
   1  11 -10    2.67    0.24
   1 -11  -9   53.85    1.57
   1  11  -9   50.99    1.53
   1  11  -8   76.49    2.21
  -1 -11   8   77.91    2.64
   1 -11  -8   76.75    2.24
  -1 -11   7    1.77    0.73
   1  11  -7    1.37    0.20
   1 -11  -7    1.33    0.29
   1  11  -6   53.29    1.55
   1  11  -6   53.23    1.55
  -1 -11   6   50.92    1.92
  -1 -11   5   71.40    2.07
  -1 -11   5   69.27    2.39
   1  11  -5   72.11    2.06
   1  11  -4  154.32    4.31
  -1 -11   4  151.12    4.60
   1 -11  -4  148.87    4.33
  -1 -11   4  150.89    4.32
   1 -11  -3   59.02    1.69
  -1 -11   3   56.30    1.68
  -1 -11   3   54.37    1.96
  -1 -11   2    0.17    0.21
  -1 -11   2    0.39    0.56
   1 -11  -2    0.61    0.23
   1 -11  -1   25.42    1.09
  -1 -11   1   23.67    1.09
  -1 -11   1   24.44    0.80
   1 -11  -1   27.28    0.81
  -1 -11   0   32.32    1.24
   1 -11   0   33.80    1.26
   1 -11   0   32.46    0.98
  -1 -11   0   30.79    0.97
  -1 -11  -1   44.19    1.27
   1 -11   1   41.67    1.55
   1 -11   1   41.03    1.27
  -1 -11  -2    3.78    0.27
   1 -11   2    3.88    0.66
   1 -11   2    3.46    0.26
   1 -11   3    9.53    0.79
  -1 -11  -3    9.81    0.40
   1 -11   3    9.59    0.38
  -1 -11  -4   16.12    0.55
   1 -11   4   13.86    0.94
  -1  11  -4   15.78    0.50
   1 -11   4   14.67    0.52
   1 -11   5   82.33    2.90
  -1  11  -5   89.82    2.56
   1 -11   5   88.74    2.57
   1  11   5   90.95    2.59
  -1 -11  -5   89.76    2.59
   1  11   6    4.60    0.32
   1 -11   6    5.05    0.80
   1 -11   6    4.33    0.26
  -1  11  -7   64.50    1.89
   1  11   7   66.15    1.94
   1 -11   7   64.22    2.31
  -1 -11  -7   67.19    1.93
  -1 -11  -8    8.47    0.40
  -1  11  -8    7.00    0.31
   1  11   8    7.79    0.41
   1 -11   8    6.58    0.87
  -1  11  -9   13.51    0.46
   1 -11   9   14.85    1.06
  -1 -11  -9   13.80    0.54
  -1 -11 -10   36.50    1.17
  -1  11 -10   37.45    1.11
   1 -11  10   38.13    1.67
  -1 -11 -11    9.73    0.47
  -1  11 -11    9.43    0.38
   1 -11  11   10.77    1.01
  -1 -11 -12   23.22    0.79
   1 -11  12   21.59    1.35
  -1  11 -12   23.61    0.74
  -1 -11 -13    0.51    0.31
  -1  11 -13    0.95    0.25
  -1  11 -14    2.95    0.27
  -1 -11 -14    2.99    0.34
   1  11  14    3.22    0.43
   1  11  15   -0.17    0.40
  -1  11 -15    0.18    0.24
  -1 -11 -15    0.19    0.29
  -1  11 -16    6.85    0.34
  -1 -11 -16    5.93    0.36
   1  11  16    6.98    0.45
   1  11  17    1.92    0.36
  -1  11 -17    1.91    0.25
  -1 -11 -17    1.46    0.25
  -1  11 -18    1.33    0.23
   1  11  18    1.01    0.33
   1  11  19    0.13    0.28
  -1  11 -19    0.15    0.20
  -1  11 -20    0.18    0.18
   1  11  20   -0.18    0.23
  -1  11 -21    0.22    0.14
  -1  11 -21    0.50    0.17
   1  11  21    0.37    0.19
  -1  11 -22    0.05    0.13
   1  12 -22    0.18    0.13
   1  12 -22    0.01    0.14
   1  12 -21    0.14    0.18
  -1  12  21    0.19    0.20
   1  12 -21    0.09    0.16
  -1  12  20    3.12    0.28
   1  12 -20    3.55    0.25
  -1  12  19   10.62    0.47
   1  12 -19   10.58    0.42
   1  12 -19   10.02    0.40
   1  12 -18    1.04    0.24
  -1  12  18    0.88    0.35
  -1  12  17    5.35    0.41
   1  12 -17    5.16    0.31
   1  12 -16   -0.01    0.25
  -1  12  16    0.42    0.38
   1 -12 -16    0.22    0.26
   1 -12 -15    3.14    0.32
   1  12 -15    3.17    0.29
  -1 -12  14    7.59    1.00
   1  12 -14    8.13    0.38
   1 -12 -14    7.33    0.42
  -1 -12  13    1.95    0.87
   1  12 -13    1.43    0.26
   1 -12 -13    0.93    0.34
  -1 -12  12    1.21    0.84
   1 -12 -12    1.00    0.33
   1  12 -12    1.21    0.26
   1 -12 -11   17.29    0.64
   1  12 -11   16.77    0.58
  -1 -12  11   15.41    1.18
   1  12 -10    6.82    0.34
  -1 -12  10    7.05    0.92
   1 -12 -10    6.88    0.42
  -1 -12   9  230.69    6.87
   1  12  -9  225.14    6.44
   1 -12  -9  230.21    6.47
   1  12  -8   18.17    0.59
   1  12  -8   17.87    0.59
  -1 -12   8   17.50    1.12
   1 -12  -8   17.06    0.66
   1  12  -7    9.92    0.40
   1  12  -7   10.46    0.40
   1  12  -6   19.58    0.65
  -1 -12   6   19.19    1.10
   1  12  -6   20.75    0.65
   1  12  -5   48.33    1.41
   1 -12  -5   48.57    1.44
  -1 -12   5   46.03    1.42
   1  12  -5   48.34    1.41
  -1 -12   5   48.53    1.79
   1  12  -4    0.40    0.19
   1 -12  -4    0.35    0.27
  -1 -12   4    0.52    0.63
   1  12  -4    0.29    0.20
  -1 -12   4    0.38    0.23
  -1 -12   3   24.74    1.14
  -1 -12   3   24.89    0.79
   1 -12  -3   25.01    0.81
   1  12  -3   24.45    0.77
   1  12  -2   43.84    1.27
   1 -12  -2   41.61    1.30
  -1 -12   2   43.38    1.29
  -1 -12   2   41.15    1.59
  -1 -12   1   34.51    1.08
   1 -12  -1   34.91    1.09
  -1 -12   1   35.96    1.39
   1  12  -1   35.88    1.06
   1 -12   0    4.21    0.31
   1  12   0    3.78    0.25
   1 -12   0    3.81    0.66
  -1 -12   0    3.38    0.29
  -1  12  -1    5.38    0.26
   1 -12   1    5.59    0.70
  -1 -12  -1    4.56    0.32
   1 -12   1    5.20    0.31
   1  12   1    4.75    0.28
   1  12   2    2.42    0.24
  -1  12  -2    2.72    0.21
   1 -12   2    2.53    0.64
  -1 -12  -2    2.36    0.29
   1 -12   2    2.35    0.26
   1 -12   3   37.54    1.51
   1 -12   3   38.02    1.17
  -1  12  -3   40.49    1.14
  -1 -12  -3   37.56    1.18
   1  12   3   37.52    1.17
   1 -12   4   28.91    1.32
   1  12   4   30.27    0.96
  -1  12  -4   30.55    0.93
   1 -12   4   31.77    0.95
  -1 -12  -4   30.30    0.97
   1 -12   5   10.22    0.88
  -1 -12  -5   10.75    0.47
  -1  12  -5   10.77    0.39
   1  12   5   11.61    0.45
   1 -12   5   10.05    0.42
   1 -12   6    1.43    0.23
  -1  12  -6    1.81    0.23
   1  12   6    1.95    0.30
   1 -12   6    1.11    0.74
   1 -12   7    8.49    0.89
   1  12   7    9.28    0.45
  -1  12  -7    9.13    0.37
  -1  12  -8    6.82    0.30
   1  12   8    6.01    0.40
  -1 -12  -8    6.08    0.42
   1  12   9    0.71    0.33
  -1  12  -9    0.70    0.21
  -1 -12  -9    0.97    0.33
   1 -12   9    0.67    0.81
  -1 -12 -10    0.14    0.33
  -1  12 -10    0.09    0.22
   1 -12  11   10.28    1.01
  -1 -12 -11    9.81    0.48
  -1  12 -11    9.40    0.39
  -1  12 -12    2.10    0.25
  -1 -12 -12    2.05    0.36
   1 -12  12    1.56    0.84
   1 -12  13   31.01    1.58
  -1 -12 -13   30.96    1.02
  -1  12 -13   32.01    0.97
  -1 -12 -14    0.64    0.32
   1  12  14    0.94    0.41
  -1  12 -14    1.00    0.24
  -1  12 -15   51.20    1.55
  -1 -12 -15   50.59    1.57
   1  12  16    0.12    0.39
  -1 -12 -16   -0.34    0.27
  -1  12 -16   -0.20    0.24
  -1  12 -17    9.25    0.34
   1  12  17    9.47    0.46
  -1  12 -18    3.78    0.25
   1  12  18    3.90    0.35
  -1  12 -19    0.14    0.18
   1  12  19   -0.11    0.26
  -1  12 -19    0.14    0.21
  -1  12 -20    0.35    0.18
  -1  12 -20    0.39    0.15
   1  12  20    0.27    0.22
  -1  12 -21    0.36    0.15
   1  12  21    0.44    0.16
   1  13 -21    2.46    0.17
  -1  13  21    2.42    0.18
   1  13 -20    3.86    0.21
  -1  13  20    4.03    0.27
   1  13 -20    4.38    0.24
   1  13 -19    4.69    0.27
   1  13 -19    3.85    0.25
  -1  13  19    4.71    0.33
   1  13 -18    0.55    0.22
  -1  13  18    0.62    0.32
   1  13 -18    0.60    0.24
   1  13 -17    1.30    0.24
   1  13 -17    1.30    0.27
  -1  13  17    1.54    0.37
   1  13 -16    0.93    0.25
   1  13 -16    0.83    0.28
   1 -13 -16    0.95    0.26
  -1  13  16    0.58    0.36
   1  13 -15    8.92    0.40
   1  13 -15    8.42    0.38
   1 -13 -15    7.75    0.41
   1 -13 -14    0.91    0.32
   1  13 -14    0.94    0.25
   1  13 -14    1.30    0.29
  -1 -13  13    0.42    0.77
   1  13 -13    0.36    0.26
   1  13 -13    0.38    0.29
   1 -13 -13   -0.03    0.34
  -1 -13  12   28.49    1.45
   1 -13 -12   28.93    0.98
   1  13 -12   30.90    0.94
   1  13 -12   28.77    0.92
   1  13 -11   66.02    1.92
   1 -13 -11   65.99    1.95
   1  13 -11   64.51    1.91
  -1 -13  11   62.87    2.44
   1  13 -10  191.56    5.53
   1 -13 -10  193.82    5.57
  -1 -13  10  191.10    5.99
   1  13 -10  198.87    5.53
   1 -13  -9   65.09    1.91
   1  13  -9   61.80    1.86
  -1 -13   9   64.25    2.35
   1  13  -9   64.80    1.87
   1  13  -8    0.46    0.24
  -1 -13   8    0.30    0.76
   1  13  -8    0.86    0.24
   1 -13  -8    0.76    0.35
  -1 -13   7   18.84    1.14
   1  13  -7   19.23    0.65
   1  13  -7   20.31    0.65
   1  13  -6    8.80    0.38
   1  13  -6    9.03    0.38
  -1 -13   6    9.08    0.88
  -1 -13   5    5.76    0.33
   1  13  -5    6.28    0.31
   1 -13  -5    5.80    0.40
   1  13  -5    6.38    0.32
  -1 -13   5    5.52    0.79
  -1 -13   4    1.08    0.69
  -1 -13   4    0.83    0.25
   1 -13  -4    0.88    0.32
   1  13  -4    0.80    0.24
   1 -13  -3   21.41    0.73
   1  13  -3   20.19    0.67
  -1 -13   3   21.27    0.70
  -1 -13   3   20.77    1.07
   1  13  -2   29.14    0.93
  -1 -13   2   30.07    0.95
   1 -13  -2   32.14    0.97
  -1 -13   2   29.04    1.28
  -1 -13   1    0.39    0.26
   1 -13  -1   -0.16    0.29
   1  13  -1    0.40    0.23
  -1  13   1    0.35    0.22
   1 -13   0    2.96    0.30
  -1 -13   0    3.45    0.30
   1  13   0    3.40    0.28
   1 -13   0    3.26    0.65
  -1  13   0    2.86    0.24
  -1 -13  -1   17.46    0.59
   1 -13   1   15.24    0.93
   1  13   1   16.29    0.56
   1 -13   1   15.42    0.58
  -1  13  -1   15.17    0.53
   1 -13   2    1.79    0.66
   1 -13   2    2.29    0.29
  -1  13  -2    2.34    0.23
  -1 -13  -2    2.12    0.32
   1  13   2    2.87    0.28
   1 -13   3    2.67    0.28
  -1  13  -3    3.17    0.24
   1 -13   3    3.05    0.70
  -1 -13  -3    3.67    0.32
   1  13   3    2.54    0.30
   1 -13   4   18.68    1.08
  -1 -13  -4   19.74    0.71
   1  13   4   19.67    0.69
   1 -13   4   21.67    0.68
  -1  13  -4   20.47    0.66
   1 -13   5   28.03    0.87
   1  13   5   26.23    0.89
  -1 -13  -5   28.55    0.91
   1 -13   5   26.92    1.30
  -1  13  -5   28.02    0.86
  -1  13  -6  110.55    3.07
   1 -13   6  106.50    3.08
   1  13   6  103.93    3.10
   1 -13   6  103.71    3.48
   1  13   7    0.27    0.33
  -1  13  -7    0.16    0.23
   1 -13   7   -0.35    0.79
   1  13   8  100.01    3.12
  -1 -13  -8  108.96    3.13
   1 -13   8  106.02    3.52
  -1  13  -8  111.86    3.09
   1 -13   9   13.47    1.06
  -1 -13  -9   14.71    0.59
  -1  13  -9   12.90    0.48
  -1  13  -9   13.48    0.50
   1 -13  10   21.04    1.24
  -1 -13 -10   22.69    0.79
  -1  13 -10   21.78    0.70
  -1  13 -10   21.58    0.72
   1 -13  11   15.15    1.13
  -1  13 -11   14.79    0.53
  -1  13 -11   15.77    0.55
  -1 -13 -11   15.05    0.62
  -1 -13 -12   10.28    0.49
  -1  13 -12   10.28    0.41
  -1 -13 -13    0.35    0.31
  -1  13 -13    0.28    0.23
   1  13  14    0.76    0.39
  -1  13 -14    0.56    0.23
  -1 -13 -14    0.57    0.31
  -1 -13 -15    0.11    0.28
  -1  13 -15    0.09    0.26
  -1  13 -15    0.34    0.22
   1  13  15   -0.07    0.37
  -1  13 -16    2.66    0.24
  -1 -13 -16    3.16    0.28
  -1  13 -16    2.71    0.28
   1  13  16    3.63    0.39
  -1  13 -17   12.60    0.30
   1  13  17   12.32    0.40
   1  13  18    3.97    0.32
  -1  13 -18    3.52    0.25
  -1  13 -18    3.39    0.21
  -1  13 -19   -0.15    0.14
  -1  13 -19    0.23    0.18
   1  13  19    0.15    0.23
   1  13  20    0.37    0.18
  -1  13 -20    0.56    0.16
   1  14 -21    7.76    0.27
  -1  14  20   14.01    0.49
   1  14 -20   15.43    0.47
  -1  14  19    1.04    0.25
   1  14 -19    0.55    0.19
   1  14 -19    0.51    0.16
   1  14 -18    2.72    0.21
   1  14 -18    3.01    0.24
   1  14 -17    2.43    0.25
   1  14 -17    2.25    0.22
  -1  14  16    3.26    0.38
   1  14 -16    2.65    0.28
   1 -14 -16    2.94    0.27
   1  14 -16    2.41    0.24
  -1  14  15    0.97    0.38
   1  14 -15    1.13    0.26
   1  14 -15    0.86    0.24
   1 -14 -15    0.29    0.28
   1  14 -14   11.20    0.45
   1  14 -14   12.16    0.47
   1 -14 -14   11.52    0.50
   1 -14 -13   49.72    1.58
   1  14 -13   50.72    1.54
   1  14 -12   21.41    0.70
   1 -14 -12   20.88    0.75
   1  14 -12   20.12    0.69
  -1 -14  12   22.10    1.24
   1  14 -11   41.09    1.22
   1 -14 -11   39.41    1.26
  -1 -14  11   38.95    1.73
   1  14 -11   39.50    1.21
   1  14 -10    0.08    0.25
  -1 -14  10    0.24    0.78
   1  14 -10    0.14    0.28
   1 -14 -10    0.07    0.37
   1  14  -9    0.51    0.26
  -1 -14   9    0.75    0.76
   1  14  -9    0.42    0.25
   1 -14  -9    0.31    0.37
   1  14  -8    6.59    0.34
   1  14  -8    6.15    0.34
  -1 -14   8    6.43    0.86
   1  14  -7    0.10    0.25
  -1 -14   7   -0.30    0.72
   1  14  -7    0.26    0.24
   1 -14  -6    6.02    0.44
   1  14  -6    6.24    0.33
   1  14  -6    6.87    0.33
  -1 -14   6    7.25    0.80
  -1 -14   5    5.53    0.78
   1  14  -5    5.54    0.32
  -1 -14   5    5.27    0.33
   1 -14  -5    5.54    0.42
   1 -14  -4   10.75    0.49
   1  14  -4   10.65    0.43
  -1 -14   4    9.80    0.87
  -1 -14   4    9.70    0.44
  -1 -14   3   31.68    1.00
   1 -14  -3   32.36    1.03
   1  14  -3   30.91    0.97
  -1 -14   3   32.25    1.39
   1 -14  -2   78.54    2.20
   1  14  -2   71.71    2.16
  -1 -14   2   78.16    2.53
  -1 -14   2   73.44    2.18
   1 -14  -1    1.15    0.34
   1  14  -1    0.40    0.25
  -1 -14   1    0.62    0.32
   1  14   0   77.13    2.25
  -1 -14   0   74.59    2.26
  -1  14   0   77.88    2.23
   1 -14   0   78.87    2.27
  -1 -14  -1   78.63    2.30
   1 -14   1   77.79    2.62
  -1  14  -1   77.52    2.26
   1 -14   1   76.35    2.29
   1  14   1   80.15    2.28
  -1 -14  -2    0.76    0.32
   1 -14   2    0.73    0.30
  -1  14  -2    0.34    0.23
   1 -14   2    0.11    0.68
   1  14   2    0.77    0.28
  -1  14  -3   10.96    0.43
   1 -14   3   10.92    0.91
   1  14   3   11.85    0.47
   1 -14   3   12.63    0.48
  -1 -14  -3   11.48    0.54
  -1 -14  -4    7.38    0.44
  -1  14  -4    7.67    0.35
   1 -14   4    7.53    0.84
   1 -14   4    7.56    0.39
   1  14   4    7.31    0.39
  -1 -14  -5   11.27    0.54
  -1  14  -5   12.59    0.45
   1  14   5   11.10    0.50
   1 -14   5   10.78    0.46
   1 -14   5   11.23    0.94
  -1 -14  -6    4.39    0.40
   1 -14   6    4.24    0.77
   1 -14   6    4.39    0.30
   1  14   6    4.03    0.36
  -1  14  -6    3.86    0.29
  -1  14  -7   19.54    0.62
   1 -14   7   18.41    1.14
   1 -14   8   14.50    1.07
   1  14   8   14.53    0.61
  -1  14  -8   16.11    0.55
   1 -14   9  115.32    3.87
  -1  14  -9  118.67    3.41
  -1 -14  -9  120.19    3.46
   1 -14  10   43.56    1.78
  -1  14 -10   41.78    1.23
  -1 -14 -11   39.20    1.30
  -1  14 -11   43.22    1.25
   1 -14  11   44.56    1.78
  -1  14 -11   40.78    1.24
  -1  14 -12    3.28    0.29
  -1  14 -12    2.80    0.25
  -1 -14 -12    2.33    0.38
  -1  14 -13   -0.11    0.25
  -1  14 -13   -0.13    0.21
  -1 -14 -13    0.25    0.32
  -1  14 -14    1.46    0.22
  -1  14 -14    1.54    0.26
  -1 -14 -14    1.40    0.30
   1  14  14    1.34    0.37
  -1  14 -15   13.86    0.51
   1  14  15   17.61    0.61
  -1 -14 -15   14.67    0.56
  -1  14 -15   16.44    0.54
  -1 -14 -16    0.59    0.23
  -1  14 -16    0.18    0.18
  -1  14 -16    0.17    0.22
   1  14  16    0.08    0.32
   1  14  17    6.81    0.32
  -1  14 -17    5.99    0.24
  -1  14 -18    1.91    0.20
   1  14  18    2.71    0.26
   1  14  19   -0.17    0.20
  -1  14 -19   -0.05    0.15
  -1  15  19   21.04    0.63
   1  15 -19   18.98    0.61
  -1  15  18    5.91    0.32
   1  15 -18    5.57    0.26
  -1  15  17    0.04    0.28
   1 -15 -17    0.02    0.05
   1  15 -17    0.09    0.20
   1  15 -17    0.00    0.16
   1  15 -16    0.16    0.22
   1 -15 -16    0.21    0.22
  -1  15  16    0.04    0.32
   1  15 -16    0.15    0.19
   1  15 -15    0.49    0.24
   1  15 -15    0.46    0.20
  -1  15  15    0.81    0.34
   1 -15 -15    0.63    0.25
   1  15 -14    1.52    0.25
   1  15 -14    1.25    0.23
   1 -15 -14    1.63    0.29
   1 -15 -13    0.47    0.30
   1  15 -13    0.02    0.23
   1  15 -13    0.28    0.25
   1  15 -12    0.26    0.23
   1  15 -12    0.24    0.27
   1 -15 -12   -0.24    0.33
   1  15 -11    1.39    0.28
   1  15 -11    1.07    0.25
   1 -15 -11    1.40    0.37
   1  15 -10   11.85    0.46
   1 -15 -10   12.34    0.56
  -1 -15  10   12.09    0.95
   1  15 -10   11.66    0.48
   1  15  -9  100.67    3.04
  -1 -15   9  106.66    3.49
   1  15  -9  110.75    3.05
   1 -15  -9  106.89    3.09
  -1 -15   8    0.52    0.71
   1  15  -8    0.48    0.27
   1  15  -8    0.44    0.25
   1  15  -7   23.84    0.77
  -1 -15   7   24.74    1.23
   1 -15  -6    1.84    0.39
  -1 -15   6    2.10    0.71
   1  15  -6    1.70    0.28
   1  15  -5    0.04    0.26
  -1 -15   5    0.96    0.72
   1 -15  -5    0.19    0.37
  -1 -15   5    0.06    0.26
   1 -15  -4   15.95    0.63
  -1 -15   4   15.56    0.58
   1  15  -4   15.75    0.57
  -1 -15   4   14.90    1.02
   1 -15  -3    0.41    0.35
   1  15  -3    0.48    0.27
  -1 -15   3    0.74    0.68
  -1 -15   3    0.71    0.30
  -1 -15   2   24.97    0.82
   1 -15  -2   23.87    0.84
   1  15  -2   23.78    0.79
  -1 -15   1    1.26    0.35
   1  15  -1    0.94    0.28
   1 -15  -1    1.06    0.36
   1 -15   0   14.79    0.59
   1  15   0   15.06    0.55
  -1  15   0   13.58    0.53
  -1 -15   0   15.16    0.60
  -1  15  -1   31.51    1.00
  -1 -15  -1   32.79    1.06
   1  15   1   32.40    1.02
   1 -15   1   33.84    1.04
  -1  15  -2   26.18    0.84
   1  15   2   27.05    0.86
  -1 -15  -2   26.76    0.90
   1 -15   2   27.20    1.28
   1 -15   2   25.98    0.88
  -1 -15  -3    9.90    0.50
   1  15   3    9.83    0.45
   1 -15   3    9.40    0.45
   1 -15   3    9.86    0.90
  -1  15  -3   10.07    0.41
  -1 -15  -4   14.40    0.63
  -1  15  -4   15.46    0.54
   1 -15   4   15.10    0.57
   1  15   4   14.42    0.57
   1 -15   5   40.63    1.71
   1 -15   5   43.11    1.31
  -1  15  -5   43.11    1.30
   1  15   5   42.80    1.33
  -1 -15  -5   45.07    1.37
  -1  15  -6    0.65    0.25
   1  15   6    0.90    0.32
   1 -15   6   -0.08    0.70
   1 -15   6    0.90    0.26
  -1 -15  -6    0.53    0.37
   1 -15   7   83.96    2.96
  -1  15  -7   88.39    2.54
  -1  15  -8    4.83    0.32
   1 -15   8    5.57    0.82
   1 -15   9   75.86    2.72
  -1  15  -9   80.14    2.31
  -1 -15  -9   79.23    2.36
  -1  15 -10   44.11    1.30
  -1 -15 -10   42.10    1.36
  -1  15 -11   11.26    0.44
  -1 -15 -11   11.28    0.54
  -1  15 -12    2.50    0.26
  -1 -15 -12    2.56    0.35
  -1  15 -13    1.90    0.25
  -1 -15 -13    1.70    0.31
  -1  15 -14    1.20    0.23
  -1 -15 -14    1.10    0.28
  -1  15 -15    2.30    0.23
   1  15  15    2.20    0.33
  -1 -15 -15    1.91    0.26
  -1 -15 -16    4.07    0.24
  -1  15 -16    3.54    0.24
   1  15  16    4.48    0.32
   1  15  17    2.22    0.26
  -1  15 -17    2.05    0.18
   1  15  18    0.35    0.21
  -1  15 -18    0.04    0.15
   1  15  19    5.91    0.24
   1  16 -18    0.59    0.15
  -1  16  18    0.40    0.19
  -1  16  17    3.34    0.28
   1  16 -17    3.81    0.22
   1  16 -16    3.28    0.22
  -1  16  16    3.15    0.30
  -1  16  15    0.40    0.30
   1 -16 -15    0.54    0.22
   1  16 -15    0.75    0.21
   1 -16 -14   10.19    0.43
   1  16 -14   10.36    0.40
   1  16 -13    0.63    0.23
   1 -16 -13    0.94    0.29
   1 -16 -12    0.56    0.32
   1  16 -12    0.36    0.25
   1  16 -11    2.43    0.27
   1 -16 -11    2.46    0.36
   1  16 -10    1.68    0.26
   1 -16 -10    1.41    0.34
   1  16  -9   28.01    0.89
   1 -16  -9   28.29    0.95
   1  16  -8    0.68    0.27
  -1 -16   7    1.86    0.66
   1  16  -7    0.93    0.27
  -1 -16   6   13.49    0.95
   1  16  -6   13.78    0.51
   1 -16  -6   13.10    0.58
   1  16  -5   16.02    0.58
  -1 -16   5   16.52    0.99
   1 -16  -5   16.28    0.65
  -1 -16   5   15.78    0.58
   1  16  -4    2.51    0.29
  -1 -16   4    2.34    0.30
   1  16  -3   13.01    0.50
  -1 -16   3   12.70    0.53
   1 -16  -3   13.53    0.58
   1 -16  -2   37.63    1.22
   1  16  -2   36.91    1.17
  -1 -16   2   39.74    1.20
  -1 -16   1   72.77    2.19
   1  16  -1   71.68    2.17
   1 -16  -1   78.43    2.20
   1  16   0   54.06    1.69
   1 -16   0   57.33    1.72
  -1 -16   0   59.40    1.72
  -1 -16  -1    2.70    0.40
   1  16   1    2.70    0.33
   1 -16   1    2.31    0.38
  -1  16  -1    2.03    0.30
  -1  16  -2   16.22    0.60
   1 -16   2   17.66    0.65
   1  16   2   16.67    0.63
  -1  16  -3    3.55    0.29
   1 -16   3    3.53    0.34
  -1 -16  -3    3.36    0.40
   1  16   3    3.35    0.33
  -1 -16  -4    0.21    0.39
   1  16   4    0.20    0.29
   1 -16   4    0.59    0.66
   1 -16   4    0.69    0.28
  -1  16  -4    0.22    0.25
  -1 -16  -5    6.24    0.46
  -1  16  -5    5.98    0.32
   1 -16   5    5.55    0.34
   1 -16   5    5.18    0.77
   1 -16   6   18.08    1.08
   1 -16   6   18.42    0.62
  -1 -16  -6   18.74    0.72
  -1  16  -6   18.06    0.62
  -1 -16  -7    0.29    0.39
  -1  16  -7   -0.05    0.24
  -1  16  -8   20.59    0.68
  -1  16  -9    4.78    0.30
  -1  16 -10   61.75    1.83
  -1 -16 -10   64.80    1.88
  -1 -16 -11    8.28    0.44
  -1  16 -11    7.81    0.36
   1  16  12    5.92    0.40
  -1 -16 -12    5.29    0.38
  -1  16 -12    5.72    0.30
  -1  16 -13    1.72    0.22
  -1 -16 -13    1.42    0.29
  -1 -16 -14    9.43    0.41
  -1  16 -14   10.40    0.37
  -1  16 -15    1.02    0.18
  -1 -16 -15    0.90    0.22
   1  16  16    1.27    0.24
  -1  16 -16    1.10    0.17
   1  16  17    2.38    0.22
  -1  16 -17    2.10    0.16
   1  16  18    0.32    0.14
  -1  17  17    2.66    0.20
   1  17 -17    2.22    0.15
  -1  17  16    0.32    0.22
   1  17 -16    0.15    0.15
   1 -17 -15    1.69    0.20
   1  17 -15    2.05    0.19
   1  17 -14    0.22    0.19
   1 -17 -14    0.42    0.22
   1 -17 -13   -0.02    0.25
   1  17 -13    0.21    0.20
   1  17 -12    3.33    0.25
   1 -17 -12    3.77    0.32
   1  17 -11   11.96    0.44
   1 -17 -11   11.14    0.50
   1 -17 -10   33.39    1.06
   1  17 -10   32.95    1.01
   1  17  -9    1.50    0.25
   1  17  -8    2.81    0.28
   1 -17  -7   15.33    0.64
   1  17  -7   16.06    0.56
   1  17  -6    0.23    0.25
   1 -17  -6    0.20    0.35
  -1 -17   5    0.97    0.25
   1  17  -5    1.22    0.27
   1 -17  -5    1.04    0.38
   1  17  -4    4.91    0.33
   1 -17  -4    5.67    0.43
  -1 -17   4    5.19    0.34
   1 -17  -3    0.46    0.38
   1  17  -3    0.36    0.27
  -1 -17   3    0.46    0.29
   1 -17  -2  106.89    3.04
  -1 -17   2  106.26    3.03
   1  17  -2  101.31    3.01
   1 -17  -1   11.21    0.53
   1  17  -1   10.96    0.47
  -1 -17   1   11.25    0.51
   1  17   0   70.19    2.09
  -1 -17   0   70.40    2.12
   1 -17   0   73.83    2.12
   1 -17   1   12.88    0.54
  -1 -17  -1   12.27    0.56
   1  17   1   12.13    0.50
  -1 -17  -2    2.84    0.39
   1  17   2    2.57    0.31
   1 -17   2    3.11    0.34
  -1  17  -3    2.04    0.26
   1 -17   3    2.68    0.31
  -1 -17  -3    2.62    0.39
   1 -17   4    1.54    0.28
  -1  17  -4    1.69    0.25
  -1 -17  -4    1.74    0.37
  -1 -17  -5    7.58    0.45
  -1  17  -5    6.66    0.34
   1 -17   5    7.28    0.36
  -1  17  -6    4.11    0.27
  -1 -17  -6    4.17    0.41
  -1  17  -7    4.25    0.28
  -1 -17  -7    4.23    0.39
  -1  17  -8   11.35    0.43
  -1  17  -9    1.64    0.23
  -1  17 -10    6.66    0.31
  -1 -17 -10    7.13    0.41
  -1  17 -11   11.18    0.42
   1  17  11   11.78    0.50
  -1 -17 -11   12.37    0.49
  -1  17 -12   -0.16    0.19
  -1 -17 -12   -0.15    0.27
   1  17  12   -0.15    0.29
   1  17  13    3.82    0.31
  -1 -17 -13    3.11    0.27
  -1  17 -13    3.27    0.22
  -1  17 -14    0.11    0.16
  -1 -17 -14    0.24    0.20
  -1  17 -15    1.27    0.14
  -1 -17 -15    1.31    0.18
   1  18 -15    9.92    0.33
   1 -18 -14   13.00    0.44
   1  18 -14   13.07    0.43
   1 -18 -13    0.12    0.21
  -1  18  13    0.17    0.25
   1  18 -13    0.40    0.17
   1  18 -12   17.39    0.58
   1 -18 -12   17.61    0.62
   1  18 -11   14.97    0.50
   1 -18 -11   14.30    0.54
   1  18 -10    2.72    0.24
   1 -18 -10    3.25    0.32
   1  18  -9    2.03    0.24
   1  18  -8    0.50    0.23
   1 -18  -7    0.56    0.32
   1  18  -7    0.46    0.23
   1 -18  -6    0.06    0.32
   1  18  -6    0.44    0.24
   1  18  -5    0.32    0.24
   1 -18  -5    0.50    0.34
   1  18  -4    0.65    0.25
   1 -18  -4    0.49    0.32
  -1 -18   4    0.63    0.25
   1  18  -3   38.35    1.17
  -1 -18   3   38.35    1.18
   1 -18  -3   38.82    1.21
  -1 -18   2    0.39    0.29
   1  18  -2    0.32    0.26
   1 -18  -2    0.45    0.33
  -1 -18   1   17.68    0.64
   1  18  -1   16.99    0.60
   1 -18  -1   17.70    0.65
   1 -18   0    7.42    0.40
  -1 -18   0    7.13    0.41
   1  18   0    6.10    0.35
   1 -18   1    5.97    0.38
  -1 -18  -1    6.57    0.39
   1 -18   2    7.30    0.39
  -1 -18  -2    7.77    0.43
  -1 -18  -3    0.07    0.32
   1 -18   3    0.27    0.25
   1 -18   4    1.22    0.24
  -1 -18  -4    0.97    0.34
  -1 -18  -5    1.81    0.34
  -1  18  -5    2.15    0.23
   1 -18   5    2.10    0.24
  -1 -18  -6    1.72    0.35
  -1  18  -6    1.97    0.22
  -1  18  -7    2.52    0.23
  -1 -18  -7    2.64    0.33
  -1  18  -8    8.38    0.34
  -1 -18  -8    8.56    0.43
  -1  18  -9    7.42    0.32
   1  18   9    9.17    0.40
   1  18  10    1.27    0.28
  -1  18 -10    1.08    0.20
  -1 -18 -10    1.72    0.30
  -1 -18 -11   22.21    0.73
   1  18  11   22.60    0.72
  -1  18 -11   21.62    0.67
   1  18  12   26.77    0.80
  -1 -18 -12   26.11    0.79
   1  18  13    4.63    0.28
  -1 -18 -13    4.51    0.25
  -1 -18 -14   13.05    0.45
   1  18  14   14.91    0.47
   1  18  15    0.16    0.15
  -1  19  14    2.75    0.19
  -1  19  13    1.37    0.20
   1 -19 -13    1.08    0.17
   1  19 -12   10.45    0.36
   1 -19 -12   10.58    0.39
  -1  19  12   11.13    0.41
   1 -19 -11    1.39    0.23
   1  19 -11    1.25    0.17
  -1  19  11    1.24    0.24
   1 -19 -10   20.68    0.65
  -1  19  10   19.72    0.64
   1  19  -9    3.25    0.22
   1 -19  -8    1.22    0.29
   1  19  -8    0.72    0.19
   1 -19  -7    9.52    0.43
   1  19  -7    9.41    0.36
   1  19  -6    0.65    0.21
   1 -19  -6    0.40    0.30
   1  19  -5    9.40    0.38
   1 -19  -5    9.96    0.45
  -1 -19   4    7.89    0.35
   1  19  -4    8.53    0.36
   1 -19  -4    8.91    0.42
   1 -19  -3   17.65    0.62
   1  19  -3   16.26    0.56
  -1 -19   3   16.56    0.57
   1 -19  -2   -0.25    0.29
  -1 -19   2    0.10    0.25
   1 -19  -1   13.78    0.53
  -1 -19   1   13.08    0.51
  -1 -19   0   31.08    1.00
   1 -19   0   32.42    1.00
   1 -19   1    7.19    0.37
  -1 -19  -1    7.61    0.40
   1 -19   2   10.46    0.43
  -1 -19  -2   10.49    0.47
   1 -19   3    0.35    0.23
  -1 -19  -3    0.24    0.30
   1 -19   4    0.00    0.20
  -1 -19  -4   -0.07    0.29
  -1 -19  -5    1.93    0.31
  -1 -19  -6    8.87    0.43
   1  19   7    0.09    0.24
  -1 -19  -7    0.27    0.27
   1  19   8    0.29    0.24
  -1 -19  -8    0.64    0.28
   1  19   9    1.73    0.25
   1  19  10   27.49    0.85
   1  19  11    2.81    0.24
  -1 -19 -11    3.41    0.25
   1  19  12    4.05    0.24
  -1 -19 -12    4.27    0.23
   1  19  13    2.37    0.18
   1 -20 -11    2.41    0.20
  -1  20  11    2.96    0.19
  -1  20  10    9.51    0.35
  -1  20   9    0.18    0.20
  -1  20   8   -0.13    0.20
   1 -20  -8    0.02    0.22
   1 -20  -7    0.05    0.23
  -1  20   7   -0.09    0.20
   1 -20  -6    2.28    0.26
   1 -20  -5    1.35    0.26
   1 -20  -4    1.25    0.27
  -1 -20   3    2.46    0.22
   1 -20  -3    3.41    0.29
  -1 -20   2    0.19    0.21
   1 -20  -2    0.43    0.24
  -1 -20   1    0.52    0.22
   1 -20  -1    0.14    0.24
   1 -20   0    2.34    0.25
  -1 -20   0    2.21    0.25
   1 -20   1    1.22    0.22
  -1 -20  -1    1.66    0.25
   1 -20   2    4.12    0.25
  -1 -20  -2    4.40    0.30
  -1 -20  -3   11.92    0.46
  -1 -20  -4    0.14    0.25
   1  20   4    0.01    0.04
   1  20   5    0.03    0.05
  -1 -20  -5    0.09    0.24
  -1 -20  -6    0.20    0.24
  -1 -20  -7    2.10    0.25
   1  20   7    2.16    0.19
  -1 -20  -8    2.59    0.24
   1  20   8    2.35    0.20
   1  20   9    0.87    0.17
   1  20  10    0.19    0.15
   1 -21  -8    0.15    0.17
   1 -21  -7    0.60    0.18
   1 -21  -6    0.48    0.19
   1 -21  -5    0.53    0.20
   1 -21  -4    0.52    0.20
   1 -21  -3    4.24    0.26
   1 -21  -2    3.61    0.24
   1 -21  -1    0.02    0.19
  -1 -21   1    0.03    0.16
  -1 -21   0    9.28    0.36
   1 -21   0    9.89    0.35
  -1 -21  -1    2.26    0.21
   1 -21   1    2.04    0.19
  -1 -21  -2   10.16    0.38
  -1 -21  -3    1.95    0.21
  -1 -21  -4    0.47    0.19
  -1 -21  -5    0.96    0.20
  -1 -21  -6    0.71    0.18
  -1 -21  -7    0.70    0.17
  -1 -21  -8    3.01    0.19
   2   0 -27    0.15    0.11
   2   0 -27    0.03    0.11
   2   0 -26    0.27    0.16
   2   0 -26   -0.06    0.16
   2   0 -25    0.12    0.19
   2   0 -25   -0.07    0.19
   2   0 -25    0.07    0.22
   2   0 -24    1.03    0.23
   2   0 -24    1.05    0.26
   2   0 -24    0.95    0.23
   2   0 -23    0.33    0.26
   2   0 -23    0.06    0.30
   2   0 -22    5.47    0.35
   2   0 -21    0.29    0.28
   2   0 -20   32.79    1.43
  -2   0  20   31.34    1.78
   2   0 -20   36.99    1.12
  -2   0  19   -0.91    1.02
   2   0 -19    0.33    0.60
   2   0 -19   -0.11    0.28
   2   0 -19    0.44    0.65
   2   0 -18    1.17    0.67
   2   0 -18    1.76    0.29
   2   0 -17   -0.47    0.61
   2   0 -17    0.25    0.24
   2   0 -17   -0.49    0.70
   2   0 -16    9.30    0.76
   2   0 -16    8.38    0.78
   2   0 -16    8.27    0.37
   2   0 -15    0.44    0.55
   2   0 -15   -0.11    0.21
   2   0 -15   -0.12    0.57
   2   0 -14    8.38    0.33
   2   0 -14    9.16    0.70
   2   0 -14    8.98    0.72
   2   0 -13    0.02    0.54
   2   0 -13   -0.10    0.52
   2   0 -12  955.96   27.18
   2   0 -12  963.13   27.19
   2   0 -11   -0.23    0.50
   2   0 -11   -0.28    0.52
   2   0 -10    3.56    0.49
   2   0 -10    4.41    0.50
   2   0  -9    0.21    0.39
   2   0  -9    0.26    0.42
   2   0  -8  112.55    3.26
   2   0  -8  108.73    3.26
   2   0  -7    0.37    0.32
   2   0  -7    0.09    0.30
   2   0  -6    9.91    0.45
   2   0  -6    8.04    0.44
   2   0  -5    0.05    0.27
   2   0  -5    0.72    0.25
   2   0  -4  384.56   11.08
   2   0  -4  400.43   11.08
   2   0  -3    2.29    0.16
   2   0  -3    1.41    0.15
   2   0  -2 2471.39   70.57
   2   0  -2 2554.45   70.57
   2   0  -1    0.68    0.08
   2   0  -1    0.68    0.09
  -2   0   0  278.28    7.87
  -2   0  -1   -0.05    0.23
  -2   0  -2 4491.99  126.29
  -2   0  -3   -0.06    0.47
  -2   0  -4    3.63    0.49
  -2   0  -5    0.15    0.40
  -2   0  -6  585.12   16.61
  -2   0  -7   -0.19    0.44
  -2   0  -8  138.09    4.12
  -2   0  -9   -0.19    0.54
  -2   0 -10  249.47    7.37
  -2   0 -10  256.05    7.44
  -2   0 -11   -0.11    0.54
  -2   0 -11    0.58    0.66
  -2   0 -12   35.75    1.47
  -2   0 -12   37.35    1.45
  -2   0 -12   38.57    1.37
  -2   0 -13    0.19    0.25
  -2   0 -13   -0.41    0.69
  -2   0 -13    0.21    0.70
  -2   0 -13    0.31    0.57
   2   0  14   36.68    1.12
  -2   0 -14   41.20    1.58
  -2   0 -14   40.89    1.59
  -2   0 -14   36.30    1.14
  -2   0 -15    0.38    0.72
   2   0  15   -0.02    0.23
  -2   0 -15   -0.03    0.70
  -2   0 -15   -0.07    0.28
  -2   0 -16    0.55    0.72
   2   0  16    0.87    0.85
  -2   0 -16    0.93    0.73
  -2   0 -16    0.24    0.29
  -2   0 -17    0.21    0.68
  -2   0 -17    0.68    0.72
  -2   0 -17    0.22    0.29
   2   0  17   -0.58    0.89
   2   0  18    4.20    0.96
  -2   0 -18    2.59    0.69
  -2   0 -18    3.34    0.34
  -2   0 -19   -0.36    0.63
  -2   0 -19   -0.07    0.30
   2   0  19    0.46    0.84
  -2   0 -20    1.96    0.30
  -2   0 -21   -0.13    0.25
  -2   0 -22    6.70    0.33
  -2   0 -23    0.14    0.20
  -2   0 -24    0.02    0.16
  -2   0 -24    0.08    0.16
  -2   0 -25    0.20    0.12
  -2   0 -25   -0.08    0.12
   2   1 -27    0.15    0.11
   2   1 -27    0.10    0.12
   2   1 -26    2.08    0.17
   2  -1 -26    1.86    0.19
   2   1 -26    2.07    0.17
   2   1 -25    0.55    0.19
   2  -1 -25    0.69    0.22
   2   1 -25    0.48    0.19
   2  -1 -24    0.76    0.26
   2   1 -24    0.62    0.22
   2   1 -24    0.84    0.22
   2   1 -23    1.70    0.26
   2  -1 -23    2.22    0.31
   2   1 -22   12.40    0.49
   2   1 -21    0.21    0.29
   2   1 -20  107.73    3.67
  -2  -1  20  111.33    4.03
   2  -1 -20  102.44    3.75
  -2  -1  19    1.77    1.00
   2   1 -19    1.83    0.30
   2  -1 -19    1.34    0.67
   2   1 -19    1.07    0.63
  -2  -1  18   18.94    1.36
   2  -1 -18   16.78    1.09
   2   1 -18   19.05    0.64
  -2  -1  17   83.56    2.93
   2  -1 -17   78.63    2.71
   2   1 -17   80.67    2.34
   2   1 -16    0.16    0.22
   2   1 -16    0.32    0.56
   2  -1 -16   -0.17    0.62
   2   1 -15    5.50    0.64
   2   1 -15    5.58    0.28
   2  -1 -15    5.75    0.69
   2   1 -14   63.79    1.98
   2   1 -14   56.88    1.69
   2  -1 -14   60.78    2.00
   2  -1 -13    3.83    0.59
   2   1 -13    3.42    0.55
   2  -1 -12   41.44    1.48
   2   1 -12   40.98    1.47
   2  -1 -11   42.14    1.44
   2   1 -11   39.63    1.42
   2  -1 -10   55.38    1.81
   2   1 -10   56.11    1.81
   2   1  -9  104.71    3.15
   2  -1  -9  106.61    3.15
   2   1  -8   21.62    0.80
   2  -1  -8   19.80    0.78
   2   1  -7  146.70    4.08
   2  -1  -7  135.69    4.07
   2   1  -7  140.11    4.08
   2  -1  -6    4.67    0.34
   2   1  -6    5.02    0.34
   2   1  -6    4.80    0.35
   2  -1  -5  225.97    6.48
   2   1  -5  229.90    6.48
   2  -1  -4   84.46    2.49
   2   1  -4   88.32    2.49
   2  -1  -3  415.48   11.35
   2  -1  -3  398.69   11.35
   2   1  -3  396.08   11.34
  -2  -1   2  370.54   10.15
   2  -1  -2  365.11   10.14
   2   1  -2  347.56   10.14
   2  -1  -1   93.89    2.51
  -2  -1   1   82.26    2.49
   2  -1  -1   85.42    2.49
   2   1  -1   89.90    2.50
   2  -1  -1   93.08    2.50
   2  -1   0  144.91    4.00
  -2  -1   0  136.61    4.01
  -2   1  -1 1226.63   35.26
   2  -1   1 1272.64   35.21
  -2  -1  -1 1240.50   35.23
  -2   1  -2  996.62   28.76
  -2  -1  -2 1036.26   28.73
  -2  -1  -3 3071.25   85.09
  -2   1  -3 2965.16   85.12
  -2  -1  -4  543.19   15.38
  -2  -1  -5  400.86   11.41
  -2  -1  -6   27.10    0.98
  -2  -1  -7   31.75    1.14
  -2  -1  -8  150.83    4.46
  -2  -1  -9   57.94    1.93
  -2  -1 -10    9.27    0.67
  -2  -1 -10    8.50    0.77
  -2  -1 -11    9.54    0.82
  -2  -1 -11   10.21    0.71
  -2  -1 -12  221.94    5.97
  -2  -1 -12  209.43    6.00
  -2   1 -12  209.47    6.03
  -2   1 -13   20.49    0.64
  -2  -1 -13   20.35    1.06
  -2  -1 -14    7.48    0.78
  -2   1 -14    5.97    0.35
  -2   1 -14    5.53    0.83
   2   1  14    5.91    0.31
   2  -1  14    7.37    0.87
   2   1  15   10.47    0.43
  -2   1 -15   11.28    0.90
  -2   1 -15   11.17    0.46
   2  -1  15   11.38    1.02
  -2  -1 -15   10.11    0.89
  -2  -1 -16    1.29    0.70
  -2   1 -16    1.93    0.73
   2  -1  16    0.72    0.87
  -2   1 -16    1.21    0.30
   2   1  16    1.44    0.26
   2   1  17   32.11    1.05
  -2   1 -17   34.77    1.07
  -2   1 -17   37.57    1.52
   2   1  17   35.01    1.66
  -2  -1 -17   34.17    1.51
   2  -1  17   33.12    1.66
   2   1  18   77.03    2.92
  -2   1 -18   83.57    2.37
  -2   1 -18   80.21    2.76
  -2  -1 -18   79.58    2.77
  -2  -1 -19    0.34    0.65
  -2   1 -19    0.05    0.61
  -2   1 -19    0.77    0.58
   2   1  19    0.85    0.84
   2  -1  19    0.75    0.84
  -2   1 -19    1.15    0.30
  -2   1 -20   15.08    0.56
  -2   1 -21   -0.10    0.25
  -2   1 -22    0.69    0.23
  -2   1 -23    0.14    0.19
  -2   1 -24    0.28    0.16
  -2   1 -24    0.24    0.16
  -2  -1 -24    0.44    0.19
  -2   1 -25    0.15    0.12
  -2  -1 -25    0.11    0.13
  -2   1 -25    0.24    0.14
  -2   1 -25    0.31    0.12
   2   2 -27    1.61    0.12
   2   2 -27    1.57    0.12
   2  -2 -27    1.38    0.12
   2  -2 -27    1.56    0.12
   2   2 -26    1.04    0.17
   2  -2 -26    1.05    0.18
   2  -2 -26    0.92    0.16
   2  -2 -26    0.84    0.15
   2   2 -26    1.13    0.16
   2   2 -26    0.99    0.16
   2   2 -25    0.52    0.18
   2  -2 -25    0.44    0.18
   2  -2 -25    0.42    0.21
   2   2 -25    0.36    0.18
   2   2 -25    0.26    0.21
   2  -2 -25    0.39    0.18
   2   2 -24    0.01    0.21
   2  -2 -24    0.09    0.24
   2   2 -24   -0.02    0.21
   2  -2 -24    0.16    0.21
   2  -2 -24   -0.17    0.21
   2   2 -24   -0.05    0.25
   2   2 -23    0.63    0.24
   2   2 -23    0.99    0.28
   2  -2 -23    1.01    0.25
   2  -2 -23    0.82    0.25
   2   2 -23    1.12    0.25
   2  -2 -23    0.81    0.29
   2   2 -22    0.64    0.27
   2  -2 -22    0.73    0.27
   2   2 -21    1.71    0.29
   2  -2 -21    1.81    0.30
   2  -2 -20    0.18    0.29
   2   2 -20    0.41    0.29
   2  -2 -20    0.28    0.69
   2  -2 -20    0.96    0.59
   2   2 -20    0.20    0.58
  -2  -2  20   -0.60    0.98
   2   2 -20    1.26    0.67
   2  -2 -19   15.78    0.92
   2   2 -19   16.15    1.00
   2   2 -19   16.17    0.93
   2  -2 -19   15.19    1.02
   2  -2 -19   16.71    0.59
   2   2 -19   16.28    0.58
  -2  -2  19   19.08    1.36
   2   2 -18   51.66    2.01
   2  -2 -18   54.32    1.62
  -2  -2  18   53.28    2.26
   2   2 -18   56.60    1.62
   2  -2 -18   50.31    2.03
   2  -2 -17   56.48    1.63
   2   2 -17   54.70    1.62
   2  -2 -17   52.49    1.99
   2   2 -17   53.17    2.01
  -2  -2  17   52.86    2.23
   2  -2 -16    2.57    0.26
   2  -2 -16    2.76    0.65
   2   2 -16    3.16    0.67
   2  -2 -16    1.81    0.60
   2   2 -16    2.89    0.26
  -2  -2  16    4.36    0.93
   2   2 -16    2.48    0.63
   2  -2 -15   64.53    2.10
   2   2 -15   63.68    2.11
   2  -2 -15   68.07    2.16
   2  -2 -15   60.39    1.80
   2   2 -15   60.67    1.80
   2   2 -15   64.85    2.15
   2   2 -14   42.22    1.26
   2  -2 -14   45.82    1.57
   2  -2 -14   41.56    1.26
   2   2 -14   44.25    1.56
   2   2 -14   47.86    1.57
   2  -2 -14   45.19    1.56
   2  -2 -13    1.78    0.53
   2   2 -13    1.92    0.50
   2   2 -13    2.14    0.53
   2  -2 -13    1.51    0.53
   2  -2 -12   42.46    1.48
   2   2 -12   40.18    1.47
   2  -2 -12   40.35    1.47
   2   2 -12   43.00    1.48
   2  -2 -11   11.42    0.69
   2   2 -11   11.58    0.68
   2   2 -11   10.94    0.68
   2  -2 -11   11.79    0.69
   2  -2 -10   16.18    0.78
   2  -2 -10   17.41    0.79
   2   2 -10   18.67    0.80
   2   2 -10   18.12    0.79
   2   2  -9   25.78    0.95
   2   2  -9   26.13    0.96
   2  -2  -9   25.98    0.96
   2  -2  -9   24.70    0.96
   2   2  -9   27.03    0.96
   2  -2  -8  184.31    5.54
   2   2  -8  188.47    5.54
   2   2  -8  194.95    5.55
   2   2  -8  201.55    5.55
   2  -2  -8  193.35    5.55
   2   2  -7  127.50    3.67
   2   2  -7  130.60    3.67
   2   2  -7  127.52    3.66
   2  -2  -7  123.45    3.66
   2  -2  -7  121.60    3.67
   2  -2  -6  196.34    5.79
   2  -2  -6  202.90    5.79
   2   2  -6  202.22    5.80
   2   2  -6  205.19    5.79
   2   2  -6  207.32    5.80
   2  -2  -5 3969.38  113.49
   2   2  -5 4095.27  113.49
   2   2  -5 4101.34  113.49
   2  -2  -5 4023.61  113.49
   2   2  -5 3996.77  113.50
   2   2  -4  935.69   26.95
  -2  -2   4  927.67   26.98
   2   2  -4  960.50   26.95
   2  -2  -4 1003.54   26.95
   2  -2  -4  950.41   26.95
   2   2  -4  956.79   26.95
   2   2  -3  227.68    6.50
   2  -2  -3  238.61    6.49
   2   2  -3  244.39    6.49
   2   2  -3  240.74    6.50
   2  -2  -3  237.26    6.50
   2   2  -2    5.44    0.21
   2   2  -2    5.66    0.22
   2  -2  -2    5.67    0.22
   2   2  -1 1034.56   29.26
   2  -2  -1 1041.67   29.26
   2   2  -1 1028.31   29.26
   2  -2  -1 1056.81   29.26
  -2  -2   1 1041.73   29.28
  -2  -2   0  763.93   21.57
  -2  -2   0  768.71   21.56
  -2  -2  -1  630.22   17.75
  -2  -2  -2  353.54    9.96
   2  -2   2  350.00    9.97
  -2  -2  -3  954.86   27.14
   2  -2   3  972.18   27.15
   2  -2   4    2.85    0.37
  -2  -2  -4    2.04    0.33
  -2  -2  -5  132.61    3.86
  -2  -2  -6  236.87    6.81
  -2  -2  -7    9.72    0.59
  -2  -2  -8    2.91    0.48
  -2  -2  -9  699.19   19.69
  -2   2  -9  685.17   19.75
  -2  -2 -10   33.92    1.41
  -2  -2 -10   36.25    1.31
  -2   2 -10   35.56    1.42
  -2   2 -11    8.85    0.78
   2  -2  11    8.75    0.76
  -2  -2 -11    7.35    0.77
  -2  -2 -12   16.64    0.98
  -2  -2 -12   15.73    0.56
   2  -2  12   16.94    1.00
  -2   2 -12   17.85    1.00
  -2  -2 -12   18.06    1.01
  -2   2 -12   15.69    0.56
  -2   2 -12   17.87    0.96
  -2  -2 -13  171.27    5.07
  -2   2 -13  196.26    5.45
  -2   2 -13  187.05    5.41
  -2   2 -13  177.80    5.07
  -2  -2 -13  185.85    5.41
   2  -2  13  192.12    5.47
   2   2  13  176.48    5.06
  -2  -2 -13  190.71    5.44
  -2  -2 -14    2.71    0.30
  -2   2 -14    3.39    0.69
  -2  -2 -14    3.25    0.71
  -2   2 -14    2.21    0.29
   2  -2  14    3.33    0.83
  -2   2 -14    3.31    0.68
   2   2  14    2.48    0.27
  -2   2 -14    2.74    0.74
  -2  -2 -14    2.51    0.74
  -2   2 -15    4.55    0.74
  -2  -2 -15    4.40    0.34
  -2   2 -15    4.48    0.34
  -2  -2 -15    4.60    0.80
  -2   2 -15    4.90    0.78
   2   2  15    3.73    0.31
   2  -2  15    4.71    0.90
  -2  -2 -15    4.77    0.72
   2   2  16   47.01    1.44
  -2  -2 -16   48.07    1.88
   2  -2  16   49.63    2.04
  -2  -2 -16   48.88    1.85
  -2   2 -16   50.11    1.88
  -2   2 -16   48.09    1.45
  -2   2 -16   48.57    1.87
  -2  -2 -16   48.47    1.45
  -2   2 -17   26.82    1.28
  -2  -2 -17   26.88    1.27
  -2  -2 -17   25.35    1.27
  -2  -2 -17   27.31    0.85
  -2   2 -17   26.36    0.85
   2   2  17   24.13    0.84
  -2   2 -17   24.82    1.26
   2  -2  17   25.32    1.45
  -2   2 -18    2.19    0.32
   2   2  18    3.44    0.32
  -2   2 -18    2.40    0.68
  -2  -2 -18    1.87    0.69
   2   2  18    3.09    0.90
  -2  -2 -18    2.86    0.32
  -2   2 -18    2.68    0.68
   2  -2  18    1.41    0.88
  -2  -2 -18    1.39    0.70
  -2  -2 -19   71.85    2.65
  -2  -2 -19   77.48    2.33
  -2   2 -19   77.14    2.67
  -2   2 -20   -0.16    0.27
  -2  -2 -20    0.12    0.27
  -2   2 -21    1.04    0.25
  -2  -2 -21    0.99    0.25
  -2  -2 -22    0.09    0.22
  -2   2 -22    0.09    0.22
  -2  -2 -23    1.43    0.20
  -2   2 -23    1.41    0.20
  -2  -2 -24    0.00    0.18
  -2   2 -24    0.12    0.15
  -2   2 -24   -0.03    0.15
  -2   2 -24    0.17    0.17
  -2  -2 -24    0.09    0.15
  -2  -2 -24    0.22    0.15
  -2  -2 -25    0.93    0.12
  -2  -2 -25    0.96    0.12
  -2   2 -25    0.98    0.12
  -2   2 -25    1.06    0.13
   2  -3 -26    0.41    0.13
   2   3 -26    0.22    0.15
   2  -3 -26    0.28    0.14
   2   3 -26    0.35    0.16
   2  -3 -26    0.14    0.16
   2   3 -26    0.15    0.14
   2   3 -26    0.27    0.14
   2  -3 -25    0.08    0.20
   2  -3 -25    0.05    0.17
   2  -3 -25    0.03    0.17
   2   3 -25    0.28    0.17
   2   3 -25    0.23    0.20
   2   3 -25    0.11    0.17
   2  -3 -24   -0.12    0.23
   2   3 -24    0.23    0.23
   2   3 -24    0.20    0.20
   2  -3 -24    0.34    0.20
   2  -3 -24    0.12    0.20
   2   3 -24   -0.10    0.20
   2   3 -23    1.87    0.25
   2  -3 -23    1.52    0.24
   2   3 -23    1.17    0.27
   2  -3 -23    1.87    0.24
   2  -3 -23    1.04    0.28
   2   3 -23    1.91    0.25
   2  -3 -22   17.07    0.60
   2   3 -22   17.65    0.60
   2  -3 -21    0.09    0.26
   2   3 -21    0.09    0.26
   2   3 -20    0.20    0.27
   2  -3 -20   -0.08    0.55
   2   3 -20    0.39    0.53
  -2  -3  20    0.04    0.98
   2  -3 -20    0.74    0.64
   2  -3 -20   -0.03    0.27
   2   3 -20    0.40    0.65
   2  -3 -19    0.49    0.58
  -2  -3  19   -0.27    0.99
   2   3 -19    0.02    0.57
   2  -3 -19    0.93    0.27
   2  -3 -19    1.54    0.69
   2   3 -19    0.70    0.67
   2   3 -19    1.20    0.28
   2  -3 -18    8.16    0.74
  -2  -3  18    9.19    1.14
   2   3 -18    8.47    0.71
   2  -3 -18    8.65    0.83
   2  -3 -18    8.59    0.39
   2   3 -18    8.17    0.38
   2   3 -18    7.81    0.81
  -2  -3  17    5.29    1.01
   2   3 -17    5.24    0.29
   2  -3 -17    5.12    0.68
   2   3 -17    4.04    0.68
   2  -3 -17    5.33    0.31
   2   3 -16   84.74    2.71
   2   3 -16   82.41    2.73
   2   3 -16   81.46    2.39
   2  -3 -16   86.25    2.70
   2  -3 -16   83.31    2.39
   2  -3 -16   80.73    2.72
  -2  -3  16   86.06    2.95
   2   3 -15   57.91    1.96
   2   3 -15   60.61    1.93
  -2   3  15   53.11    1.63
   2  -3 -15   58.38    1.92
   2   3 -15   55.37    1.61
  -2  -3  15   58.13    2.16
   2  -3 -15   57.09    1.94
   2  -3 -15   55.18    1.62
   2  -3 -14   19.35    0.89
   2   3 -14   16.80    0.57
   2  -3 -14   17.47    0.57
   2   3 -14   20.80    0.93
   2   3 -14   19.85    0.93
  -2  -3  14   18.85    1.14
   2  -3 -14   19.07    0.93
   2   3 -13   74.15    2.32
   2  -3 -13   71.69    2.31
  -2  -3  13   77.19    2.49
   2   3 -13   71.46    2.33
   2  -3 -13   68.81    2.32
   2   3 -12    4.43    0.53
   2  -3 -12    3.51    0.51
   2   3 -12    4.54    0.51
  -2  -3  12    3.91    0.69
   2  -3 -12    3.83    0.55
   2   3 -11   -0.25    0.44
   2   3 -11   -0.06    0.47
  -2  -3  11    0.04    0.63
   2  -3 -11   -0.30    0.46
   2  -3 -11   -0.19    0.45
   2  -3 -10   73.87    2.33
   2  -3 -10   72.26    2.32
   2   3 -10   75.56    2.34
   2   3 -10   76.71    2.33
   2   3 -10   74.64    2.33
  -2  -3  10   82.42    2.45
   2   3  -9    7.78    0.53
  -2  -3   9    8.58    0.67
   2  -3  -9    8.61    0.53
   2   3  -9    8.46    0.53
   2   3  -9    8.48    0.51
   2  -3  -9    8.45    0.53
   2   3  -8   33.36    1.08
   2  -3  -8   32.97    1.08
  -2  -3   8   30.30    1.18
   2   3  -8   30.75    1.08
   2  -3  -8   32.32    1.08
   2   3  -8   32.30    1.08
   2  -3  -7   30.45    1.00
   2   3  -7   30.65    1.01
   2   3  -7   32.07    1.01
   2  -3  -7   28.96    1.00
  -2  -3   7   30.29    1.10
   2   3  -7   31.38    1.02
   2   3  -6    5.33    0.36
   2  -3  -6    5.72    0.35
  -2  -3   6    6.17    0.48
   2   3  -6    5.84    0.34
   2   3  -6    6.65    0.35
   2   3  -5  101.61    2.82
  -2  -3   5  100.77    2.88
   2  -3  -5   94.49    2.81
   2   3  -5   95.40    2.83
   2  -3  -5   97.40    2.82
   2   3  -5   97.47    2.81
   2  -3  -4 6442.20  178.98
  -2  -3   4 6420.20  179.03
   2   3  -4 6305.03  178.98
   2   3  -4 6334.78  178.98
   2  -3  -3   22.50    0.68
   2   3  -3   22.25    0.67
  -2  -3   3   22.63    0.77
   2   3  -3   21.06    0.66
   2  -3  -3   22.23    0.66
   2  -3  -2  784.01   21.69
   2   3  -2  774.02   21.69
  -2  -3   2  760.40   21.74
   2  -3  -2  760.84   21.70
   2   3  -2  767.58   21.70
   2  -3  -1  162.57    4.41
   2   3  -1  154.75    4.41
  -2  -3   0  579.09   15.99
   2  -3   0  559.35   15.98
  -2  -3  -1 1865.96   52.16
  -2   3  -1 1819.02   52.24
  -2  -3  -2    0.84    0.20
  -2   3  -2    0.97    0.49
  -2  -3  -3   10.56    0.43
  -2   3  -3   11.21    0.68
  -2   3  -4  319.07    9.17
  -2  -3  -4  319.51    9.07
  -2   3  -5   61.26    1.96
  -2  -3  -5   60.36    1.84
  -2   3  -6   19.05    0.90
   2  -3   6   19.93    0.83
  -2  -3  -6   19.51    0.74
   2  -3   7  282.20    8.28
  -2  -3  -7  292.54    8.24
  -2   3  -7  285.59    8.32
  -2   3  -8  254.30    7.47
  -2  -3  -8  256.62    7.38
   2  -3   8  256.67    7.44
  -2  -3  -9    8.40    0.74
  -2   3  -9    8.93    0.76
   2  -3   9    9.60    0.75
  -2   3  -9    9.39    0.77
  -2   3 -10    2.52    0.62
   2  -3  10    2.38    0.63
  -2   3 -10    1.99    0.59
  -2  -3 -10    2.72    0.63
  -2   3 -11   34.69    1.34
  -2   3 -11   34.12    1.35
  -2  -3 -11   31.68    1.38
  -2  -3 -11   34.28    1.36
   2  -3  11   34.08    1.39
  -2   3 -11   32.58    1.36
  -2   3 -12   97.18    2.79
   2   3  12   83.61    2.43
  -2  -3 -12   86.10    2.76
  -2  -3 -12   83.78    2.43
  -2   3 -12   86.98    2.79
  -2   3 -12   88.35    2.75
  -2   3 -12   80.30    2.43
  -2  -3 -12   86.94    2.79
   2  -3  12   93.31    2.84
  -2  -3 -13    2.10    0.27
  -2   3 -13    2.57    0.74
  -2   3 -13    2.42    0.67
  -2   3 -13    2.50    0.68
  -2   3 -13    2.57    0.28
  -2  -3 -13    2.22    0.67
   2   3  13    3.11    0.26
  -2  -3 -13    2.31    0.70
   2  -3  13    3.78    0.79
  -2  -3 -14   42.61    1.31
  -2   3 -14   44.78    1.69
  -2   3 -14   46.75    1.71
  -2   3 -14   48.16    1.72
   2   3  14   42.02    1.32
  -2   3 -14   44.15    1.32
  -2  -3 -14   45.25    1.72
  -2  -3 -14   46.45    1.72
   2  -3  14   45.90    1.82
  -2   3 -15   -0.20    0.66
   2   3  15    0.95    0.27
  -2   3 -15    1.24    0.27
  -2  -3 -15    0.53    0.71
  -2  -3 -15    0.49    0.62
   2  -3  15    1.07    0.86
  -2   3 -15    1.41    0.67
  -2  -3 -15    0.78    0.28
   2  -3  16  100.87    3.50
  -2   3 -16  103.49    3.34
  -2  -3 -16  102.46    3.33
   2   3  16   97.12    2.95
  -2  -3 -16  104.12    2.95
  -2   3 -16  103.45    2.95
  -2  -3 -16  104.46    3.34
  -2   3 -16  105.97    3.34
   2   3  17   55.35    1.80
  -2  -3 -17   58.92    2.17
  -2  -3 -17   61.38    1.79
  -2   3 -17   64.57    1.79
  -2   3 -17   60.15    2.18
   2  -3  17   56.70    2.38
  -2   3 -17   63.62    2.19
  -2  -3 -17   62.16    2.18
  -2   3 -18   43.91    1.28
  -2  -3 -18   43.73    1.28
  -2   3 -18   38.66    1.69
   2  -3  18   39.13    1.91
  -2  -3 -18   40.25    1.70
  -2  -3 -18   38.32    1.62
   2   3  18   39.89    1.29
  -2   3 -18   42.29    1.64
  -2   3 -19    7.55    0.38
  -2  -3 -19    7.54    0.38
  -2  -3 -20   12.27    0.48
  -2   3 -20   12.51    0.48
  -2  -3 -21    0.20    0.23
  -2   3 -21    0.02    0.23
  -2   3 -22    4.58    0.26
  -2  -3 -22    3.97    0.26
  -2   3 -23    0.12    0.18
  -2  -3 -23    0.31    0.17
  -2   3 -23    0.01    0.20
  -2  -3 -23    0.53    0.21
  -2  -3 -23    0.27    0.17
  -2   3 -24    0.92    0.15
  -2  -3 -24    0.93    0.17
  -2   3 -24    0.75    0.17
  -2  -3 -24    0.76    0.15
  -2   3 -24    0.89    0.15
  -2  -3 -24    0.66    0.15
  -2  -3 -25    0.41    0.10
  -2   3 -25    0.20    0.10
  -2   3 -25    0.38    0.11
   2   4 -26    1.58    0.15
   2  -4 -26    1.41    0.14
   2  -4 -26    1.35    0.15
   2   4 -26    1.60    0.13
   2  -4 -26    1.41    0.14
   2   4 -26    1.64    0.14
   2   4 -25    1.79    0.18
   2   4 -25    1.70    0.20
   2  -4 -25    1.78    0.20
   2  -4 -25    1.80    0.18
   2   4 -25    1.73    0.18
   2  -4 -25    1.58    0.17
   2  -4 -24   15.50    0.52
   2  -4 -24   16.37    0.52
   2   4 -24   14.84    0.53
   2   4 -24   16.17    0.52
   2  -4 -24   15.57    0.54
   2   4 -24   15.58    0.52
   2   4 -23    0.91    0.22
   2  -4 -23    0.87    0.22
   2  -4 -23    1.06    0.26
   2   4 -23    0.93    0.22
   2   4 -23    1.03    0.26
   2  -4 -23    0.82    0.22
   2  -4 -22    9.65    0.40
   2   4 -22    9.59    0.43
   2   4 -22   10.31    0.40
   2  -4 -22    9.20    0.43
   2  -4 -22    9.66    0.40
   2   4 -21    0.81    0.26
   2  -4 -21    0.70    0.25
   2   4 -20    5.57    0.33
   2   4 -20    5.02    0.67
   2  -4 -20    5.60    0.61
  -2  -4  20    5.13    1.07
   2  -4 -20    3.73    0.68
   2  -4 -20    5.95    0.33
   2   4 -20    4.86    0.60
  -2  -4  19    5.43    1.04
   2   4 -19    5.63    0.62
   2   4 -19    5.88    0.33
   2  -4 -19    4.19    0.69
   2   4 -19    4.14    0.72
   2  -4 -19    5.78    0.32
   2  -4 -19    5.13    0.63
   2   4 -18    0.78    0.54
   2   4 -18    0.14    0.57
   2  -4 -18   -0.37    0.53
   2  -4 -18    0.32    0.25
   2  -4 -18    1.05    0.64
   2   4 -18    0.63    0.25
  -2  -4  18   -0.71    0.94
  -2   4  18   -0.08    0.28
  -2   4  17    0.30    0.27
  -2  -4  17    0.57    0.93
   2   4 -17   -0.11    0.59
   2  -4 -17    0.32    0.22
   2  -4 -17   -0.23    0.54
   2  -4 -17    0.27    0.59
   2   4 -17    0.24    0.23
   2  -4 -16   24.08    0.75
  -2  -4  16   24.91    1.43
   2  -4 -16   24.03    1.12
  -2   4  16   22.35    0.77
   2   4 -16   23.75    1.13
   2   4 -16   24.95    0.75
   2  -4 -15    4.84    0.63
   2   4 -15    4.42    0.60
   2   4 -15    4.28    0.26
  -2  -4  15    5.10    0.91
  -2   4  15    5.16    0.31
   2  -4 -15    3.91    0.58
   2  -4 -15    4.63    0.26
   2   4 -15    4.25    0.61
   2   4 -14   19.89    0.93
   2  -4 -14   18.40    0.59
   2  -4 -14   20.07    0.94
   2  -4 -14   19.52    0.90
   2   4 -14   19.02    0.89
   2   4 -14   18.08    0.59
  -2  -4  14   20.74    1.19
   2  -4 -13    5.29    0.57
   2   4 -13    4.33    0.53
   2  -4 -13    4.73    0.53
   2   4 -13    4.15    0.55
   2  -4 -12   28.42    1.09
   2   4 -12   28.77    1.10
   2   4 -12   29.77    1.11
  -2  -4  12   30.37    1.32
   2  -4 -12   29.10    1.11
   2  -4 -11  393.86   11.54
   2   4 -11  412.67   11.57
   2   4 -11  409.51   11.56
  -2  -4  11  397.47   11.67
   2   4 -11  418.15   11.56
   2  -4 -11  391.90   11.55
   2   4 -10   85.91    2.63
   2  -4 -10   85.97    2.62
   2   4 -10   85.09    2.61
   2   4 -10   85.31    2.61
   2  -4 -10   87.94    2.63
  -2  -4  10   85.40    2.75
  -2  -4   9    0.51    0.58
   2   4  -9    0.08    0.35
   2  -4  -9    0.31    0.36
   2   4  -9    0.30    0.38
   2  -4  -9    0.65    0.36
   2   4  -9    0.29    0.38
   2   4  -8    0.67    0.35
   2  -4  -8    1.04    0.33
   2  -4  -8    0.94    0.34
  -2  -4   8    1.18    0.53
   2   4  -8    1.29    0.33
   2   4  -8    0.86    0.32
   2  -4  -7   99.02    2.89
   2   4  -7   98.65    2.89
  -2  -4   7   96.46    2.99
   2   4  -7  101.90    2.90
   2  -4  -7   98.96    2.90
   2   4  -7   97.15    2.91
   2   4  -6  260.65    7.60
   2  -4  -6  270.42    7.60
   2  -4  -6  266.02    7.61
   2   4  -6  275.45    7.63
   2   4  -6  263.63    7.61
  -2  -4   6  275.44    7.69
   2  -4  -5  606.96   16.92
   2   4  -5  602.30   16.92
   2   4  -5  599.39   16.93
  -2  -4   5  582.26   16.99
   2   4  -4  400.42   11.73
   2   4  -4  418.12   11.73
  -2  -4   4  398.21   11.80
   2  -4  -4  424.85   11.74
   2  -4  -4  419.45   11.72
   2   4  -4  421.26   11.72
   2   4  -3 7647.41  216.64
  -2  -4   3 7597.16  216.71
   2   4  -3 7771.84  216.65
   2  -4  -3 7756.64  216.64
   2   4  -2  100.15    2.92
   2  -4  -2  100.92    2.92
   2   4  -2  107.30    2.92
  -2  -4   2   95.47    2.99
   2  -4  -2  103.89    2.92
  -2  -4   1 2016.53   60.58
   2   4  -1 2081.69   60.52
   2  -4   0 2783.29   78.67
   2   4   0 2794.04   78.68
  -2  -4   0 2905.54   78.72
   2   4   0 2775.65   78.67
   2  -4   0 2805.35   78.67
  -2   4  -1  442.24   12.56
  -2   4  -2  389.30   11.10
  -2   4  -3  881.61   24.95
  -2   4  -4   32.63    1.21
  -2   4  -5   27.32    1.12
  -2   4  -6   15.75    0.85
  -2   4  -7  903.40   25.63
  -2   4  -8   58.56    1.98
   2  -4   8   59.54    2.01
  -2  -4  -8   63.28    2.01
  -2   4  -8   58.84    2.03
   2  -4   9  144.38    4.46
  -2  -4  -9  142.69    4.44
  -2   4  -9  149.00    4.47
  -2   4  -9  153.97    4.44
  -2   4 -10   39.51    1.56
  -2  -4 -10   43.60    1.56
   2  -4  10   44.86    1.63
  -2   4 -10   43.85    1.55
  -2   4 -10   42.10    1.60
   2  -4  11   24.50    1.21
  -2   4 -11   25.51    1.13
  -2   4 -11   24.43    1.13
  -2  -4 -11   25.54    1.12
  -2  -4 -11   24.16    1.14
  -2   4 -11   25.38    1.10
  -2   4 -12   17.99    0.95
  -2   4 -12   14.66    0.53
   2  -4  12   15.76    1.04
  -2   4 -12   16.13    0.93
  -2  -4 -12   17.56    0.95
   2   4  12   14.58    0.53
  -2   4 -12   17.12    0.88
  -2  -4 -12   15.22    0.89
  -2  -4 -12   14.09    0.52
   2  -4  13    4.16    0.84
  -2   4 -13    4.31    0.69
  -2   4 -13    4.71    0.67
   2   4  13    4.62    0.30
  -2   4 -13    3.40    0.27
  -2  -4 -13    3.54    0.28
  -2  -4 -13    3.66    0.68
  -2  -4 -13    4.46    0.71
  -2   4 -13    3.64    0.65
  -2   4 -14   11.85    0.84
  -2   4 -14   11.75    0.45
   2  -4  14   10.20    1.02
  -2  -4 -14   11.68    0.86
  -2   4 -14   11.58    0.87
   2   4  14    9.75    0.46
  -2  -4 -14   11.47    0.85
  -2   4 -14   11.24    0.88
  -2  -4 -14   10.44    0.44
   2   4  15   61.36    1.86
  -2   4 -15   63.72    2.23
  -2  -4 -15   62.31    1.84
  -2   4 -15   65.26    2.23
  -2  -4 -15   63.68    2.22
   2  -4  15   65.79    2.44
  -2   4 -15   63.17    1.84
  -2  -4 -15   60.60    2.20
  -2   4 -16   29.26    1.35
  -2  -4 -16   28.02    1.34
   2  -4  16   32.83    1.62
  -2  -4 -16   30.18    1.36
  -2  -4 -16   29.89    0.96
  -2   4 -16   30.44    1.35
   2   4  16   31.58    0.98
  -2   4 -16   30.72    0.96
   2   4  17    0.20    0.32
  -2  -4 -17   -0.18    0.64
  -2   4 -17    0.87    0.66
  -2  -4 -17    0.11    0.27
  -2   4 -17    0.50    0.27
  -2   4 -17    0.07    0.63
  -2  -4 -17    0.39    0.65
   2  -4  17   -0.54    0.91
  -2  -4 -18   17.20    1.04
   2   4  18   17.16    0.66
  -2   4 -18   19.04    1.00
   2  -4  18   14.58    1.27
  -2   4 -18   19.81    0.64
  -2  -4 -18   16.48    0.97
  -2   4 -18   16.95    1.03
  -2  -4 -18   18.68    0.63
  -2  -4 -19    2.47    0.28
  -2   4 -19    2.29    0.27
   2   4  19    1.93    0.30
  -2  -4 -20    9.01    0.37
  -2   4 -20    8.78    0.37
  -2  -4 -21    1.29    0.22
  -2   4 -21    1.65    0.23
  -2   4 -22    2.20    0.21
  -2  -4 -22    2.56    0.21
  -2  -4 -23    0.05    0.16
  -2   4 -23    0.29    0.16
  -2   4 -23    0.22    0.16
  -2  -4 -23    0.17    0.16
  -2   4 -23    0.04    0.18
  -2  -4 -23    0.32    0.19
  -2   4 -24    0.13    0.13
  -2   4 -24    0.10    0.15
  -2  -4 -24   -0.08    0.13
  -2   4 -24    0.00    0.13
  -2  -4 -24    0.19    0.15
  -2  -4 -24    0.02    0.13
  -2   4 -25    0.04    0.11
   2  -5 -25    0.13    0.14
   2  -5 -25   -0.05    0.16
   2   5 -25    0.22    0.15
   2   5 -25   -0.09    0.15
   2   5 -25   -0.15    0.15
   2  -5 -25    0.06    0.14
   2   5 -24    1.79    0.19
   2   5 -24    2.29    0.19
   2  -5 -24    1.85    0.19
   2  -5 -24    1.60    0.19
   2   5 -24    2.02    0.21
   2  -5 -24    1.65    0.22
   2  -5 -23    1.60    0.21
   2   5 -23    1.78    0.22
   2  -5 -23    1.71    0.21
   2   5 -23    1.78    0.22
   2  -5 -23    1.36    0.24
   2   5 -23    1.29    0.24
   2   5 -22   11.10    0.45
   2   5 -22   11.29    0.43
   2  -5 -22   10.24    0.45
   2   5 -22   11.69    0.42
   2  -5 -22   10.96    0.42
   2  -5 -22   10.88    0.42
   2   5 -21   57.23    1.63
   2   5 -21   55.34    1.65
   2  -5 -21   54.23    1.63
   2  -5 -20   25.64    0.80
  -2  -5  20   22.61    1.50
   2   5 -20   25.67    0.80
   2   5 -20   21.27    1.05
   2  -5 -19    3.84    0.28
   2  -5 -19    2.19    0.62
   2   5 -19    3.41    0.55
   2   5 -19    3.00    0.60
   2  -5 -19    2.60    0.52
   2   5 -19    3.37    0.28
  -2  -5  19    2.22    0.98
  -2   5  19    2.34    0.32
  -2  -5  18    0.04    0.95
   2  -5 -18    1.13    0.61
   2   5 -18    2.04    0.61
   2   5 -18    1.28    0.24
   2  -5 -18    1.55    0.24
   2   5 -18    0.99    0.50
  -2   5  18    0.75    0.31
   2  -5 -18    1.38    0.50
   2   5 -17    0.92    0.54
   2  -5 -17    0.95    0.49
  -2   5  17    0.89    0.28
  -2  -5  17    1.02    0.89
   2  -5 -17    0.86    0.58
   2  -5 -17    1.11    0.22
   2   5 -17    0.95    0.22
   2   5 -17    1.14    0.50
   2  -5 -16   36.52    1.43
   2  -5 -16   39.48    1.52
   2   5 -16   40.92    1.18
   2   5 -16   37.05    1.51
  -2   5  16   38.46    1.21
   2  -5 -16   39.76    1.18
   2   5 -15    7.79    0.67
   2  -5 -15    7.72    0.68
   2   5 -15    7.35    0.32
  -2  -5  15    9.51    1.00
   2  -5 -15    8.17    0.32
   2  -5 -14  128.03    3.88
  -2  -5  14  136.26    4.12
   2   5 -14  133.54    3.89
   2   5 -14  123.81    3.61
   2  -5 -14  128.22    3.61
   2   5 -13   32.95    1.20
   2   5 -13   33.03    1.18
   2  -5 -13   29.61    0.92
   2  -5 -13   33.27    1.18
  -2  -5  13   33.44    1.44
   2   5 -13   31.66    0.93
   2  -5 -13   33.03    1.21
   2  -5 -12    3.98    0.48
  -2  -5  12    4.55    0.75
   2  -5 -12    4.21    0.47
   2   5 -12    3.71    0.47
   2   5 -12    4.26    0.47
   2   5 -11   37.73    1.27
   2  -5 -11   35.44    1.25
   2   5 -11   33.61    1.22
  -2  -5  11   39.77    1.47
   2  -5 -11   33.72    1.22
   2   5 -11   35.38    1.24
   2   5 -10    0.31    0.36
   2  -5 -10    0.27    0.36
  -2  -5  10    0.05    0.63
   2   5 -10    1.01    0.38
   2  -5 -10    0.52    0.39
   2   5 -10    0.78    0.42
  -2  -5   9  286.42    8.11
   2   5  -9  276.02    7.95
   2  -5  -9  274.65    7.96
   2  -5  -9  283.63    7.97
   2   5  -9  269.31    7.96
   2   5  -9  285.13    7.99
   2  -5  -8  110.52    3.36
   2   5  -8  112.96    3.36
   2  -5  -8  115.61    3.38
   2   5  -8  116.49    3.40
   2   5  -8  117.97    3.38
  -2  -5   8  122.30    3.52
   2   5  -7    1.53    0.28
  -2  -5   7    2.19    0.54
   2   5  -7    2.00    0.34
   2   5  -7    2.40    0.28
   2  -5  -7    2.18    0.27
   2   5  -6   10.95    0.42
   2   5  -6    8.82    0.44
   2  -5  -6   10.15    0.43
  -2  -5   6    8.25    0.62
   2   5  -5  259.66    7.44
   2  -5  -5  267.58    7.42
   2   5  -5  261.17    7.42
  -2  -5   5  249.42    7.53
   2  -5  -5  271.97    7.44
   2   5  -5  255.16    7.45
   2   5  -4  332.07    9.50
  -2  -5   4  339.36    9.61
   2  -5  -4  336.35    9.50
   2   5  -4  343.76    9.52
  -2  -5   3   10.53    0.57
   2   5  -3   10.93    0.38
   2  -5  -3   11.95    0.40
   2   5  -3   12.04    0.39
  -2  -5   2  132.17    3.84
   2  -5  -1  220.94    6.20
   2   5  -1  221.11    6.20
  -2  -5   1  207.70    6.28
   2   5   0    7.98    0.28
  -2  -5   0    7.97    0.43
  -2  -5  -1  216.06    6.29
  -2   5  -1  228.66    6.37
  -2   5  -2  472.76   13.46
  -2   5  -3   16.23    0.80
  -2   5  -4   77.58    2.44
  -2   5  -5  189.00    5.57
  -2   5  -6    1.66    0.60
  -2  -5  -7   69.39    2.28
  -2   5  -7   74.90    2.28
  -2   5  -7   72.52    2.36
  -2   5  -8  530.13   15.01
  -2  -5  -8  523.34   15.02
  -2   5  -8  524.33   15.07
  -2   5  -9    8.95    0.62
  -2   5  -9    9.37    0.74
  -2   5  -9    8.12    0.65
  -2  -5  -9    8.40    0.65
   2  -5  10   10.18    0.84
  -2  -5 -10    8.18    0.69
  -2   5 -10    9.32    0.70
  -2   5 -10    9.93    0.76
  -2   5 -10    9.16    0.66
  -2  -5 -10    9.31    0.67
  -2   5 -11   10.22    0.74
  -2   5 -11   11.19    0.78
  -2  -5 -11    9.33    0.72
   2  -5  11    9.81    0.88
  -2  -5 -11    9.73    0.76
  -2   5 -11   10.66    0.71
  -2   5 -12   -0.16    0.59
  -2   5 -12    0.61    0.51
   2  -5  12    0.39    0.74
   2   5  12    0.22    0.26
  -2  -5 -12    0.31    0.21
  -2   5 -12   -0.31    0.58
  -2  -5 -12   -0.48    0.55
  -2  -5 -12   -0.16    0.57
  -2   5 -12    0.08    0.21
  -2   5 -13   62.41    2.06
   2   5  13   56.90    1.67
  -2  -5 -13   57.50    1.98
   2  -5  13   63.13    2.20
  -2   5 -13   54.68    1.64
  -2   5 -13   59.27    1.99
  -2  -5 -13   53.48    1.64
  -2   5 -13   57.86    1.96
  -2  -5 -13   57.13    1.97
  -2   5 -14   16.55    0.58
  -2  -5 -14   17.59    0.59
  -2  -5 -14   17.09    0.98
  -2   5 -14   18.45    1.03
  -2   5 -14   19.46    0.98
   2   5  14   16.89    0.63
   2  -5  14   18.48    1.22
  -2  -5 -14   18.58    0.97
  -2  -5 -14   16.42    0.57
  -2   5 -14   17.97    0.97
  -2  -5 -15   70.34    2.04
  -2   5 -15   75.92    2.42
  -2  -5 -15   74.43    2.42
  -2  -5 -15   75.57    2.42
   2  -5  15   72.06    2.63
  -2   5 -15   74.44    2.05
   2   5  15   69.77    2.07
  -2   5 -15   75.04    2.42
  -2   5 -16   18.20    1.04
  -2  -5 -16   18.91    0.65
  -2  -5 -16   19.46    1.04
   2   5  16   19.86    0.72
  -2  -5 -16   18.94    1.07
  -2   5 -16   19.55    0.66
  -2   5 -16   18.54    1.04
   2  -5  16   20.72    1.37
  -2  -5 -17    0.29    0.62
   2   5  17    0.38    0.35
  -2   5 -17   -0.24    0.58
  -2   5 -17    0.59    0.27
  -2  -5 -17    0.79    0.61
  -2  -5 -17    0.60    0.27
   2  -5  17    0.81    0.93
  -2   5 -17    0.31    0.60
  -2   5 -18    5.69    0.33
   2  -5  18    7.44    0.98
  -2   5 -18    5.34    0.67
   2   5  18    5.98    0.39
  -2  -5 -18    5.59    0.67
  -2  -5 -18    5.68    0.33
   2   5  19   49.89    1.55
  -2  -5 -19   51.65    1.53
  -2   5 -19   53.13    1.53
  -2   5 -20   20.29    0.62
  -2  -5 -20   18.77    0.62
  -2   5 -21    1.34    0.21
  -2  -5 -21    1.16    0.21
   2   5  21    1.34    0.23
  -2  -5 -22    1.20    0.19
  -2   5 -22    1.45    0.18
  -2   5 -22    1.45    0.21
  -2  -5 -23    2.50    0.17
  -2   5 -23    2.26    0.18
  -2  -5 -23    2.09    0.20
  -2   5 -23    2.32    0.17
  -2   5 -23    2.32    0.17
  -2  -5 -23    2.37    0.17
  -2  -5 -24    1.83    0.12
  -2  -5 -24    2.02    0.13
  -2   5 -24    2.41    0.17
  -2   5 -24    2.30    0.14
  -2   5 -24    1.94    0.13
   2   6 -26    0.56    0.13
   2  -6 -25    2.60    0.13
   2   6 -25    2.58    0.15
   2  -6 -25    2.78    0.15
   2   6 -25    2.32    0.16
   2  -6 -25    2.48    0.17
   2  -6 -24    3.68    0.23
   2   6 -24    4.58    0.22
   2   6 -24    4.15    0.22
   2  -6 -24    3.85    0.21
   2   6 -24    4.99    0.27
   2  -6 -24    4.03    0.21
   2   6 -24    4.62    0.22
   2  -6 -23    0.11    0.21
   2  -6 -23    0.37    0.18
   2   6 -23   -0.01    0.20
   2   6 -23    0.22    0.18
   2   6 -23    0.32    0.17
   2  -6 -23   -0.05    0.17
   2   6 -22    0.61    0.21
   2   6 -22    0.28    0.23
   2  -6 -22    0.64    0.20
   2  -6 -22    0.46    0.24
   2  -6 -22    0.86    0.20
   2   6 -22    0.48    0.21
   2   6 -21    0.23    0.22
   2   6 -21   -0.04    0.26
   2  -6 -21    0.37    0.22
   2  -6 -21    0.46    0.26
   2  -6 -21    0.31    0.22
   2   6 -21    0.25    0.22
   2   6 -20   79.44    2.24
   2  -6 -20   79.18    2.24
   2   6 -20   79.41    2.26
   2   6 -19    2.42    0.58
   2  -6 -19    3.01    0.26
   2   6 -19    3.01    0.26
  -2   6  19    2.65    0.34
   2  -6 -19    2.65    0.56
   2  -6 -19    2.98    0.51
   2   6 -19    3.29    0.51
  -2  -6  19    1.83    0.99
  -2   6  18    0.31    0.32
   2   6 -18    0.45    0.22
   2   6 -18    0.24    0.52
  -2  -6  18    0.63    1.00
   2  -6 -18    0.93    0.57
   2  -6 -18    0.17    0.46
   2   6 -18    0.99    0.49
   2  -6 -18    0.43    0.21
  -2   6  17    8.82    0.45
   2   6 -17    7.74    0.63
   2  -6 -17    8.17    0.63
  -2  -6  17    9.81    1.15
   2  -6 -17    8.11    0.71
   2   6 -17    8.26    0.70
   2   6 -17    9.57    0.36
   2  -6 -17    9.08    0.36
   2   6 -16    3.97    0.58
   2   6 -16    3.48    0.24
  -2  -6  16    2.76    0.97
   2  -6 -16    3.43    0.23
   2  -6 -16    2.94    0.50
  -2   6  16    3.41    0.33
   2  -6 -16    2.63    0.57
   2   6 -16    2.93    0.51
   2   6 -15    7.74    0.58
  -2  -6  15    7.61    1.04
   2   6 -15    5.94    0.61
   2  -6 -15    6.75    0.30
   2  -6 -15    6.92    0.57
   2   6 -15    6.92    0.30
   2  -6 -15    7.31    0.64
   2  -6 -14   31.30    1.15
   2  -6 -14   29.72    1.21
   2   6 -14   30.29    0.92
   2  -6 -14   31.69    0.92
  -2  -6  14   33.43    1.53
   2   6 -14   29.42    1.19
   2   6 -13   22.00    0.65
  -2  -6  13   21.85    1.24
   2  -6 -13   22.85    0.94
   2   6 -13   23.41    0.94
   2  -6 -13   22.04    0.65
  -2  -6  12   10.26    0.92
   2   6 -12   11.36    0.62
   2  -6 -12   11.37    0.64
   2  -6 -11  135.30    4.10
   2   6 -11  142.39    4.12
  -2  -6  11  142.09    4.30
   2   6 -11  136.61    4.10
   2   6 -10  161.06    4.70
   2   6 -10  154.62    4.68
  -2  -6  10  167.90    4.87
   2  -6 -10  161.92    4.69
  -2  -6   9    6.69    0.74
   2   6  -9    7.91    0.49
   2   6  -9    6.61    0.45
   2  -6  -9    7.50    0.46
  -2  -6   8  689.21   19.31
   2   6  -8  688.91   19.19
   2   6  -8  658.12   19.16
   2  -6  -8  683.81   19.17
   2   6  -7   18.71    0.65
   2  -6  -7   19.35    0.65
  -2  -6   7   19.00    0.95
   2  -6  -7   19.12    0.69
   2   6  -7   19.37    0.69
   2   6  -7   20.25    0.73
  -2  -6   6   72.53    2.42
   2  -6  -6   83.81    2.28
   2   6  -6   75.55    2.24
   2   6  -6   76.75    2.29
   2  -6  -6   80.54    2.25
   2   6  -6   72.98    2.26
   2  -6  -5  116.66    3.31
   2   6  -5  116.48    3.30
  -2  -6   5  110.55    3.46
   2   6  -5  115.22    3.34
   2  -6  -4  289.29    8.04
   2   6  -4  276.32    8.04
   2   6  -4  290.75    8.06
  -2  -6   4  288.92    8.19
   2   6  -3  117.07    3.33
  -2  -6   3  119.11    3.47
   2  -6  -3  121.23    3.34
   2   6  -3  114.25    3.33
  -2  -6   2  575.61   16.31
  -2  -6   1   28.55    0.98
   2   6   0  393.96   11.53
   2   6   0  408.42   11.51
   2  -6   1   36.73    1.01
  -2   6  -1   36.33    1.24
   2  -6   1   37.05    1.02
  -2  -6  -1   31.85    1.14
   2   6   1   32.56    1.02
   2   6   1   34.05    1.02
  -2   6  -2   64.37    2.06
  -2   6  -3  483.09   13.80
  -2   6  -4  199.29    5.79
  -2   6  -4  207.48    5.93
  -2   6  -5   36.86    1.22
  -2  -6  -5   35.27    1.23
  -2  -6  -6  203.97    6.07
  -2   6  -6  210.39    6.06
  -2   6  -6  218.38    6.19
  -2   6  -7   33.66    1.31
  -2   6  -7   33.41    1.15
  -2  -6  -7   30.61    1.17
  -2   6  -8    1.21    0.48
  -2  -6  -8    1.55    0.45
  -2   6  -8    1.15    0.57
  -2   6  -8    1.10    0.41
  -2  -6  -8    1.26    0.46
  -2   6  -9    1.21    0.46
  -2  -6  -9    0.46    0.45
  -2   6  -9    1.35    0.43
  -2  -6  -9    0.69    0.47
  -2   6  -9    0.86    0.56
  -2   6 -10  208.72    5.96
  -2   6 -10  199.36    5.88
  -2  -6 -10  197.33    5.87
  -2  -6 -10  192.19    5.87
  -2   6 -10  202.39    5.87
  -2   6 -11   11.02    0.77
  -2   6 -11    9.51    0.36
  -2  -6 -11    9.76    0.71
  -2  -6 -11   10.17    0.69
  -2  -6 -11    8.67    0.35
  -2   6 -11    9.16    0.65
  -2   6 -11   10.25    0.69
  -2   6 -12  125.30    3.58
  -2   6 -12  120.24    3.49
  -2   6 -12  111.27    3.20
   2  -6  12  123.45    3.69
  -2  -6 -12  105.22    3.19
  -2  -6 -12  114.25    3.48
   2   6  12  114.99    3.22
  -2   6 -12  118.38    3.48
  -2  -6 -12  113.71    3.48
   2   6  13   18.29    0.63
  -2   6 -13   19.34    1.02
  -2   6 -13   17.87    0.58
  -2   6 -13   18.41    0.91
   2  -6  13   17.65    1.20
  -2  -6 -13   16.19    0.58
  -2  -6 -13   18.16    0.93
  -2  -6 -13   17.12    0.93
  -2  -6 -13   16.36    0.57
  -2   6 -13   18.53    0.92
  -2   6 -14   71.17    2.09
  -2  -6 -14   73.38    2.41
   2  -6  14   76.11    2.66
  -2   6 -14   79.00    2.52
  -2   6 -14   75.29    2.41
  -2   6 -14   77.50    2.43
  -2  -6 -14   71.07    2.09
  -2  -6 -14   69.53    2.08
  -2  -6 -14   71.51    2.41
   2   6  14   74.34    2.13
  -2  -6 -15    2.94    0.63
  -2   6 -15    3.33    0.27
  -2  -6 -15    2.09    0.64
  -2   6 -15    3.49    0.62
   2  -6  15    2.75    0.95
  -2   6 -15    3.34    0.61
  -2  -6 -15    3.06    0.27
   2   6  15    2.33    0.38
  -2  -6 -15    2.32    0.27
  -2   6 -16   56.08    2.04
  -2  -6 -16   55.30    2.01
  -2  -6 -16   56.13    1.69
   2   6  16   55.99    1.74
  -2  -6 -16   53.96    2.04
   2  -6  16   53.62    2.31
  -2   6 -16   60.53    2.04
  -2   6 -16   61.75    1.70
  -2   6 -17   18.96    1.02
  -2  -6 -17   16.47    1.00
   2  -6  17   17.70    1.32
   2   6  17   21.36    0.73
  -2  -6 -17   19.74    0.66
  -2   6 -17   21.17    0.67
   2   6  18   83.03    2.47
  -2  -6 -18   83.65    2.43
  -2   6 -18   85.60    2.43
   2   6  19    3.24    0.34
  -2   6 -19    3.90    0.26
  -2  -6 -19    3.36    0.26
   2   6  20    0.41    0.26
  -2  -6 -20    0.87    0.20
  -2   6 -20    0.71    0.20
  -2  -6 -21    0.35    0.18
  -2   6 -21    0.53    0.18
   2   6  21    0.31    0.22
  -2   6 -22    1.72    0.17
  -2   6 -22    1.68    0.17
  -2  -6 -22    1.51    0.17
  -2  -6 -22    1.48    0.17
  -2  -6 -22    1.63    0.20
  -2   6 -22    1.46    0.18
  -2  -6 -23    0.46    0.12
  -2  -6 -23    0.37    0.11
  -2   6 -23    0.02    0.04
  -2   6 -23    0.30    0.12
  -2  -6 -23    0.32    0.14
  -2   6 -23    0.07    0.12
  -2   6 -24    0.86    0.14
   2   7 -25    5.22    0.24
   2   7 -24    1.90    0.21
   2   7 -24    1.52    0.14
   2  -7 -24    0.00    0.03
   2   7 -24    1.52    0.14
   2  -7 -24   -0.05    0.03
   2  -7 -24    1.58    0.15
   2   7 -24   -0.01    0.03
   2  -7 -23    9.85    0.22
   2  -7 -23    9.28    0.21
   2   7 -23   10.46    0.22
   2  -7 -23    9.01    0.24
   2   7 -23   10.65    0.22
   2  -7 -22    1.05    0.18
   2   7 -22    1.31    0.18
   2   7 -22    1.40    0.18
   2  -7 -22    0.87    0.21
   2   7 -22    1.17    0.20
   2  -7 -22    1.07    0.18
   2  -7 -21    0.37    0.18
   2  -7 -21    0.61    0.22
   2   7 -21    0.41    0.19
   2   7 -21    0.49    0.19
   2   7 -21    0.41    0.22
  -2   7  21    0.45    0.26
   2  -7 -21    0.54    0.19
   2   7 -20    8.63    0.38
   2  -7 -20    8.34    0.38
   2  -7 -20    8.77    0.35
   2   7 -20    9.23    0.36
   2  -7 -20    8.73    0.35
  -2   7  20    8.37    0.43
   2   7 -20    9.40    0.35
   2  -7 -19    0.45    0.20
  -2   7  19    0.21    0.33
   2  -7 -19    0.13    0.20
   2   7 -19    0.46    0.24
   2   7 -19    0.38    0.21
   2  -7 -18    1.19    0.50
   2  -7 -18    2.29    0.23
   2  -7 -18    2.78    0.46
  -2   7  18    2.49    0.35
   2   7 -18    2.41    0.22
   2   7 -18    1.55    0.45
  -2  -7  18    2.29    0.99
  -2   7  17    0.23    0.33
   2  -7 -17   -0.45    0.52
   2  -7 -17   -0.23    0.43
   2  -7 -17    0.48    0.19
  -2  -7  17    0.60    0.91
   2   7 -17    0.64    0.42
   2   7 -17    0.17    0.19
   2   7 -17    0.04    0.47
   2  -7 -16    0.68    0.19
   2   7 -16    0.51    0.42
   2  -7 -16   -0.25    0.50
   2   7 -16    0.48    0.18
  -2  -7  16    0.11    0.89
   2   7 -16    1.12    0.49
   2  -7 -16    0.54    0.42
  -2  -7  15    4.12    0.97
   2   7 -15    2.93    0.51
   2  -7 -15    3.97    0.47
   2   7 -15    4.33    0.23
   2  -7 -15    3.85    0.23
   2  -7 -15    3.74    0.54
   2   7 -15    3.90    0.48
  -2  -7  14   12.57    1.08
   2   7 -14   12.41    0.70
   2  -7 -14   13.37    0.73
   2   7 -14   13.01    0.42
   2  -7 -14   12.48    0.42
   2  -7 -14   11.12    0.45
   2  -7 -14   12.16    0.65
   2   7 -14   13.22    0.66
   2  -7 -13  101.01    2.99
   2   7 -13  106.30    3.01
   2  -7 -13  100.84    3.06
   2  -7 -13   98.79    2.82
   2   7 -13  100.36    3.05
   2   7 -13  103.43    2.82
  -2  -7  13  107.40    3.37
  -2  -7  12    0.10    0.75
   2   7 -12    0.06    0.36
   2  -7 -12    0.28    0.19
   2  -7 -12    0.05    0.38
   2   7 -12   -0.24    0.34
   2  -7 -12    0.11    0.33
   2  -7 -11   34.05    1.16
   2  -7 -11   34.47    1.11
   2   7 -11   36.27    1.11
   2   7 -11   33.98    1.15
  -2  -7  11   36.11    1.46
   2   7 -10    0.32    0.33
   2  -7 -10    0.29    0.28
   2  -7 -10   -0.04    0.31
   2   7 -10    0.02    0.30
   2   7 -10   -0.08    0.28
  -2  -7  10    0.17    0.69
  -2  -7   9  239.95    7.10
   2   7  -9  245.92    6.93
   2   7  -9  237.79    6.87
   2   7  -9  236.60    6.89
   2  -7  -9  241.08    6.87
   2  -7  -9  242.88    6.91
   2   7  -8   13.77    0.49
   2   7  -8   11.99    0.52
   2  -7  -8   11.06    0.52
   2  -7  -8   11.98    0.49
  -2  -7   8   11.62    0.84
   2   7  -8   12.17    0.56
   2  -7  -7  100.36    2.89
   2   7  -7   98.39    2.89
   2  -7  -7  101.37    2.92
   2   7  -7  101.79    2.94
  -2  -7   7   98.01    3.11
   2   7  -6   58.68    1.70
   2  -7  -6   56.49    1.65
  -2  -7   6   56.40    1.89
   2   7  -6   54.64    1.65
   2  -7  -5    5.11    0.23
  -2  -7   5    5.12    0.61
   2   7  -5    4.74    0.23
   2   7  -5    4.85    0.29
   2   7  -4   42.61    1.31
   2   7  -4   48.19    1.32
   2  -7  -4   44.40    1.32
  -2  -7   4   46.30    1.53
  -2  -7   3  117.14    3.37
   2   7  -3  111.90    3.19
  -2  -7   2   57.04    1.76
   2  -7  -2   54.19    1.75
  -2  -7   1   41.60    1.37
  -2   7   0   90.41    2.73
  -2  -7   0   89.69    2.69
  -2   7  -1    0.87    0.52
  -2  -7  -1    0.90    0.39
   2   7   2  127.71    3.76
  -2   7  -2  140.50    3.77
   2  -7   2  129.46    3.76
   2   7   2  129.74    3.77
  -2  -7  -2  134.55    3.77
  -2  -7  -2  135.64    3.78
   2  -7   2  125.72    3.76
  -2   7  -2  137.31    3.76
  -2  -7  -3  223.83    6.48
  -2   7  -3  228.19    6.47
  -2  -7  -3  217.91    6.48
  -2   7  -3  235.50    6.47
  -2  -7  -4  673.70   19.05
  -2   7  -4  733.15   19.22
  -2  -7  -4  654.49   19.05
  -2   7  -4  663.80   19.04
  -2   7  -4  685.22   19.04
  -2   7  -5   57.04    1.73
  -2   7  -5   62.30    1.96
  -2  -7  -5   58.41    1.75
  -2  -7  -5   55.54    1.74
  -2   7  -5   55.09    1.74
  -2  -7  -6  136.54    3.98
  -2   7  -6  133.03    3.97
  -2  -7  -6  130.76    3.98
  -2   7  -6  138.45    3.97
  -2  -7  -7    3.42    0.39
  -2   7  -7    3.86    0.37
  -2  -7  -7    3.49    0.40
  -2   7  -7    3.36    0.59
  -2   7  -7    3.98    0.42
  -2   7  -8   17.33    0.88
  -2  -7  -8   14.65    0.72
  -2  -7  -8   17.27    0.74
  -2   7  -8   18.02    0.71
  -2   7  -8   15.66    0.73
  -2   7  -9  101.55    3.04
  -2   7  -9  100.63    3.04
  -2  -7  -9   97.50    3.04
  -2  -7  -9   96.73    3.04
  -2   7  -9  105.81    3.17
  -2   7 -10    3.33    0.47
  -2  -7 -10    3.00    0.47
  -2   7 -10    3.73    0.62
  -2  -7 -10    2.75    0.46
  -2   7 -10    2.65    0.43
  -2  -7 -11   38.80    1.16
  -2  -7 -11   36.98    1.13
  -2  -7 -11   40.97    1.40
  -2   7 -11   41.00    1.40
  -2   7 -11   41.58    1.52
  -2  -7 -11   38.67    1.39
  -2   7 -11   41.81    1.39
  -2  -7 -12   24.52    0.78
  -2  -7 -12   25.89    1.08
  -2   7 -12   27.07    1.07
  -2  -7 -12   26.96    1.07
  -2   7 -12   27.10    1.08
  -2   7 -12   24.89    0.78
  -2  -7 -12   27.37    0.82
  -2   7 -12   28.90    1.21
  -2   7 -13    1.24    0.60
   2  -7  13    0.72    0.86
  -2  -7 -13    0.70    0.25
   2   7  13    1.12    0.31
  -2   7 -13    1.18    0.20
  -2  -7 -13    1.18    0.51
  -2  -7 -13    1.43    0.20
  -2   7 -13    1.68    0.51
  -2  -7 -13    0.74    0.52
  -2   7 -13    1.08    0.48
  -2  -7 -14   45.60    1.60
  -2   7 -14   44.80    1.62
  -2   7 -14   46.56    1.61
  -2  -7 -14   40.06    1.32
   2  -7  14   44.55    1.93
  -2   7 -14   45.08    1.70
  -2  -7 -14   45.40    1.63
   2   7  14   45.09    1.36
  -2   7 -14   46.85    1.30
  -2  -7 -14   42.50    1.30
  -2  -7 -15    0.17    0.50
  -2  -7 -15    0.22    0.26
   2   7  15   -0.01    0.37
  -2  -7 -15    0.52    0.54
  -2   7 -15   -0.04    0.51
  -2   7 -15    0.58    0.51
   2  -7  15   -0.28    0.96
  -2   7 -15    0.24    0.21
  -2  -7 -15    0.10    0.21
  -2  -7 -16    0.77    0.53
   2  -7  16    0.83    0.93
  -2  -7 -16    0.25    0.22
  -2   7 -16    0.40    0.22
   2   7  16    0.93    0.35
  -2  -7 -16    0.33    0.25
  -2   7 -16    0.88    0.52
  -2  -7 -17    5.73    0.57
   2   7  17    6.18    0.43
  -2  -7 -17    5.33    0.64
  -2  -7 -17    7.17    0.32
  -2   7 -17    7.60    0.32
   2  -7  17    8.01    1.03
  -2   7 -17    6.54    0.64
  -2  -7 -18    6.70    0.31
   2   7  18    6.37    0.42
  -2   7 -18    6.86    0.31
  -2   7 -19    1.69    0.20
   2   7  19    1.95    0.31
  -2  -7 -19    2.02    0.21
  -2   7 -20    0.43    0.18
   2   7  20    0.15    0.26
  -2  -7 -20   -0.10    0.17
  -2   7 -21    2.30    0.18
  -2  -7 -21    2.32    0.17
   2   7  21    2.42    0.24
  -2  -7 -21    2.40    0.17
  -2   7 -21    2.47    0.17
  -2  -7 -21    2.19    0.20
  -2   7 -22    0.95    0.13
  -2   7 -22   -0.04    0.04
  -2  -7 -22    0.03    0.04
  -2  -7 -22    0.98    0.15
  -2   7 -22    1.12    0.13
  -2   7 -23    0.05    0.15
   2   8 -25    0.36    0.13
   2   8 -25    0.65    0.14
   2   8 -24    1.44    0.20
   2   8 -23   18.39    0.31
   2  -8 -23   -0.01    0.03
   2   8 -22    1.31    0.16
   2   8 -22   -0.02    0.04
  -2   8  22    1.59    0.23
   2   8 -22    1.43    0.16
   2   8 -22    1.62    0.25
   2  -8 -22    0.20    0.10
   2  -8 -22    1.71    0.18
   2  -8 -22    0.52    0.06
  -2   8  21    3.94    0.30
   2  -8 -21    4.06    0.24
   2  -8 -21    4.38    0.21
   2   8 -21    4.58    0.21
   2   8 -21    4.40    0.22
   2  -8 -21    4.13    0.21
  -2   8  20    0.09    0.30
   2  -8 -20   -0.18    0.17
   2   8 -20   -0.22    0.17
   2  -8 -20    0.03    0.21
   2  -8 -20    0.05    0.17
   2   8 -20   -0.16    0.19
   2   8 -20    0.11    0.17
  -2   8  19   -0.27    0.32
   2   8 -19    0.10    0.18
   2  -8 -19    0.05    0.18
   2  -8 -19    0.40    0.17
   2  -8 -19   -0.06    0.22
   2   8 -19    0.24    0.18
   2   8 -19   -0.19    0.21
  -2   8  18    7.43    0.43
   2   8 -18    5.90    0.28
   2   8 -18    6.54    0.31
   2   8 -18    6.36    0.28
   2  -8 -18    5.94    0.31
   2  -8 -18    6.12    0.28
  -2  -8  18    7.54    1.01
   2  -8 -18    5.88    0.28
   2   8 -17    2.70    0.21
   2   8 -17    2.78    0.24
  -2  -8  17    2.85    1.00
  -2   8  17    2.64    0.37
   2  -8 -17    2.80    0.21
   2  -8 -16    5.49    0.50
   2   8 -16    7.95    0.30
  -2  -8  16    8.50    1.06
   2  -8 -16    6.63    0.29
   2  -8 -15    1.62    0.38
  -2  -8  15    1.14    0.88
   2  -8 -15    1.05    0.16
   2  -8 -15    0.75    0.44
   2   8 -15    0.56    0.37
   2  -8 -15    0.81    0.24
   2  -8 -14   17.01    0.74
   2   8 -14   16.49    0.79
   2  -8 -14   17.86    0.54
   2  -8 -14   16.04    0.82
   2  -8 -14   16.23    0.59
   2   8 -14   18.47    0.75
   2  -8 -13    1.25    0.35
   2   8 -13    1.17    0.38
  -2  -8  13    0.99    0.86
   2  -8 -13    1.21    0.41
   2   8 -13    0.90    0.35
   2  -8 -13    0.97    0.24
   2   8 -12    0.49    0.33
   2  -8 -12    0.49    0.23
   2  -8 -12    0.50    0.30
  -2  -8  12    1.27    0.84
   2   8 -12    0.15    0.31
   2  -8 -12    0.62    0.36
   2  -8 -11    0.80    0.33
   2   8 -11    0.85    0.32
  -2  -8  11    0.41    0.75
   2  -8 -11    1.18    0.29
   2   8 -11    0.81    0.28
   2  -8 -11    0.87    0.23
   2   8 -10   69.78    2.11
   2  -8 -10   67.84    2.15
   2  -8 -10   72.66    2.11
   2  -8 -10   71.77    2.04
   2  -8  -9   29.20    0.92
   2   8  -9   32.47    1.05
  -2  -8   9   32.90    1.35
   2   8  -9   31.21    0.98
   2  -8  -9   31.71    0.98
   2  -8  -9   29.21    1.02
  -2  -8   8   12.32    0.85
   2   8  -8   12.76    0.53
   2   8  -8   12.56    0.47
   2  -8  -8   12.32    0.47
   2  -8  -7  121.23    3.43
   2   8  -7  125.09    3.48
   2   8  -7  114.20    3.43
  -2  -8   7  123.58    3.70
   2  -8  -6  120.17    3.47
  -2  -8   6  131.39    3.72
   2   8  -6  128.46    3.49
   2   8  -6  114.29    3.46
   2   8  -5  209.02    5.45
  -2  -8   5  208.80    5.67
   2   8  -4  181.83    5.19
  -2  -8   4  196.23    5.41
  -2  -8   3  320.76    9.22
  -2  -8   2  375.07   10.89
   2  -8  -2  386.22   10.88
  -2  -8   1  755.42   21.21
  -2   8   1  761.13   21.22
   2  -8  -1  730.43   21.21
   2  -8   0    2.69    0.56
  -2  -8   0    3.31    0.48
  -2   8   0    2.92    0.54
  -2   8  -1    0.80    0.53
   2   8   1    1.05    0.20
  -2  -8  -1    1.00    0.44
  -2   8  -2   25.03    1.08
   2   8   3   29.91    0.89
  -2  -8  -3   32.36    0.88
  -2   8  -3   35.16    1.23
   2  -8   3   26.57    0.88
  -2   8  -4  110.57    3.41
  -2  -8  -4  109.12    3.19
  -2  -8  -4  112.28    3.18
  -2   8  -4  110.83    3.17
  -2  -8  -5   31.74    1.10
  -2  -8  -5   33.20    1.09
  -2   8  -5   34.43    1.35
  -2   8  -5   36.78    1.09
  -2   8  -5   37.61    1.10
  -2   8  -6  303.78    8.63
  -2  -8  -6  311.17    8.57
  -2  -8  -6  294.97    8.64
  -2  -8  -6  294.64    8.65
  -2   8  -6  309.93    8.82
  -2   8  -6  297.36    8.64
  -2  -8  -7    0.50    0.19
  -2   8  -7    0.15    0.53
  -2  -8  -7    0.17    0.28
  -2   8  -7    0.24    0.28
  -2  -8  -7   -0.07    0.29
  -2   8  -7    0.26    0.25
  -2  -8  -8  112.67    3.30
  -2   8  -8  114.20    3.29
  -2  -8  -8  108.04    3.18
  -2   8  -8  112.65    3.29
  -2  -8  -8  110.01    3.30
  -2   8  -8  118.83    3.47
  -2  -8  -9   23.61    0.91
  -2  -8  -9   24.20    0.76
  -2   8  -9   23.48    0.90
  -2   8  -9   24.53    0.91
   2   8   9   23.20    0.81
  -2  -8  -9   24.46    0.91
  -2   8  -9   24.99    1.10
  -2   8 -10   43.93    1.60
  -2  -8 -10   41.97    1.44
  -2  -8 -10   40.87    1.45
  -2   8 -10   42.31    1.45
  -2  -8 -10   42.93    1.28
  -2   8 -10   45.48    1.45
  -2  -8 -11    9.60    0.42
  -2  -8 -11    9.62    0.61
  -2   8 -11   10.96    0.77
  -2  -8 -11    9.37    0.59
  -2   8 -11    9.94    0.59
  -2   8 -11    9.90    0.58
  -2  -8 -12   21.09    0.67
  -2  -8 -12   22.52    0.72
  -2   8 -12   21.87    0.91
  -2  -8 -12   21.84    0.94
  -2  -8 -12   21.83    0.91
  -2   8 -12   21.69    0.92
  -2   8 -12   23.13    1.08
  -2   8 -13   47.35    1.68
   2   8  13   52.05    1.49
  -2  -8 -13   49.53    1.46
  -2   8 -13   51.91    1.81
  -2  -8 -13   51.53    1.67
  -2  -8 -13   45.74    1.69
  -2  -8 -13   46.81    1.42
  -2   8 -13   48.66    1.66
  -2   8 -14   -0.02    0.45
  -2  -8 -14    0.22    0.18
  -2   8 -14    0.05    0.18
  -2   8 -14    0.09    0.57
   2  -8  14    0.85    0.91
  -2  -8 -14   -0.04    0.48
  -2  -8 -14    0.44    0.43
   2   8  14   -0.07    0.35
  -2  -8 -14   -0.30    0.28
  -2   8 -15   53.58    1.56
  -2  -8 -15   49.64    1.59
   2   8  15   58.38    1.63
   2  -8  15   57.22    2.22
  -2  -8 -15   53.43    1.56
   2   8  16    0.21    0.37
  -2  -8 -16    0.05    0.19
   2  -8  16   -0.18    0.84
  -2  -8 -16   -0.14    0.26
  -2   8 -16    0.24    0.19
  -2   8 -17    8.15    0.31
   2   8  17    7.63    0.45
  -2  -8 -17    7.40    0.31
   2   8  18    0.48    0.32
  -2  -8 -18    0.59    0.17
  -2   8 -18    0.52    0.18
  -2   8 -19    4.35    0.22
  -2  -8 -19    4.00    0.22
   2   8  19    3.97    0.34
  -2   8 -19    4.10    0.24
  -2  -8 -20    1.99    0.19
  -2   8 -20    2.13    0.16
  -2   8 -20    2.21    0.16
  -2  -8 -20    2.23    0.15
  -2  -8 -20    2.38    0.16
   2   8  20    1.92    0.27
  -2  -8 -21   -0.02    0.03
   2   8  21    2.47    0.24
  -2   8 -21    3.16    0.22
  -2   8 -22    0.57    0.17
   2   8  22    0.26    0.16
  -2   8 -23   -0.09    0.13
   2   9 -24    1.84    0.17
   2   9 -24    1.86    0.18
   2   9 -23    2.53    0.22
  -2   9  22    0.01    0.21
   2   9 -22    0.13    0.22
   2   9 -21    9.65    0.40
  -2   9  21    8.82    0.41
  -2   9  20    3.16    0.33
   2   9 -20    3.43    0.29
  -2   9  19    2.61    0.35
   2   9 -19    2.42    0.30
   2  -9 -19    1.86    0.17
  -2   9  18    2.72    0.37
   2  -9 -18    2.37    0.18
  -2   9  17    0.95    0.35
  -2  -9  17    1.44    0.92
   2  -9 -16    2.94    0.29
  -2  -9  16    4.54    0.99
  -2  -9  15    8.15    1.03
   2  -9 -15    6.36    0.35
  -2  -9  14    3.93    0.97
   2  -9 -14    3.58    0.30
  -2  -9  13   51.94    1.95
   2  -9 -13   43.58    1.33
  -2  -9  12  113.37    3.48
   2  -9 -12  101.82    2.97
   2  -9 -11   17.90    0.63
  -2  -9  11   21.41    1.19
  -2  -9  10    9.72    0.92
   2  -9 -10    8.99    0.39
   2   9  -9    4.60    0.24
   2  -9  -9    4.41    0.28
  -2  -9   9    4.83    0.78
  -2  -9   8   12.67    0.88
   2  -9  -8   11.98    0.45
   2  -9  -7   15.52    0.53
  -2  -9   7   17.13    0.94
   2  -9  -6   12.51    0.44
  -2  -9   6   10.93    0.82
  -2  -9   5  188.21    5.57
  -2  -9   4  139.45    4.19
  -2  -9   3    1.00    0.53
   2  -9  -2   -0.02    0.50
  -2  -9   2    0.41    0.51
   2  -9  -1   25.22    1.03
  -2   9   1   26.41    1.02
  -2  -9   1   24.18    1.00
   2  -9   0  201.66    5.99
  -2   9   0  204.76    5.99
  -2  -9   0  208.00    5.96
   2  -9   1  287.20    8.48
  -2   9  -1  299.90    8.49
  -2   9  -2    2.05    0.55
  -2   9  -3    2.55    0.55
  -2  -9  -4   15.80    0.53
  -2   9  -4   14.87    0.83
  -2   9  -5  171.27    5.10
  -2   9  -6   17.05    0.88
  -2  -9  -6   18.46    0.60
  -2  -9  -7   33.71    1.03
  -2   9  -7   34.13    1.31
   2   9   8  113.35    3.37
  -2  -9  -8  113.94    3.41
  -2  -9  -8  119.96    3.34
  -2   9  -8  119.82    3.60
  -2   9  -9   21.28    0.97
  -2  -9  -9   20.35    0.66
   2   9   9   18.23    0.69
  -2  -9  -9   18.93    0.74
  -2  -9 -10  100.63    3.10
  -2   9 -10  109.61    3.29
  -2  -9 -10  104.30    2.99
  -2  -9 -11    1.23    0.29
  -2   9 -11    0.66    0.53
  -2  -9 -12   87.46    2.55
  -2   9 -12   88.98    2.85
  -2   9 -13    0.02    0.52
   2   9  13    0.17    0.37
  -2  -9 -13    0.44    0.30
  -2  -9 -14   36.09    1.14
   2  -9  14   36.13    1.77
   2   9  14   37.83    1.19
   2   9  15    0.34    0.38
  -2  -9 -15    0.25    0.29
   2  -9  15    0.25    0.90
  -2  -9 -16    0.14    0.16
  -2  -9 -16    0.42    0.27
   2   9  16    0.44    0.38
   2  -9  16    0.43    0.83
  -2  -9 -17    2.22    0.18
  -2  -9 -17    1.43    0.24
   2   9  17    2.30    0.37
   2   9  18    2.18    0.34
   2   9  19    9.42    0.44
   2   9  20    0.18    0.25
  -2   9 -20    0.24    0.20
   2   9  21    1.31    0.22
  -2   9 -21    1.72    0.19
   2   9  22    0.91    0.15
  -2   9 -22    1.00    0.15
  -2   9 -23    1.17    0.13
   2  10 -24   -0.16    0.13
   2  10 -24   -0.19    0.13
   2  10 -23    0.15    0.18
   2  10 -22    0.21    0.20
  -2  10  22    0.21    0.19
  -2  10  21    2.45    0.28
   2  10 -21    2.86    0.26
  -2  10  20    3.09    0.33
   2  10 -20    3.10    0.28
   2  10 -19    0.25    0.26
  -2  10  19    0.01    0.33
  -2  10  18   21.18    0.75
   2  10 -18   19.92    0.69
   2 -10 -17   12.29    0.50
  -2  10  17   15.09    0.61
   2  10 -17   15.00    0.53
  -2 -10  17   14.43    1.17
   2 -10 -16    0.15    0.26
   2  10 -16   -0.01    0.28
  -2 -10  16    0.95    0.93
   2  10 -15   64.38    1.80
  -2 -10  15   65.32    2.43
   2 -10 -14    0.63    0.28
   2  10 -14    1.00    0.26
   2  10 -13    0.41    0.25
   2 -10 -13    0.37    0.29
   2  10 -12    1.15    0.24
   2 -10 -12    1.01    0.28
  -2 -10  12    1.14    0.88
   2 -10 -11   21.50    0.73
  -2 -10  11   23.25    1.29
   2  10 -11   21.88    0.70
   2 -10 -10    0.11    0.27
  -2 -10  10    0.43    0.77
   2  10 -10    0.28    0.20
  -2 -10   9   18.12    1.09
   2  10  -9   17.59    0.56
   2 -10  -9   16.81    0.60
   2 -10  -8  173.80    5.13
   2  10  -8  182.90    5.11
   2 -10  -7   32.29    0.98
  -2 -10   7   29.96    1.35
   2 -10  -6  216.08    6.15
  -2 -10   6  220.04    6.42
  -2 -10   5   34.32    1.35
   2 -10  -4    3.32    0.25
  -2 -10   4    3.03    0.61
  -2 -10   3  769.80   22.13
   2 -10  -3  780.34   21.93
   2 -10  -2  517.99   14.37
  -2  10   2  485.15   14.34
   2 -10  -2  507.94   14.18
  -2 -10   2  484.55   14.36
  -2  10   1    0.99    0.50
   2 -10  -1    1.23    0.55
   2 -10  -1    0.80    0.21
  -2 -10   1    0.76    0.51
  -2 -10   0  601.08   16.73
  -2  10   0  576.20   16.74
   2 -10   0  585.27   16.75
  -2 -10  -1    9.55    0.38
  -2  10  -1   10.62    0.70
   2 -10   1   10.77    0.75
  -2  10  -2  134.87    4.10
  -2 -10  -2  137.29    3.89
   2 -10   2  132.54    4.13
  -2 -10  -3   23.45    0.74
  -2  10  -3   24.66    1.00
   2 -10   3   23.34    0.72
   2 -10   4   -0.12    0.19
  -2  10  -4    0.73    0.48
  -2 -10  -4    0.39    0.22
  -2  10  -5   17.67    0.86
   2 -10   5   19.20    0.61
  -2  10  -6   51.49    1.79
   2  10   6   53.98    1.57
   2 -10   6   52.08    1.54
   2  10   7   28.47    0.92
   2  10   7   27.64    0.92
  -2  10  -7   26.95    1.13
  -2 -10  -7   28.93    0.89
   2  10   8    1.11    0.30
  -2  10  -8    0.89    0.47
  -2 -10  -8    0.79    0.28
  -2  10  -8    0.70    0.17
   2  10   9   11.11    0.52
  -2 -10  -9   10.63    0.47
  -2  10  -9   11.01    0.70
  -2  10 -10   69.87    2.31
  -2 -10 -10   70.37    2.06
  -2 -10 -11   -0.21    0.31
  -2  10 -11    0.18    0.48
  -2 -10 -12    0.75    0.32
  -2  10 -12    1.15    0.50
  -2 -10 -13    0.48    0.31
   2  10  13    0.06    0.38
  -2 -10 -14    7.71    0.43
   2  10  14    8.77    0.49
   2 -10  15    1.15    0.92
  -2 -10 -15    1.66    0.31
   2  10  15    3.10    0.42
  -2 -10 -16    7.12    0.38
   2  10  16    8.79    0.49
   2  10  17   -0.09    0.36
  -2  10 -17    0.05    0.24
  -2 -10 -17   -0.15    0.22
  -2  10 -18    5.36    0.30
   2  10  18    5.99    0.38
  -2  10 -19    1.97    0.22
   2  10  19    3.07    0.31
   2  10  20    1.45    0.25
  -2  10 -20    0.95    0.18
  -2  10 -21    0.19    0.15
   2  10  21    0.32    0.18
  -2  10 -22    1.73    0.15
   2  11 -23    0.99    0.16
  -2  11  22    0.46    0.19
   2  11 -22    0.54    0.18
  -2  11  21    0.29    0.24
   2  11 -21    0.69    0.21
   2  11 -21    0.83    0.22
   2  11 -20    3.10    0.27
  -2  11  20    3.63    0.32
  -2  11  19    0.69    0.32
   2  11 -19    0.83    0.26
  -2  11  18    0.76    0.35
   2  11 -18    0.47    0.26
   2  11 -17   25.36    0.77
  -2  11  17   26.69    0.83
   2  11 -16    0.54    0.26
  -2 -11  16    0.96    0.85
   2 -11 -16   -0.03    0.27
   2 -11 -15   -0.06    0.29
   2  11 -15    0.61    0.28
  -2 -11  15    0.53    0.84
   2 -11 -14   32.77    1.10
  -2 -11  14   34.65    1.69
   2  11 -14   36.41    1.07
   2 -11 -13    0.13    0.31
   2  11 -13    0.11    0.25
  -2 -11  13    0.73    0.90
   2 -11 -12   23.07    0.78
   2  11 -12   22.88    0.74
  -2 -11  11  114.27    3.68
   2 -11 -11  111.56    3.20
   2  11 -11  109.55    3.17
   2  11 -10    7.69    0.34
   2 -11 -10    8.06    0.41
  -2 -11  10    8.55    0.92
  -2 -11   9  108.25    3.38
   2  11  -9  100.47    2.92
   2 -11  -9  103.08    2.95
  -2 -11   8    2.58    0.78
   2 -11  -8    1.90    0.29
   2  11  -8    1.99    0.21
   2  11  -7   93.86    2.68
  -2 -11   7   93.80    3.05
   2  11  -7   93.37    2.68
   2 -11  -7   93.28    2.70
  -2 -11   6   46.40    1.73
   2  11  -6   47.26    1.38
   2  11  -6   46.58    1.38
   2  11  -5   31.23    0.94
  -2 -11   5   31.49    0.95
  -2 -11   5   31.16    1.31
  -2 -11   4   21.55    0.68
   2 -11  -4   20.11    0.69
  -2 -11   4   21.32    1.03
   2  11  -4   21.61    0.66
   2 -11  -3   50.69    1.53
  -2 -11   3   52.40    1.52
  -2 -11   3   51.45    1.81
   2  11  -3   53.09    1.51
  -2 -11   2   78.34    2.38
   2 -11  -2   72.99    2.13
  -2 -11   2   74.01    2.13
  -2  11   1   56.53    1.97
  -2 -11   1   62.60    2.01
   2 -11  -1   61.25    1.77
  -2 -11   1   59.20    1.76
   2 -11  -1   66.67    2.04
  -2  11   0   94.43    3.06
   2 -11   0   97.79    2.88
  -2 -11   0  105.59    3.11
   2 -11   0  103.50    3.13
  -2 -11   0  102.04    2.88
   2 -11   1    6.92    0.71
  -2 -11  -1    6.94    0.34
   2 -11   1    7.99    0.34
   2 -11   2    1.66    0.63
  -2 -11  -2    1.62    0.26
   2 -11   2    2.39    0.23
   2 -11   3  156.59    4.58
  -2 -11  -3  165.04    4.59
   2 -11   3  156.80    4.87
   2  11   3  162.92    4.59
  -2 -11  -4    3.93    0.29
   2 -11   4    3.66    0.24
   2 -11   4    3.95    0.73
  -2  11  -4    3.72    0.22
   2  11   4    3.94    0.29
  -2 -11  -5   31.92    0.99
   2 -11   5   30.67    0.97
   2 -11   5   31.28    1.38
   2  11   5   32.27    1.01
   2  11   5   33.51    1.00
   2  11   6  105.78    3.04
   2  11   6  103.20    3.04
   2 -11   6  105.86    3.01
   2  11   7   52.33    1.54
   2  11   7   49.49    1.54
  -2 -11  -8   49.89    1.55
   2  11   8   51.41    1.57
  -2  11  -8   52.22    1.50
  -2 -11  -9   74.71    2.11
   2  11   9   67.61    2.12
  -2  11  -9   71.07    2.06
  -2 -11 -10   14.85    0.57
  -2  11 -10   13.35    0.48
  -2  11 -11   76.10    2.26
  -2 -11 -11   80.93    2.29
  -2  11 -12    0.69    0.23
  -2 -11 -12    1.04    0.33
  -2  11 -13    7.25    0.34
   2  11  13    7.58    0.48
  -2 -11 -13    6.33    0.42
   2  11  14   14.74    0.62
  -2 -11 -14   13.37    0.56
  -2  11 -14   13.58    0.50
  -2  11 -15    4.72    0.29
   2  11  15    5.02    0.44
   2  11  16    2.00    0.39
  -2  11 -16    1.67    0.25
  -2 -11 -16    1.46    0.28
   2  11  17    0.48    0.34
  -2 -11 -17    0.62    0.22
  -2  11 -17    0.49    0.22
   2  11  18    3.22    0.34
  -2  11 -18    3.58    0.25
   2  11  19    1.76    0.28
  -2  11 -19    1.36    0.19
   2  11  20    0.42    0.22
  -2  11 -20    0.50    0.15
  -2  11 -21    0.30    0.15
   2  11  21    0.13    0.16
  -2  11 -21   -0.10    0.12
  -2  11 -22    0.15    0.11
   2  12 -23   -0.04    0.11
  -2  12  22    2.84    0.19
   2  12 -22    3.08    0.19
   2  12 -21    0.82    0.19
  -2  12  21    0.59    0.22
   2  12 -21    0.63    0.19
   2  12 -20    3.53    0.26
  -2  12  20    3.02    0.31
   2  12 -20    3.19    0.25
   2  12 -19   -0.16    0.25
  -2  12  19    0.00    0.31
   2  12 -19   -0.02    0.23
  -2  12  18    1.92    0.36
   2  12 -18    1.65    0.28
   2  12 -18    1.47    0.26
   2 -12 -17    0.19    0.23
   2  12 -17    0.24    0.26
  -2  12  17    0.67    0.37
   2 -12 -16    1.56    0.28
   2  12 -16    2.44    0.28
   2  12 -15    1.59    0.28
  -2 -12  15    0.92    0.82
   2 -12 -15    1.38    0.30
   2  12 -14   11.10    0.46
   2 -12 -14   11.26    0.49
  -2 -12  14   12.00    1.08
  -2 -12  13   24.53    1.41
   2  12 -13   23.96    0.77
   2 -12 -13   22.78    0.81
  -2 -12  12  101.32    3.38
   2 -12 -12   99.97    2.88
   2  12 -12   97.28    2.84
   2 -12 -11   14.24    0.60
   2  12 -11   15.83    0.55
  -2 -12  11   16.26    1.17
   2 -12 -10    4.14    0.36
  -2 -12  10    4.71    0.88
   2  12 -10    4.63    0.32
   2  12 -10    4.51    0.31
  -2 -12   9   31.90    1.47
   2  12  -9   30.39    0.96
   2 -12  -9   30.89    1.01
   2  12  -9   31.88    0.96
   2  12  -8   13.30    0.50
  -2 -12   8   14.10    0.99
   2 -12  -8   14.83    0.55
   2  12  -8   14.28    0.50
   2  12  -7   55.96    1.65
  -2 -12   7   57.31    2.06
   2 -12  -7   56.82    1.69
   2  12  -7   56.89    1.65
   2  12  -6    2.20    0.22
   2  12  -6    1.94    0.22
  -2 -12   6    2.27    0.69
   2  12  -5    0.54    0.20
  -2 -12   5   -0.09    0.63
   2  12  -5    0.03    0.20
  -2 -12   5    0.73    0.21
   2 -12  -4   18.88    0.65
   2  12  -4   18.21    0.60
   2  12  -4   18.25    0.60
  -2 -12   4   19.25    1.01
  -2 -12   4   18.43    0.61
  -2 -12   3    2.14    0.25
   2  12  -3    2.49    0.24
   2  12  -3    2.60    0.23
   2 -12  -3    1.93    0.29
  -2 -12   3    2.63    0.63
  -2 -12   2    1.01    0.25
   2  12  -2    0.91    0.23
   2 -12  -2    1.23    0.26
  -2 -12   2    1.71    0.57
   2  12  -2    0.85    0.21
   2 -12  -1   10.23    0.79
   2  12  -1    9.39    0.38
  -2 -12   1   10.48    0.42
   2  12  -1    9.01    0.40
   2 -12  -1   10.47    0.42
  -2 -12   1    9.23    0.72
   2 -12   0    0.02    0.62
   2 -12   0    0.52    0.25
   2  12   0    0.40    0.25
   2  12   0    0.30    0.22
  -2 -12   0    0.46    0.26
  -2 -12  -1   25.57    0.88
   2 -12   1   26.73    0.87
   2 -12   1   28.28    1.22
   2  12   1   27.48    0.86
  -2  12  -1   28.89    0.84
   2  12   1   28.46    0.87
  -2  12  -2  186.54    5.23
  -2 -12  -2  182.46    5.26
   2  12   2  188.58    5.25
   2 -12   2  180.53    5.53
   2 -12   2  180.10    5.25
   2  12   2  184.27    5.26
  -2  12  -3   25.70    0.76
  -2 -12  -3   24.49    0.81
   2 -12   3   23.21    0.79
   2  12   3   26.16    0.79
   2 -12   3   23.69    1.18
   2  12   3   23.56    0.81
   2  12   4   14.83    0.57
  -2  12  -4   16.78    0.51
  -2 -12  -4   15.09    0.58
   2 -12   4   14.91    0.55
   2  12   4   14.76    0.57
   2 -12   4   15.70    0.99
   2 -12   5    2.04    0.24
  -2 -12  -5    1.32    0.31
   2  12   5    1.68    0.32
   2  12   5    1.72    0.30
  -2  12  -5    1.34    0.20
   2 -12   5    1.45    0.74
  -2  12  -6    1.27    0.22
   2 -12   6    1.35    0.23
   2  12   6    1.00    0.30
   2  12   6    1.10    0.32
   2 -12   6    1.18    0.75
   2  12   7   20.33    0.72
   2 -12   7   18.99    1.15
   2  12   8   63.68    1.92
  -2 -12  -8   64.61    1.92
  -2 -12  -9    0.27    0.35
   2  12   9    0.05    0.35
  -2  12  -9    0.15    0.21
  -2  12 -10    1.84    0.22
  -2 -12 -10    1.83    0.36
  -2 -12 -11   14.32    0.59
  -2  12 -11   14.10    0.50
  -2  12 -12    0.15    0.22
  -2 -12 -12    0.35    0.35
  -2  12 -13    0.75    0.23
  -2 -12 -13    0.13    0.32
   2  12  13    0.34    0.39
  -2 -12 -14   26.90    0.93
  -2  12 -14   27.69    0.89
  -2  12 -15    0.54    0.23
  -2 -12 -15    0.15    0.30
   2  12  15    0.25    0.38
  -2 -12 -16   32.92    1.08
  -2  12 -16   33.70    1.06
  -2 -12 -17   -0.05    0.07
  -2  12 -17    0.16    0.20
   2  12  18    5.73    0.35
  -2  12 -18    4.57    0.25
  -2  12 -19    0.13    0.19
   2  12  19   -0.10    0.24
  -2  12 -19    0.11    0.15
   2  12  20    0.27    0.19
  -2  12 -20    0.00    0.16
  -2  12 -21   -0.11    0.11
   2  13 -22    0.25    0.13
   2  13 -21   -0.04    0.17
   2  13 -21    0.15    0.15
  -2  13  21    0.22    0.19
   2  13 -20    0.27    0.18
  -2  13  20   -0.02    0.25
   2  13 -20    0.27    0.20
   2  13 -19    0.69    0.23
   2  13 -19    0.52    0.21
  -2  13  19    0.36    0.29
   2  13 -18    4.18    0.29
   2  13 -18    3.68    0.28
  -2  13  18    4.57    0.37
   2  13 -17    0.52    0.27
   2  13 -17    0.40    0.24
  -2  13  17    0.66    0.35
   2 -13 -17    0.67    0.21
   2  13 -16   39.97    1.14
  -2  13  16   41.06    1.20
   2  13 -16   37.02    1.13
   2  13 -15    6.34    0.35
   2 -13 -15    5.77    0.37
   2  13 -15    5.67    0.34
   2 -13 -14    0.13    0.31
   2  13 -14    0.37    0.27
   2  13 -14    0.22    0.29
   2  13 -13   38.08    1.17
   2 -13 -13   36.71    1.21
  -2 -13  13   39.47    1.75
   2  13 -13   40.25    1.18
   2  13 -12   26.49    0.82
   2 -13 -12   23.68    0.86
   2  13 -12   25.26    0.82
  -2 -13  12   24.64    1.38
   2  13 -11   34.54    1.07
   2  13 -11   36.24    1.08
  -2 -13  11   33.21    1.59
   2 -13 -11   33.03    1.12
   2  13 -10   21.24    0.70
  -2 -13  10   20.75    1.24
   2 -13 -10   20.38    0.77
   2  13 -10   21.57    0.70
   2  13  -9    0.54    0.24
   2  13  -9    0.46    0.25
   2 -13  -9    0.59    0.34
   2  13  -8    3.31    0.28
   2  13  -8    3.62    0.29
   2 -13  -8    3.59    0.39
  -2 -13   8    4.30    0.82
   2  13  -7   73.49    2.08
   2  13  -7   69.62    2.08
  -2 -13   7   72.40    2.49
   2  13  -6   46.92    1.38
   2  13  -6   46.36    1.38
  -2 -13   6   44.99    1.78
  -2 -13   5   92.88    2.65
  -2 -13   5   90.29    2.99
   2 -13  -5   91.58    2.68
   2  13  -5   90.07    2.64
   2  13  -5   92.38    2.64
   2  13  -4    0.71    0.25
   2 -13  -4    0.70    0.32
  -2 -13   4    0.56    0.65
  -2 -13   4    0.55    0.24
   2  13  -4    0.80    0.23
   2 -13  -3   79.70    2.27
  -2 -13   3   76.37    2.26
   2  13  -3   77.70    2.24
  -2 -13   3   76.75    2.57
   2  13  -3   76.85    2.25
   2  13  -2    7.06    0.36
   2 -13  -2    6.44    0.40
  -2 -13   2    7.31    0.37
  -2 -13   2    8.13    0.75
   2  13  -2    7.76    0.35
   2 -13  -1    0.88    0.30
   2  13  -1    0.45    0.24
   2  13  -1    0.68    0.27
  -2 -13   1    0.60    0.28
   2 -13   0  100.82    2.87
   2  13   0   99.30    2.85
  -2 -13   0   97.82    2.86
   2 -13   0   94.69    3.15
   2 -13   1   12.33    0.85
  -2  13  -1   11.29    0.41
   2  13   1   11.94    0.46
   2 -13   1   11.54    0.47
  -2 -13  -1   10.35    0.47
  -2  13  -2    5.20    0.27
   2  13   2    5.30    0.33
   2 -13   2    4.62    0.75
   2 -13   2    4.90    0.33
  -2 -13  -2    5.48    0.35
  -2  13  -3    8.31    0.34
   2 -13   3    7.56    0.39
   2  13   3    8.66    0.40
   2 -13   3    7.65    0.81
  -2 -13  -3    8.70    0.42
  -2  13  -4   53.72    1.57
   2  13   4   56.74    1.60
   2 -13   4   52.70    1.59
   2 -13   4   54.30    1.97
  -2 -13  -4   50.61    1.61
   2 -13   5  109.21    3.16
   2  13   5  111.45    3.18
  -2  13  -5  110.89    3.14
  -2 -13  -5  108.42    3.18
   2 -13   5  103.93    3.52
   2  13   6    0.68    0.31
   2 -13   6    0.67    0.24
  -2 -13  -6    0.14    0.33
  -2  13  -6    0.32    0.23
   2 -13   6    0.39    0.76
  -2  13  -7   66.35    1.90
   2  13   7   63.33    1.95
   2 -13   7   66.29    2.37
  -2  13  -8    0.58    0.25
   2  13   8    0.83    0.35
   2 -13   8    0.77    0.78
  -2  13  -9   23.87    0.74
  -2 -13  -9   20.87    0.80
  -2 -13 -10    2.18    0.39
  -2 -13 -11    9.56    0.50
  -2  13 -11    9.20    0.38
  -2  13 -12    9.77    0.39
  -2 -13 -12    9.31    0.49
  -2  13 -13    5.25    0.29
  -2 -13 -13    4.63    0.38
  -2 -13 -14   12.30    0.53
  -2  13 -14   12.80    0.46
  -2  13 -15   27.74    0.89
  -2  13 -15   31.12    0.92
  -2 -13 -15   27.82    0.93
   2  13  15   32.41    0.98
  -2  13 -16    2.62    0.26
  -2  13 -16    2.50    0.22
   2  13  16    2.72    0.37
  -2 -13 -16    2.25    0.26
   2  13  17    3.89    0.32
  -2  13 -17    3.62    0.24
  -2  13 -18    0.16    0.18
   2  13  18    0.17    0.26
  -2  13 -19    0.02    0.16
   2  13  19   -0.05    0.21
  -2  13 -20    4.36    0.20
   2  13  20    5.19    0.22
   2  14 -21    0.15    0.13
   2  14 -20    1.35    0.18
   2  14 -20    1.12    0.16
  -2  14  19    0.63    0.27
   2  14 -19    0.59    0.18
   2  14 -19    0.76    0.21
   2  14 -18    0.36    0.23
  -2  14  18    0.83    0.30
   2  14 -18    0.36    0.20
  -2  14  17    4.64    0.36
   2  14 -17    4.54    0.24
   2  14 -17    4.57    0.28
   2  14 -16    0.40    0.25
   2 -14 -16    0.21    0.24
   2  14 -16    0.38    0.24
   2 -14 -15    7.21    0.39
   2  14 -15    7.69    0.36
   2  14 -15    8.09    0.38
   2  14 -14   34.38    1.02
   2 -14 -14   31.68    1.04
   2  14 -14   31.75    1.01
   2  14 -13    3.44    0.29
   2 -14 -13    2.95    0.35
   2  14 -13    3.31    0.32
   2  14 -12    1.95    0.30
   2 -14 -12    1.54    0.36
  -2 -14  12    2.88    0.82
   2  14 -12    2.47    0.28
   2  14 -11    9.59    0.42
   2  14 -11    8.82    0.41
   2 -14 -11    8.91    0.48
   2  14 -10    1.06    0.27
   2  14 -10    0.91    0.28
   2 -14 -10    0.86    0.35
   2  14  -9    0.61    0.26
  -2 -14   9    0.51    0.76
   2  14  -9    0.19    0.27
   2 -14  -9    0.22    0.36
   2 -14  -8    6.44    0.43
   2  14  -8    5.74    0.34
   2  14  -8    6.17    0.35
  -2 -14   8    6.48    0.83
   2  14  -7    2.73    0.28
   2  14  -7    2.86    0.29
  -2 -14   6   51.97    1.97
   2  14  -6   53.95    1.57
   2  14  -6   52.39    1.57
   2  14  -5   26.16    0.87
  -2 -14   5   28.03    1.28
   2 -14  -5   28.38    0.92
   2  14  -5   27.93    0.86
  -2 -14   5   27.57    0.88
   2  14  -4    0.54    0.25
   2 -14  -4    0.24    0.34
  -2 -14   4    0.10    0.28
   2  14  -4    0.15    0.27
  -2 -14   3    1.31    0.31
   2  14  -3    1.47    0.28
   2 -14  -3    1.41    0.35
  -2 -14   3    0.67    0.66
   2  14  -3    1.15    0.28
   2 -14  -2   59.05    1.76
   2  14  -2   60.45    1.73
  -2 -14   2   56.67    1.75
  -2 -14   1   63.80    1.82
   2 -14  -1   59.79    1.82
   2  14  -1   60.05    1.80
   2  14   0   19.04    0.63
   2 -14   0   17.31    0.66
  -2 -14   0   17.60    0.67
  -2 -14  -1   19.64    0.70
   2 -14   1   19.46    1.07
   2  14   1   20.04    0.68
   2 -14   1   19.10    0.69
   2 -14   2   23.71    0.78
  -2  14  -2   23.09    0.74
   2  14   2   23.87    0.78
   2 -14   2   22.44    1.16
  -2 -14  -2   24.10    0.80
  -2 -14  -3   16.95    0.64
  -2  14  -3   16.38    0.56
   2  14   3   16.13    0.61
   2 -14   3   15.66    1.01
   2 -14   3   17.14    0.60
   2 -14   4   64.50    2.26
   2 -14   4   65.02    1.88
   2  14   4   62.64    1.89
  -2  14  -4   64.96    1.86
  -2 -14  -4   61.26    1.91
   2 -14   5    2.30    0.27
  -2  14  -5    1.98    0.24
   2  14   5    2.02    0.34
  -2 -14  -5    2.54    0.38
   2 -14   5    2.31    0.78
  -2  14  -6   19.87    0.65
   2 -14   6   19.77    1.18
  -2 -14  -6   20.22    0.74
   2 -14   6   19.75    0.66
   2  14   6   19.18    0.71
   2 -14   7   -0.03    0.76
   2  14   7    0.16    0.34
  -2  14  -7    0.29    0.24
   2  14   8   61.62    1.92
  -2  14  -8   65.10    1.87
   2 -14   8   65.05    2.35
   2 -14   9    4.83    0.85
  -2 -14  -9    5.73    0.46
  -2  14  -9    5.69    0.33
  -2  14 -10   98.86    2.79
  -2 -14 -10   93.63    2.83
  -2  14 -11    0.97    0.26
  -2 -14 -11    0.80    0.36
  -2 -14 -12    0.78    0.34
  -2  14 -12    0.92    0.24
  -2 -14 -13    3.19    0.34
  -2  14 -13    3.28    0.27
  -2 -14 -14    0.10    0.29
   2  14  14    0.26    0.34
  -2  14 -14    0.41    0.23
  -2  14 -15    0.16    0.22
  -2 -14 -15   -0.18    0.26
   2  14  15    0.37    0.33
  -2  14 -16    1.57    0.22
  -2 -14 -16    1.49    0.23
   2  14  16    1.43    0.31
   2  14  17    4.16    0.29
  -2  14 -17    3.44    0.20
  -2  14 -18    2.23    0.19
   2  14  18    2.88    0.25
   2  14  19    2.25    0.19
  -2  14 -19    1.53    0.15
   2  15 -20    3.63    0.18
  -2  15  20    3.19    0.20
   2  15 -19    0.08    0.17
  -2  15  19   -0.12    0.21
   2  15 -19    0.04    0.13
   2  15 -18    6.64    0.29
   2  15 -18    5.69    0.27
   2  15 -17    0.89    0.22
   2  15 -17    0.67    0.19
  -2  15  17    0.39    0.29
   2 -15 -17    0.06    0.05
   2 -15 -16    0.35    0.22
  -2  15  16    0.34    0.32
   2  15 -16    0.18    0.21
   2  15 -16    0.52    0.23
  -2  15  15    4.74    0.39
   2  15 -15    4.12    0.29
   2 -15 -15    3.73    0.30
   2  15 -15    3.89    0.27
   2 -15 -14    3.15    0.31
   2  15 -14    2.91    0.29
   2  15 -14    2.65    0.26
   2 -15 -13    2.29    0.33
   2  15 -13    2.20    0.26
   2  15 -13    2.97    0.28
   2  15 -12    7.59    0.37
   2 -15 -12    8.25    0.43
   2  15 -12    7.70    0.39
   2  15 -11    0.14    0.25
   2 -15 -11    0.02    0.34
   2  15 -11    0.52    0.27
  -2 -15  10   52.61    2.01
   2  15 -10   49.39    1.55
   2 -15 -10   54.34    1.60
   2  15 -10   53.94    1.55
  -2 -15   9   18.38    1.09
   2  15  -9   18.25    0.63
   2 -15  -9   19.16    0.70
   2  15  -9   17.24    0.62
   2  15  -8    2.61    0.28
  -2 -15   8    3.88    0.74
   2  15  -8    3.25    0.30
  -2 -15   7    2.70    0.70
   2  15  -7    2.43    0.28
   2  15  -7    2.66    0.28
   2  15  -6    4.29    0.31
  -2 -15   6    4.55    0.76
   2  15  -6    4.04    0.31
   2 -15  -6    4.28    0.42
   2  15  -5    8.84    0.40
  -2 -15   5    7.77    0.81
   2 -15  -5    8.81    0.49
   2  15  -5    7.99    0.40
  -2 -15   5    8.68    0.40
  -2 -15   4   24.07    0.79
  -2 -15   4   23.69    1.20
   2  15  -4   23.04    0.78
   2 -15  -4   24.01    0.83
   2  15  -3   65.23    1.92
  -2 -15   3   65.80    1.94
   2 -15  -3   65.89    1.97
   2 -15  -2   24.74    0.86
  -2 -15   2   25.34    0.85
   2  15  -2   24.97    0.82
   2 -15  -1    1.09    0.35
  -2 -15   1    1.35    0.35
   2  15  -1    0.93    0.29
   2  15   0    0.59    0.29
   2 -15   0    0.02    0.31
  -2 -15   0    0.34    0.34
   2 -15   1    0.25    0.31
   2  15   1    0.28    0.29
  -2 -15  -1    0.42    0.36
   2 -15   2    7.88    0.84
   2 -15   2    8.65    0.44
  -2 -15  -2    8.17    0.45
   2  15   2    7.91    0.42
  -2  15  -2    8.46    0.37
   2 -15   3   20.33    0.72
   2  15   3   20.87    0.72
  -2  15  -3   20.66    0.67
  -2 -15  -3   20.98    0.76
   2 -15   3   20.52    1.11
  -2 -15  -4  109.98    3.19
   2  15   4  110.91    3.17
  -2  15  -4  107.18    3.14
   2 -15   4  110.15    3.16
   2 -15   4  113.25    3.55
  -2 -15  -5   34.98    1.16
   2 -15   5   36.32    1.53
   2 -15   5   36.49    1.11
   2  15   5   34.35    1.13
  -2  15  -5   36.02    1.08
   2 -15   6    0.29    0.26
  -2  15  -6    0.24    0.25
   2 -15   6    0.75    0.74
   2  15   6    0.05    0.34
  -2 -15  -6    0.28    0.40
  -2 -15  -7   56.28    1.67
   2 -15   7   56.46    2.06
  -2  15  -7   57.12    1.61
   2  15   8   52.82    1.70
  -2  15  -8   58.88    1.66
   2 -15   8   55.51    2.11
  -2  15  -9   26.14    0.83
  -2  15 -10    0.33    0.24
  -2 -15 -10   -0.11    0.35
  -2 -15 -11    0.91    0.34
   2  15  11    0.27    0.36
  -2  15 -11    0.60    0.24
  -2  15 -12    0.35    0.23
  -2 -15 -12    0.60    0.32
  -2  15 -13    0.56    0.22
  -2 -15 -13    0.13    0.30
  -2 -15 -14    2.50    0.28
  -2  15 -14    2.59    0.23
   2  15  15    0.54    0.30
  -2 -15 -15    0.37    0.23
  -2  15 -15    0.75    0.19
  -2  15 -16    1.62    0.18
   2  15  16    1.36    0.27
   2  15  17    4.20    0.27
  -2  15 -17    3.33    0.20
   2  15  18   20.84    0.57
  -2  15 -18   16.25    0.53
  -2  16  19    0.19    0.15
   2  16 -19    0.18    0.12
  -2  16  18    0.33    0.21
   2  16 -18   -0.04    0.16
   2  16 -17    0.72    0.19
  -2  16  17    0.92    0.25
   2  16 -16    0.36    0.20
   2  16 -16    0.59    0.16
  -2  16  16    0.53    0.28
   2 -16 -15    4.48    0.30
  -2  16  15    5.79    0.38
   2  16 -15    4.86    0.26
   2  16 -15    6.20    0.29
   2 -16 -14    0.11    0.26
   2  16 -14    0.53    0.24
   2  16 -14    0.19    0.20
   2  16 -13   11.15    0.42
   2 -16 -13   10.36    0.46
   2  16 -12    2.20    0.25
   2  16 -12    2.87    0.28
   2 -16 -12    2.95    0.34
   2 -16 -11    0.16    0.34
   2  16 -11   -0.03    0.26
   2  16 -11    0.21    0.23
   2  16 -10    6.33    0.35
   2  16 -10    5.69    0.33
   2 -16  -9    4.84    0.40
   2  16  -9    4.56    0.32
   2  16  -9    4.27    0.30
   2  16  -8    2.92    0.28
   2  16  -8    2.55    0.29
   2  16  -7    3.11    0.30
  -2 -16   7    3.72    0.69
   2  16  -6    8.73    0.40
  -2 -16   6    7.86    0.80
   2 -16  -6    9.47    0.51
   2 -16  -5    0.07    0.38
  -2 -16   5    0.32    0.66
  -2 -16   5   -0.08    0.27
   2  16  -5    0.16    0.27
   2 -16  -4    1.35    0.36
   2  16  -4    1.18    0.30
  -2 -16   4    1.34    0.30
   2  16  -3    0.17    0.30
   2 -16  -3    0.81    0.38
  -2 -16   3    0.39    0.31
   2  16  -2   41.00    1.22
  -2 -16   2   39.61    1.24
   2 -16  -2   38.11    1.26
   2  16  -1    3.78    0.36
  -2 -16   1    4.12    0.42
   2 -16  -1    4.76    0.43
   2 -16   0   28.09    0.96
  -2 -16   0   28.58    0.96
   2  16   0   29.67    0.94
   2 -16   1    0.13    0.31
   2  16   1    0.07    0.31
  -2 -16  -1   -0.19    0.36
   2 -16   2   19.25    0.69
  -2 -16  -2   19.71    0.72
   2  16   2   18.41    0.68
  -2 -16  -3   11.86    0.54
   2  16   3   11.20    0.49
   2 -16   3   12.08    0.49
  -2  16  -3   10.78    0.44
   2 -16   4    0.96    0.29
  -2  16  -4    1.09    0.24
   2  16   4    0.67    0.31
  -2 -16  -4    0.93    0.38
   2 -16   4    0.64    0.70
   2  16   5   42.14    1.33
   2 -16   5   41.31    1.72
   2 -16   5   43.27    1.31
  -2  16  -5   43.45    1.29
  -2 -16  -5   44.71    1.36
  -2 -16  -6    0.24    0.37
   2  16   6    0.21    0.30
   2 -16   6    0.42    0.24
  -2  16  -6    0.24    0.23
   2 -16   6    0.81    0.63
  -2 -16  -7    4.40    0.44
   2  16   7    4.54    0.36
  -2  16  -7    5.00    0.29
  -2  16  -8   31.85    0.98
  -2  16  -9   28.18    0.87
  -2  16 -10    0.34    0.22
   2  16  10    0.02    0.35
  -2 -16 -10   -0.18    0.35
  -2 -16 -11   20.61    0.74
  -2  16 -11   20.68    0.68
   2  16  11   22.31    0.74
  -2  16 -12    0.03    0.20
  -2 -16 -12   -0.06    0.30
   2  16  12    0.11    0.31
  -2  16 -13    0.66    0.19
  -2 -16 -13    0.57    0.27
  -2 -16 -14    0.86    0.24
  -2  16 -14    0.83    0.18
  -2  16 -15    4.89    0.22
  -2 -16 -15    4.31    0.25
  -2  16 -16    4.97    0.22
   2  16  16    6.24    0.29
   2  16  17    2.34    0.20
  -2  17  18    3.73    0.20
   2  17 -17    1.65    0.15
  -2  17  17    1.99    0.21
  -2  17  16    9.39    0.29
   2  17 -16    9.17    0.21
   2 -17 -15    0.48    0.19
  -2  17  15    0.36    0.27
   2  17 -15    0.26    0.19
   2  17 -14    0.72    0.20
   2 -17 -14    0.38    0.22
   2 -17 -13    3.15    0.29
   2  17 -13    2.98    0.25
   2  17 -12    6.10    0.32
   2 -17 -12    5.82    0.36
   2 -17 -11   15.65    0.59
   2  17 -11   15.23    0.54
   2 -17 -10    3.52    0.36
   2  17 -10    3.43    0.28
   2  17  -9    0.31    0.25
   2  17  -8    2.70    0.28
   2 -17  -7    0.07    0.36
   2  17  -7    0.13    0.25
   2 -17  -6    6.83    0.44
   2  17  -6    6.44    0.35
   2  17  -5    3.07    0.29
  -2 -17   5    3.12    0.28
   2 -17  -5    2.96    0.39
   2 -17  -4    0.09    0.36
   2  17  -4    0.21    0.27
  -2 -17   4    0.29    0.27
   2 -17  -3   27.81    0.96
   2  17  -3   29.37    0.91
  -2 -17   3   28.33    0.93
  -2 -17   2    7.03    0.42
   2 -17  -2    7.42    0.43
   2  17  -2    6.33    0.38
   2  17  -1   67.03    1.94
   2 -17  -1   65.20    1.97
  -2 -17   1   65.27    1.97
   2  17   0    9.21    0.46
   2 -17   0   10.90    0.49
  -2 -17   0   10.51    0.51
  -2 -17  -1   30.57    1.00
   2  17   1   29.98    0.97
   2 -17   1   30.50    0.98
   2 -17   2    0.46    0.29
  -2 -17  -2    0.57    0.36
   2  17   2    0.42    0.28
   2  17   3    2.11    0.31
  -2 -17  -3    2.05    0.37
   2 -17   3    2.01    0.29
   2  17   4   -0.13    0.29
   2 -17   4   -0.05    0.26
  -2 -17  -4    0.03    0.37
   2 -17   5    3.49    0.29
  -2  17  -5    3.65    0.26
  -2 -17  -5    4.49    0.41
   2  17   5    3.78    0.32
  -2 -17  -6    3.51    0.40
  -2  17  -6    3.19    0.25
  -2  17  -7    1.09    0.22
  -2 -17  -7    1.45    0.37
  -2  17  -8    9.29    0.37
  -2  17  -9    6.86    0.31
   2  17   9    7.39    0.40
  -2 -17 -10    6.87    0.40
   2  17  10    7.08    0.39
  -2  17 -10    5.97    0.30
  -2  17 -11   16.67    0.55
   2  17  11   17.54    0.62
  -2 -17 -11   17.67    0.62
  -2  17 -12    2.58    0.20
  -2 -17 -12    2.45    0.29
   2  17  12    3.07    0.31
  -2  17 -13    7.60    0.30
   2  17  13    8.52    0.38
  -2 -17 -13    8.09    0.35
   2  17  14   -0.16    0.22
  -2 -17 -14    0.08    0.19
  -2  17 -14    0.10    0.14
  -2  18  16    3.17    0.21
   2  18 -15    1.88    0.17
   2 -18 -14    0.92    0.20
   2  18 -14    1.12    0.17
   2  18 -13    5.53    0.26
  -2  18  13    5.84    0.33
   2 -18 -13    5.00    0.29
   2 -18 -12    3.62    0.29
   2  18 -12    4.05    0.25
   2  18 -11   11.88    0.44
   2 -18 -11   12.32    0.48
   2  18 -10    3.73    0.27
   2 -18 -10    3.63    0.32
   2  18  -9    6.64    0.32
   2  18  -8   -0.23    0.23
   2 -18  -7    0.26    0.31
   2  18  -7    0.01    0.24
   2 -18  -6    3.71    0.36
   2  18  -6    3.61    0.29
   2  18  -5   10.73    0.44
   2 -18  -5   10.53    0.50
   2 -18  -4    2.04    0.34
   2  18  -4    2.12    0.28
  -2 -18   4    1.71    0.26
  -2 -18   3    4.12    0.31
   2 -18  -3    4.07    0.36
   2  18  -3    3.54    0.30
  -2 -18   2   40.33    1.25
   2 -18  -2   41.96    1.27
   2  18  -2   39.89    1.23
   2 -18  -1    1.37    0.34
   2  18  -1    1.56    0.29
  -2 -18   1    1.69    0.33
  -2 -18   0   12.56    0.53
   2 -18   0   13.33    0.53
   2  18   0   11.84    0.49
   2  18   1   28.39    0.91
  -2 -18  -1   29.01    0.95
   2 -18   1   29.27    0.93
   2  18   2    0.19    0.25
  -2 -18  -2   -0.01    0.33
   2 -18   2    0.23    0.27
  -2 -18  -3    8.90    0.46
   2 -18   3    8.78    0.40
  -2 -18  -4   -0.01    0.33
   2 -18   4   -0.10    0.23
  -2 -18  -5    1.58    0.32
  -2 -18  -6    1.96    0.33
  -2 -18  -7    8.27    0.44
   2  18   7    7.86    0.39
   2  18   8   -0.16    0.28
  -2 -18  -8    0.22    0.30
   2  18   9   11.32    0.46
   2  18  10   25.79    0.82
   2  18  11    6.88    0.34
  -2 -18 -11    6.65    0.35
   2  18  12    0.07    0.23
  -2 -18 -12    0.26    0.22
   2  18  13   10.63    0.39
  -2 -18 -13    9.56    0.37
   2  18  14    0.07    0.17
  -2  19  14    2.86    0.21
   2 -19 -13    2.34    0.19
   2  19 -13    2.01    0.17
   2  19 -12    0.14    0.15
   2 -19 -12   -0.06    0.20
  -2  19  12   -0.06    0.22
   2  19 -11   33.79    1.03
   2 -19 -11   34.67    1.06
  -2  19  11   36.88    1.06
   2 -19 -10    0.59    0.25
   2  19 -10    0.61    0.20
   2  19  -9    1.16    0.20
   2  19  -8    4.95    0.27
   2 -19  -7    2.31    0.31
   2  19  -7    2.15    0.24
   2 -19  -6   -0.11    0.29
   2  19  -6    0.17    0.22
   2  19  -5    0.66    0.23
   2 -19  -5    0.64    0.30
   2  19  -4    2.56    0.26
   2 -19  -4    2.72    0.33
   2  19  -3    0.01    0.24
  -2 -19   3    0.25    0.23
   2 -19  -3    0.45    0.31
   2  19  -2    2.28    0.26
   2 -19  -2    2.20    0.31
  -2 -19   2    2.27    0.28
   2 -19  -1   24.25    0.80
  -2 -19   1   24.21    0.79
   2  19  -1   23.35    0.76
  -2 -19   0    0.03    0.28
   2 -19   0    0.41    0.27
   2  19   0    0.22    0.23
   2 -19   1    7.74    0.38
  -2 -19  -1    8.08    0.40
  -2 -19  -2    0.33    0.29
   2 -19   2    0.55    0.24
  -2 -19  -3    2.41    0.31
   2 -19   3    2.53    0.24
   2  19   4    0.80    0.22
  -2 -19  -4    1.23    0.30
  -2 -19  -5   12.45    0.49
   2  19   5   11.61    0.44
   2  19   6    9.50    0.38
  -2 -19  -6    9.74    0.44
   2  19   7    4.13    0.28
  -2 -19  -7    4.77    0.33
   2  19   8    6.73    0.33
  -2 -19  -8    7.48    0.37
   2  19   9   11.13    0.42
   2  19  10    7.54    0.33
   2  19  11    1.45    0.21
  -2 -19 -11    1.99    0.21
   2  19  12   10.15    0.36
  -2 -19 -12   10.90    0.37
  -2  20  12    7.30    0.29
  -2  20  11    2.00    0.19
   2 -20 -11    1.67    0.19
   2  20 -10    3.11    0.18
   2 -20 -10    3.62    0.24
  -2  20   9    0.17    0.20
   2  20  -9    0.03    0.14
   2 -20  -8    0.13    0.23
   2  20  -8    0.16    0.16
   2  20  -7    0.24    0.16
   2 -20  -7    0.69    0.23
   2 -20  -6    0.64    0.25
   2  20  -6    0.69    0.18
   2 -20  -5    9.40    0.39
   2  20  -5    7.93    0.33
   2 -20  -4    6.10    0.34
   2 -20  -3    9.78    0.42
  -2 -20   2    1.84    0.22
   2 -20  -2    2.23    0.27
  -2 -20   1   10.89    0.44
   2 -20  -1   12.39    0.45
   2 -20   0    2.00    0.25
  -2 -20   0    1.81    0.25
   2 -20   1    0.11    0.21
  -2 -20  -1    0.01    0.24
  -2 -20  -2    4.38    0.29
   2 -20   2    3.48    0.25
  -2 -20  -3    0.25    0.25
  -2 -20  -4    0.27    0.24
  -2 -20  -5   -0.01    0.24
   2  20   5    0.05    0.04
   2  20   6   -0.02    0.05
  -2 -20  -6    0.48    0.23
   2  20   7    0.10    0.05
  -2 -20  -7    1.19    0.23
  -2 -20  -8    2.62    0.24
   2  20   9    1.50    0.14
   2 -21  -8    0.17    0.17
   2 -21  -7    0.36    0.18
   2 -21  -6    0.66    0.20
   2 -21  -5    5.85    0.29
   2 -21  -4    2.60    0.23
   2 -21  -3    0.07    0.20
   2 -21  -2    2.71    0.22
   2 -21  -1    5.93    0.28
  -2 -21   1    5.66    0.25
  -2 -21   0    1.49    0.18
   2 -21   0    1.61    0.18
  -2 -21  -1    3.97    0.23
  -2 -21  -2    2.28    0.21
  -2 -21  -3    0.15    0.19
  -2 -21  -4    0.59    0.19
  -2 -21  -5    0.12    0.18
  -2 -21  -6   -0.05    0.17
  -2 -21  -7    4.12    0.22
   3   0 -27   -0.03    0.13
   3   0 -27    0.38    0.13
   3   0 -27    0.30    0.12
   3   0 -26    0.23    0.17
   3   0 -26   -0.17    0.19
   3   0 -26    0.03    0.17
   3   0 -25    1.85    0.21
   3   0 -25    1.64    0.22
   3   0 -25    1.48    0.24
   3   0 -24   -0.03    0.27
   3   0 -24    0.06    0.23
   3   0 -24    0.19    0.23
   3   0 -23   48.06    1.45
   3   0 -23   48.27    1.43
   3   0 -23   47.30    1.43
   3   0 -22    0.29    0.29
  -3   0  21    2.02    0.99
   3   0 -21    3.09    0.62
   3   0 -21    3.07    0.33
   3   0 -20   -0.29    0.68
  -3   0  20   -0.48    0.99
   3   0 -20   -0.27    0.29
   3   0 -20    0.65    0.59
   3   0 -19    0.44    0.60
  -3   0  19    1.52    0.98
   3   0 -19    1.31    0.29
   3   0 -19    1.30    0.69
   3   0 -18    0.06    0.24
   3   0 -18   -0.37    0.57
   3   0 -18   -0.22    0.65
   3   0 -17  192.76    5.47
   3   0 -17  192.41    5.82
   3   0 -16   -0.21    0.58
   3   0 -16   -0.20    0.22
   3   0 -15   54.50    1.86
   3   0 -15   51.08    1.51
   3   0 -15   55.44    1.82
   3   0 -14   -0.11    0.48
   3   0 -14   -0.39    0.54
   3   0 -14    0.18    0.16
   3   0 -13  579.73   16.47
   3   0 -13  575.04   16.45
   3   0 -12   -0.11    0.50
   3   0 -12   -0.11    0.48
   3   0 -11  248.34    7.12
   3   0 -11  244.31    7.13
   3   0 -10    0.36    0.42
   3   0 -10   -0.07    0.41
   3   0  -9   42.82    1.41
   3   0  -9   44.24    1.41
   3   0  -8    0.18    0.32
   3   0  -8    0.17    0.30
   3   0  -7 1071.23   29.82
   3   0  -7 1045.22   29.81
   3   0  -6    0.37    0.24
   3   0  -6    0.05    0.27
   3   0  -5   40.30    1.23
   3   0  -4    0.73    0.24
   3   0  -4    1.03    0.21
   3   0  -4    0.26    0.25
   3   0  -3  365.70   10.46
   3   0  -3  376.33   10.46
   3   0  -2    0.73    0.11
   3   0  -2    0.18    0.16
   3   0  -1 6261.31  177.13
   3   0  -1 6348.60  177.13
   3   0   0    0.28    0.11
  -3   0   0    0.20    0.27
  -3   0  -1 2879.12   80.98
  -3   0  -2    1.30    0.52
  -3   0  -3   19.13    0.82
  -3   0  -4   -0.01    0.44
  -3   0  -5  780.58   22.11
  -3   0  -6    0.25    0.47
  -3   0  -7  121.93    3.67
  -3   0  -8   -0.21    0.59
  -3   0  -9   38.85    1.46
  -3   0 -10    0.43    0.55
  -3   0 -11  288.90    8.32
  -3   0 -11  278.68    8.37
  -3   0 -12   -0.11    0.27
  -3   0 -12    0.58    0.75
  -3   0 -12   -0.70    0.61
   3   0  13    9.06    0.37
  -3   0 -13    8.08    0.42
  -3   0 -13    9.13    0.91
  -3   0 -13    9.56    0.77
  -3   0 -13    8.96    0.83
  -3   0 -14    0.13    0.79
   3   0  14   -0.15    0.23
  -3   0 -14    0.07    0.30
  -3   0 -14    0.34    0.70
  -3   0 -15    4.79    0.87
  -3   0 -15    4.38    0.34
   3   0  15    3.72    0.87
   3   0  15    3.79    0.30
  -3   0 -15    3.99    0.80
  -3   0 -16   -0.68    0.72
   3   0  16    0.15    0.25
  -3   0 -16   -0.05    0.32
  -3   0 -16    0.61    0.69
   3   0  16   -0.52    0.85
   3   0  17   38.59    1.73
  -3   0 -17   40.37    1.16
  -3   0 -17   39.37    1.63
  -3   0 -18    0.41    0.66
   3   0  18    0.14    0.83
  -3   0 -18   -0.33    0.33
  -3   0 -19   28.70    0.92
  -3   0 -20   -0.19    0.28
  -3   0 -21    2.42    0.26
  -3   0 -22    0.13    0.21
  -3   0 -23    3.20    0.21
  -3   0 -24    0.10    0.14
  -3   0 -24   -0.29    0.14
   3   1 -27   -0.04    0.13
   3  -1 -27    0.18    0.14
   3   1 -27    0.00    0.12
   3   1 -27    0.03    0.14
   3   1 -26   -0.16    0.17
   3  -1 -26   -0.11    0.19
   3   1 -26   -0.23    0.17
   3  -1 -25    0.78    0.23
   3   1 -25    0.83    0.21
   3   1 -25    1.01    0.21
   3   1 -24    3.31    0.26
   3   1 -24    2.83    0.27
   3  -1 -24    2.77    0.30
   3  -1 -23    3.90    0.35
   3   1 -23    4.35    0.31
   3   1 -23    4.87    0.32
   3   1 -22   17.88    0.63
  -3   1  21   52.34    2.45
  -3  -1  21   58.33    2.51
   3  -1 -21   51.84    2.16
   3   1 -21   57.06    2.09
   3   1 -21   48.78    2.17
   3   1 -20    9.15    0.44
   3   1 -20    9.47    0.79
   3  -1 -20    6.97    0.85
  -3  -1  20    8.10    1.22
  -3  -1  19   11.24    1.19
   3  -1 -19    9.04    0.90
   3   1 -19    9.90    0.79
   3   1 -19   10.49    0.44
   3   1 -18    0.84    0.26
   3  -1 -18    0.80    0.62
   3   1 -18    0.37    0.58
  -3  -1  18    0.82    0.90
   3  -1 -17   80.25    2.75
   3   1 -17   83.37    2.40
   3   1 -16   27.62    0.85
   3  -1 -16   25.80    1.22
   3   1 -15    0.21    0.20
   3  -1 -15    0.17    0.52
   3   1 -15    0.34    0.53
   3   1 -14   19.37    0.89
   3  -1 -14   19.11    0.90
   3   1 -14   17.95    0.58
   3  -1 -13    5.63    0.60
   3   1 -13    5.64    0.56
   3  -1 -12   55.17    1.81
   3   1 -12   53.93    1.79
   3   1 -11   27.39    1.04
   3  -1 -11   27.76    1.06
   3   1 -10   26.06    0.97
   3  -1 -10   25.35    0.97
   3  -1  -9   16.64    0.71
   3   1  -9   17.93    0.71
   3  -1  -8   19.54    0.73
   3   1  -8   19.92    0.72
   3   1  -7    3.96    0.32
   3  -1  -7    3.59    0.32
   3  -1  -6 1161.79   32.69
   3   1  -6 1159.59   32.68
   3  -1  -5   93.75    2.72
   3  -1  -4    4.88    0.29
   3  -1  -4    4.53    0.29
   3   1  -4    4.63    0.25
   3   1  -3  687.07   19.17
   3  -1  -3  675.40   19.17
  -3  -1   2  462.33   13.52
   3  -1  -2  482.28   13.53
   3   1  -1  904.08   26.14
   3  -1  -1  933.76   26.13
   3  -1  -1  947.96   26.15
  -3  -1   0    1.44    0.31
  -3   1   0    1.56    0.39
   3  -1   0    1.54    0.21
  -3   1  -1 3780.59  107.20
   3  -1   1 3850.44  107.13
  -3  -1  -1 3766.73  107.17
  -3  -1  -2  585.34   16.69
  -3   1  -2  577.91   16.72
   3  -1   2  598.55   16.64
  -3   1  -3  717.99   20.35
  -3  -1  -3  718.36   20.31
  -3  -1  -4    2.84    0.45
  -3   1  -4    2.62    0.53
  -3   1  -5   78.24    2.42
  -3  -1  -5   76.41    2.36
  -3  -1  -6  133.05    3.94
  -3   1  -6  132.67    3.98
  -3   1  -7    1.54    0.57
  -3  -1  -7    1.57    0.52
  -3  -1  -8  101.13    3.11
  -3   1  -8  101.31    3.15
  -3  -1  -9  104.53    3.22
  -3   1  -9  103.90    3.26
  -3   1 -10   71.97    2.42
  -3  -1 -10   74.82    2.39
  -3  -1 -11   19.24    1.14
  -3   1 -11   21.54    1.05
  -3  -1 -11   21.66    1.01
   3   1  12  115.95    3.46
  -3   1 -12  120.08    3.47
  -3   1 -12  134.45    3.81
  -3  -1 -12  131.28    3.86
  -3  -1 -12  137.95    3.79
   3  -1  13    4.37    0.76
   3  -1  13    3.19    0.23
   3   1  13    2.92    0.26
  -3  -1 -13    4.28    0.78
  -3   1 -13    4.93    0.84
  -3   1 -13    3.24    0.32
   3  -1  14    0.89    0.76
  -3   1 -14   -0.32    0.75
   3  -1  14    0.94    0.23
  -3   1 -14    1.00    0.29
  -3  -1 -14    1.25    0.72
   3   1  14    1.40    0.25
  -3   1 -15  154.84    4.69
   3   1  15  143.35    4.26
   3  -1  15  150.03    4.75
  -3  -1 -15  154.99    4.68
  -3   1 -15  158.18    4.27
   3  -1  15  145.48    4.25
  -3   1 -16   33.22    0.99
   3  -1  16   29.60    1.54
  -3  -1 -16   29.84    1.42
   3   1  16   28.56    0.97
   3   1  16   31.83    1.54
  -3   1 -16   32.05    1.46
  -3  -1 -17   60.52    2.22
   3   1  17   57.50    1.75
  -3   1 -17   60.80    1.76
   3   1  17   58.31    2.32
  -3   1 -17   60.44    2.17
   3  -1  17   56.44    2.33
  -3   1 -18    7.74    0.40
  -3   1 -18    6.81    0.80
   3   1  18    6.24    0.96
   3  -1  18    6.63    0.97
  -3   1 -18    5.75    0.82
   3   1  18    6.10    0.36
  -3  -1 -18    8.04    0.84
  -3   1 -19    3.16    0.32
  -3   1 -20    1.63    0.28
  -3   1 -21   -0.01    0.24
  -3   1 -22    0.15    0.21
  -3   1 -23    0.40    0.18
  -3  -1 -24    1.69    0.18
  -3   1 -24    1.89    0.16
  -3   1 -24    2.02    0.16
   3   2 -27    0.29    0.13
   3   2 -27    0.21    0.13
   3   2 -27    0.23    0.12
   3  -2 -27    0.12    0.13
   3  -2 -27    0.58    0.12
   3   2 -27    0.28    0.13
   3  -2 -27    0.28    0.13
   3  -2 -26   -0.10    0.18
   3   2 -26   -0.18    0.17
   3   2 -26   -0.11    0.16
   3  -2 -26    0.02    0.17
   3   2 -26    0.07    0.18
   3  -2 -26    0.11    0.16
   3  -2 -25    0.19    0.19
   3  -2 -25    0.02    0.22
   3   2 -25   -0.20    0.22
   3   2 -25    0.16    0.20
   3  -2 -25   -0.04    0.20
   3   2 -25   -0.20    0.20
   3  -2 -24    0.89    0.27
   3  -2 -24    1.16    0.23
   3   2 -24    1.70    0.23
   3   2 -24    1.32    0.27
   3   2 -24    1.19    0.23
   3  -2 -24    1.29    0.23
   3   2 -23    1.77    0.30
   3  -2 -23    2.10    0.31
   3   2 -23    2.27    0.27
   3   2 -23    2.29    0.28
   3  -2 -23    2.18    0.27
   3  -2 -23    1.92    0.26
   3   2 -22    3.92    0.32
   3  -2 -22    3.90    0.32
   3  -2 -21    7.36    0.81
   3  -2 -21    8.06    0.70
   3   2 -21   10.28    0.43
  -3  -2  21    9.37    1.20
   3   2 -21    8.06    0.72
   3  -2 -21   10.44    0.43
   3   2 -21    7.18    0.78
   3   2 -20   36.69    1.07
   3  -2 -20   36.12    1.07
   3  -2 -20   29.05    1.34
   3   2 -20   32.75    1.39
   3  -2 -20   29.13    1.47
   3   2 -20   28.24    1.45
  -3  -2  20   30.58    1.77
   3  -2 -19    0.74    0.61
   3   2 -19    0.40    0.66
   3  -2 -19    0.68    0.27
   3   2 -19    0.36    0.57
   3  -2 -19    1.39    0.71
   3   2 -19    0.58    0.28
  -3  -2  19    1.42    1.01
   3   2 -18    0.86    0.25
   3  -2 -18    0.92    0.25
   3   2 -18    1.22    0.63
   3   2 -18    1.39    0.60
   3  -2 -18    1.46    0.56
   3  -2 -18    1.01    0.62
  -3  -2  18    0.14    0.93
   3  -2 -17    6.06    0.73
   3   2 -17    6.64    0.74
  -3  -2  17    6.48    1.02
   3  -2 -17    6.55    0.33
   3   2 -17    6.71    0.32
   3   2 -16   20.57    1.07
   3  -2 -16   20.81    0.68
   3   2 -16   21.88    0.68
   3  -2 -16   20.33    1.07
   3   2 -15    0.53    0.50
   3  -2 -15    0.36    0.18
   3   2 -15    0.54    0.18
   3  -2 -15    0.70    0.55
   3  -2 -15    0.43    0.52
   3   2 -15    0.81    0.52
   3  -2 -14    2.89    0.20
   3   2 -14    3.65    0.54
   3  -2 -14    2.85    0.51
   3   2 -14    2.71    0.20
   3  -2 -14    2.92    0.54
   3   2 -14    3.61    0.53
   3  -2 -13    3.83    0.53
   3  -2 -13    2.85    0.48
   3   2 -13    3.17    0.51
   3   2 -13    2.40    0.53
   3  -2 -12   33.14    1.23
   3   2 -12   34.57    1.27
   3  -2 -12   35.81    1.27
   3   2 -12   34.34    1.25
   3  -2 -11    1.68    0.48
   3   2 -11    1.78    0.47
   3   2 -11    1.63    0.43
   3  -2 -11    2.23    0.46
   3   2 -10  159.69    4.74
   3   2 -10  161.64    4.72
   3  -2 -10  161.58    4.72
   3  -2 -10  164.74    4.74
   3   2  -9  103.32    3.13
   3   2  -9  106.50    3.14
   3  -2  -9  108.53    3.15
   3  -2  -9  106.59    3.14
   3  -2  -8   19.57    0.72
   3  -2  -8   20.54    0.71
   3   2  -8   19.38    0.71
   3  -2  -7   56.99    1.75
   3  -2  -7   60.16    1.77
   3   2  -7   60.12    1.76
   3   2  -7   56.91    1.76
   3   2  -6 2752.05   77.41
   3  -2  -6 2753.21   77.41
   3  -2  -5 2888.27   81.95
   3   2  -5 2836.91   81.96
   3   2  -5 2946.63   81.95
   3  -2  -5 2993.49   81.97
  -3  -2   4 9870.06  271.28
   3  -2  -4 9794.65  271.26
   3   2  -4 9456.65  271.25
   3  -2  -4 9564.43  271.26
   3   2  -3  291.64    8.28
   3  -2  -3  293.56    8.29
   3  -2  -3  298.47    8.28
   3   2  -3  291.18    8.28
  -3  -2   3  292.54    8.31
  -3  -2   2  371.51   10.80
   3  -2  -2  398.73   10.81
   3  -2  -2  372.40   10.80
   3   2  -2  386.81   10.79
   3  -2  -2  384.20   10.79
   3   2  -2  385.44   10.81
   3   2  -1 2984.52   84.97
  -3  -2   1 3021.93   84.96
  -3  -2   1 2981.67   84.96
   3  -2  -1 3053.64   84.97
   3  -2  -1 3035.71   84.97
   3   2  -1 3009.48   84.97
   3  -2  -1 3089.27   84.97
  -3  -2   0   87.91    2.64
   3  -2   0   95.45    2.65
   3  -2   1  105.36    3.07
  -3  -2  -1  107.44    3.08
  -3  -2  -2 2143.36   61.07
   3  -2   2 2196.97   61.06
  -3  -2  -3  275.58    8.09
   3  -2   3  292.29    8.09
   3  -2   4  477.56   13.20
  -3  -2  -4  453.21   13.20
  -3  -2  -5    0.76    0.39
   3  -2   5    0.34    0.38
   3  -2   6   75.24    2.29
  -3  -2  -6   73.03    2.28
   3  -2   7  568.28   16.03
  -3  -2  -7  558.67   16.02
   3  -2   8 1065.59   29.59
  -3  -2  -8 1026.81   29.57
   3  -2   9   10.96    0.74
  -3  -2  -9    9.69    0.70
   3  -2  10   55.38    1.89
  -3  -2 -10   54.53    1.83
  -3  -2 -10   51.55    1.92
  -3   2 -10   53.49    1.94
  -3   2 -11   12.21    0.91
  -3  -2 -11   10.51    0.89
  -3  -2 -11   10.59    0.74
   3  -2  11   10.84    0.82
  -3   2 -12    0.71    0.26
  -3   2 -12    0.95    0.66
   3   2  12    1.56    0.23
  -3  -2 -12    1.08    0.28
   3  -2  12    2.29    0.70
  -3  -2 -12    2.25    0.71
  -3  -2 -12    0.40    0.74
  -3   2 -12    1.00    0.71
  -3  -2 -13   15.25    0.57
  -3  -2 -13   16.74    1.05
  -3   2 -13   18.44    1.03
   3  -2  13   17.40    1.08
  -3   2 -13   15.86    0.57
  -3   2 -13   17.33    1.06
  -3  -2 -13   17.23    1.06
   3   2  13   14.85    0.55
  -3  -2 -14    8.90    0.86
  -3   2 -14    7.31    0.87
  -3   2 -14    7.55    0.41
  -3  -2 -14    6.91    0.86
   3   2  14    8.60    0.39
  -3  -2 -14    7.47    0.41
   3  -2  14    8.58    0.90
  -3   2 -14    7.82    0.85
   3  -2  15   32.54    1.55
  -3  -2 -15   35.22    1.52
  -3  -2 -15   34.00    1.45
  -3  -2 -15   33.47    1.04
  -3   2 -15   35.43    1.52
  -3   2 -15   32.08    1.04
  -3   2 -15   33.32    1.48
   3   2  15   31.95    1.02
  -3   2 -16   16.66    1.07
  -3  -2 -16   16.60    1.07
  -3   2 -16   15.63    0.60
   3  -2  16   15.61    1.20
  -3  -2 -16   16.91    0.61
  -3  -2 -16   17.59    1.11
  -3   2 -16   16.83    1.03
   3   2  16   15.70    0.60
  -3   2 -17    2.53    0.33
  -3   2 -17    2.22    0.72
  -3  -2 -17    2.31    0.33
   3  -2  17    1.94    0.87
   3   2  17    2.15    0.31
  -3  -2 -17    2.55    0.70
  -3  -2 -17    2.07    0.72
  -3   2 -17    2.95    0.74
  -3   2 -18    5.28    0.73
   3  -2  18    4.70    0.90
   3   2  18    4.50    0.33
  -3  -2 -18    4.38    0.35
  -3   2 -18    4.97    0.35
  -3   2 -18    3.84    0.68
  -3  -2 -18    4.12    0.67
  -3  -2 -18    3.63    0.74
   3   2  18    3.37    0.88
  -3   2 -19    1.93    0.30
  -3  -2 -19    1.95    0.29
   3   2  19    1.73    0.27
  -3  -2 -20    3.90    0.29
  -3   2 -20    3.32    0.30
  -3  -2 -21   -0.03    0.23
  -3   2 -21   -0.06    0.23
  -3  -2 -22    0.27    0.20
  -3   2 -22    0.46    0.21
  -3  -2 -23   -0.16    0.17
  -3   2 -23   -0.15    0.17
  -3   2 -23    0.23    0.20
  -3  -2 -24    1.33    0.15
  -3   2 -24    1.96    0.15
  -3   2 -24    1.55    0.16
  -3  -2 -24    1.40    0.17
  -3  -2 -24    1.83    0.15
  -3   2 -24    1.57    0.15
   3  -3 -27   -0.04    0.11
   3  -3 -27    0.08    0.11
   3   3 -27   -0.20    0.11
   3   3 -27   -0.21    0.12
   3   3 -27    0.01    0.12
   3  -3 -26    0.68    0.16
   3  -3 -26    0.85    0.16
   3   3 -26    0.67    0.17
   3   3 -26    0.88    0.17
   3   3 -26    0.75    0.16
   3   3 -26    0.68    0.16
   3  -3 -26    0.57    0.18
   3  -3 -25   -0.16    0.18
   3  -3 -25   -0.02    0.21
   3   3 -25   -0.07    0.21
   3  -3 -25    0.04    0.18
   3   3 -25   -0.04    0.19
   3   3 -25    0.09    0.19
   3   3 -24    1.45    0.22
   3   3 -24    1.50    0.25
   3  -3 -24    1.34    0.22
   3  -3 -24    1.64    0.22
   3  -3 -24    1.30    0.26
   3   3 -24    1.11    0.22
   3  -3 -23    2.17    0.25
   3   3 -23    2.33    0.26
   3  -3 -23    2.25    0.25
   3   3 -23    2.49    0.26
   3  -3 -23    2.43    0.29
   3   3 -23    2.27    0.29
   3   3 -22    4.04    0.34
   3   3 -22    3.86    0.31
   3  -3 -22    4.29    0.30
   3  -3 -22    4.14    0.35
   3  -3 -22    3.99    0.31
   3  -3 -21    7.11    0.37
   3   3 -21    6.93    0.37
   3  -3 -20   23.08    1.14
   3  -3 -20   22.84    1.23
   3   3 -20   24.40    1.15
   3   3 -20   21.98    1.23
   3   3 -20   28.03    0.85
  -3  -3  20   27.51    1.60
   3  -3 -20   27.39    0.84
   3   3 -19   68.53    1.91
   3   3 -19   61.06    2.18
   3  -3 -19   58.73    2.28
   3  -3 -19   65.96    1.90
   3   3 -19   58.88    2.29
   3  -3 -19   57.37    2.18
  -3  -3  19   61.43    2.59
   3   3 -18    4.24    0.61
   3   3 -18    4.81    0.72
   3  -3 -18    4.90    0.62
   3  -3 -18    4.33    0.28
   3   3 -18    4.41    0.29
  -3  -3  18    5.15    1.03
   3  -3 -18    4.38    0.70
   3  -3 -17    1.99    0.60
   3   3 -17    1.62    0.62
   3   3 -17    1.27    0.23
  -3  -3  17    1.42    0.93
   3  -3 -17    1.43    0.22
   3  -3 -17    2.11    0.56
   3   3 -17    0.82    0.54
   3  -3 -16    7.71    0.78
   3  -3 -16    8.94    0.36
   3   3 -16    9.62    0.74
   3   3 -16    8.18    0.36
  -3  -3  16    8.39    0.98
   3  -3 -15   88.13    2.47
   3   3 -15   82.20    2.70
   3   3 -15   82.45    2.40
   3  -3 -15   80.80    2.70
   3  -3 -15   82.62    2.40
   3  -3 -14   63.52    2.04
   3   3 -14   66.27    2.06
  -3  -3  14   65.86    2.25
   3   3 -14   64.85    2.07
   3  -3 -14   64.14    2.08
   3  -3 -14   61.23    1.79
   3   3 -14   60.51    1.79
   3   3 -13   73.19    2.30
   3  -3 -13   72.13    2.32
   3  -3 -13   71.12    2.29
   3   3 -13   72.37    2.33
  -3  -3  13   74.21    2.48
   3  -3 -12    0.53    0.43
  -3  -3  12    1.52    0.65
   3   3 -12    0.74    0.43
   3  -3 -12    0.75    0.47
   3   3 -12    0.86    0.45
  -3  -3  11   79.72    2.48
   3  -3 -11   73.71    2.35
   3   3 -11   74.22    2.36
   3   3 -11   76.56    2.34
   3  -3 -11   76.31    2.33
   3   3 -10    7.44    0.54
   3  -3 -10    8.65    0.52
   3   3 -10    7.71    0.50
  -3  -3  10    9.08    0.70
   3  -3 -10    7.82    0.55
   3  -3  -9   57.08    1.78
   3   3  -9   58.01    1.78
   3   3  -9   56.07    1.78
   3  -3  -9   58.32    1.79
  -3  -3   9   59.57    1.90
  -3  -3   8    2.01    0.45
   3  -3  -8    1.26    0.31
   3   3  -8    1.47    0.31
   3  -3  -8    1.57    0.30
   3   3  -8    2.03    0.32
   3  -3  -7   12.46    0.53
  -3  -3   7   12.53    0.64
   3   3  -7   12.77    0.51
   3  -3  -6   86.23    2.53
   3  -3  -6   91.24    2.55
  -3  -3   6   84.87    2.60
   3   3  -6   86.17    2.54
  -3  -3   5  334.32   10.25
   3   3  -5  359.45   10.21
   3   3  -5  360.06   10.19
   3  -3  -5  371.35   10.21
   3  -3  -5  368.97   10.20
   3  -3  -4  232.16    6.84
   3   3  -4  247.06    6.84
  -3  -3   4  247.54    6.88
   3  -3  -4  236.28    6.82
   3   3  -4  245.76    6.82
   3  -3  -3   62.88    1.83
   3   3  -3   65.57    1.83
   3   3  -3   63.37    1.81
   3  -3  -3   60.82    1.81
  -3  -3   3   62.23    1.87
  -3  -3   2   70.22    2.10
   3  -3  -2   69.35    2.09
   3   3  -2   72.53    2.08
   3  -3  -2   73.93    2.08
   3   3  -2   70.98    2.05
   3  -3  -2   73.00    2.05
   3  -3  -1 4741.48  132.50
  -3  -3   1 4739.29  132.52
   3   3  -1 4620.12  132.50
   3  -3  -1 4799.30  132.53
   3   3  -1 4682.33  132.50
   3  -3  -1 4752.56  132.50
  -3  -3   0  109.76    3.10
  -3  -3   0  108.44    3.08
   3  -3   0  105.47    3.14
  -3   3  -1    4.19    0.56
   3  -3   1    3.55    0.38
  -3   3  -2  161.01    4.77
   3  -3   2  166.13    4.69
  -3  -3  -2  161.26    4.65
  -3   3  -3  603.95   17.24
   3  -3   3  609.29   17.16
  -3  -3  -3  605.09   17.13
   3  -3   4   10.27    0.56
  -3  -3  -4    9.92    0.48
  -3   3  -4   11.04    0.71
   3  -3   5    1.83    0.44
  -3  -3  -5    2.04    0.35
  -3   3  -5    1.09    0.56
   3  -3   6  365.21   10.57
  -3   3  -6  368.31   10.65
  -3  -3  -6  373.91   10.54
  -3   3  -7    5.31    0.72
  -3  -3  -7    5.92    0.52
   3  -3   7    5.90    0.61
  -3   3  -8   15.77    0.96
   3  -3   8   16.37    0.88
  -3  -3  -8   17.74    0.81
  -3   3  -9   12.23    0.84
  -3  -3  -9   11.76    0.69
   3  -3   9   12.53    0.80
  -3   3 -10  126.41    3.91
   3  -3  10  122.86    3.89
  -3   3 -10  127.25    3.89
  -3  -3 -10  127.25    3.92
  -3  -3 -11    0.20    0.23
  -3   3 -11    0.22    0.66
  -3   3 -11    0.37    0.24
  -3  -3 -11    0.24    0.64
   3  -3  11    0.73    0.64
  -3   3 -11    0.32    0.63
   3  -3  12   34.66    1.43
   3   3  12   33.36    1.00
  -3   3 -12   36.14    1.43
  -3  -3 -12   32.96    1.42
  -3   3 -12   34.93    1.47
  -3   3 -12   31.60    1.01
  -3  -3 -12   35.49    1.43
  -3  -3 -12   29.89    1.00
  -3   3 -12   34.59    1.41
  -3   3 -13   72.46    2.33
  -3  -3 -13   66.35    2.32
   3   3  13   67.72    1.93
  -3   3 -13   72.80    2.34
  -3  -3 -13   68.48    2.35
  -3  -3 -13   61.81    1.93
  -3   3 -13   70.10    2.37
  -3   3 -13   63.40    1.93
   3  -3  13   71.68    2.41
  -3   3 -14   11.23    0.93
  -3   3 -14   15.13    0.99
  -3  -3 -14   12.62    0.91
  -3  -3 -14   11.05    0.49
   3  -3  14   12.27    1.04
  -3   3 -14   11.71    0.49
  -3  -3 -14   11.12    0.94
  -3   3 -14   14.51    0.92
   3   3  14   11.39    0.48
  -3  -3 -15   62.21    1.80
  -3  -3 -15   65.61    2.24
  -3   3 -15   61.87    1.79
  -3   3 -15   60.26    2.19
   3  -3  15   61.32    2.33
  -3  -3 -15   60.23    2.19
   3   3  15   56.60    1.80
  -3   3 -15   64.16    2.22
  -3   3 -16  158.26    4.72
  -3  -3 -16  148.74    4.32
  -3   3 -16  158.92    4.74
   3   3  16  144.69    4.33
  -3  -3 -16  155.43    4.71
   3  -3  16  139.78    4.85
  -3   3 -16  158.03    4.33
  -3  -3 -16  152.76    4.74
   3   3  17   -0.01    0.31
  -3  -3 -17    0.20    0.64
   3  -3  17   -1.23    0.87
  -3  -3 -17   -0.01    0.30
  -3   3 -17    0.18    0.66
  -3   3 -17   -0.16    0.61
  -3   3 -17    0.06    0.30
  -3  -3 -17   -0.85    0.66
   3  -3  18    2.64    0.89
  -3   3 -18    2.87    0.69
   3   3  18    2.18    0.31
  -3   3 -18    2.66    0.64
  -3  -3 -18    1.75    0.61
  -3  -3 -18    2.53    0.68
  -3  -3 -18    2.74    0.30
   3   3  18    2.63    0.80
  -3   3 -18    2.83    0.31
  -3   3 -19    5.60    0.34
   3   3  19    5.00    0.34
  -3  -3 -19    5.67    0.33
  -3  -3 -20    1.75    0.26
   3   3  20    0.88    0.23
  -3   3 -20    1.58    0.26
  -3   3 -21    0.95    0.23
  -3  -3 -21    1.22    0.22
  -3  -3 -22    0.14    0.19
  -3   3 -22    0.15    0.19
  -3  -3 -23    3.82    0.21
  -3   3 -23    3.91    0.21
  -3   3 -23    4.06    0.21
  -3   3 -23    3.66    0.23
  -3  -3 -23    3.47    0.24
  -3  -3 -23    3.42    0.21
  -3  -3 -24    0.83    0.15
  -3  -3 -24    1.07    0.12
  -3   3 -24    0.91    0.13
  -3  -3 -24    0.83    0.13
  -3   3 -24    0.89    0.13
  -3   3 -24    1.12    0.14
   3   4 -27    1.25    0.13
   3   4 -26   -0.17    0.14
   3  -4 -26    0.06    0.13
   3  -4 -26   -0.08    0.13
   3   4 -26    0.17    0.17
   3  -4 -26   -0.05    0.15
   3   4 -26   -0.11    0.14
   3   4 -26    0.02    0.14
   3   4 -25    7.64    0.34
   3   4 -25    9.13    0.33
   3  -4 -25    8.52    0.32
   3  -4 -25    8.19    0.34
   3   4 -25    8.81    0.33
   3  -4 -25    8.27    0.32
   3   4 -24    0.15    0.20
   3  -4 -24    0.05    0.19
   3   4 -24    0.14    0.20
   3  -4 -24    0.26    0.23
   3   4 -24    0.07    0.22
   3  -4 -24    0.24    0.20
   3   4 -23    0.29    0.22
   3  -4 -23   -0.11    0.26
   3   4 -23   -0.24    0.26
   3   4 -23    0.12    0.22
   3  -4 -23   -0.05    0.22
   3  -4 -23    0.25    0.22
   3  -4 -22   -0.01    0.28
   3   4 -22    0.28    0.25
   3  -4 -22    0.40    0.24
   3   4 -22    0.18    0.29
   3  -4 -22    0.79    0.25
   3   4 -22    0.26    0.24
   3   4 -21   30.15    0.94
   3  -4 -21   30.11    0.94
   3  -4 -20    0.19    0.51
   3   4 -20   -0.51    0.51
   3   4 -20    0.10    0.25
  -3  -4  20   -0.49    0.99
   3  -4 -20   -0.07    0.57
   3   4 -20    0.17    0.60
   3  -4 -20    0.10    0.24
  -3  -4  19    6.10    1.10
   3  -4 -19    4.87    0.74
   3   4 -19    6.88    0.35
   3   4 -19    5.88    0.70
   3   4 -19    6.47    0.63
   3  -4 -19    7.00    0.34
   3  -4 -19    5.54    0.62
   3   4 -18   -0.11    0.49
   3   4 -18   -0.44    0.59
   3  -4 -18    0.14    0.52
   3  -4 -18    0.09    0.57
   3  -4 -18    0.21    0.23
   3   4 -18    0.16    0.24
  -3  -4  18   -0.49    0.98
  -3   4  17    0.70    0.26
   3  -4 -17    0.81    0.22
  -3  -4  17    2.16    0.87
   3  -4 -17    1.17    0.58
   3  -4 -17    0.98    0.52
   3   4 -17    0.71    0.23
   3   4 -17    0.31    0.55
   3   4 -17    1.36    0.52
   3   4 -16   27.10    1.10
   3   4 -16   26.18    1.18
   3  -4 -16   26.88    0.80
   3   4 -16   27.26    0.80
   3  -4 -16   27.35    1.08
   3  -4 -16   27.51    1.18
  -3  -4  16   26.57    1.43
   3   4 -15   12.65    0.53
   3   4 -15   13.84    0.82
   3  -4 -15   14.16    0.59
   3   4 -15   13.34    0.45
  -3  -4  15   14.31    1.09
   3  -4 -15   12.85    0.45
   3  -4 -15   12.71    0.82
   3  -4 -14  146.92    4.24
  -3  -4  14  155.78    4.69
   3  -4 -14  152.93    4.50
   3   4 -14  150.18    4.24
   3   4 -14  153.17    4.49
   3   4 -13   17.41    0.84
   3  -4 -13   18.39    0.85
  -3  -4  13   18.06    1.04
  -3  -4  12   59.16    2.02
   3  -4 -12   55.33    1.85
   3   4 -12   56.36    1.85
   3  -4 -12   57.29    1.83
   3   4 -12   56.64    1.84
   3  -4 -11   41.93    1.40
   3   4 -11   41.26    1.39
   3   4 -11   41.22    1.42
   3  -4 -11   40.55    1.42
  -3  -4  10  305.03    8.64
   3  -4 -10  294.77    8.52
   3   4 -10  302.58    8.53
   3   4 -10  302.36    8.52
   3  -4 -10  286.47    8.53
   3   4  -9    2.54    0.37
   3  -4  -9    2.23    0.35
   3  -4  -9    1.69    0.37
  -3  -4   8   26.23    1.05
   3   4  -8   27.15    0.92
   3  -4  -8   26.76    0.92
   3  -4  -7  195.03    5.53
   3   4  -7  192.86    5.55
   3  -4  -7  194.92    5.55
  -3  -4   7  189.92    5.63
  -3  -4   6   37.48    1.21
   3   4  -6   34.49    1.08
   3  -4  -6   36.55    1.09
   3  -4  -6   34.85    1.11
   3   4  -6   36.65    1.11
   3  -4  -5  533.24   14.78
   3  -4  -5  531.28   14.76
   3   4  -5  516.02   14.76
  -3  -4   5  506.19   14.84
  -3  -4   4   21.21    0.79
   3   4  -4   22.03    0.67
   3  -4  -4   21.45    0.67
   3   4  -3  304.59    8.77
  -3  -4   3  297.39    8.83
   3  -4  -3  312.93    8.79
   3  -4  -3  331.94    8.78
   3   4  -3  301.00    8.78
  -3  -4   2 1321.42   40.27
   3  -4  -2 1327.85   40.27
   3   4  -2 1452.95   40.22
   3  -4  -2 1491.64   40.22
   3  -4  -1  901.10   25.22
   3   4  -1  884.23   25.22
   3  -4  -1  911.82   25.22
   3   4  -1  882.02   25.22
  -3  -4   1  905.28   25.26
   3  -4  -1  901.76   25.28
  -3  -4   0   19.90    0.61
   3  -4   0   18.23    0.57
   3   4   0   15.57    0.57
   3  -4   0   17.99    0.67
   3   4   0   15.65    0.56
   3  -4   0   18.33    0.57
  -3   4  -1   59.64    1.92
   3  -4   1   59.78    1.82
  -3  -4  -2   96.77    2.74
   3  -4   2   94.61    2.82
  -3   4  -2   89.47    2.91
  -3   4  -3  675.32   19.74
   3  -4   3  673.50   19.67
  -3  -4  -3  715.08   19.61
  -3  -4  -4   99.15    2.90
  -3   4  -4  100.71    3.07
   3  -4   4   98.66    2.98
   3  -4   5    0.94    0.48
  -3  -4  -5    0.26    0.30
  -3   4  -5    0.34    0.64
  -3   4  -6  169.35    5.11
   3  -4   6  165.11    5.03
  -3  -4  -6  175.55    4.96
   3  -4   7  107.45    3.35
  -3  -4  -7  114.26    3.28
  -3   4  -7  105.03    3.42
   3  -4   8  217.63    6.47
  -3   4  -8  222.66    6.52
   3  -4   9   50.26    1.74
  -3   4  -9   47.17    1.75
  -3   4  -9   47.31    1.71
  -3  -4 -10   15.61    0.94
  -3   4 -10   15.98    0.89
  -3   4 -10   14.37    0.92
   3  -4  10   15.44    0.91
  -3   4 -11  171.83    4.91
   3   4  11  165.86    4.59
  -3  -4 -11  157.34    4.59
   3  -4  11  177.60    4.96
  -3   4 -11  162.67    4.90
  -3   4 -11  171.77    4.96
  -3  -4 -11  164.30    4.91
  -3  -4 -11  169.50    4.92
  -3   4 -11  153.51    4.58
  -3  -4 -12   40.39    1.54
  -3  -4 -12   35.00    1.10
   3  -4  12   38.09    1.56
  -3   4 -12   39.60    1.48
  -3   4 -12   36.94    1.50
  -3  -4 -12   37.56    1.49
   3   4  12   36.48    1.11
  -3   4 -12   34.47    1.09
  -3   4 -12   38.80    1.51
  -3  -4 -13   90.74    2.86
  -3  -4 -13   82.22    2.46
  -3   4 -13   92.09    2.84
  -3   4 -13   92.96    2.88
   3   4  13   83.94    2.48
  -3   4 -13   89.36    2.85
  -3  -4 -13   86.61    2.83
  -3   4 -13   84.08    2.46
   3  -4  13   91.36    2.95
  -3   4 -14    1.35    0.27
   3  -4  14    2.27    0.85
  -3  -4 -14    1.11    0.63
   3   4  14    2.53    0.32
  -3   4 -14    2.21    0.69
  -3  -4 -14    1.46    0.29
  -3  -4 -14    2.05    0.71
  -3   4 -14    2.63    0.72
  -3   4 -14    1.42    0.70
  -3  -4 -15   23.01    1.19
  -3  -4 -15   21.82    0.74
  -3  -4 -15   22.69    1.16
  -3   4 -15   23.22    1.21
  -3   4 -15   23.32    1.17
  -3   4 -15   23.13    0.74
  -3   4 -15   23.60    1.18
   3  -4  15   21.13    1.34
   3   4  15   20.15    0.76
  -3  -4 -16   17.27    1.05
  -3   4 -16   18.78    1.08
  -3   4 -16   19.36    1.06
  -3   4 -16   19.67    0.64
  -3  -4 -16   17.84    1.09
   3  -4  16   17.07    1.26
  -3  -4 -16   17.61    0.63
   3   4  16   15.56    0.66
  -3   4 -17   16.53    1.02
  -3  -4 -17   18.50    0.63
   3  -4  17   18.26    1.25
   3   4  17   16.72    0.65
  -3   4 -17   15.72    1.01
  -3  -4 -17   17.34    1.02
  -3  -4 -17   16.76    1.04
  -3   4 -17   17.83    0.62
  -3  -4 -18    0.23    0.54
   3   4  18   -0.04    0.30
  -3  -4 -18    0.09    0.26
  -3   4 -18    0.84    0.57
   3  -4  18    0.43    0.84
  -3   4 -18    0.18    0.27
   3   4  19    4.03    0.32
  -3  -4 -19    4.46    0.30
  -3   4 -19    4.65    0.31
   3   4  20    0.96    0.25
  -3   4 -20    0.92    0.23
  -3  -4 -20    0.91    0.23
  -3   4 -21   -0.10    0.20
  -3  -4 -21    0.04    0.20
  -3   4 -22    0.50    0.18
  -3  -4 -22    1.17    0.18
  -3   4 -23    0.35    0.15
  -3  -4 -23    0.40    0.18
  -3   4 -23    0.54    0.15
  -3   4 -23    0.78    0.17
  -3  -4 -23    0.46    0.15
  -3  -4 -23    0.46    0.15
  -3   4 -24    0.53    0.11
  -3   4 -24    0.53    0.11
  -3  -4 -24    0.42    0.10
  -3  -4 -24    0.50    0.11
   3  -5 -26    1.78    0.13
   3   5 -26    1.69    0.14
   3   5 -26    1.76    0.14
   3  -5 -26    1.66    0.13
   3  -5 -26    1.54    0.15
   3   5 -25    0.30    0.16
   3  -5 -25    0.54    0.18
   3   5 -25    0.38    0.18
   3  -5 -25    0.39    0.16
   3  -5 -25    0.42    0.16
   3   5 -25    0.49    0.16
   3   5 -24    0.76    0.21
   3   5 -24    0.81    0.20
   3  -5 -24    0.87    0.19
   3   5 -24    0.96    0.19
   3  -5 -24    0.94    0.21
   3  -5 -24    0.94    0.19
   3   5 -23    2.12    0.23
   3   5 -23    1.82    0.23
   3  -5 -23    1.96    0.26
   3  -5 -23    1.90    0.23
   3   5 -23    2.01    0.26
   3  -5 -23    1.96    0.23
   3  -5 -22   23.69    0.76
   3   5 -22   24.12    0.79
   3   5 -22   24.81    0.77
   3  -5 -22   23.26    0.79
   3  -5 -22   24.03    0.76
   3   5 -22   25.10    0.77
   3   5 -21   -0.23    0.28
   3  -5 -21    0.53    0.24
   3   5 -21    0.30    0.25
   3  -5 -21   -0.14    0.25
   3   5 -21    0.17    0.25
   3  -5 -21   -0.01    0.29
   3   5 -20    0.43    0.48
   3   5 -20    0.26    0.25
   3  -5 -20    0.43    0.24
  -3  -5  20    0.37    0.89
   3  -5 -20   -0.76    0.50
   3  -5 -19    0.37    0.60
   3  -5 -19    0.94    0.25
   3   5 -19    0.31    0.49
  -3   5  19    0.20    0.29
  -3  -5  19   -0.08    0.92
   3   5 -19    1.09    0.58
   3   5 -19    1.22    0.25
   3  -5 -19    1.41    0.50
   3  -5 -18   11.61    0.83
   3   5 -18   12.83    0.84
   3   5 -18   13.12    0.77
   3   5 -18   14.13    0.49
   3  -5 -18   10.51    0.74
   3  -5 -18   14.02    0.48
  -3   5  18   12.80    0.53
  -3  -5  18   12.47    1.22
  -3   5  17    0.72    0.29
   3   5 -17    1.41    0.56
   3  -5 -17    1.08    0.22
   3  -5 -17    0.74    0.48
  -3  -5  17    1.50    0.92
   3   5 -17    1.59    0.48
   3   5 -17    1.08    0.22
   3  -5 -17    0.60    0.56
   3  -5 -16   18.73    0.89
  -3   5  16   18.44    0.65
   3   5 -16   18.80    0.88
   3  -5 -16   18.07    0.96
   3   5 -16   18.77    0.95
   3  -5 -16   18.83    0.61
  -3  -5  16   19.58    1.30
   3   5 -16   19.65    0.62
   3  -5 -15   19.00    0.76
   3   5 -15   22.92    1.03
   3  -5 -15   21.94    0.67
   3   5 -15   22.59    0.68
   3  -5 -15   21.98    1.00
   3   5 -15   18.46    0.74
  -3  -5  15   22.87    1.29
   3  -5 -15   22.16    0.94
   3   5 -15   24.37    0.95
   3  -5 -14    1.52    0.50
   3  -5 -14    1.68    0.18
   3   5 -14    2.20    0.46
   3   5 -14    1.16    0.18
   3   5 -14    1.63    0.49
   3   5 -14    2.05    0.30
   3  -5 -14    1.17    0.43
  -3  -5  14    0.93    0.78
   3  -5 -13    0.74    0.45
   3   5 -13    1.67    0.43
  -3  -5  13    0.10    0.72
   3  -5 -12    9.74    0.60
   3   5 -12    9.94    0.59
  -3  -5  12    8.14    0.86
   3  -5 -11    2.14    0.41
  -3  -5  11    2.93    0.68
   3   5 -11    3.29    0.43
   3   5 -10  954.24   26.86
  -3  -5  10  950.65   26.98
   3  -5 -10  945.92   26.86
   3  -5  -9   25.42    0.92
  -3  -5   9   22.82    1.10
   3   5  -9   24.43    0.90
   3  -5  -9   25.64    0.87
   3   5  -8  475.05   13.66
  -3  -5   8  511.68   13.80
   3   5  -8  473.24   13.68
   3  -5  -8  480.78   13.66
   3  -5  -8  490.53   13.69
   3   5  -7   24.45    0.83
  -3  -5   7   26.15    1.02
   3   5  -7   24.51    0.80
   3  -5  -7   24.66    0.81
   3  -5  -7   26.21    0.84
   3  -5  -6   91.46    2.65
   3  -5  -6   94.22    2.63
  -3  -5   6   86.03    2.76
   3   5  -6   89.68    2.63
   3  -5  -5   92.66    2.66
   3   5  -5   95.56    2.66
   3   5  -4   19.54    0.65
  -3  -5   4   19.17    0.80
   3   5  -3  323.60    9.35
   3  -5  -3  327.60    9.36
   3   5  -3  339.86    9.35
  -3  -5   3  335.84    9.43
  -3  -5   2  517.62   15.23
   3   5  -2  535.08   15.15
   3  -5  -2  548.26   15.16
   3  -5  -1    4.06    0.16
   3   5  -1    3.49    0.16
   3  -5   0   44.35    1.31
   3  -5   0   43.31    1.42
   3  -5   0   43.39    1.31
  -3   5   0   48.39    1.49
   3   5   0   45.54    1.31
   3   5   0   45.01    1.31
  -3  -5   0   48.00    1.38
  -3   5  -1   16.11    0.80
   3  -5   1   16.30    0.69
   3  -5   2    0.69    0.43
  -3   5  -2    0.08    0.56
   3  -5   3    5.73    0.53
  -3   5  -3    6.24    0.66
   3  -5   4    0.16    0.48
  -3   5  -4   -0.02    0.65
   3  -5   5    2.38    0.58
  -3   5  -5    2.33    0.70
  -3   5  -6  709.60   19.96
   3  -5   6  691.97   19.89
  -3   5  -7  312.82    8.87
   3  -5   7  296.49    8.82
  -3   5  -8   42.22    1.53
   3  -5   8   43.67    1.59
  -3   5  -8   44.12    1.63
   3  -5   9   62.25    2.08
  -3   5  -9   61.35    2.01
  -3  -5  -9   56.98    2.02
  -3   5  -9   58.89    2.08
  -3   5 -10   14.02    0.88
  -3  -5 -10   12.21    0.81
   3   5  10   12.14    0.46
  -3   5 -10   13.74    0.81
   3  -5  10   13.35    0.91
  -3  -5 -11   16.72    0.59
  -3   5 -11   20.68    0.96
  -3   5 -11   20.40    1.04
  -3   5 -11   17.59    0.59
   3   5  11   18.48    0.62
  -3  -5 -11   17.11    0.96
   3  -5  11   20.12    1.08
  -3   5 -11   18.17    0.98
  -3  -5 -11   17.12    0.94
  -3   5 -12    1.34    0.63
   3   5  12    1.54    0.28
  -3  -5 -12    1.39    0.64
  -3  -5 -12    1.26    0.24
  -3  -5 -12    1.65    0.58
  -3   5 -12    1.97    0.59
  -3   5 -12    1.28    0.25
   3  -5  12    1.20    0.78
  -3   5 -12    1.30    0.66
  -3   5 -13   25.75    1.11
  -3  -5 -13   23.32    1.14
  -3   5 -13   21.68    0.73
  -3  -5 -13   24.64    1.14
   3   5  13   23.23    0.77
  -3   5 -13   25.13    1.21
   3  -5  13   22.51    1.28
  -3  -5 -13   21.00    0.73
  -3   5 -13   24.56    1.15
  -3   5 -14    9.88    0.85
  -3   5 -14   10.08    0.44
  -3  -5 -14   10.88    0.82
  -3   5 -14   10.76    0.80
   3   5  14   12.08    0.48
   3  -5  14   11.75    1.06
  -3   5 -14   11.96    0.94
  -3  -5 -14    9.59    0.43
  -3  -5 -14   10.42    0.85
  -3  -5 -15   21.28    0.72
   3   5  15   22.55    0.76
   3  -5  15   23.12    1.41
  -3   5 -15   22.74    0.73
  -3  -5 -15   20.04    0.71
  -3  -5 -15   22.42    1.12
  -3   5 -15   22.91    1.12
  -3   5 -15   23.14    1.15
  -3  -5 -15   24.62    1.16
  -3   5 -15   23.50    1.19
  -3   5 -16  122.68    3.46
  -3  -5 -16  114.05    3.81
  -3   5 -16  122.65    3.82
   3  -5  16  118.26    4.06
  -3  -5 -16  115.97    3.80
   3   5  16  123.40    3.49
  -3   5 -16  122.26    3.83
  -3  -5 -16  118.53    3.46
  -3  -5 -17    7.37    0.37
  -3  -5 -17    6.21    0.76
  -3  -5 -17    7.92    0.74
   3   5  17    6.71    0.43
   3  -5  17    5.62    1.01
  -3   5 -17    6.74    0.76
  -3   5 -17    7.06    0.70
  -3   5 -17    8.16    0.38
   3   5  18   -0.27    0.32
  -3   5 -18   -0.05    0.25
  -3  -5 -18    0.07    0.25
   3   5  19    9.65    0.46
  -3   5 -19   11.07    0.42
  -3  -5 -19   10.61    0.42
   3   5  20   -0.05    0.24
  -3   5 -20    0.04    0.21
  -3  -5 -20    0.13    0.21
  -3   5 -21    3.31    0.23
  -3  -5 -21    3.28    0.22
  -3   5 -22    1.90    0.20
  -3   5 -22    1.88    0.18
  -3  -5 -22    2.21    0.21
  -3  -5 -22    1.91    0.18
  -3  -5 -22    2.11    0.18
  -3  -5 -23    0.15    0.12
  -3  -5 -23   -0.08    0.15
  -3   5 -23    0.14    0.14
  -3   5 -23    0.33    0.13
  -3   5 -23    0.05    0.13
  -3  -5 -23    0.17    0.13
  -3   5 -24    0.09    0.12
   3   6 -26    0.69    0.12
   3   6 -25   14.12    0.22
   3  -6 -25   12.49    0.21
   3  -6 -25   12.85    0.23
   3   6 -25   14.60    0.22
   3  -6 -25   13.36    0.21
   3   6 -24    0.08    0.23
   3   6 -24   -0.11    0.17
   3   6 -24    0.06    0.16
   3  -6 -24    0.07    0.19
   3  -6 -24    0.00    0.16
   3  -6 -24    0.22    0.16
   3   6 -24   -0.14    0.18
   3  -6 -23    7.66    0.32
   3  -6 -23    7.67    0.31
   3   6 -23    8.19    0.32
   3   6 -23    7.47    0.32
   3   6 -23    7.85    0.33
   3  -6 -23    7.31    0.34
   3   6 -22   -0.09    0.21
   3  -6 -22   -0.04    0.21
   3  -6 -22    0.00    0.20
   3   6 -22   -0.05    0.21
   3  -6 -22   -0.25    0.24
   3   6 -22    0.10    0.23
   3  -6 -21   67.69    1.97
   3   6 -21   71.74    1.97
   3  -6 -21   67.21    1.97
   3  -6 -21   66.45    1.98
   3   6 -21   65.31    1.98
   3   6 -21   68.52    1.97
   3  -6 -20    2.47    0.26
  -3   6  20    2.75    0.32
   3   6 -20    2.57    0.26
   3   6 -20    2.35    0.29
   3  -6 -20    2.73    0.29
   3  -6 -20    2.48    0.25
   3   6 -20    2.77    0.25
  -3  -6  19    8.88    1.14
  -3   6  19    7.80    0.43
   3  -6 -19    8.09    0.63
   3  -6 -19    8.36    0.37
   3   6 -19    9.50    0.37
   3   6 -19    7.74    0.64
   3   6 -18    7.65    0.71
   3  -6 -18    8.44    0.64
   3  -6 -18    8.31    0.72
   3   6 -18   10.15    0.38
  -3   6  18    9.60    0.46
   3   6 -18    8.89    0.65
   3  -6 -18    9.83    0.38
  -3  -6  18    9.77    1.14
   3  -6 -17   15.39    0.52
  -3   6  17   14.56    0.59
   3  -6 -17   13.09    0.87
   3  -6 -17   15.70    0.79
   3   6 -17   15.22    0.80
  -3  -6  17   18.16    1.31
   3   6 -17   15.77    0.52
   3   6 -17   13.00    0.84
   3  -6 -16    2.37    0.48
  -3  -6  16    2.16    0.92
   3   6 -16    2.05    0.20
   3  -6 -16    2.23    0.21
   3  -6 -16    2.77    0.55
   3   6 -16    2.13    0.52
   3   6 -16    2.46    0.48
   3   6 -15   28.28    1.15
   3  -6 -15   28.29    1.17
  -3  -6  15   30.05    1.52
   3  -6 -15   25.90    1.07
   3   6 -15   28.51    0.84
   3   6 -15   27.76    1.08
   3  -6 -15   27.10    0.84
   3  -6 -14    6.30    0.51
   3   6 -14    6.45    0.27
   3   6 -14    8.06    0.54
  -3  -6  14    7.52    0.94
   3  -6 -14    7.55    0.59
   3   6 -14    6.05    0.57
   3  -6 -14    6.30    0.26
   3  -6 -13    3.78    0.43
   3  -6 -13    3.73    0.20
   3   6 -13    3.95    0.19
   3   6 -13    3.50    0.46
   3   6 -13    3.91    0.35
   3   6 -13    4.18    0.44
   3  -6 -13    3.84    0.49
   3  -6 -12   13.59    0.70
   3   6 -12   13.62    0.70
  -3  -6  12   13.15    0.96
   3  -6 -12   15.81    0.66
   3   6 -12   15.09    0.66
   3   6 -11   75.63    2.43
  -3  -6  11   85.91    2.66
   3  -6 -11   81.77    2.40
   3   6 -11   78.64    2.40
   3  -6 -11   79.46    2.44
   3   6 -10   29.80    1.09
   3  -6 -10   31.37    1.10
   3   6 -10   32.19    1.05
  -3  -6  10   33.58    1.33
   3  -6 -10   32.45    1.06
   3   6  -9    2.05    0.31
   3  -6  -9    2.34    0.36
   3  -6  -9    2.62    0.30
   3   6  -9    2.56    0.34
  -3  -6   9    3.20    0.67
   3   6  -8   57.82    1.74
   3  -6  -8   58.12    1.78
  -3  -6   8   62.36    1.98
   3   6  -8   56.47    1.76
   3  -6  -8   58.63    1.74
   3  -6  -7  252.44    7.21
  -3  -6   7  263.57    7.36
   3  -6  -7  255.39    7.19
   3   6  -7  248.41    7.19
  -3  -6   6   18.33    0.84
   3   6  -6   17.69    0.60
   3  -6  -6   19.29    0.61
  -3  -6   5  151.88    4.39
   3   6  -5  147.49    4.24
   3   6  -5  149.63    4.25
   3   6  -4   83.71    2.45
   3  -6  -4   85.93    2.45
  -3  -6   4   85.97    2.58
  -3  -6   3    1.08    0.40
  -3  -6   2    0.36    0.34
   3   6  -2    0.39    0.13
   3   6  -1    4.18    0.17
  -3  -6   1    3.93    0.39
   3   6   0 1264.80   36.36
  -3   6   0 1358.65   36.52
   3  -6   0 1302.73   36.36
  -3  -6   0 1323.39   36.44
   3  -6   1  573.12   16.09
   3   6   1  559.95   16.10
  -3   6  -1  623.72   16.27
   3  -6   1  567.79   16.09
   3   6   1  570.70   16.09
  -3   6  -2  100.93    3.11
   3  -6   3    0.60    0.52
  -3   6  -3    1.13    0.65
   3  -6   4    0.98    0.57
  -3   6  -4    2.00    0.67
   3  -6   5  111.28    3.43
  -3   6  -5  113.99    3.51
   3  -6   6   97.74    3.13
  -3   6  -6  105.07    3.21
  -3   6  -7  170.41    5.04
  -3  -6  -7  171.62    5.05
  -3   6  -7  172.68    5.15
   3  -6   7  169.08    5.11
  -3  -6  -8    3.42    0.54
  -3   6  -8    2.90    0.64
  -3   6  -8    4.25    0.54
   3  -6   8    3.29    0.69
   3  -6   9  264.55    7.46
  -3   6  -9  253.99    7.33
  -3   6  -9  244.47    7.34
  -3  -6  -9  233.77    7.33
  -3  -6  -9  250.21    7.35
  -3   6  -9  273.18    7.45
  -3  -6 -10    3.94    0.61
  -3   6 -10    3.38    0.53
  -3   6 -10    2.91    0.58
   3  -6  10    3.25    0.75
  -3   6 -10    3.11    0.67
  -3  -6 -10    3.42    0.57
  -3   6 -11    8.70    0.37
  -3   6 -11   10.32    0.71
  -3  -6 -11    8.88    0.38
   3  -6  11   10.39    0.96
  -3  -6 -11    9.94    0.75
  -3   6 -11   10.10    0.75
   3   6  11   10.83    0.42
  -3   6 -11   11.12    0.85
  -3  -6 -11    9.61    0.71
  -3   6 -12    2.16    0.60
  -3   6 -12    1.98    0.24
  -3  -6 -12    2.23    0.58
  -3   6 -12    1.60    0.56
  -3  -6 -12    2.81    0.62
  -3   6 -12    2.91    0.69
   3   6  12    3.09    0.33
  -3  -6 -12    1.93    0.23
   3  -6  12    2.66    0.82
  -3  -6 -13   42.88    1.54
   3  -6  13   40.88    1.73
  -3  -6 -13   39.95    1.53
   3   6  13   36.82    1.19
  -3   6 -13   43.04    1.52
  -3   6 -13   41.80    1.53
  -3  -6 -13   36.02    1.16
  -3   6 -13   42.57    1.63
  -3   6 -13   39.00    1.16
  -3  -6 -14   49.69    1.52
  -3  -6 -14   51.49    1.87
  -3   6 -14   56.48    1.97
  -3   6 -14   52.40    1.86
   3  -6  14   53.69    2.14
   3   6  14   53.75    1.56
  -3  -6 -14   50.01    1.87
  -3   6 -14   52.00    1.52
  -3   6 -14   51.41    1.87
  -3  -6 -14   49.83    1.52
  -3  -6 -15    3.99    0.30
  -3  -6 -15    2.93    0.65
   3   6  15    1.98    0.38
  -3   6 -15    2.19    0.73
   3  -6  15    1.71    0.96
  -3   6 -15    3.90    0.66
  -3   6 -15    3.58    0.68
  -3  -6 -15    3.23    0.65
  -3  -6 -15    2.86    0.29
  -3   6 -15    4.28    0.30
  -3  -6 -16   64.36    1.79
  -3  -6 -16   57.23    2.14
  -3   6 -16   65.79    1.79
   3  -6  16   60.80    2.42
   3   6  16   62.29    1.84
  -3  -6 -16   59.33    2.12
  -3   6 -16   62.75    2.13
  -3  -6 -16   53.65    1.78
  -3   6 -16   60.93    2.15
  -3  -6 -17    8.22    0.37
  -3   6 -17    8.24    0.70
  -3  -6 -17    6.65    0.73
  -3   6 -17    9.17    0.38
  -3  -6 -17    7.66    0.69
   3  -6  17    7.57    1.01
   3   6  17    7.88    0.46
  -3   6 -17    7.40    0.72
  -3  -6 -18   17.83    0.59
  -3   6 -18   17.46    0.59
   3   6  18   16.82    0.65
  -3  -6 -19    0.83    0.21
  -3   6 -19    1.08    0.21
   3   6  19    0.85    0.29
  -3   6 -20    2.52    0.21
   3   6  20    1.90    0.27
  -3  -6 -20    2.29    0.21
   3   6  21    3.66    0.25
  -3   6 -21    4.33    0.22
  -3  -6 -21    4.24    0.22
  -3  -6 -22    0.76    0.14
  -3   6 -22    0.90    0.14
  -3  -6 -22    0.71    0.14
  -3   6 -22    0.62    0.14
  -3  -6 -22    0.40    0.17
  -3   6 -23    0.33    0.15
  -3   6 -23    0.44    0.10
  -3   6 -23    0.24    0.10
   3   7 -26    0.98    0.14
   3   7 -25    7.87    0.31
   3   7 -24   15.53    0.22
   3   7 -24   14.68    0.22
   3  -7 -24    6.58    0.16
   3   7 -24   17.82    0.32
   3  -7 -24   13.78    0.23
   3   7 -23    4.39    0.30
   3   7 -23    3.67    0.21
   3   7 -23    4.08    0.22
   3  -7 -23    3.61    0.21
   3   7 -23    3.89    0.21
   3  -7 -23    3.00    0.23
   3  -7 -23    3.62    0.21
   3   7 -22    2.99    0.22
   3   7 -22    2.65    0.23
   3  -7 -22    2.94    0.22
   3   7 -22    2.67    0.22
   3  -7 -22    2.66    0.25
   3  -7 -22    2.55    0.21
   3   7 -21    4.97    0.26
   3  -7 -21    4.52    0.25
   3   7 -21    4.56    0.28
   3  -7 -21    4.61    0.25
  -3   7  21    4.93    0.32
   3  -7 -21    4.17    0.29
   3   7 -21    4.85    0.26
   3   7 -20    3.89    0.25
   3   7 -20    4.58    0.26
   3  -7 -20    3.79    0.29
  -3   7  20    4.23    0.35
   3   7 -20    4.47    0.28
   3  -7 -20    4.04    0.25
   3  -7 -20    3.77    0.25
   3   7 -19    0.47    0.21
  -3   7  19    0.15    0.32
   3  -7 -19    0.25    0.20
  -3  -7  19    0.67    0.96
   3   7 -19    0.31    0.20
   3  -7 -19    0.03    0.40
   3  -7 -19    0.34    0.20
   3  -7 -19    0.03    0.24
   3   7 -19   -0.13    0.24
   3   7 -18    0.21    0.24
  -3  -7  18    0.81    0.97
   3   7 -18    0.11    0.41
  -3   7  18   -0.09    0.33
   3  -7 -18    0.16    0.20
   3   7 -18    0.00    0.21
   3  -7 -18    0.25    0.42
   3  -7 -18   -0.09    0.20
  -3  -7  17    0.52    0.92
  -3   7  17    0.04    0.31
   3   7 -17    0.26    0.19
   3  -7 -17    0.37    0.19
   3   7 -17    0.38    0.41
   3  -7 -17   -0.18    0.42
   3  -7 -16    2.93    0.21
  -3  -7  16    3.00    0.96
   3  -7 -16    1.88    0.51
   3   7 -16    1.99    0.44
   3  -7 -16    2.77    0.44
   3   7 -16    2.55    0.21
   3   7 -15   14.66    0.47
   3  -7 -15   13.82    0.47
   3  -7 -15   13.72    0.70
  -3  -7  15   15.30    1.19
   3   7 -15   14.66    0.70
   3  -7 -15   13.62    0.78
   3   7 -15   12.73    0.75
   3  -7 -14    0.34    0.44
   3   7 -14    0.37    0.15
   3  -7 -14    0.52    0.38
   3  -7 -14    0.27    0.16
   3  -7 -14   -0.23    0.21
   3   7 -14    0.08    0.42
  -3  -7  14    0.82    0.85
   3   7 -14   -0.15    0.39
  -3  -7  13    1.28    0.82
   3  -7 -13    1.40    0.36
   3  -7 -13    1.24    0.15
   3  -7 -13    1.16    0.20
   3   7 -13    2.20    0.38
   3  -7 -13    0.17    0.41
   3   7 -13    1.30    0.41
   3   7 -12   20.20    0.74
   3  -7 -12   20.10    0.75
   3   7 -12   18.02    0.80
   3  -7 -12   18.02    0.61
   3  -7 -12   18.44    0.80
  -3  -7  11    4.89    0.77
   3   7 -11    3.39    0.39
   3   7 -11    4.54    0.36
   3  -7 -11    4.46    0.37
   3  -7 -11    3.38    0.24
   3  -7 -11    4.20    0.41
   3   7 -10   24.29    0.90
   3  -7 -10   27.06    0.88
   3  -7 -10   23.94    0.91
   3   7 -10   25.91    0.87
  -3  -7  10   27.68    1.20
   3   7  -9  198.51    5.73
   3  -7  -9  197.38    5.76
   3  -7  -9  201.89    5.73
  -3  -7   9  206.21    5.96
   3   7  -8    1.81    0.25
   3  -7  -8    2.06    0.26
   3  -7  -7  150.35    4.20
   3   7  -7  141.25    4.19
  -3  -7   7  154.61    4.41
   3   7  -6    1.58    0.20
   3   7  -6    1.71    0.24
  -3  -7   6    1.34    0.58
   3  -7  -5   29.32    0.91
  -3  -7   5   30.63    1.14
   3   7  -5   28.83    0.90
  -3  -7   4    0.72    0.49
  -3  -7   3   71.17    2.20
  -3  -7   2    6.20    0.50
  -3  -7   1    0.28    0.39
  -3  -7   0   26.44    0.90
   3   7   0   27.98    0.73
  -3   7   0   29.05    1.06
   3   7   1  327.81    9.38
   3   7   1  322.95    9.38
  -3   7  -1  348.31    9.60
   3  -7   1  336.76    9.37
   3  -7   1  340.10    9.38
   3   7   2  592.80   16.80
   3  -7   2  585.18   16.79
  -3   7  -3    0.67    0.65
  -3   7  -4   43.80    1.40
  -3   7  -4   45.63    1.66
  -3   7  -5  169.66    4.92
   3  -7   5  171.14    5.06
  -3   7  -5  179.99    5.12
  -3  -7  -5  163.68    4.94
  -3   7  -6   53.83    1.83
  -3  -7  -6   48.43    1.62
  -3   7  -6   48.86    1.60
   3  -7   6   50.54    1.78
  -3   7  -7   29.18    1.26
  -3   7  -7   29.21    1.05
  -3   7  -7   27.85    1.06
   3  -7   7   30.12    1.26
  -3  -7  -7   29.29    1.08
  -3   7  -8  140.63    4.23
  -3  -7  -8  142.88    4.23
  -3  -7  -8  136.81    4.23
   3  -7   8  142.85    4.37
  -3   7  -8  144.92    4.22
  -3   7  -8  146.38    4.37
  -3   7  -9   84.98    2.61
  -3  -7  -9   81.15    2.63
  -3   7  -9   82.41    2.63
  -3   7  -9   89.15    2.77
  -3  -7  -9   82.69    2.63
   3  -7   9   86.66    2.81
  -3   7 -10   -0.57    0.45
  -3  -7 -10   -0.08    0.45
  -3   7 -10    0.94    0.61
  -3   7 -10   -0.02    0.47
  -3  -7 -10    0.25    0.49
   3  -7  10   -0.03    0.75
  -3  -7 -11    0.58    0.50
  -3  -7 -11    0.42    0.19
  -3   7 -11    0.22    0.46
   3   7  11    0.48    0.28
   3  -7  11    1.42    0.79
  -3   7 -11    0.39    0.19
  -3   7 -11    0.60    0.52
  -3  -7 -11    0.59    0.51
  -3   7 -11    0.34    0.62
  -3  -7 -12   19.81    0.95
  -3  -7 -12   19.35    0.95
   3   7  12   20.82    0.70
  -3   7 -12   20.59    0.93
  -3   7 -12   19.08    0.62
  -3  -7 -12   19.38    0.65
  -3   7 -12   20.99    0.97
  -3  -7 -12   18.45    0.63
   3  -7  12   19.78    1.22
  -3   7 -12   21.71    1.10
  -3   7 -13   35.60    1.10
  -3   7 -13   36.13    1.41
  -3  -7 -13   36.27    1.10
   3   7  13   39.81    1.17
  -3  -7 -13   36.86    1.43
  -3   7 -13   39.87    1.55
  -3   7 -13   35.59    1.40
  -3  -7 -13   37.12    1.13
   3  -7  13   38.50    1.72
  -3  -7 -13   36.84    1.41
  -3  -7 -14    5.07    0.29
  -3   7 -14    5.24    0.76
  -3   7 -14    5.36    0.29
   3  -7  14    5.85    0.99
  -3   7 -14    5.56    0.64
   3   7  14    5.60    0.43
  -3   7 -14    5.76    0.64
  -3  -7 -14    5.14    0.34
  -3  -7 -14    5.54    0.63
  -3  -7 -14    4.00    0.64
  -3  -7 -15   43.73    1.42
  -3   7 -15   44.44    1.72
  -3   7 -15   49.40    1.41
  -3  -7 -15   44.26    1.71
  -3   7 -15   47.09    1.71
  -3  -7 -15   45.98    1.75
   3   7  15   51.11    1.48
  -3  -7 -15   48.32    1.40
   3  -7  15   48.56    2.04
   3   7  16   39.95    1.17
   3  -7  16   31.26    1.72
  -3  -7 -16   32.06    1.38
  -3   7 -16   35.32    1.40
  -3   7 -16   35.03    1.42
  -3  -7 -16   33.62    1.11
  -3   7 -16   38.88    1.10
  -3  -7 -16   36.53    1.09
  -3  -7 -16   32.53    1.42
   3   7  17    0.18    0.34
  -3  -7 -17   -0.01    0.22
  -3   7 -17    0.21    0.21
  -3  -7 -18    0.23    0.20
   3   7  18    0.37    0.32
  -3   7 -18    0.13    0.20
  -3   7 -19    0.56    0.18
  -3  -7 -19    0.67    0.18
   3   7  19    1.02    0.29
  -3  -7 -20    3.47    0.21
  -3   7 -20    3.48    0.20
   3   7  20    3.92    0.29
  -3  -7 -21    1.01    0.14
  -3   7 -21    1.06    0.14
  -3   7 -21    1.13    0.14
  -3  -7 -21    0.72    0.17
   3   7  21    0.92    0.20
  -3  -7 -21    0.99    0.14
  -3   7 -22    4.88    0.19
  -3   7 -22    4.13    0.13
  -3  -7 -22    3.43    0.15
  -3   7 -22    4.34    0.13
  -3   7 -23    0.09    0.13
   3   8 -25    1.43    0.15
   3   8 -25    1.42    0.18
   3   8 -24   11.18    0.41
   3  -8 -23   -0.01    0.03
   3  -8 -23    0.02    0.03
   3   8 -22    7.95    0.21
   3   8 -22    7.46    0.20
   3  -8 -22    6.81    0.19
   3  -8 -22    7.17    0.20
   3  -8 -22    6.55    0.22
   3   8 -21    1.26    0.28
   3   8 -21    0.95    0.18
  -3   8  21    1.22    0.28
   3  -8 -21    1.12    0.18
   3   8 -21    0.68    0.19
   3  -8 -21    0.71    0.17
   3  -8 -21    1.03    0.20
   3   8 -21    1.17    0.17
  -3   8  20    5.32    0.37
   3   8 -20    5.13    0.25
   3  -8 -20    4.75    0.25
   3   8 -20    5.17    0.27
   3   8 -20    4.91    0.25
   3  -8 -20    4.42    0.25
   3  -8 -20    4.81    0.28
   3  -8 -19    1.14    0.22
   3   8 -19    0.59    0.21
   3   8 -19    0.70    0.19
  -3   8  19    0.68    0.33
   3   8 -19    0.99    0.19
   3  -8 -19    0.82    0.18
   3  -8 -19    0.82    0.18
  -3  -8  18   -0.19    0.88
  -3   8  18    0.29    0.33
   3  -8 -18    0.30    0.18
   3   8 -18   -0.06    0.21
   3  -8 -18    0.47    0.23
   3  -8 -18    0.42    0.18
   3   8 -18    0.26    0.18
   3   8 -18    0.63    0.19
   3  -8 -17    0.24    0.18
   3   8 -17    0.31    0.18
   3   8 -17    0.37    0.18
   3   8 -17    0.07    0.21
   3  -8 -17    0.10    0.38
   3  -8 -17    0.66    0.22
   3  -8 -17    0.32    0.18
  -3  -8  17   -0.11    0.92
   3  -8 -16   11.97    0.40
   3   8 -16   12.12    0.41
   3  -8 -16   11.08    0.40
   3   8 -16   11.44    0.42
   3   8 -16   11.44    0.40
   3  -8 -16   11.40    0.43
   3  -8 -16   10.57    0.62
   3   8 -15   17.59    0.77
   3   8 -15   18.29    0.59
   3  -8 -15   17.87    0.78
   3  -8 -15   18.94    0.58
   3  -8 -15   16.90    0.61
   3  -8 -15   18.58    0.58
  -3  -8  14    1.45    0.91
   3   8 -14    1.24    0.18
   3  -8 -14    1.09    0.24
   3  -8 -14    0.89    0.35
   3   8 -14    1.80    0.37
   3  -8 -14    1.76    0.16
   3  -8 -13    9.04    0.50
   3  -8 -13    9.16    0.39
   3   8 -13    9.22    0.51
  -3  -8  13   10.20    1.01
   3  -8 -12    6.63    0.42
   3  -8 -12    6.27    0.31
   3   8 -12    6.23    0.42
   3  -8 -11   40.36    1.23
   3  -8 -11   42.15    1.32
   3   8 -11   41.53    1.32
   3  -8 -10   37.85    1.13
   3  -8 -10   38.44    1.20
   3   8 -10   36.45    1.19
  -3  -8   9   21.36    1.10
   3  -8  -9   23.00    0.75
   3  -8  -9   21.39    0.70
   3   8  -9   23.19    0.75
   3   8  -8   15.08    0.54
   3  -8  -8   15.39    0.54
   3  -8  -7  147.40    4.22
   3   8  -7  141.25    4.21
   3   8  -6   75.36    2.26
   3  -8  -6   77.82    2.27
  -3  -8   5   95.39    2.95
  -3  -8   4    3.93    0.58
  -3  -8   3   49.14    1.63
  -3  -8   2    1.79    0.48
  -3  -8   1    6.78    0.54
  -3   8   1    8.08    0.64
  -3   8   0  148.08    4.37
  -3  -8   0  144.37    4.27
  -3   8  -1  208.96    6.15
  -3  -8  -2   53.79    1.56
   3  -8   2   51.97    1.55
   3   8   2   55.29    1.55
   3   8   3    4.68    0.31
  -3   8  -3    5.26    0.26
  -3  -8  -3    4.98    0.30
  -3  -8  -3    5.10    0.31
   3  -8   3    4.68    0.27
  -3  -8  -4 1204.82   35.03
  -3   8  -4 1221.91   35.02
  -3   8  -4 1269.33   35.02
  -3  -8  -4 1237.29   35.04
  -3   8  -5  106.35    3.11
  -3  -8  -5  108.57    3.14
  -3  -8  -5  102.12    3.12
  -3   8  -5  104.60    3.12
  -3   8  -6  105.90    3.12
  -3  -8  -6  100.81    3.11
  -3   8  -6  112.55    3.34
  -3   8  -6  107.13    3.10
  -3  -8  -6  103.68    3.12
  -3  -8  -7    6.54    0.46
  -3   8  -7    6.84    0.44
  -3   8  -7    7.45    0.47
  -3   8  -7    7.79    0.73
   3  -8   7    7.01    0.79
  -3  -8  -7    6.30    0.46
  -3   8  -8    9.11    0.53
  -3   8  -8    7.84    0.76
   3  -8   8    7.53    0.85
   3   8   8    9.25    0.43
  -3  -8  -8    8.63    0.54
  -3  -8  -8    8.81    0.54
  -3   8  -8    8.77    0.51
  -3   8  -9   70.62    2.31
  -3   8  -9   67.75    2.12
  -3  -8  -9   66.81    2.14
  -3   8  -9   66.59    2.13
  -3  -8  -9   66.15    2.13
   3  -8   9   67.90    2.39
  -3  -8 -10    9.88    0.40
  -3  -8 -10    9.33    0.62
  -3   8 -10    8.64    0.60
  -3   8 -10    8.55    0.57
  -3   8 -10    8.60    0.79
   3  -8  10    9.62    0.94
  -3  -8 -10    9.39    0.60
  -3   8 -11   -0.05    0.41
  -3   8 -11    0.54    0.41
   3  -8  11   -0.12    0.81
  -3  -8 -11   -0.46    0.44
  -3  -8 -11    0.00    0.25
  -3  -8 -11    0.30    0.45
  -3   8 -11   -0.24    0.63
   3  -8  12  163.23    4.94
   3   8  12  164.14    4.45
  -3   8 -12  166.61    4.81
  -3   8 -12  158.75    4.64
  -3  -8 -12  145.56    4.40
  -3  -8 -12  155.69    4.64
  -3   8 -12  160.25    4.65
  -3  -8 -12  156.29    4.66
  -3  -8 -12  159.31    4.43
  -3  -8 -13    0.33    0.18
  -3   8 -13   -0.09    0.44
   3   8  13    0.37    0.36
  -3  -8 -13    0.67    0.29
   3  -8  13   -0.23    0.87
  -3  -8 -13    0.46    0.47
  -3  -8 -13    0.75    0.46
  -3   8 -13    1.01    0.62
  -3   8 -14   66.34    1.89
   3   8  14   65.56    1.96
  -3  -8 -14   65.79    1.89
   3  -8  14   62.40    2.50
  -3  -8 -14   62.73    2.15
  -3   8 -14   58.67    2.16
  -3   8 -14   66.82    2.29
  -3  -8 -14   65.23    1.93
  -3   8 -15   24.24    0.73
  -3  -8 -15   21.84    0.78
  -3  -8 -15   23.11    0.73
   3  -8  15   22.61    1.37
   3   8  15   24.73    0.84
  -3   8 -16    1.44    0.21
  -3  -8 -16    1.50    0.20
   3  -8  16    0.25    0.87
  -3  -8 -16    0.85    0.27
   3   8  16    0.82    0.37
  -3   8 -17   12.04    0.40
   3   8  17   11.54    0.52
  -3  -8 -17   11.39    0.40
  -3   8 -18    3.73    0.21
   3   8  18    3.35    0.34
  -3  -8 -18    3.39    0.21
  -3   8 -19    6.10    0.25
   3   8  19    6.08    0.36
  -3  -8 -19    5.71    0.25
  -3   8 -20   -0.01    0.03
  -3  -8 -20   -0.01    0.03
  -3   8 -20    2.52    0.15
   3   8  20    2.56    0.26
  -3  -8 -20    2.24    0.17
  -3  -8 -20    0.08    0.04
   3   8  21    0.26    0.19
  -3   8 -21    0.37    0.18
  -3   8 -22    0.79    0.15
   3   9 -25    4.93    0.21
   3   9 -25    5.60    0.22
   3   9 -24    2.25    0.20
   3   9 -24    1.88    0.19
   3   9 -23    1.02    0.21
   3   9 -22    6.73    0.33
  -3   9  22    5.98    0.31
  -3   9  21    3.87    0.31
   3   9 -21    3.48    0.31
  -3   9  20    1.93    0.32
   3   9 -20    1.26    0.29
  -3   9  19    0.97    0.33
   3  -9 -19    0.65    0.15
   3   9 -19    0.46    0.29
  -3  -9  18    1.46    0.93
  -3   9  18    1.83    0.37
  -3  -9  17    2.16    0.92
   3  -9 -16   37.28    1.15
  -3  -9  16   44.56    1.91
  -3  -9  15   22.54    1.32
   3  -9 -15   17.49    0.62
   3  -9 -14   43.80    1.34
  -3  -9  14   51.04    1.98
   3  -9 -13   35.70    1.11
  -3  -9  13   39.25    1.72
  -3  -9  12   -0.49    0.82
   3  -9 -12    0.27    0.24
   3  -9 -11   72.45    2.20
   3   9 -11   77.25    2.18
   3  -9 -10    0.13    0.24
   3   9 -10   -0.05    0.18
  -3  -9  10    0.52    0.71
   3  -9  -9   26.48    0.84
   3   9  -9   27.26    0.82
  -3  -9   9   28.50    1.27
   3  -9  -8   10.58    0.41
  -3  -9   8   11.70    0.85
  -3  -9   7   31.80    1.31
   3  -9  -7   31.36    0.96
   3  -9  -6   50.77    1.49
  -3  -9   6   51.70    1.79
  -3  -9   5    0.08    0.54
  -3  -9   4   37.91    1.37
  -3  -9   3    0.96    0.51
  -3  -9   2    7.77    0.60
  -3  -9   1   32.20    1.17
  -3   9   1   32.63    1.26
  -3   9   0  245.87    7.26
  -3  -9   0  250.74    7.18
  -3   9  -1  145.99    4.41
  -3   9  -2  134.15    4.10
  -3   9  -3  835.12   23.74
  -3  -9  -3  833.98   23.48
  -3  -9  -4  616.65   17.35
  -3   9  -4  611.44   17.62
  -3   9  -5  322.00    9.38
  -3   9  -6   43.15    1.61
  -3   9  -7   93.88    3.03
  -3  -9  -7   96.82    2.73
  -3  -9  -7   89.26    2.80
   3   9   7   97.79    2.76
   3   9   7   92.64    2.76
  -3  -9  -8    0.88    0.25
   3   9   8    1.23    0.32
  -3  -9  -8    1.40    0.32
   3  -9   8    2.15    0.75
  -3   9  -8    1.12    0.59
  -3   9  -9   34.17    1.38
   3  -9   9   35.17    1.55
   3   9   9   30.48    1.07
  -3  -9  -9   31.34    1.14
  -3  -9  -9   35.36    1.03
   3  -9  10    3.60    0.86
  -3  -9 -10    3.01    0.31
  -3   9 -10    2.83    0.63
  -3  -9 -11    1.62    0.29
  -3   9 -11    1.39    0.62
  -3   9 -12    1.19    0.59
   3   9  12    1.28    0.36
  -3  -9 -12    1.19    0.31
   3  -9  12    0.65    0.92
  -3  -9 -13   76.40    2.29
   3   9  13   81.18    2.33
   3  -9  13   79.35    2.86
  -3   9 -13   77.69    2.62
  -3  -9 -14    1.48    0.32
  -3   9 -14    1.30    0.58
   3  -9  14    1.69    0.94
   3   9  14    1.94    0.40
  -3  -9 -15   12.07    0.51
   3  -9  15   11.57    1.12
  -3  -9 -16   16.14    0.52
  -3  -9 -16   15.28    0.58
  -3  -9 -17    0.74    0.15
  -3  -9 -17    0.32    0.22
   3   9  17    0.77    0.34
   3   9  18    4.32    0.36
  -3   9 -19   -0.12    0.21
   3   9  19    0.03    0.27
   3   9  20    0.09    0.23
  -3   9 -20    0.08    0.18
   3   9  21    1.68    0.20
  -3   9 -21    2.04    0.17
  -3   9 -22    0.72    0.12
   3  10 -24   -0.17    0.14
   3  10 -24   -0.01    0.15
   3  10 -23    0.36    0.19
   3  10 -23    0.21    0.18
   3  10 -22    2.95    0.24
  -3  10  22    2.58    0.24
   3  10 -21    5.69    0.32
  -3  10  21    5.59    0.34
  -3  10  20   -0.02    0.31
   3  10 -20    0.75    0.27
  -3  10  19   -0.10    0.33
   3  10 -19    0.01    0.27
  -3  10  18    0.78    0.35
   3  10 -18    1.00    0.28
  -3 -10  17    1.97    0.93
   3  10 -17    2.38    0.30
   3  10 -16   17.16    0.59
   3 -10 -16   15.39    0.58
  -3 -10  16   17.24    1.28
   3  10 -15   11.25    0.46
   3 -10 -15    9.79    0.45
   3  10 -14   13.70    0.52
   3 -10 -14   13.22    0.53
   3 -10 -13    1.53    0.30
  -3 -10  13    0.77    0.87
   3  10 -13    1.48    0.25
   3  10 -12  117.15    3.33
  -3 -10  12  124.74    3.86
   3 -10 -12  114.43    3.35
   3  10 -11   56.49    1.63
   3 -10 -11   54.10    1.65
  -3 -10  11   59.54    2.17
  -3 -10  10    2.99    0.81
   3 -10 -10    2.74    0.28
   3  10 -10    3.19    0.24
   3 -10  -9    7.35    0.36
  -3 -10   9    7.58    0.86
   3  10  -9    7.44    0.32
   3 -10  -8    0.02    0.23
  -3 -10   8   -0.13    0.66
   3  10  -8    0.19    0.19
   3 -10  -7    0.36    0.24
   3  10  -7    0.23    0.18
  -3 -10   7    0.61    0.63
  -3 -10   6   24.54    1.09
   3  10  -6   23.96    0.71
  -3 -10   5   94.00    2.95
  -3 -10   4  285.27    8.29
  -3 -10   3   13.32    0.73
   3 -10  -3   11.20    0.43
  -3 -10   2   52.16    1.73
   3 -10  -2   51.87    1.51
  -3  10   2   48.53    1.75
  -3 -10   1  210.30    6.21
  -3  10   1  196.33    6.25
   3 -10  -1  216.55    6.03
  -3 -10   0  213.49    6.13
   3 -10   0  223.46    6.14
   3 -10   1  209.58    5.97
  -3 -10  -1  211.75    5.97
  -3  10  -1  208.18    6.22
  -3  10  -2   29.85    1.24
  -3 -10  -2   27.86    0.90
   3 -10   2   30.66    0.90
  -3  10  -3    0.25    0.57
   3 -10   3    0.45    0.19
  -3 -10  -3    0.30    0.23
   3 -10   4   38.06    1.13
  -3 -10  -4   38.35    1.15
  -3  10  -4   37.30    1.46
  -3 -10  -5  139.88    4.22
   3 -10   5  149.60    4.22
  -3  10  -5  151.12    4.51
   3  10   5  154.77    4.23
   3  10   6   43.88    1.32
   3 -10   6   42.50    1.27
  -3  10  -6   42.92    1.59
   3  10   6   42.29    1.31
   3 -10   7    6.27    0.29
   3  10   7    6.40    0.38
  -3 -10  -7    6.33    0.36
  -3  10  -7    7.23    0.68
   3  10   7    6.58    0.41
  -3  10  -8    6.16    0.66
  -3 -10  -8    6.26    0.36
   3  10   8    5.52    0.40
  -3 -10  -9   39.16    1.19
  -3  10  -9   39.31    1.48
   3  10   9   37.28    1.21
   3 -10   9   36.64    1.65
  -3 -10 -10    5.13    0.37
  -3  10 -10    4.38    0.62
   3 -10  11   10.58    1.05
  -3 -10 -11   10.05    0.47
  -3  10 -11   11.12    0.75
   3  10  12    8.11    0.48
  -3 -10 -12    7.37    0.43
   3 -10  12    7.94    0.97
  -3  10 -12    6.90    0.67
   3  10  13   32.48    1.02
  -3 -10 -13   28.66    0.99
   3 -10  13   31.76    1.58
  -3 -10 -14   34.35    1.11
   3  10  14   36.57    1.16
   3 -10  14   35.14    1.67
  -3 -10 -15    0.09    0.29
   3  10  15    0.17    0.40
   3  10  16   12.22    0.52
  -3 -10 -16    9.72    0.45
   3  10  17    0.48    0.33
  -3 -10 -17   -0.03    0.21
  -3  10 -17    0.18    0.22
   3  10  18    5.73    0.37
  -3  10 -18    4.98    0.28
   3  10  19    2.31    0.28
  -3  10 -19    2.26    0.21
   3  10  20    0.38    0.21
  -3  10 -20    0.22    0.16
   3  10  21   -0.08    0.16
  -3  10 -21    0.16    0.12
  -3  10 -22    0.19    0.11
   3  11 -24    0.21    0.12
   3  11 -23    0.22    0.16
  -3  11  22    0.29    0.19
   3  11 -22    0.51    0.20
  -3  11  21    1.63    0.26
   3  11 -21    1.60    0.24
   3  11 -20    0.24    0.24
  -3  11  20    0.20    0.29
   3  11 -19    0.02    0.26
  -3  11  19    0.22    0.32
  -3  11  18    6.20    0.43
   3  11 -18    5.96    0.35
   3 -11 -17    0.19    0.22
   3  11 -17    0.11    0.27
   3  11 -16    3.65    0.32
   3 -11 -16    3.33    0.30
  -3 -11  16    3.24    0.94
   3 -11 -15    6.35    0.38
  -3 -11  15    5.62    0.97
   3  11 -15    7.49    0.37
   3 -11 -14    1.43    0.31
   3  11 -14    1.66    0.28
   3 -11 -13   51.89    1.62
   3  11 -13   54.67    1.59
  -3 -11  12   55.59    2.07
   3  11 -12   51.43    1.48
   3  11 -11    6.79    0.34
   3 -11 -11    6.36    0.39
  -3 -11  11    6.92    0.94
   3  11 -10    0.52    0.22
  -3 -11  10   -0.33    0.76
   3 -11 -10    0.42    0.29
   3 -11  -9   11.48    0.48
  -3 -11   9   11.77    0.95
   3  11  -9   11.76    0.43
  -3 -11   8    8.44    0.83
   3 -11  -8    7.71    0.39
   3  11  -8    7.71    0.34
   3  11  -8    7.25    0.34
   3  11  -7    0.34    0.20
  -3 -11   7    0.41    0.65
   3 -11  -7    0.67    0.26
   3  11  -7    0.36    0.19
  -3 -11   6   19.83    1.03
   3  11  -6   20.26    0.65
   3  11  -6   20.37    0.64
  -3 -11   5    8.87    0.77
   3  11  -5    9.25    0.36
   3  11  -5    9.44    0.36
  -3 -11   4   10.04    0.40
   3 -11  -4   11.17    0.43
  -3 -11   4   10.97    0.73
   3  11  -4   10.69    0.39
  -3 -11   3    5.88    0.29
   3 -11  -3    6.04    0.32
  -3 -11   3    5.72    0.62
  -3  11   3    5.74    0.62
   3  11  -3    5.85    0.28
  -3 -11   2    7.14    0.31
  -3  11   2    6.13    0.64
   3  11  -2    5.87    0.29
   3 -11  -2    7.03    0.32
  -3 -11   2    5.78    0.62
   3  11  -1    5.51    0.28
  -3  11   1    4.79    0.64
  -3 -11   1    6.54    0.30
  -3 -11   1    5.30    0.59
   3 -11  -1    5.83    0.32
   3 -11   0  236.56    6.72
   3  11   0  246.07    6.71
  -3 -11   0  232.06    6.72
  -3  11  -1    5.31    0.66
  -3 -11  -1    6.05    0.33
   3 -11   1    6.03    0.31
   3 -11   2    0.90    0.22
  -3  11  -2    0.87    0.57
   3  11   2    0.85    0.23
  -3 -11  -2    1.36    0.26
  -3 -11  -3    9.78    0.42
   3  11   3    8.60    0.41
   3  11   3    9.31    0.44
  -3  11  -3    8.56    0.72
  -3  11  -4  187.06    5.74
   3  11   4  196.49    5.50
   3 -11   4  193.37    5.49
  -3 -11  -4  198.31    5.50
   3  11   4  185.97    5.51
   3  11   5  173.09    4.87
   3 -11   5  170.56    4.85
  -3  11  -5  165.60    5.10
  -3 -11  -5  169.46    4.87
   3  11   5  170.86    4.88
   3 -11   6    5.96    0.30
  -3  11  -6    5.97    0.61
   3  11   6    5.92    0.41
   3  11   6    5.72    0.38
   3  11   7    9.24    0.47
  -3  11  -7    8.72    0.68
   3 -11   7    8.87    0.36
   3  11   7    9.15    0.47
  -3 -11  -8    7.86    0.42
   3  11   8    7.61    0.46
  -3 -11  -9    0.24    0.31
   3  11   9    0.38    0.38
   3 -11  10  111.32    3.69
  -3  11 -10  110.73    3.20
  -3 -11 -10  114.03    3.24
  -3 -11 -11    2.56    0.35
   3 -11  11    2.99    0.86
  -3  11 -11    2.57    0.24
   3  11  12   24.33    0.82
  -3  11 -12   23.19    0.74
   3 -11  12   22.21    1.35
  -3 -11 -12   22.03    0.80
  -3 -11 -13    4.07    0.36
   3  11  13    4.00    0.44
  -3  11 -13    3.83    0.27
  -3 -11 -14    1.48    0.33
   3  11  14    1.56    0.39
  -3  11 -14    1.56    0.24
   3  11  15   10.06    0.52
  -3  11 -15    9.81    0.40
  -3 -11 -15    9.93    0.45
  -3  11 -16   16.27    0.55
  -3 -11 -16   15.04    0.58
  -3  11 -17    1.76    0.21
   3  11  17    2.18    0.34
   3  11  18    8.28    0.39
  -3  11 -18    6.99    0.31
   3  11  19    0.10    0.23
  -3  11 -19    0.03    0.16
   3  11  20    0.29    0.19
  -3  11 -20    0.09    0.16
  -3  11 -20    0.17    0.12
  -3  11 -21    0.13    0.12
   3  12 -23    2.58    0.16
   3  12 -22    0.61    0.18
  -3  12  22    0.68    0.17
   3  12 -21    0.08    0.20
  -3  12  21    0.09    0.22
   3  12 -21   -0.03    0.20
  -3  12  20    0.22    0.28
   3  12 -20    0.19    0.23
   3  12 -20    0.54    0.23
   3  12 -19    1.73    0.25
  -3  12  19    1.80    0.33
   3  12 -19    1.77    0.26
   3  12 -18    0.26    0.26
   3  12 -18    0.61    0.27
  -3  12  18    0.66    0.34
   3  12 -17    0.23    0.29
   3  12 -17    0.00    0.27
   3 -12 -17   -0.19    0.23
  -3  12  17   -0.37    0.37
   3 -12 -16    3.56    0.31
   3  12 -16    4.41    0.32
   3 -12 -15    7.60    0.41
   3  12 -15    8.68    0.40
  -3 -12  15    7.43    1.00
  -3 -12  14   30.77    1.59
   3 -12 -14   31.50    1.02
   3  12 -14   32.09    0.99
  -3 -12  13   52.90    2.22
   3 -12 -13   56.44    1.70
   3  12 -13   56.74    1.67
  -3 -12  12   -0.50    0.83
   3  12 -12    0.04    0.27
   3 -12 -12    0.04    0.34
   3  12 -12    0.20    0.29
   3  12 -11   25.05    0.80
   3 -12 -11   24.14    0.84
  -3 -12  11   24.25    1.33
   3  12 -11   25.10    0.80
   3  12 -10   26.66    0.84
   3  12 -10   27.06    0.83
  -3 -12  10   25.50    1.33
   3 -12 -10   24.85    0.88
   3 -12  -9    9.38    0.47
  -3 -12   9    9.93    0.94
   3  12  -9    9.16    0.39
   3  12  -9    9.63    0.39
   3  12  -8   47.19    1.42
   3  12  -8   49.28    1.41
  -3 -12   8   47.66    1.83
   3 -12  -8   46.74    1.45
   3  12  -7    0.45    0.23
  -3 -12   7    0.09    0.66
   3  12  -7    0.50    0.23
   3 -12  -7    0.28    0.30
   3  12  -6    8.89    0.36
  -3 -12   6    9.00    0.83
   3  12  -6    9.04    0.37
  -3 -12   5   78.81    2.33
   3  12  -5   80.30    2.33
   3  12  -5   82.08    2.32
  -3 -12   5   83.84    2.66
   3  12  -4   36.06    1.14
  -3 -12   4   39.86    1.47
   3  12  -4   39.58    1.13
  -3 -12   4   37.59    1.14
   3 -12  -4   37.46    1.17
   3  12  -3   89.41    2.62
   3 -12  -3   91.76    2.64
   3  12  -3   91.38    2.61
  -3 -12   3   91.37    2.62
  -3 -12   3   90.15    2.90
  -3 -12   2   36.04    1.41
  -3 -12   2   36.46    1.12
   3  12  -2   37.14    1.11
   3  12  -2   37.18    1.11
   3 -12  -2   36.43    1.13
   3  12  -1   81.20    2.27
  -3 -12   1   76.97    2.28
   3 -12  -1   77.20    2.29
   3  12  -1   78.66    2.28
   3  12   0    8.14    0.34
  -3 -12   0    7.41    0.38
   3 -12   0    7.84    0.37
   3  12   0    7.15    0.38
  -3 -12  -1   26.91    0.88
   3  12   1   28.12    0.87
   3 -12   1   26.31    0.88
   3  12   2    8.07    0.41
  -3 -12  -2    7.66    0.39
   3  12   2    8.72    0.37
   3 -12   2    8.04    0.36
   3  12   3   14.85    0.53
   3  12   3   14.06    0.55
  -3  12  -3   14.06    0.47
   3 -12   3   13.33    0.50
  -3 -12  -3   14.09    0.54
   3  12   4    0.40    0.29
   3 -12   4    0.17    0.21
  -3 -12  -4    0.29    0.31
  -3  12  -4    0.32    0.18
   3  12   4    0.20    0.28
   3  12   5    5.74    0.39
   3 -12   5    6.45    0.34
  -3  12  -5    6.91    0.30
   3  12   5    6.72    0.40
  -3 -12  -5    6.60    0.39
   3  12   6    0.92    0.34
   3  12   6    1.17    0.34
   3 -12   6    0.78    0.23
   3  12   7  156.41    4.50
  -3 -12  -8   54.37    1.63
   3  12   8   53.61    1.65
   3  12   9   20.90    0.81
  -3 -12  -9   24.05    0.80
  -3 -12 -10    3.31    0.38
   3 -12  11    9.94    1.02
  -3  12 -11   10.63    0.40
  -3 -12 -11    9.78    0.50
   3 -12  12    5.49    0.84
  -3  12 -12    5.36    0.29
  -3 -12 -12    5.68    0.40
   3  12  13   22.53    0.79
  -3 -12 -13   20.90    0.74
  -3  12 -13   20.35    0.67
   3  12  14    2.15    0.40
  -3  12 -14    1.93    0.23
  -3 -12 -14    1.71    0.32
  -3 -12 -15    7.15    0.39
  -3  12 -15    7.64    0.33
   3  12  15    8.22    0.48
  -3 -12 -16    0.41    0.25
   3  12  16    0.35    0.34
  -3  12 -16    0.38    0.20
   3  12  17   12.33    0.37
  -3  12 -17    9.64    0.23
   3  12  18    1.61    0.27
  -3  12 -18    1.94    0.21
  -3  12 -18    1.78    0.17
   3  12  19    0.95    0.22
  -3  12 -19    0.93    0.18
  -3  12 -20    0.16    0.13
   3  12  20    0.13    0.16
   3  13 -22   -0.01    0.15
   3  13 -22    0.24    0.12
   3  13 -21    1.44    0.19
  -3  13  21    1.34    0.21
  -3  13  20    1.81    0.27
   3  13 -20    1.82    0.23
   3  13 -20    1.61    0.22
  -3  13  19    0.27    0.30
   3  13 -19   -0.10    0.24
   3  13 -19   -0.36    0.23
  -3  13  18    8.17    0.45
   3  13 -18    8.05    0.37
   3  13 -18    8.33    0.38
   3  13 -17    0.10    0.28
  -3  13  17   -0.24    0.36
   3 -13 -17   -0.07    0.21
   3  13 -17   -0.20    0.25
   3  13 -16    0.16    0.26
   3 -13 -16    0.20    0.26
   3  13 -16    0.82    0.29
   3 -13 -15    6.99    0.40
   3  13 -15    7.83    0.39
   3  13 -15    7.78    0.39
   3  13 -14   24.61    0.79
   3  13 -14   23.16    0.78
  -3 -13  14   24.01    1.33
   3 -13 -14   22.45    0.80
   3  13 -13    3.14    0.31
   3  13 -13    3.08    0.31
  -3 -13  13    3.46    0.87
   3 -13 -13    2.92    0.36
   3  13 -12    4.07    0.31
   3 -13 -12    4.08    0.39
  -3 -13  12    4.30    0.86
   3  13 -12    4.57    0.34
  -3 -13  11   36.04    1.59
   3 -13 -11   33.60    1.12
   3  13 -11   35.39    1.08
   3  13 -11   35.50    1.08
   3  13 -10   55.38    1.61
   3  13 -10   53.50    1.61
  -3 -13  10   52.00    2.07
   3 -13 -10   54.53    1.65
   3  13  -9    0.46    0.25
   3 -13  -9    0.41    0.34
   3  13  -9    0.72    0.25
  -3 -13   9    0.41    0.73
   3  13  -8   48.84    1.49
  -3 -13   8   51.76    1.94
   3 -13  -8   51.70    1.53
   3  13  -8   50.18    1.49
  -3 -13   7   38.94    1.55
   3  13  -7   38.11    1.12
   3  13  -7   35.30    1.12
   3  13  -6    4.44    0.30
  -3 -13   6    4.78    0.73
   3  13  -6    4.77    0.31
  -3 -13   5   34.57    1.07
   3 -13  -5   36.05    1.11
   3  13  -5   33.86    1.07
  -3 -13   5   34.12    1.43
   3  13  -5   35.62    1.06
   3  13  -4   76.91    2.32
   3  13  -4   79.71    2.31
  -3 -13   4   81.02    2.33
  -3 -13   4   78.65    2.64
   3 -13  -4   83.64    2.34
  -3 -13   3    0.18    0.26
   3  13  -3    0.21    0.26
   3  13  -3    0.27    0.24
   3 -13  -3    0.40    0.31
  -3 -13   3   -0.22    0.60
   3  13  -2   28.07    0.88
   3 -13  -2   26.79    0.90
  -3 -13   2   27.13    0.89
   3  13  -2   28.68    0.87
  -3 -13   2   30.33    1.22
   3 -13  -1    1.52    0.30
   3  13  -1    1.12    0.28
   3  13  -1    1.10    0.24
  -3 -13   1    0.97    0.29
   3  13   0    6.07    0.36
  -3 -13   0    5.12    0.36
   3 -13   0    5.28    0.71
   3 -13   0    6.30    0.34
   3  13   0    5.77    0.34
   3  13   1    4.75    0.36
   3 -13   1    5.34    0.34
  -3 -13  -1    5.80    0.35
   3  13   1    5.05    0.34
  -3 -13  -2   -0.21    0.29
   3  13   2    0.01    0.28
   3 -13   2    0.18    0.27
   3  13   2    0.24    0.31
   3 -13   3   18.37    0.65
   3  13   3   18.65    0.68
  -3 -13  -3   19.72    0.68
  -3  13  -3   18.83    0.61
   3  13   3   19.61    0.67
   3  13   4   57.43    1.64
  -3 -13  -4   54.61    1.64
   3 -13   4   52.94    1.62
   3  13   4   52.53    1.64
  -3  13  -4   55.38    1.59
  -3  13  -5   39.29    1.14
   3 -13   5   39.86    1.16
  -3 -13  -5   37.46    1.20
   3  13   5   36.71    1.19
   3  13   6   28.85    0.94
   3 -13   6   28.99    0.88
  -3  13  -6   27.40    0.87
  -3 -13  -6   27.59    0.94
   3  13   6   27.38    0.93
  -3  13  -7   54.85    1.61
   3  13   7   54.71    1.67
   3  13   8   50.92    1.64
  -3  13  -8   54.82    1.57
  -3 -13  -9    4.02    0.44
  -3  13  -9    5.25    0.31
  -3 -13 -10   18.64    0.69
   3 -13  11   20.92    1.24
  -3 -13 -11   23.09    0.81
  -3 -13 -12   -0.01    0.34
  -3 -13 -13   16.30    0.61
  -3 -13 -14    2.67    0.32
   3  13  14    3.02    0.41
  -3  13 -15    7.35    0.34
   3  13  15    7.87    0.44
  -3 -13 -16    0.14    0.22
  -3  13 -16    0.13    0.21
   3  13  16    0.62    0.31
   3  13  17    6.08    0.31
  -3  13 -17    5.71    0.22
   3  13  18    0.95    0.23
  -3  13 -18    1.04    0.17
  -3  13 -19    0.29    0.14
   3  13  19    0.21    0.19
  -3  14  21   -0.05    0.16
   3  14 -21    0.08    0.15
  -3  14  20    5.57    0.30
   3  14 -20    5.76    0.26
   3  14 -20    5.04    0.25
   3  14 -19    1.94    0.21
   3  14 -19    1.81    0.23
  -3  14  19    1.93    0.29
  -3  14  18   17.87    0.62
   3  14 -18   17.65    0.57
   3  14 -17    3.14    0.27
   3  14 -17    2.96    0.24
  -3  14  17    3.79    0.35
   3  14 -16    2.71    0.27
   3  14 -16    2.64    0.28
   3  14 -15    0.02    0.26
   3 -14 -15    0.21    0.27
   3  14 -15    0.09    0.26
   3 -14 -14    1.64    0.31
   3  14 -14    1.84    0.27
   3  14 -14    1.44    0.28
   3  14 -13    0.53    0.29
   3  14 -13    0.78    0.27
   3 -14 -13    0.64    0.31
   3  14 -12    1.58    0.30
   3 -14 -12    1.74    0.34
  -3 -14  12    1.77    0.74
   3  14 -12    1.81    0.28
  -3 -14  11   16.59    1.11
   3 -14 -11   17.78    0.69
   3  14 -11   18.23    0.63
   3  14 -11   18.40    0.64
   3  14 -10    0.68    0.26
   3 -14 -10    0.65    0.36
  -3 -14  10    1.30    0.78
   3  14 -10    0.14    0.28
  -3 -14   9   31.54    1.45
   3 -14  -9   31.76    1.02
   3  14  -9   31.27    0.97
   3  14  -9   29.58    0.96
   3  14  -8    5.25    0.33
  -3 -14   8    5.93    0.84
   3 -14  -8    5.24    0.42
   3  14  -8    5.91    0.35
   3  14  -7   80.36    2.38
  -3 -14   7   82.22    2.76
   3  14  -7   83.34    2.38
  -3 -14   6   -0.07    0.66
   3  14  -6    0.57    0.27
   3  14  -6    0.77    0.27
   3 -14  -5   -0.01    0.35
   3  14  -5   -0.36    0.25
  -3 -14   5   -0.14    0.68
   3  14  -5   -0.14    0.27
  -3 -14   5    0.03    0.26
   3  14  -4   71.58    2.15
   3 -14  -4   72.57    2.18
  -3 -14   4   74.51    2.16
  -3 -14   4   74.61    2.50
   3  14  -4   74.92    2.14
   3 -14  -3   15.76    0.60
   3  14  -3   14.27    0.54
  -3 -14   3   14.40    0.56
   3  14  -3   14.14    0.56
  -3 -14   3   14.74    0.93
   3  14  -2  200.31    5.65
   3 -14  -2  199.85    5.67
  -3 -14   2  193.92    5.66
   3  14  -2  199.54    5.64
   3  14  -1    0.53    0.29
  -3 -14   1    0.92    0.33
   3 -14  -1    0.81    0.33
   3  14  -1    0.95    0.30
   3 -14   0    1.95    0.32
   3  14   0    1.15    0.31
  -3 -14   0    1.58    0.34
   3  14   0    1.34    0.30
   3 -14   1    6.97    0.82
   3  14   1    6.89    0.37
   3  14   1    6.18    0.39
   3 -14   1    6.94    0.38
  -3 -14  -1    7.05    0.40
   3 -14   2   44.33    1.33
   3  14   2   44.03    1.33
  -3 -14  -2   41.63    1.34
   3  14   2   43.40    1.33
   3  14   3  121.44    3.45
  -3 -14  -3  118.55    3.46
   3  14   3  117.45    3.45
   3 -14   3  120.35    3.44
   3  14   4    2.68    0.36
  -3 -14  -4    2.51    0.38
   3  14   4    2.70    0.35
  -3  14  -4    2.76    0.25
   3 -14   4    3.73    0.31
  -3  14  -5   15.11    0.54
   3  14   5   15.97    0.61
  -3 -14  -5   16.52    0.64
   3 -14   5   15.74    0.57
  -3  14  -6    1.90    0.26
   3 -14   6    1.63    0.27
   3  14   6    2.17    0.38
  -3 -14  -6    2.10    0.39
  -3  14  -7    1.66    0.26
   3  14   7    2.50    0.40
   3  14   8   36.23    1.21
  -3  14  -8   38.74    1.15
  -3 -14  -9  103.90    3.03
  -3  14  -9  103.58    2.98
  -3  14 -10   64.38    1.84
  -3 -14 -10   60.29    1.89
   3  14  11    1.22    0.39
  -3  14 -11    0.51    0.24
  -3 -14 -11    0.45    0.36
  -3  14 -12    2.00    0.25
  -3 -14 -12    1.73    0.35
  -3  14 -13   11.77    0.44
  -3 -14 -13   11.70    0.50
  -3 -14 -14    0.30    0.27
  -3  14 -14    0.39    0.21
   3  14  15    4.35    0.36
  -3  14 -15    3.73    0.25
  -3 -14 -15    3.62    0.28
  -3  14 -16   -0.20    0.18
   3  14  16    0.47    0.28
  -3 -14 -16    0.54    0.20
   3  14  17    0.52    0.24
  -3  14 -17    0.30    0.16
  -3 -14 -17    0.01    0.03
   3  14  18    1.77    0.21
  -3  14 -18    1.51    0.15
   3  14  19    0.08    0.13
  -3  15  20    0.58    0.17
   3  15 -20    0.80    0.15
   3  15 -19   14.88    0.44
  -3  15  19   14.00    0.48
  -3  15  18    0.64    0.28
   3  15 -18    1.04    0.19
   3  15 -18    1.14    0.21
   3  15 -17    2.34    0.24
  -3  15  17    1.86    0.32
   3  15 -17    2.01    0.22
  -3  15  16    1.15    0.33
   3  15 -16    1.05    0.24
   3  15 -16    0.88    0.23
   3 -15 -16    1.07    0.22
   3 -15 -15    0.98    0.26
   3  15 -15    1.11    0.24
   3  15 -15    0.84    0.25
   3  15 -14    0.30    0.26
   3  15 -14    0.26    0.24
   3 -15 -14    0.57    0.28
   3  15 -13    9.32    0.40
   3 -15 -13    8.32    0.44
   3  15 -13    8.72    0.39
   3  15 -12    1.33    0.29
   3 -15 -12    1.76    0.34
   3  15 -12    1.71    0.27
   3 -15 -11    6.55    0.44
   3  15 -11    7.35    0.37
   3  15 -11    7.89    0.38
   3  15 -10    4.39    0.33
   3  15 -10    4.52    0.33
   3 -15 -10    4.33    0.41
  -3 -15  10    5.12    0.78
   3  15  -9    0.80    0.27
  -3 -15   9    1.12    0.69
   3  15  -9    0.85    0.27
   3 -15  -9    0.60    0.38
   3  15  -8    2.11    0.29
  -3 -15   8    1.97    0.71
   3  15  -8    1.90    0.30
  -3 -15   7    4.27    0.73
   3  15  -7    3.88    0.32
   3  15  -7    4.62    0.33
   3 -15  -6   22.13    0.80
   3  15  -6   21.29    0.74
  -3 -15   6   21.95    1.16
   3  15  -6   22.45    0.74
  -3 -15   5    3.02    0.29
   3  15  -5    2.02    0.31
   3 -15  -5    2.87    0.38
  -3 -15   5    2.57    0.69
   3  15  -5    2.52    0.31
   3 -15  -4   29.33    1.01
  -3 -15   4   30.72    0.98
   3  15  -4   31.01    0.97
   3  15  -4   31.33    0.98
   3 -15  -3   90.66    2.55
   3  15  -3   85.10    2.52
   3  15  -3   84.46    2.53
  -3 -15   3   88.33    2.54
   3  15  -2   -0.05    0.31
  -3 -15   2   -0.05    0.33
   3  15  -2   -0.05    0.30
   3 -15  -2   -0.20    0.34
   3  15  -1   20.47    0.71
   3 -15  -1   21.20    0.73
  -3 -15   1   19.87    0.73
   3  15  -1   19.88    0.71
  -3 -15   0   59.81    1.85
   3  15   0   65.07    1.83
   3 -15   0   61.53    1.84
   3  15   0   60.24    1.83
   3 -15   1   13.77    0.56
  -3 -15  -1   13.62    0.60
   3 -15   2   85.70    2.85
  -3 -15  -2   87.09    2.51
   3  15   2   86.92    2.49
   3 -15   2   82.07    2.49
  -3 -15  -3  105.98    2.96
   3 -15   3   97.66    2.94
   3  15   3  101.89    2.95
  -3 -15  -4   69.34    1.98
  -3  15  -4   62.72    1.91
   3  15   4   65.84    1.95
   3 -15   4   67.46    1.94
  -3  15  -5   66.52    1.91
   3 -15   5   64.43    1.93
  -3 -15  -5   65.84    1.97
   3  15   5   64.78    1.95
   3 -15   6  121.53    3.44
  -3 -15  -6  118.82    3.48
   3  15   6  115.09    3.46
  -3  15  -6  120.87    3.42
  -3 -15  -7  201.21    5.63
  -3  15  -7  199.22    5.59
   3  15   7  188.87    5.63
  -3  15  -8   45.16    1.34
  -3  15  -9    0.23    0.23
  -3  15 -10    7.86    0.36
  -3 -15 -10    8.15    0.46
  -3 -15 -11   25.14    0.87
  -3  15 -11   26.56    0.81
   3  15  11   25.34    0.88
  -3 -15 -12    0.14    0.32
  -3  15 -12    0.32    0.21
   3  15  12   -0.20    0.35
  -3 -15 -13    0.21    0.29
  -3  15 -13    0.10    0.20
  -3 -15 -14    1.91    0.27
  -3  15 -14    1.99    0.20
  -3  15 -15    0.97    0.18
  -3 -15 -15    1.48    0.23
   3  15  16    0.62    0.24
  -3  15 -16    0.58    0.15
   3  15  17   10.64    0.36
  -3  15 -17    9.88    0.34
   3  15  18   -0.03    0.14
  -3  16  19    1.23    0.18
   3  16 -19    0.95    0.15
  -3  16  18    0.59    0.24
   3  16 -18    0.68    0.17
   3  16 -17    1.83    0.20
  -3  16  17    1.74    0.27
   3  16 -17    1.28    0.17
   3  16 -16    1.19    0.22
   3  16 -16    1.43    0.19
  -3  16  16    1.42    0.30
   3 -16 -16    0.67    0.15
   3  16 -15    3.75    0.25
   3 -16 -15    3.78    0.27
   3  16 -15    4.46    0.27
   3 -16 -14    1.67    0.27
   3  16 -14    1.78    0.26
   3  16 -14    1.62    0.23
   3  16 -13   -0.23    0.22
   3 -16 -13   -0.11    0.28
   3  16 -13   -0.05    0.26
   3 -16 -12    0.24    0.31
   3  16 -12    0.16    0.24
   3  16 -12   -0.24    0.27
   3 -16 -11   14.59    0.60
   3  16 -11   13.91    0.53
   3  16 -11   15.48    0.54
   3  16 -10   13.87    0.51
   3 -16 -10   13.90    0.58
   3  16 -10   12.94    0.50
   3  16  -9    3.56    0.30
   3  16  -9    3.79    0.32
   3 -16  -9    3.82    0.40
  -3 -16   8    1.02    0.66
   3  16  -8    1.51    0.28
   3  16  -8    1.41    0.28
   3  16  -7    3.23    0.31
  -3 -16   7    4.00    0.69
   3  16  -7    3.14    0.31
  -3 -16   6    5.61    0.73
   3 -16  -6    4.87    0.42
   3  16  -6    4.52    0.33
   3  16  -6    4.93    0.34
   3  16  -5   26.30    0.87
   3 -16  -5   26.84    0.93
  -3 -16   5   26.59    0.87
   3  16  -5   27.57    0.87
   3  16  -4   26.49    0.85
   3 -16  -4   27.60    0.90
   3  16  -4   25.10    0.85
  -3 -16   4   25.70    0.86
   3  16  -3   29.54    0.95
  -3 -16   3   29.35    0.97
   3 -16  -3   30.69    1.00
   3  16  -2   16.65    0.60
  -3 -16   2   15.95    0.62
   3 -16  -2   14.84    0.64
   3 -16  -1   63.20    1.87
   3  16  -1   62.30    1.85
  -3 -16   1   62.04    1.87
  -3 -16   0    0.11    0.33
   3  16   0    0.29    0.32
   3 -16   0    0.02    0.32
   3  16   1    0.37    0.31
   3 -16   1    0.57    0.32
  -3 -16  -1    0.48    0.35
   3 -16   2    0.04    0.30
   3  16   2   -0.08    0.31
  -3 -16  -2    0.13    0.37
   3 -16   3    0.28    0.29
   3  16   3    0.58    0.33
  -3 -16  -3    0.13    0.37
   3 -16   4   43.29    1.68
   3 -16   4   42.65    1.28
  -3 -16  -4   40.97    1.33
   3  16   4   41.85    1.30
   3 -16   5    2.18    0.28
   3  16   5    2.31    0.35
  -3 -16  -5    2.18    0.39
   3  16   6   -0.01    0.33
  -3 -16  -6    0.16    0.37
  -3  16  -6    0.07    0.22
   3  16   7   12.95    0.56
  -3  16  -7   13.56    0.49
  -3  16  -8    0.32    0.22
  -3  16  -9   13.20    0.48
   3  16   9   14.85    0.56
  -3 -16 -10   53.20    1.62
  -3  16 -10   52.78    1.56
   3  16  10   54.29    1.61
   3  16  11    4.24    0.37
  -3  16 -11    4.34    0.25
  -3 -16 -11    4.33    0.37
   3  16  12    3.11    0.33
  -3  16 -12    2.91    0.22
  -3 -16 -12    3.65    0.32
  -3  16 -13    2.16    0.20
  -3 -16 -13    2.23    0.27
   3  16  13    2.88    0.30
   3  16  14    2.90    0.20
  -3  16 -14    2.94    0.19
  -3 -16 -14    3.00    0.25
  -3 -16 -15    0.11    0.18
  -3  16 -15    0.10    0.13
   3  16  15    0.30    0.15
   3  16  17    0.04    0.14
   3  17 -18    0.16    0.12
  -3  17  18    0.08    0.17
  -3  17  17    2.85    0.25
   3  17 -17    2.60    0.19
   3  17 -16    1.09    0.18
  -3  17  16    1.23    0.25
   3 -17 -15    0.60    0.19
   3  17 -15    1.12    0.20
  -3  17  15    1.06    0.28
   3  17 -14    0.63    0.21
   3 -17 -14    0.68    0.23
   3 -17 -13    3.85    0.30
   3  17 -13    3.12    0.24
   3  17 -13    3.86    0.27
   3  17 -12    0.80    0.24
   3  17 -12    0.98    0.22
   3 -17 -12    1.12    0.29
   3 -17 -11    1.25    0.32
   3  17 -11    1.29    0.26
   3  17 -11    0.98    0.22
   3  17 -10    0.66    0.26
   3 -17 -10    0.02    0.32
   3  17 -10    0.35    0.22
   3  17  -9    1.56    0.24
   3 -17  -9    1.73    0.34
   3  17  -9    1.88    0.27
   3  17  -8    5.54    0.33
   3  17  -7   18.39    0.64
   3 -17  -6   15.52    0.63
   3  17  -6   15.33    0.56
   3 -17  -5    2.19    0.38
   3  17  -5    2.54    0.31
   3 -17  -4    0.63    0.33
  -3 -17   4    0.84    0.27
   3  17  -4    0.92    0.29
   3  17  -3    1.23    0.31
  -3 -17   3    1.01    0.29
   3 -17  -3    0.77    0.36
   3  17  -2   14.82    0.58
  -3 -17   2   15.44    0.60
   3 -17  -2   15.43    0.61
   3  17  -1   90.23    2.61
  -3 -17   1   88.27    2.62
   3 -17  -1   89.87    2.62
  -3 -17   0   16.45    0.65
   3 -17   0   17.58    0.65
   3  17   0   16.73    0.63
   3 -17   1    5.25    0.36
   3  17   1    4.81    0.35
  -3 -17  -1    4.71    0.41
   3 -17   2    0.41    0.29
  -3 -17  -2    0.50    0.35
   3  17   2    0.30    0.30
   3  17   3   10.28    0.47
   3 -17   3   10.56    0.45
  -3 -17  -3   10.70    0.53
   3  17   4   32.29    1.06
   3 -17   4   32.95    1.04
  -3 -17  -5    3.62    0.39
[truncated: 2,589,576 more chars]
