# Supplementary material for: Complexation of 2,6-helic[6]arene and its derivatives with 1,1′-dimethyl-4,4′-bipyridinium salts and protonated 4,4'-bipyridinium salts: an acid–base controllable complexation
Source: Beilstein J Org Chem. 2019 Jul 26;15:1795–804. doi: 10.3762/bjoc.15.173 (PMC6664404; doi:10.3762/bjoc.15.173)
Supplement: File 4 — CIF file for H5·G1. [file Beilstein_J_Org_Chem-15-1795-s004.cif]

data_tx555a_sq
_audit_creation_date               2019-04-04
_audit_creation_method
;
Olex2 1.2
(compiled 2018.05.29 svn.r3508 for OlexSys, GUI svn.r5506)
;
_shelx_SHELXL_version_number       '2017/1'
_audit_contact_author_address      ?
_audit_contact_author_email        ?
_audit_contact_author_name         ''
_audit_contact_author_phone        ?
_publ_contact_author_id_orcid      ?
_publ_section_references
;
Dolomanov, O.V., Bourhis, L.J., Gildea, R.J, Howard, J.A.K. & Puschmann, H.
 (2009), J. Appl. Cryst. 42, 339-341.

Sheldrick, G.M. (2015). Acta Cryst. A71, 3-8.

Sheldrick, G.M. (2015). Acta Cryst. C71, 3-8.
;
_chemical_name_common              ?
_chemical_name_systematic          ?
_chemical_formula_moiety           '2(F6 P), C75 H66 O12, C12 H14 N2'
_chemical_formula_sum              'C87 H80 F12 N2 O12 P2'
_chemical_formula_weight           1635.47
_chemical_absolute_configuration   ad
_chemical_melting_point            ?
_chemical_oxdiff_formula           CHONPF
loop_
  _atom_type_symbol
  _atom_type_description
  _atom_type_scat_dispersion_real
  _atom_type_scat_dispersion_imag
  _atom_type_scat_source
 'C' 'C' 0.0181 0.0091 'International Tables Vol C Tables 4.2.6.8 and 6.1.1.4'
 'H' 'H' 0.0000 0.0000 'International Tables Vol C Tables 4.2.6.8 and 6.1.1.4'
 'F' 'F' 0.0727 0.0534 'International Tables Vol C Tables 4.2.6.8 and 6.1.1.4'
 'N' 'N' 0.0311 0.0180 'International Tables Vol C Tables 4.2.6.8 and 6.1.1.4'
 'O' 'O' 0.0492 0.0322 'International Tables Vol C Tables 4.2.6.8 and 6.1.1.4'
 'P' 'P' 0.2955 0.4335 'International Tables Vol C Tables 4.2.6.8 and 6.1.1.4'

_shelx_space_group_comment
;
The symmetry employed for this shelxl refinement is uniquely defined
by the following loop, which should always be used as a source of
symmetry information in preference to the above space-group names.
They are only intended as comments.
;
_space_group_crystal_system        'monoclinic'
_space_group_IT_number             4
_space_group_name_H-M_alt          'P 1 21 1'
_space_group_name_Hall             'P 2yb'
loop_
  _space_group_symop_operation_xyz
 'x, y, z'
 '-x, y+1/2, -z'

_cell_length_a                     12.58890(10)
_cell_length_b                     23.8485(2)
_cell_length_c                     28.2505(2)
_cell_angle_alpha                  90
_cell_angle_beta                   94.4480(10)
_cell_angle_gamma                  90
_cell_volume                       8456.00(12)
_cell_formula_units_Z              4
_cell_measurement_reflns_used      101698
_cell_measurement_temperature      169.99(12)
_cell_measurement_theta_max        71.8160
_cell_measurement_theta_min        2.4270
_shelx_estimated_absorpt_T_max     ?
_shelx_estimated_absorpt_T_min     ?
_exptl_absorpt_coefficient_mu      1.211
_exptl_absorpt_correction_T_max    1.00000
_exptl_absorpt_correction_T_min    0.79284
_exptl_absorpt_correction_type     multi-scan
_exptl_absorpt_process_details
;
CrysAlisPro 1.171.40.14e (Rigaku Oxford Diffraction, 2018)
Empirical absorption correction using spherical harmonics,
 implemented in SCALE3 ABSPACK scaling algorithm.
;
_exptl_absorpt_special_details     ?
_exptl_crystal_colour              red
_exptl_crystal_colour_primary      red
_exptl_crystal_density_diffrn      1.285
_exptl_crystal_density_meas        ?
_exptl_crystal_density_method      ?
_exptl_crystal_description         needle
_exptl_crystal_F_000               3400
_exptl_crystal_size_max            0.2
_exptl_crystal_size_mid            0.1
_exptl_crystal_size_min            0.05
_exptl_transmission_factor_max     ?
_exptl_transmission_factor_min     ?
_diffrn_reflns_av_R_equivalents    0.0579
_diffrn_reflns_av_unetI/netI       0.0275
_diffrn_reflns_Laue_measured_fraction_full  0.998
_diffrn_reflns_Laue_measured_fraction_max  0.959
_diffrn_reflns_limit_h_max         15
_diffrn_reflns_limit_h_min         -15
_diffrn_reflns_limit_k_max         27
_diffrn_reflns_limit_k_min         -29
_diffrn_reflns_limit_l_max         34
_diffrn_reflns_limit_l_min         -32
_diffrn_reflns_number              243913
_diffrn_reflns_point_group_measured_fraction_full  0.986
_diffrn_reflns_point_group_measured_fraction_max  0.918
_diffrn_reflns_theta_full          67.684
_diffrn_reflns_theta_max           75.830
_diffrn_reflns_theta_min           2.428
_diffrn_ambient_environment        N~2~
_diffrn_ambient_temperature        169.99(12)
_diffrn_detector                   'CCD plate'
_diffrn_detector_area_resol_mean   ?
_diffrn_detector_type              HyPix
_diffrn_measured_fraction_theta_full  0.998
_diffrn_measured_fraction_theta_max  0.959
_diffrn_measurement_details
;
List of Runs (angles in degrees, time in seconds):

  # Type    Start    End  Width  t~exp~   \w     \q     \k     \f   Frames
--------------------------------------------------------------------------
  1  \w    -20.00  10.00   0.50    1.29    --   14.00 103.00 -19.31   60
  2  \w     11.00  36.00   0.50    1.29    --   42.00  94.00 -59.24   50
  3  \w     29.00  73.00   0.50    1.29    --   54.00  82.00 -72.29   88
  4  \w     86.00 125.00   0.50    1.29    --   54.00  82.00 -72.29   78
  5  \w     72.00 120.00   0.50    1.29    --   47.20 133.00 -18.00   96
  6  \w     96.00 121.00   0.50    5.80    --  103.25 133.00 -18.00   50
  7  \w     66.00  91.00   0.50    1.29    --   54.00  80.00   8.65   50
  8  \w     66.00 130.00   0.50    1.29    --   58.00  77.00  51.13  128
  9  \w     76.00 104.00   0.50    5.80    --  103.25 136.00 159.00   56
 10  \w     89.00 114.00   0.50    1.29    --   62.00  80.00 175.32   50
 11  \w     70.00 120.00   0.50    1.29    --   47.20 136.00 159.00  100
 12  \w     76.00 126.00   0.50    1.29    --   54.00  80.00 134.66  100
 13  \w     43.00  69.00   0.50    1.29    --   66.00  78.00 -16.71   52
 14  \w     39.00  65.00   0.50    1.29    --   62.00  78.00  13.30   52
 15  \w     36.00  75.00   0.50    1.29    --   58.00  76.00 -20.44   78
 16  \w     38.00  74.00   0.50    1.29    --   47.20  19.00 -30.00   72
 17  \w     31.00  59.00   0.50    1.29    --   54.00  81.00-107.96   56
 18  \w     61.00  87.00   0.50    1.29    --   54.00  81.00-107.96   52
 19  \w     58.00  85.00   0.50    5.80    --   82.00  79.00 -97.91   54
 20  \w     42.00  74.00   0.50    1.29    --   66.00  79.00-160.79   64
 21  \w     32.00  81.00   0.50    1.29    --   54.00  77.00-173.35   98
 22  \w     31.00  59.00   0.50    1.29    --   54.00  79.00-121.17   56
 23  \w     17.00  42.00   0.50    1.29    --   46.00  91.00-173.66   50
 24  \w     14.00  42.00   0.50    1.29    --   42.00  88.00-151.95   56
 25  \w     39.00  65.00   0.50    1.29    --   62.00  78.00 -57.01   52
 26  \w     30.00  56.00   0.50    1.29    --   54.00  80.00   8.65   52
 27  \w     35.00  62.00   0.50    1.29    --   58.00  77.00  51.13   54
 28  \w     42.00  84.00   0.50    1.29    --   66.00  80.00  63.52   84
 29  \w     42.00  69.00   0.50    1.29    --   66.00  79.00 136.46   54
 30  \w     38.00  65.00   0.50    1.29    --   62.00  80.00 175.32   54
 31  \w     26.00  54.00   0.50    1.29    --   50.00  81.00 105.21   56
 32  \w     30.00  68.00   0.50    1.29    --   54.00  80.00 134.66   76
 33  \w     17.00  42.00   0.50    1.29    --   46.00  90.00 153.34   50
 34  \w      9.00  43.00   0.50    1.29    --   38.00  91.00 102.80   68
 35  \w     -5.00  29.00   0.50    1.29    --   26.00  96.00  50.99   68
 36  \w     16.00  44.00   0.50    1.29    --   46.00  92.00  -7.23   56
 37  \w    -36.00 -10.00   0.50    1.29    --   10.00 124.00 156.31   52
 38  \w    -42.00 -13.00   0.50    1.29    --    6.00 128.00  94.62   58
 39  \w   -101.00 -16.00   0.50    1.29    --  -47.20 136.00 159.00  170
 40  \w    -99.00 -15.00   0.50    1.29    --  -47.20 133.00 -18.00  168
 41  \w   -123.00 -39.00   0.50    5.80    --  -99.00 133.00 -18.00  168
 42  \w   -112.00 -28.00   0.50    5.80    --  -99.00  77.00-180.00  168
 43  \w    -98.00 -52.00   0.50    5.80    --  -74.00 -74.00-152.42   92
 44  \w    -71.00 -45.00   0.50    1.29    --  -70.00 -83.00 -89.44   52
 45  \w    -76.00 -50.00   0.50    5.80    --  -74.00 -81.00 -14.43   52
 46  \w    -77.00 -50.00   0.50    5.80    --  -74.00 -82.00  29.89   54
 47  \w    -74.00 -36.00   0.50    1.29    --  -62.00 -83.00  78.90   76
 48  \w    -71.00 -45.00   0.50    1.29    --  -70.00 -81.00 119.94   52
 49  \w    -75.00 -49.00   0.50    5.80    --  -74.00 -82.00 154.83   52
 50  \w    -78.00 -49.00   0.50    5.80    --  -74.00 -82.00 111.41   58
 51  \w    -86.00 -50.00   0.50    5.80    --  -74.00 -79.00  71.88   72
 52  \w    -83.00 -49.00   0.50    5.80    --  -74.00 -82.00  41.71   68
 53  \w    -91.00 -57.00   0.50    5.80    --  -82.00 -81.00  -8.94   68
 54  \w    -83.00 -53.00   0.50    5.80    --  -78.00 -82.00 -56.11   60
 55  \w    -95.00 -57.00   0.50    5.80    --  -82.00 -81.00 -36.42   76
 56  \w    -86.00 -60.00   0.50    5.80    --  -86.00 -83.00 -11.81   52
 57  \w    -91.00 -56.00   0.50    5.80    --  -82.00 -83.00  21.88   70
 58  \w    -86.00 -60.00   0.50    5.80    --  -86.00 -83.00  86.43   52
 59  \w    -89.00 -56.00   0.50    5.80    --  -82.00 -83.00 120.45   66
 60  \w    -84.00 -57.00   0.50    5.80    --  -82.00 -81.00 166.06   54
 61  \w    -86.00 -60.00   0.50    5.80    --  -86.00 -83.00 111.66   52
 62  \w    -91.00 -65.00   0.50    5.80    --  -90.00 -82.00  49.60   52
 63  \w    -93.00 -60.00   0.50    5.80    --  -86.00 -83.00  72.49   66
 64  \w    -93.00 -67.00   0.50    5.80    --  -90.00 -76.00 122.41   52
 65  \w   -102.00 -76.00   0.50    5.80    --  -99.00 -76.00  67.81   52
 66  \w   -113.00 -68.00   0.50    5.80    --  -90.00 -75.00 143.33   90
 67  \w   -120.00 -64.00   0.50    1.29    --  -47.20-136.00  95.00  112
 68  \w   -101.00 -76.00   0.50    5.80    --  -99.00 -78.00  -7.73   50
 69  \w    -90.00 -64.00   0.50    5.80    --  -90.00 -83.00 -60.52   52
 70  \w    -88.00 -61.00   0.50    5.80    --  -86.00 -82.00-110.53   54
 71  \w    -79.00 -53.00   0.50    5.80    --  -78.00 -82.00-179.50   52
 72  \w    -94.00 -60.00   0.50    5.80    --  -86.00 -83.00-130.02   68
 73  \w   -100.00 -52.00   0.50    5.80    --  -78.00 -83.00-105.88   96
 74  \w    -94.00 -67.00   0.50    5.80    --  -90.00 -76.00-170.45   54
 75  \w   -101.00 -56.00   0.50    5.80    --  -78.00 -74.00-178.90   90
 76  \w   -107.00 -73.00   0.50    5.80    --  -99.00 -83.00-100.72   68
 77  \w   -120.00 -66.00   0.50    1.29    --  -47.20-133.00 -86.00  108
 78  \w     37.00 109.00   0.50    5.80    --  103.25 -45.00-120.00  144
 79  \w     49.00 122.00   0.50    5.80    --  103.25-133.00 -86.00  146
 80  \w     64.00 116.00   0.50    5.80    --  103.25-125.00  30.00  104
 81  \w     77.00 116.00   0.50    5.80    --  103.25 -45.00  60.00   78
 82  \w     54.00  95.00   0.50    5.80    --  103.25-136.00  95.00   82
 83  \w     32.00 101.00   0.50    5.80    --  103.25 -61.00  60.00  138
 84  \w     35.00  72.00   0.50    5.80    --  103.25 -45.00  60.00   74
 85  \w     23.00 101.00   0.50    1.29    --   47.20-136.00  95.00  156
 86  \w     21.00  99.00   0.50    1.29    --   47.20-133.00 -86.00  156
 87  \w     39.00 119.00   0.50    5.80    --  103.25 -61.00-120.00  160
 88  \w   -125.00 -26.00   0.50    5.80    --  -99.00 136.00 159.00  198
 89  \w   -123.00 -81.00   0.50    5.80    --  -99.00 -64.00  -1.57   84
 90  \w   -147.00-122.00   0.50    5.80    --  -90.00 -76.00 122.41   50
 91  \w   -159.00 -91.00   0.50    5.80    --  -86.00 -83.00 111.66  136
 92  \w   -143.00 -74.00   0.50    5.80    --  -98.00 -79.00  50.58  138
 93  \w   -139.00-113.00   0.50    5.80    --  -90.00 -83.00 -60.52   52
 94  \w   -144.00 -71.00   0.50    5.80    --  -94.00 -76.00 -39.32  146
 95  \w   -139.00-110.00   0.50    5.80    --  -99.00 -78.00  -7.73   58
 96  \w   -161.00-107.00   0.50    5.80    --  -90.00 -82.00  49.60  108
 97  \w   -164.00-138.00   0.50    5.80    --  -99.00 -64.00  -1.57   52
 98  \w   -166.00 -73.00   0.50    5.80    --  -94.00 -74.00 -28.64  186
 99  \w   -146.00-104.00   0.50    5.80    --  -74.00 -74.00-152.42   84
100  \w   -158.00-119.00   0.50    5.80    --  -86.00 -83.00-138.83   78
;
_diffrn_measurement_device         'four-circle diffractometer'
_diffrn_measurement_device_type    'XtaLAB Synergy R, HyPix'
_diffrn_measurement_method         '\w scans'
_diffrn_orient_matrix_type        
 'CrysAlisPro convention (1999,Acta A55,543-557)'
_diffrn_orient_matrix_UB_11        0.0873323000
_diffrn_orient_matrix_UB_12        0.0157247000
_diffrn_orient_matrix_UB_13        -0.0329478000
_diffrn_orient_matrix_UB_21        0.0774541000
_diffrn_orient_matrix_UB_22        0.0124015000
_diffrn_orient_matrix_UB_23        0.0436679000
_diffrn_orient_matrix_UB_31        0.0379805000
_diffrn_orient_matrix_UB_32        -0.0613990000
_diffrn_orient_matrix_UB_33        0.0003758000
_diffrn_radiation_monochromator    mirror
_diffrn_radiation_probe            x-ray
_diffrn_radiation_type             CuK\a
_diffrn_radiation_wavelength       1.54184
_diffrn_source                     'Rotating-anode X-ray tube'
_diffrn_source_type                'PhotonJet R (Cu) X-ray Source'
_reflns_Friedel_coverage           0.870
_reflns_Friedel_fraction_full      0.973
_reflns_Friedel_fraction_max       0.876
_reflns_number_gt                  26183
_reflns_number_total               32345
_reflns_odcompleteness_completeness  99.95
_reflns_odcompleteness_iscentric   1
_reflns_odcompleteness_theta       66.97
_reflns_special_details
;
 Reflections were merged by SHELXL according to the crystal
 class for the calculation of statistics and refinement.
 
 Structure factors included contributions from the .fab file.
 
 _reflns_Friedel_fraction is defined as the number of unique
 Friedel pairs measured divided by the number that would be
 possible theoretically, ignoring centric projections and
 systematic absences.
;
_reflns_threshold_expression       'I > 2\s(I)'
_computing_cell_refinement         'CrysAlisPro 1.171.40.14e (Rigaku OD, 2018)'
_computing_data_collection         'CrysAlisPro 1.171.40.14e (Rigaku OD, 2018)'
_computing_data_reduction          'CrysAlisPro 1.171.40.14e (Rigaku OD, 2018)'
_computing_molecular_graphics      'Olex2 (Dolomanov et al., 2009)'
_computing_publication_material    'Olex2 (Dolomanov et al., 2009)'
_computing_structure_refinement    'ShelXL (Sheldrick, 2015)'
_computing_structure_solution      'ShelXT (Sheldrick, 2015)'
_refine_diff_density_max           0.980
_refine_diff_density_min           -0.517
_refine_diff_density_rms           0.065
_refine_ls_abs_structure_details
;
 Flack x determined using 10592 quotients [(I+)-(I-)]/[(I+)+(I-)]
 (Parsons, Flack and Wagner, Acta Cryst. B69 (2013) 249-259).
;
_refine_ls_abs_structure_Flack     0.036(9)
_refine_ls_extinction_coef         .
_refine_ls_extinction_method       none
_refine_ls_goodness_of_fit_ref     1.643
_refine_ls_hydrogen_treatment      constr
_refine_ls_matrix_type             full
_refine_ls_number_parameters       2148
_refine_ls_number_reflns           32345
_refine_ls_number_restraints       241
_refine_ls_R_factor_all            0.0901
_refine_ls_R_factor_gt             0.0783
_refine_ls_restrained_S_all        1.721
_refine_ls_shift/su_max            0.008
_refine_ls_shift/su_mean           0.000
_refine_ls_structure_factor_coef   Fsqd
_refine_ls_weighting_details      
 'w=1/[\s^2^(Fo^2^)+(0.1000P)^2^] where P=(Fo^2^+2Fc^2^)/3'
_refine_ls_weighting_scheme        calc
_refine_ls_wR_factor_gt            0.2105
_refine_ls_wR_factor_ref           0.2189
_refine_special_details            ?
_olex2_refinement_description
;
1. Fixed Uiso
 At 1.2 times of:
  All C(H) groups, All C(H,H) groups, All C(H,H,H,H) groups
 At 1.5 times of:
  All C(H,H,H) groups, All O(H) groups
2. Restrained distances
 O12A-C75A = O12B-C75B = O11B-C74B = O11A-C70A = O11B-C70A
 1.46 with sigma of 0.01
 C75B-C74B = C75A-C74A
 1.54 with sigma of 0.01
 O8-C49
 1.43 with sigma of 0.01
 O8B-C49A = O8A-C49A = O10B-C58A = O10A-C58A = O0AA-C49 = C25A-H25A = O6A-C47A
 1.47 with sigma of 0.01
 F17-F16
 2.2 with sigma of 0.02
3. Rigid bond restraints
 O12B, C75B
 with sigma for 1-2 distances of 0.01 and sigma for 1-3 distances of 0.01
 O9, C57
 with sigma for 1-2 distances of 0.01 and sigma for 1-3 distances of 0.01
4. Uiso/Uaniso restraints and constraints
O11A \\sim C74A \\sim C75A \\sim O12A \\sim O11B \\sim C74B \\sim C75B \\sim
O12B: within 1.7A with sigma of 0.02 and sigma for terminal atoms of 0.04
O8A \\sim C48A \\sim C49A \\sim O8B: within 1.7A with sigma of 0.02 and sigma
for terminal atoms of 0.04
O8 \\sim C49 \\sim O0AA: within 1.7A with sigma of 0.02 and sigma for terminal
atoms of 0.04
O10A \\sim C58A \\sim O10B: within 1.7A with sigma of 0.02 and sigma for
terminal atoms of 0.04
Uanis(O8) \\sim Ueq, Uanis(C49) \\sim Ueq, Uanis(O0AA) \\sim Ueq, Uanis(O10A)
\\sim Ueq, Uanis(C58A) \\sim Ueq, Uanis(O10B) \\sim Ueq, Uanis(O8A) \\sim Ueq,
Uanis(C48A) \\sim Ueq, Uanis(C49A) \\sim Ueq, Uanis(O8B) \\sim Ueq, Uanis(O11A)
\\sim Ueq, Uanis(C74A) \\sim Ueq, Uanis(C75A) \\sim Ueq, Uanis(O12A) \\sim Ueq,
Uanis(O11B) \\sim Ueq, Uanis(C74B) \\sim Ueq, Uanis(C75B) \\sim Ueq,
Uanis(O12B) \\sim Ueq: with sigma of 0.01 and sigma for terminal atoms of 0.02
5. Others
 Sof(O11B)=Sof(C74B)=Sof(H74C)=Sof(H74D)=Sof(C75B)=Sof(H75C)=Sof(H75D)=
 Sof(O12B)=Sof(H12C)=1-FVAR(1)
 Sof(O11A)=Sof(C74A)=Sof(H74A)=Sof(H74B)=Sof(C75A)=Sof(H75A)=Sof(H75B)=
 Sof(O12A)=Sof(H12B)=FVAR(1)
 Sof(H49G)=Sof(H49H)=Sof(O0AA)=Sof(H0AA)=1-FVAR(2)
 Sof(O8)=Sof(H8)=Sof(H49E)=Sof(H49F)=FVAR(2)
 Sof(H58C)=Sof(H58D)=Sof(O10B)=Sof(H10C)=1-FVAR(3)
 Sof(O10A)=Sof(H10A)=Sof(H58A)=Sof(H58B)=FVAR(3)
 Sof(H49C)=Sof(H49D)=Sof(O8B)=Sof(H8B)=1-FVAR(4)
 Sof(O8A)=Sof(H8A)=Sof(H49A)=Sof(H49B)=FVAR(4)
6.a Riding coordinates:
 O4A(H4A), O6A(H6A), O8A(H8A), O8(H8), O10(H10), O12A(H12B), O12B(H12C),
 O0AA(H0AA), O10B(H10C), O8B(H8B)
6.b Ternary CH refined with riding coordinates:
 C7A(H7A), C14A(H14A), C32A(H32A), C35A(H35A), C59A(H59A), C62A(H62A), C7(H7),
 C14(H14), C32(H32), C35(H35), C59(H59), C62(H62)
6.c Secondary CH2 refined with riding coordinates:
 C21A(H21A,H21B), C22A(H22A,H22B), C23A(H23A,H23B), C24A(H24A,H24B), C25A(H25A,
 H25B), C46A(H46A,H46B), C47A(H47A,H47B), C48A(H48A,H48B), C49A(H49A,H49B),
 C49A(H49C,H49D), C50A(H50A,H50B), C57A(H57A,H57B), C58A(H58A,H58B), C58A(H58C,
 H58D), C73A(H73A,H73B), C74A(H74A,H74B), C75A(H75A,H75B), C21(H21C,H21D),
 C22(H22C,H22D), C23(H23C,H23D), C24(H24C,H24D), C25(H25C,H25D), C46(H46C,H46D),
  C47(H47C,H47D), C48(H48C,H48D), C49(H49E,H49F), C49(H49G,H49H), C50(H50C,
 H50D), C57(H57C,H57D), C58(H58E,H58F), C73(H73C,H73D), C74(H74E,H74F),
 C75(H75E,H75F), C74B(H74C,H74D), C75B(H75C,H75D)
6.d Aromatic/amide H refined with riding coordinates:
 C3A(H3A), C6A(H6AA), C9A(H9A), C10A(H10B), C11A(H11A), C12A(H12A), C16A(H16A),
  C19A(H19A), C28A(H28A), C31A(H31A), C36A(H36A), C37A(H37A), C38A(H38A),
 C39A(H39A), C41A(H41A), C44A(H44A), C52A(H52A), C55A(H55A), C65A(H65A),
 C66A(H66A), C67A(H67A), C68A(H68A), C69A(H69A), C72A(H72A), C77A(H77A),
 C78A(H78A), C80A(H80A), C81A(H81A), C83A(H83A), C84A(H84A), C85A(H85A),
 C86A(H86A), C3(H3), C6(H6B), C9(H9), C10(H10D), C11(H11), C12(H12D), C16(H16),
 C19(H19), C28(H28), C31(H31), C36(H36), C37(H37), C38(H38), C39(H39), C41(H41),
  C44(H44), C52(H52), C55(H55), C65(H65), C66(H66), C67(H67), C68(H68),
 C69(H69), C72(H72), C77(H77), C78(H78), C80(H80), C81(H81), C83(H83), C84(H84),
  C85(H85), C86(H86)
6.e Idealised Me refined as rotating group:
 C76A(H76A,H76B,H76C), C87A(H87A,H87B,H87C), C76(H76D,H76E,H76F), C87(H87D,
 H87E,H87F)
6.f Idealised tetrahedral OH refined as rotating group:
 O2A(H2A), O10A(H10A), O2(H2), O4(H4), O6(H6), O12(H12)
;
_atom_sites_solution_hydrogens     mixed
_atom_sites_solution_primary       dual
_atom_sites_solution_secondary     ?
loop_
  _atom_site_label
  _atom_site_type_symbol
  _atom_site_fract_x
  _atom_site_fract_y
  _atom_site_fract_z
  _atom_site_U_iso_or_equiv
  _atom_site_adp_type
  _atom_site_occupancy
  _atom_site_site_symmetry_order
  _atom_site_calc_flag
  _atom_site_refinement_flags_posn
  _atom_site_refinement_flags_adp
  _atom_site_refinement_flags_occupancy
  _atom_site_disorder_assembly
  _atom_site_disorder_group
 P1 P 0.38595(17) 0.73267(12) 0.39844(7) 0.1018(7) Uani 1 1 d . . . . .
 F7 F 0.3604(8) 0.7364(5) 0.3446(2) 0.184(3) Uani 1 1 d . . . . .
 F8 F 0.4429(6) 0.7891(4) 0.4090(4) 0.188(4) Uani 1 1 d . . . . .
 F9 F 0.4106(5) 0.7188(4) 0.4533(2) 0.156(3) Uani 1 1 d . . . . .
 F10 F 0.3396(6) 0.6721(3) 0.3932(3) 0.164(3) Uani 1 1 d . . . . .
 F11 F 0.5010(5) 0.7103(5) 0.3901(3) 0.193(4) Uani 1 1 d . . . . .
 F12 F 0.2720(5) 0.7518(3) 0.4090(2) 0.140(2) Uani 1 1 d . . . . .
 P2 P 0.0906(2) 0.45501(12) 0.86315(16) 0.1491(14) Uani 1 1 d . . . . .
 F1 F 0.1944(9) 0.4393(7) 0.8459(8) 0.295(8) Uani 1 1 d . . . . .
 F2 F 0.1596(11) 0.4668(6) 0.9072(7) 0.310(10) Uani 1 1 d . . . . .
 F3 F 0.0988(6) 0.5183(4) 0.8517(5) 0.239(6) Uani 1 1 d . . . . .
 F4 F -0.0230(6) 0.4694(5) 0.8852(3) 0.189(4) Uani 1 1 d . . . . .
 F5 F 0.0281(11) 0.4486(5) 0.8162(4) 0.253(6) Uani 1 1 d . . . . .
 F6 F 0.0796(8) 0.3946(4) 0.8801(5) 0.252(7) Uani 1 1 d . . . . .
 P3 P 0.2927(3) 0.45505(12) 0.39073(13) 0.1292(10) Uani 1 1 d . . . . .
 F13 F 0.4128(9) 0.4364(5) 0.4100(6) 0.241(6) Uani 1 1 d . . . . .
 F14 F 0.3332(16) 0.4605(6) 0.3399(6) 0.305(9) Uani 1 1 d . . . . .
 F15 F 0.2700(13) 0.3968(5) 0.3952(11) 0.428(17) Uani 1 1 d . . . . .
 F16 F 0.1805(8) 0.4749(5) 0.3735(5) 0.223(5) Uani 1 1 d D . . . .
 F17 F 0.2532(19) 0.4613(10) 0.4377(7) 0.439(18) Uani 1 1 d D . . . .
 F18 F 0.3251(7) 0.5138(5) 0.4021(6) 0.264(8) Uani 1 1 d . . . . .
 P4 P 1.1706(3) 0.29551(18) 0.11090(14) 0.1473(12) Uani 1 1 d . . . . .
 F19 F 1.1134(9) 0.3558(4) 0.0959(3) 0.203(4) Uani 1 1 d . . . . .
 F20 F 1.0467(8) 0.2747(5) 0.1037(5) 0.238(6) Uani 1 1 d . . . . .
 F21 F 1.1774(8) 0.2865(6) 0.0578(3) 0.217(5) Uani 1 1 d . . . . .
 F22 F 1.1613(7) 0.3115(6) 0.1639(3) 0.211(5) Uani 1 1 d . . . . .
 F23 F 1.2871(8) 0.3205(5) 0.1138(5) 0.242(6) Uani 1 1 d . . . . .
 F24 F 1.2196(11) 0.2402(5) 0.1227(7) 0.277(7) Uani 1 1 d . . . . .
 O1A O 0.4239(3) 0.26458(16) -0.04258(13) 0.0641(9) Uani 1 1 d . . . . .
 O2A O 0.2979(5) 0.3494(3) -0.0853(2) 0.118(2) Uani 1 1 d . . . . .
 H2A H 0.255706 0.366764 -0.103396 0.176 Uiso 1 1 calc GR . . . .
 O3A O 0.8668(3) 0.39695(18) 0.20550(15) 0.0729(10) Uani 1 1 d . . . . .
 O4A O 1.0199(6) 0.4766(3) 0.1958(3) 0.148(3) Uani 1 1 d . . . . .
 H4A H 1.072227 0.497117 0.198477 0.222 Uiso 1 1 d R . . . .
 O5A O 0.4606(3) 0.4549(2) 0.19788(17) 0.0795(11) Uani 1 1 d . . . . .
 O6A O 0.2953(8) 0.4896(5) 0.1228(5) 0.195(5) Uani 1 1 d D . . . .
 H6A H 0.249814 0.478817 0.102443 0.292 Uiso 1 1 d R . . . .
 O7A O 0.8547(5) 0.5943(2) -0.02327(16) 0.0913(14) Uani 1 1 d . . . . .
 O8A O 1.0667(15) 0.5769(10) -0.0562(7) 0.266(10) Uani 0.85(2) 1 d D U P A 1
 H8A H 1.048462 0.549113 -0.071810 0.399 Uiso 0.85(2) 1 d R . P A 1
 O9A O 0.4415(4) 0.5791(2) -0.03962(17) 0.0899(13) Uani 1 1 d . . . . .
 O10A O 0.338(2) 0.5608(10) 0.0481(6) 0.222(10) Uani 0.66(3) 1 d D U P B 1
 H10A H 0.320199 0.577510 0.071579 0.332 Uiso 0.66(3) 1 calc GR . P B 1
 O11A O 0.8404(13) 0.2870(8) -0.0658(6) 0.097(5) Uani 0.450(13) 1 d D U P C 1
 N1A N 0.4303(8) 0.4178(4) 0.0263(4) 0.137(3) Uani 1 1 d . . . . .
 N2A N 0.9687(11) 0.4688(6) 0.0427(8) 0.183(5) Uani 1 1 d . . . . .
 C1A C 0.4987(5) 0.2566(2) -0.00485(18) 0.0577(12) Uani 1 1 d . . . . .
 C2A C 0.6014(5) 0.2448(2) -0.01622(18) 0.0583(12) Uani 1 1 d . . . . .
 C3A C 0.6798(5) 0.2367(2) 0.02000(18) 0.0592(12) Uani 1 1 d . . . . .
 H3A H 0.749243 0.229582 0.012575 0.071 Uiso 1 1 calc R . . . .
 C4A C 0.6573(5) 0.2390(2) 0.06761(18) 0.0606(12) Uani 1 1 d . . . . .
 C5A C 0.5558(5) 0.2508(2) 0.07850(18) 0.0590(12) Uani 1 1 d . . . . .
 C6A C 0.4746(5) 0.2603(2) 0.04290(18) 0.0580(12) Uani 1 1 d . . . . .
 H6AA H 0.405975 0.268915 0.050568 0.070 Uiso 1 1 calc R . . . .
 C7A C 0.7329(5) 0.2283(2) 0.11116(19) 0.0639(13) Uani 1 1 d . . . . .
 H7A H 0.805789 0.219588 0.103619 0.077 Uiso 1 1 calc R . . . .
 C8A C 0.6804(6) 0.1811(2) 0.1382(2) 0.0723(16) Uani 1 1 d . . . . .
 C9A C 0.7242(8) 0.1300(3) 0.1506(2) 0.089(2) Uani 1 1 d . . . . .
 H9A H 0.793527 0.121979 0.143648 0.107 Uiso 1 1 calc R . . . .
 C10A C 0.6669(9) 0.0906(3) 0.1733(2) 0.098(2) Uani 1 1 d . . . . .
 H10B H 0.697244 0.056102 0.181589 0.118 Uiso 1 1 calc R . . . .
 C11A C 0.5630(10) 0.1027(3) 0.1838(2) 0.110(3) Uani 1 1 d . . . . .
 H11A H 0.523216 0.076522 0.199236 0.132 Uiso 1 1 calc R . . . .
 C12A C 0.5199(7) 0.1546(3) 0.1707(2) 0.086(2) Uani 1 1 d . . . . .
 H12A H 0.450656 0.163188 0.177445 0.103 Uiso 1 1 calc R . . . .
 C13A C 0.5774(6) 0.1928(2) 0.14821(18) 0.0724(16) Uani 1 1 d . . . . .
 C14A C 0.5400(5) 0.2513(2) 0.13142(17) 0.0604(12) Uani 1 1 d . . . . .
 H14A H 0.466986 0.260189 0.138651 0.072 Uiso 1 1 calc R . . . .
 C15A C 0.6229(4) 0.2922(2) 0.15306(18) 0.0577(11) Uani 1 1 d . . . . .
 C16A C 0.6033(4) 0.3388(2) 0.18065(17) 0.0540(11) Uani 1 1 d . . . . .
 H16A H 0.533746 0.347310 0.187112 0.065 Uiso 1 1 calc R . . . .
 C17A C 0.6863(4) 0.37272(19) 0.19863(16) 0.0524(10) Uani 1 1 d . . . . .
 C18A C 0.7902(5) 0.3600(2) 0.18728(18) 0.0604(12) Uani 1 1 d . . . . .
 C19A C 0.8108(5) 0.3133(2) 0.1597(2) 0.0637(13) Uani 1 1 d . . . . .
 H19A H 0.879927 0.304801 0.152635 0.076 Uiso 1 1 calc R . . . .
 C20A C 0.7255(5) 0.2797(2) 0.14280(19) 0.0624(12) Uani 1 1 d . . . . .
 C21A C 0.3143(5) 0.2721(3) -0.0344(2) 0.0762(16) Uani 1 1 d . . . . .
 H21A H 0.307552 0.298135 -0.008449 0.091 Uiso 1 1 calc R . . . .
 H21B H 0.283001 0.236566 -0.026173 0.091 Uiso 1 1 calc R . . . .
 C22A C 0.2590(6) 0.2946(3) -0.0789(3) 0.0896(19) Uani 1 1 d . . . . .
 H22A H 0.273531 0.271061 -0.105669 0.107 Uiso 1 1 calc R . . . .
 H22B H 0.182627 0.295400 -0.076351 0.107 Uiso 1 1 calc R . . . .
 C23A C 0.9726(5) 0.3813(3) 0.2038(3) 0.0783(16) Uani 1 1 d . . . . .
 H23A H 0.989439 0.375753 0.171172 0.094 Uiso 1 1 calc R . . . .
 H23B H 0.986976 0.346820 0.221260 0.094 Uiso 1 1 calc R . . . .
 C24A C 1.0374(7) 0.4291(4) 0.2263(4) 0.103(2) Uani 1 1 d . . . . .
 H24A H 1.014745 0.437262 0.257568 0.124 Uiso 1 1 calc R . . . .
 H24B H 1.112408 0.419350 0.229357 0.124 Uiso 1 1 calc R . . . .
 C25A C 0.6662(5) 0.4233(2) 0.22942(17) 0.0567(11) Uani 1 1 d D . . . .
 H25A H 0.606233 0.415236 0.247930 0.068 Uiso 1 1 calc DR . . . .
 H25B H 0.728148 0.429236 0.251459 0.068 Uiso 1 1 calc R . . . .
 C26A C 0.6436(4) 0.4760(2) 0.20190(17) 0.0546(11) Uani 1 1 d . . . . .
 C27A C 0.5402(5) 0.4917(2) 0.1878(2) 0.0639(13) Uani 1 1 d . . . . .
 C28A C 0.5180(6) 0.5413(3) 0.1633(2) 0.0728(16) Uani 1 1 d . . . . .
 H28A H 0.447851 0.550988 0.154095 0.087 Uiso 1 1 calc R . . . .
 C29A C 0.5993(5) 0.5758(2) 0.15267(19) 0.0665(14) Uani 1 1 d . . . . .
 C30A C 0.7046(5) 0.5609(2) 0.16444(17) 0.0638(13) Uani 1 1 d . . . . .
 C31A C 0.7262(5) 0.5120(2) 0.18922(16) 0.0568(11) Uani 1 1 d . . . . .
 H31A H 0.796614 0.502348 0.197814 0.068 Uiso 1 1 calc R . . . .
 C32A C 0.5877(6) 0.6307(2) 0.1264(2) 0.0775(17) Uani 1 1 d . . . . .
 H32A H 0.513130 0.640668 0.117904 0.093 Uiso 1 1 calc R . . . .
 C33A C 0.6457(8) 0.6742(3) 0.1581(2) 0.090(2) Uani 1 1 d . . . . .
 C34A C 0.7537(9) 0.6597(3) 0.1685(2) 0.093(3) Uani 1 1 d . . . . .
 C35A C 0.7846(6) 0.6034(2) 0.1487(2) 0.0747(16) Uani 1 1 d . . . . .
 H35A H 0.858777 0.593016 0.157571 0.090 Uiso 1 1 calc R . . . .
 C36A C 0.8199(9) 0.6950(3) 0.1971(2) 0.104(3) Uani 1 1 d . . . . .
 H36A H 0.890251 0.684897 0.205430 0.125 Uiso 1 1 calc R . . . .
 C37A C 0.7799(15) 0.7450(4) 0.2129(3) 0.143(5) Uani 1 1 d . . . . .
 H37A H 0.824975 0.770058 0.229835 0.171 Uiso 1 1 calc R . . . .
 C38A C 0.6726(15) 0.7582(4) 0.2036(3) 0.139(5) Uani 1 1 d . . . . .
 H38A H 0.645567 0.790784 0.216142 0.167 Uiso 1 1 calc R . . . .
 C39A C 0.6045(9) 0.7225(3) 0.1755(2) 0.105(3) Uani 1 1 d . . . . .
 H39A H 0.533073 0.731525 0.168812 0.126 Uiso 1 1 calc R . . . .
 C40A C 0.6513(6) 0.6232(2) 0.08309(19) 0.0726(16) Uani 1 1 d . . . . .
 C41A C 0.6164(6) 0.6280(2) 0.03580(18) 0.0716(16) Uani 1 1 d . . . . .
 H41A H 0.545462 0.637284 0.027880 0.086 Uiso 1 1 calc R . . . .
 C42A C 0.6828(6) 0.6197(2) -0.00029(19) 0.0706(15) Uani 1 1 d . . . . .
 C43A C 0.7879(6) 0.6052(2) 0.01230(19) 0.0726(16) Uani 1 1 d . . . . .
 C44A C 0.8270(6) 0.5996(3) 0.0602(2) 0.0762(16) Uani 1 1 d . . . . .
 H44A H 0.897834 0.590097 0.068086 0.091 Uiso 1 1 calc R . . . .
 C45A C 0.7591(6) 0.6085(2) 0.09470(19) 0.0716(16) Uani 1 1 d . . . . .
 C46A C 0.3606(9) 0.4757(5) 0.2066(6) 0.154(5) Uani 1 1 d . . . . .
 H46A H 0.362136 0.516360 0.207952 0.185 Uiso 1 1 calc R . . . .
 H46B H 0.338994 0.461572 0.236547 0.185 Uiso 1 1 calc R . . . .
 C47A C 0.2843(19) 0.4564(9) 0.1664(6) 0.209(8) Uani 1 1 d D . . . .
 H47A H 0.297476 0.417153 0.159872 0.250 Uiso 1 1 calc R . . . .
 H47B H 0.211908 0.459706 0.175595 0.250 Uiso 1 1 calc R . . . .
 C48A C 0.9366(11) 0.6307(7) -0.0290(5) 0.154(4) Uani 1 1 d . U . . .
 H48A H 0.985850 0.628438 -0.000911 0.185 Uiso 1 1 calc R . . . .
 H48B H 0.907676 0.668373 -0.030312 0.185 Uiso 1 1 calc R . . . .
 C49A C 0.9937(13) 0.6233(7) -0.0679(5) 0.154(4) Uani 1 1 d D U . . .
 H49A H 1.033017 0.657088 -0.074332 0.185 Uiso 0.85(2) 1 calc R . P A 1
 H49B H 0.946613 0.614317 -0.095659 0.185 Uiso 0.85(2) 1 calc R . P A 1
 H49C H 0.966145 0.589122 -0.082854 0.185 Uiso 0.15(2) 1 calc R . P A 2
 H49D H 1.065713 0.614698 -0.055230 0.185 Uiso 0.15(2) 1 calc R . P A 2
 C50A C 0.6398(6) 0.6255(2) -0.0520(2) 0.0774(17) Uani 1 1 d . . . . .
 H50A H 0.579220 0.650796 -0.053831 0.093 Uiso 1 1 calc R . . . .
 H50B H 0.694381 0.642079 -0.070040 0.093 Uiso 1 1 calc R . . . .
 C51A C 0.6057(5) 0.5698(2) -0.07438(17) 0.0641(14) Uani 1 1 d . . . . .
 C52A C 0.6717(5) 0.5403(2) -0.10232(16) 0.0583(12) Uani 1 1 d . . . . .
 H52A H 0.740174 0.553495 -0.105696 0.070 Uiso 1 1 calc R . . . .
 C53A C 0.6375(4) 0.4909(2) -0.12572(16) 0.0553(11) Uani 1 1 d . . . . .
 C54A C 0.5333(4) 0.4724(2) -0.12136(17) 0.0569(11) Uani 1 1 d . . . . .
 C55A C 0.4652(5) 0.5014(2) -0.0933(2) 0.0628(12) Uani 1 1 d . . . . .
 H55A H 0.395776 0.489023 -0.090909 0.075 Uiso 1 1 calc R . . . .
 C56A C 0.5025(5) 0.5490(2) -0.06903(18) 0.0653(13) Uani 1 1 d . . . . .
 C57A C 0.3366(7) 0.5636(4) -0.0332(3) 0.105(3) Uani 1 1 d . . . . .
 H57A H 0.332576 0.523291 -0.028925 0.126 Uiso 1 1 calc R . . . .
 H57B H 0.290700 0.573645 -0.061074 0.126 Uiso 1 1 calc R . . . .
 C58A C 0.3025(10) 0.5909(4) 0.0067(4) 0.131(3) Uani 1 1 d D U . . .
 H58A H 0.225301 0.593232 0.004290 0.157 Uiso 0.66(3) 1 calc R . P B 1
 H58B H 0.330863 0.628692 0.008457 0.157 Uiso 0.66(3) 1 calc R . P B 1
 H58C H 0.300454 0.630770 0.000021 0.157 Uiso 0.34(3) 1 calc R . P B 2
 H58D H 0.356265 0.585066 0.032735 0.157 Uiso 0.34(3) 1 calc R . P B 2
 C59A C 0.5055(5) 0.4205(2) -0.14977(18) 0.0595(12) Uani 1 1 d . . . . .
 H59A H 0.432205 0.407865 -0.146760 0.071 Uiso 1 1 calc R . . . .
 C60A C 0.5272(5) 0.4336(2) -0.19975(18) 0.0651(14) Uani 1 1 d . . . . .
 C61A C 0.6338(5) 0.4508(2) -0.20437(17) 0.0649(14) Uani 1 1 d . . . . .
 C62A C 0.7008(5) 0.4533(2) -0.15647(16) 0.0577(12) Uani 1 1 d . . . . .
 H62A H 0.774151 0.465992 -0.159086 0.069 Uiso 1 1 calc R . . . .
 C63A C 0.6930(4) 0.3955(2) -0.13447(16) 0.0556(11) Uani 1 1 d . . . . .
 C64A C 0.5883(4) 0.37783(19) -0.13126(15) 0.0521(10) Uani 1 1 d . . . . .
 C65A C 0.4586(7) 0.4302(4) -0.2394(2) 0.101(3) Uani 1 1 d . . . . .
 H65A H 0.388191 0.419635 -0.236841 0.121 Uiso 1 1 calc R . . . .
 C66A C 0.4932(8) 0.4424(4) -0.2835(2) 0.118(4) Uani 1 1 d . . . . .
 H66A H 0.446368 0.438786 -0.310465 0.142 Uiso 1 1 calc R . . . .
 C67A C 0.5954(9) 0.4599(4) -0.2880(2) 0.113(3) Uani 1 1 d . . . . .
 H67A H 0.616996 0.468790 -0.317867 0.136 Uiso 1 1 calc R . . . .
 C68A C 0.6678(7) 0.4643(3) -0.24798(19) 0.084(2) Uani 1 1 d . . . . .
 H68A H 0.737324 0.476228 -0.250844 0.101 Uiso 1 1 calc R . . . .
 C69A C 0.7755(5) 0.3623(3) -0.1173(2) 0.0719(15) Uani 1 1 d . . . . .
 H69A H 0.845472 0.373439 -0.120333 0.086 Uiso 1 1 calc R . . . .
 C70A C 0.7540(5) 0.3111(2) -0.0950(2) 0.0710(14) Uani 1 1 d D . . . .
 C71A C 0.6507(4) 0.2928(2) -0.09217(17) 0.0578(12) Uani 1 1 d . . . . .
 C72A C 0.5667(5) 0.3270(2) -0.11060(17) 0.0564(11) Uani 1 1 d . . . . .
 H72A H 0.496531 0.315398 -0.108921 0.068 Uiso 1 1 calc R . . . .
 C73A C 0.6273(5) 0.2382(2) -0.06780(17) 0.0612(12) Uani 1 1 d . . . . .
 H73A H 0.688570 0.213689 -0.068854 0.073 Uiso 1 1 calc R . . . .
 H73B H 0.567565 0.220060 -0.085394 0.073 Uiso 1 1 calc R . . . .
 C74A C 0.9302(17) 0.3016(11) -0.0559(8) 0.116(5) Uani 0.450(13) 1 d D U P C 1
 H74A H 0.929545 0.340802 -0.046725 0.139 Uiso 0.450(13) 1 calc R . P C 1
 H74B H 0.969000 0.298911 -0.084193 0.139 Uiso 0.450(13) 1 calc R . P C 1
 C75A C 0.992(3) 0.2677(15) -0.0153(11) 0.189(11) Uani 0.450(13) 1 d D U P C 1
 H75A H 1.057658 0.285443 -0.002589 0.227 Uiso 0.450(13) 1 calc R . P C 1
 H75B H 0.948787 0.256138 0.009860 0.227 Uiso 0.450(13) 1 calc R . P C 1
 C76A C 0.3129(13) 0.4120(7) 0.0250(9) 0.211(9) Uani 1 1 d . . . . .
 H76A H 0.281450 0.448059 0.029541 0.317 Uiso 1 1 calc GR . . . .
 H76B H 0.294819 0.387088 0.049872 0.317 Uiso 1 1 calc GR . . . .
 H76C H 0.286474 0.396986 -0.005150 0.317 Uiso 1 1 calc GR . . . .
 C77A C 0.4905(11) 0.3989(4) -0.0068(3) 0.115(3) Uani 1 1 d . . . . .
 H77A H 0.457506 0.380513 -0.033035 0.138 Uiso 1 1 calc R . . . .
 C78A C 0.5942(9) 0.4049(4) -0.0042(3) 0.099(2) Uani 1 1 d . . . . .
 H78A H 0.632958 0.391672 -0.028626 0.119 Uiso 1 1 calc R . . . .
 C79A C 0.6459(8) 0.4306(3) 0.0346(2) 0.089(2) Uani 1 1 d . . . . .
 C80A C 0.5893(12) 0.4493(9) 0.0673(5) 0.201(9) Uani 1 1 d . . . . .
 H80A H 0.623581 0.469595 0.092186 0.241 Uiso 1 1 calc R . . . .
 C81A C 0.4696(11) 0.4401(9) 0.0676(5) 0.191(8) Uani 1 1 d . . . . .
 H81A H 0.429409 0.448712 0.092886 0.229 Uiso 1 1 calc R . . . .
 C82A C 0.7582(9) 0.4399(4) 0.0360(3) 0.113(3) Uani 1 1 d . . . . .
 C83A C 0.8073(10) 0.4563(4) -0.0036(3) 0.117(3) Uani 1 1 d . . . . .
 H83A H 0.767732 0.459375 -0.032670 0.140 Uiso 1 1 calc R . . . .
 C84A C 0.9139(11) 0.4682(7) -0.0005(7) 0.162(6) Uani 1 1 d . . . . .
 H84A H 0.948361 0.475823 -0.027761 0.194 Uiso 1 1 calc R . . . .
 C85A C 0.9202(13) 0.4585(7) 0.0851(6) 0.156(5) Uani 1 1 d . . . . .
 H85A H 0.959690 0.460212 0.114248 0.188 Uiso 1 1 calc R . . . .
 C86A C 0.8159(11) 0.4461(4) 0.0827(4) 0.127(3) Uani 1 1 d . . . . .
 H86A H 0.780883 0.441615 0.110262 0.152 Uiso 1 1 calc R . . . .
 C87A C 1.0838(11) 0.4898(9) 0.0550(10) 0.241(11) Uani 1 1 d . . . . .
 H87A H 1.133450 0.462272 0.045521 0.362 Uiso 1 1 calc GR . . . .
 H87B H 1.094763 0.495932 0.088643 0.362 Uiso 1 1 calc GR . . . .
 H87C H 1.094463 0.524373 0.038604 0.362 Uiso 1 1 calc GR . . . .
 O1 O 1.0459(3) 0.60223(15) 0.31285(14) 0.0644(9) Uani 1 1 d . . . . .
 O2 O 1.1317(10) 0.5684(5) 0.2258(3) 0.188(5) Uani 1 1 d . . . . .
 H2 H 1.072520 0.582036 0.228272 0.282 Uiso 1 1 calc GR . . . .
 O3 O 0.6859(3) 0.78069(16) 0.53872(11) 0.0555(7) Uani 1 1 d . . . . .
 O4 O 0.5210(3) 0.73386(17) 0.59012(15) 0.0698(9) Uani 1 1 d . . . . .
 H4 H 0.548836 0.732668 0.617333 0.105 Uiso 1 1 calc GR U . . .
 O5 O 1.0788(3) 0.72392(16) 0.57329(14) 0.0629(9) Uani 1 1 d . . . . .
 O6 O 1.2090(5) 0.7173(3) 0.4999(2) 0.1095(18) Uani 1 1 d . . . . .
 H6 H 1.246858 0.731039 0.480639 0.164 Uiso 1 1 calc GR . . . .
 O7 O 0.5573(4) 0.46458(17) 0.55361(13) 0.0718(10) Uani 1 1 d . . . . .
 O8 O 0.3286(14) 0.4833(7) 0.5649(9) 0.171(9) Uani 0.53(2) 1 d D U P D 1
 H8 H 0.297153 0.491500 0.588347 0.257 Uiso 0.53(2) 1 d R . P D 1
 O9 O 0.9664(3) 0.41084(17) 0.54354(12) 0.0639(9) Uani 1 1 d . U . . .
 O10 O 1.1431(7) 0.5271(4) 0.5324(4) 0.178(4) Uani 1 1 d . . . . .
 H10 H 1.181814 0.507556 0.517123 0.266 Uiso 1 1 d R . . . .
 O11 O 0.6196(3) 0.58440(15) 0.29827(13) 0.0612(8) Uani 1 1 d . . . . .
 O12 O 0.4520(6) 0.6292(3) 0.2392(3) 0.121(2) Uani 1 1 d . . . . .
 H12 H 0.509190 0.625529 0.227469 0.181 Uiso 1 1 calc GR . . . .
 C1 C 0.9796(4) 0.64507(19) 0.32594(17) 0.0504(10) Uani 1 1 d . . . . .
 C2 C 0.8721(4) 0.63971(18) 0.31169(14) 0.0467(9) Uani 1 1 d . . . . .
 C3 C 0.8006(4) 0.68047(18) 0.32566(15) 0.0453(9) Uani 1 1 d . . . . .
 H3 H 0.728267 0.677392 0.316541 0.054 Uiso 1 1 calc R . . . .
 C4 C 0.8386(4) 0.72551(18) 0.35324(15) 0.0452(9) Uani 1 1 d . . . . .
 C5 C 0.9486(4) 0.73047(19) 0.36668(15) 0.0482(9) Uani 1 1 d . . . . .
 C6 C 1.0182(4) 0.6909(2) 0.35303(17) 0.0524(10) Uani 1 1 d . . . . .
 H6B H 1.090723 0.694390 0.361652 0.063 Uiso 1 1 calc R . . . .
 C7 C 0.7728(4) 0.77585(18) 0.36825(15) 0.0465(9) Uani 1 1 d . . . . .
 H7 H 0.696661 0.772545 0.358416 0.056 Uiso 1 1 calc R . . . .
 C8 C 0.8247(4) 0.82588(19) 0.34693(16) 0.0521(10) Uani 1 1 d . . . . .
 C9 C 0.7756(5) 0.8637(2) 0.31558(19) 0.0668(14) Uani 1 1 d . . . . .
 H9 H 0.702730 0.861674 0.307329 0.080 Uiso 1 1 calc R . . . .
 C10 C 0.8388(7) 0.9059(3) 0.2962(2) 0.0849(19) Uani 1 1 d . . . . .
 H10D H 0.806713 0.931330 0.274620 0.102 Uiso 1 1 calc R . . . .
 C11 C 0.9440(7) 0.9099(3) 0.3082(2) 0.0825(19) Uani 1 1 d . . . . .
 H11 H 0.984078 0.937690 0.294845 0.099 Uiso 1 1 calc R . . . .
 C12 C 0.9935(5) 0.8714(2) 0.34137(17) 0.0623(13) Uani 1 1 d . . . . .
 H12D H 1.066153 0.874375 0.349854 0.075 Uiso 1 1 calc R . . . .
 C13 C 0.9360(4) 0.8304(2) 0.36089(15) 0.0526(11) Uani 1 1 d . . . . .
 C14 C 0.9745(4) 0.78401(19) 0.39448(15) 0.0478(9) Uani 1 1 d . . . . .
 H14 H 1.050466 0.787288 0.404640 0.057 Uiso 1 1 calc R . . . .
 C15 C 0.9048(3) 0.78392(18) 0.43594(15) 0.0457(9) Uani 1 1 d . . . . .
 C16 C 0.9382(4) 0.78649(18) 0.48381(15) 0.0471(9) Uani 1 1 d . . . . .
 H16 H 1.010476 0.789083 0.493225 0.057 Uiso 1 1 calc R . . . .
 C17 C 0.8631(4) 0.78519(18) 0.51829(15) 0.0458(9) Uani 1 1 d . . . . .
 C18 C 0.7555(3) 0.78269(18) 0.50321(15) 0.0456(9) Uani 1 1 d . . . . .
 C19 C 0.7207(4) 0.77957(19) 0.45459(16) 0.0474(9) Uani 1 1 d . . . . .
 H19 H 0.648489 0.777256 0.444903 0.057 Uiso 1 1 calc R . . . .
 C20 C 0.7960(3) 0.78005(18) 0.42189(14) 0.0444(9) Uani 1 1 d . . . . .
 C21 C 1.1491(6) 0.6161(4) 0.2999(4) 0.105(3) Uani 1 1 d . . . . .
 H21C H 1.196506 0.622750 0.328053 0.126 Uiso 1 1 calc R . . . .
 H21D H 1.146300 0.649884 0.280690 0.126 Uiso 1 1 calc R . . . .
 C22 C 1.1896(7) 0.5671(6) 0.2717(5) 0.138(4) Uani 1 1 d . . . . .
 H22C H 1.265434 0.570859 0.268512 0.165 Uiso 1 1 calc R . . . .
 H22D H 1.177157 0.531911 0.287621 0.165 Uiso 1 1 calc R . . . .
 C23 C 0.5769(4) 0.7920(3) 0.5274(2) 0.0668(13) Uani 1 1 d . . . . .
 H23C H 0.546218 0.763998 0.505425 0.080 Uiso 1 1 calc R . . . .
 H23D H 0.568021 0.828573 0.512647 0.080 Uiso 1 1 calc R . . . .
 C24 C 0.5231(5) 0.7903(2) 0.5729(2) 0.0671(13) Uani 1 1 d . . . . .
 H24C H 0.561234 0.814070 0.596346 0.080 Uiso 1 1 calc R . . . .
 H24D H 0.450862 0.804434 0.567551 0.080 Uiso 1 1 calc R . . . .
 C25 C 0.8972(4) 0.78724(19) 0.57086(15) 0.0500(10) Uani 1 1 d . . . . .
 H25C H 0.847510 0.810254 0.586834 0.060 Uiso 1 1 calc R . . . .
 H25D H 0.967033 0.804521 0.575441 0.060 Uiso 1 1 calc R . . . .
 C26 C 0.9016(3) 0.72864(18) 0.59303(15) 0.0458(9) Uani 1 1 d . . . . .
 C27 C 0.9965(4) 0.6978(2) 0.59509(16) 0.0503(10) Uani 1 1 d . . . . .
 C28 C 1.0068(4) 0.6455(2) 0.61609(16) 0.0522(10) Uani 1 1 d . . . . .
 H28 H 1.071234 0.626233 0.617686 0.063 Uiso 1 1 calc R . . . .
 C29 C 0.9160(4) 0.62248(19) 0.63497(15) 0.0482(9) Uani 1 1 d . . . . .
 C30 C 0.8201(4) 0.65112(18) 0.63139(15) 0.0459(9) Uani 1 1 d . . . . .
 C31 C 0.8132(4) 0.70403(18) 0.61137(15) 0.0464(9) Uani 1 1 d . . . . .
 H31 H 0.748924 0.723373 0.610132 0.056 Uiso 1 1 calc R . . . .
 C32 C 0.9095(4) 0.56490(19) 0.65867(16) 0.0494(10) Uani 1 1 d . . . . .
 H32 H 0.977318 0.544577 0.660801 0.059 Uiso 1 1 calc R . . . .
 C33 C 0.8673(4) 0.5764(2) 0.70718(16) 0.0539(11) Uani 1 1 d . . . . .
 C34 C 0.7701(4) 0.60470(19) 0.70341(16) 0.0515(10) Uani 1 1 d . . . . .
 C35 C 0.7309(4) 0.61890(19) 0.65222(16) 0.0498(10) Uani 1 1 d . . . . .
 H35 H 0.663113 0.639260 0.649855 0.060 Uiso 1 1 calc R . . . .
 C36 C 0.7187(5) 0.6170(2) 0.74350(18) 0.0646(13) Uani 1 1 d . . . . .
 H36 H 0.653276 0.635278 0.741374 0.078 Uiso 1 1 calc R . . . .
 C37 C 0.7686(6) 0.6009(3) 0.78783(18) 0.0767(17) Uani 1 1 d . . . . .
 H37 H 0.735644 0.609065 0.815351 0.092 Uiso 1 1 calc R . . . .
 C38 C 0.8623(6) 0.5741(3) 0.79120(18) 0.0720(15) Uani 1 1 d . . . . .
 H38 H 0.893254 0.563804 0.820904 0.086 Uiso 1 1 calc R . . . .
 C39 C 0.9142(5) 0.5613(2) 0.75044(18) 0.0617(12) Uani 1 1 d . . . . .
 H39 H 0.979469 0.542804 0.752844 0.074 Uiso 1 1 calc R . . . .
 C40 C 0.8213(4) 0.53427(19) 0.62976(14) 0.0462(9) Uani 1 1 d . . . . .
 C41 C 0.8284(4) 0.48205(19) 0.60855(15) 0.0504(10) Uani 1 1 d . . . . .
 H41 H 0.892755 0.462763 0.611486 0.061 Uiso 1 1 calc R . . . .
 C42 C 0.7419(4) 0.45822(19) 0.58320(15) 0.0528(11) Uani 1 1 d . . . . .
 C43 C 0.6462(4) 0.4872(2) 0.58019(15) 0.0542(11) Uani 1 1 d . . . . .
 C44 C 0.6356(4) 0.5392(2) 0.60172(16) 0.0507(10) Uani 1 1 d . . . . .
 H44 H 0.570459 0.557754 0.599389 0.061 Uiso 1 1 calc R . . . .
 C45 C 0.7245(4) 0.56317(19) 0.62695(15) 0.0485(10) Uani 1 1 d . . . . .
 C46 C 1.1819(5) 0.7013(3) 0.5801(2) 0.0758(15) Uani 1 1 d . . . . .
 H46C H 1.181712 0.661723 0.572304 0.091 Uiso 1 1 calc R . . . .
 H46D H 1.210394 0.706025 0.612799 0.091 Uiso 1 1 calc R . . . .
 C47 C 1.2466(5) 0.7344(3) 0.5467(3) 0.0833(18) Uani 1 1 d . . . . .
 H47C H 1.236105 0.774306 0.550804 0.100 Uiso 1 1 calc R . . . .
 H47D H 1.321898 0.726036 0.552627 0.100 Uiso 1 1 calc R . . . .
 C48 C 0.4768(7) 0.4414(6) 0.5812(3) 0.123(4) Uani 1 1 d . . . . .
 H48C H 0.505863 0.407906 0.596768 0.148 Uiso 1 1 calc R . . . .
 H48D H 0.463655 0.468170 0.605958 0.148 Uiso 1 1 calc R . . . .
 C49 C 0.3786(10) 0.4274(5) 0.5577(5) 0.144(4) Uani 1 1 d D U . . .
 H49E H 0.342983 0.397140 0.573100 0.173 Uiso 0.53(2) 1 calc R . P D 1
 H49F H 0.383960 0.418631 0.524399 0.173 Uiso 0.53(2) 1 calc R . P D 1
 H49G H 0.326217 0.426152 0.581087 0.173 Uiso 0.47(2) 1 calc R . P D 2
 H49H H 0.384436 0.389681 0.545212 0.173 Uiso 0.47(2) 1 calc R . P D 2
 C50 C 0.7518(5) 0.4007(2) 0.56036(16) 0.0610(12) Uani 1 1 d . . . . .
 H50C H 0.682791 0.382413 0.558649 0.073 Uiso 1 1 calc R . . . .
 H50D H 0.800648 0.377993 0.580549 0.073 Uiso 1 1 calc R . . . .
 C51 C 0.7914(4) 0.4027(2) 0.51051(16) 0.0521(10) Uani 1 1 d . . . . .
 C52 C 0.7165(4) 0.3985(2) 0.47173(16) 0.0539(11) Uani 1 1 d . . . . .
 H52 H 0.644513 0.395393 0.476583 0.065 Uiso 1 1 calc R . . . .
 C53 C 0.7492(4) 0.3988(2) 0.42534(15) 0.0519(10) Uani 1 1 d . . . . .
 C54 C 0.8572(4) 0.40211(19) 0.41937(15) 0.0523(10) Uani 1 1 d . . . . .
 C55 C 0.9327(4) 0.40690(19) 0.45680(17) 0.0533(10) Uani 1 1 d . . . . .
 H55 H 1.004686 0.409689 0.451828 0.064 Uiso 1 1 calc R . . . .
 C56 C 0.8978(4) 0.40747(18) 0.50331(15) 0.0519(11) Uani 1 1 d . . . . .
 C57 C 1.0685(6) 0.4337(3) 0.5401(3) 0.0847(18) Uani 1 1 d . U . . .
 H57C H 1.097613 0.421695 0.510940 0.102 Uiso 1 1 calc R . . . .
 H57D H 1.116481 0.422050 0.566787 0.102 Uiso 1 1 calc R . . . .
 C58 C 1.0528(8) 0.4978(4) 0.5403(4) 0.111(3) Uani 1 1 d . . . . .
 H58E H 0.997160 0.507624 0.516036 0.133 Uiso 1 1 calc R . . . .
 H58F H 1.028904 0.508880 0.570757 0.133 Uiso 1 1 calc R . . . .
 C59 C 0.8815(4) 0.4039(2) 0.36716(16) 0.0527(10) Uani 1 1 d . . . . .
 H59 H 0.957749 0.405956 0.362593 0.063 Uiso 1 1 calc R . . . .
 C60 C 0.8258(5) 0.35252(19) 0.34327(16) 0.0602(13) Uani 1 1 d . . . . .
 C61 C 0.7165(5) 0.3510(2) 0.34956(17) 0.0626(13) Uani 1 1 d . . . . .
 C62 C 0.6796(4) 0.3985(2) 0.37977(16) 0.0550(11) Uani 1 1 d . . . . .
 H62 H 0.603606 0.396183 0.384842 0.066 Uiso 1 1 calc R . . . .
 C63 C 0.7085(4) 0.4522(2) 0.35348(15) 0.0523(11) Uani 1 1 d . . . . .
 C64 C 0.8180(4) 0.45374(18) 0.34635(14) 0.0473(9) Uani 1 1 d . . . . .
 C65 C 0.8729(7) 0.3119(2) 0.3162(2) 0.0810(18) Uani 1 1 d . . . . .
 H65 H 0.945820 0.312338 0.312905 0.097 Uiso 1 1 calc R . . . .
 C66 C 0.8085(9) 0.2712(3) 0.2944(2) 0.098(3) Uani 1 1 d . . . . .
 H66 H 0.838382 0.244189 0.275704 0.118 Uiso 1 1 calc R . . . .
 C67 C 0.6991(9) 0.2698(3) 0.2999(2) 0.101(3) Uani 1 1 d . . . . .
 H67 H 0.657227 0.242150 0.284558 0.121 Uiso 1 1 calc R . . . .
 C68 C 0.6526(7) 0.3087(3) 0.32773(19) 0.082(2) Uani 1 1 d . . . . .
 H68 H 0.580194 0.306967 0.331987 0.098 Uiso 1 1 calc R . . . .
 C69 C 0.6414(4) 0.4948(2) 0.33861(16) 0.0510(10) Uani 1 1 d . . . . .
 H69 H 0.569544 0.493379 0.344145 0.061 Uiso 1 1 calc R . . . .
 C70 C 0.6820(4) 0.54014(19) 0.31513(15) 0.0497(10) Uani 1 1 d . . . . .
 C71 C 0.7900(4) 0.54260(18) 0.30648(14) 0.0450(9) Uani 1 1 d . . . . .
 C72 C 0.8575(4) 0.49949(18) 0.32249(14) 0.0450(9) Uani 1 1 d . . . . .
 H72 H 0.929459 0.501107 0.317276 0.054 Uiso 1 1 calc R . . . .
 C73 C 0.8319(4) 0.59211(19) 0.27940(16) 0.0516(10) Uani 1 1 d . . . . .
 H73C H 0.889434 0.579367 0.261159 0.062 Uiso 1 1 calc R . . . .
 H73D H 0.775328 0.606067 0.257219 0.062 Uiso 1 1 calc R . . . .
 C74 C 0.5152(5) 0.5888(3) 0.3114(3) 0.0877(19) Uani 1 1 d . . . . .
 H74E H 0.514429 0.592734 0.345558 0.105 Uiso 1 1 calc R . . . .
 H74F H 0.474127 0.555819 0.301430 0.105 Uiso 1 1 calc R . . . .
 C75 C 0.4698(6) 0.6411(3) 0.2861(3) 0.094(2) Uani 1 1 d . . . . .
 H75E H 0.403615 0.651913 0.299032 0.113 Uiso 1 1 calc R . . . .
 H75F H 0.519741 0.671914 0.290599 0.113 Uiso 1 1 calc R . . . .
 N1 N 1.0311(4) 0.5997(2) 0.4460(2) 0.0762(13) Uani 1 1 d . . . . .
 N2 N 0.4987(5) 0.5954(3) 0.4987(2) 0.0800(14) Uani 1 1 d . . . . .
 C76 C 1.1454(6) 0.5980(4) 0.4341(4) 0.100(2) Uani 1 1 d . . . . .
 H76D H 1.182413 0.569000 0.452316 0.151 Uiso 1 1 calc GR . . . .
 H76E H 1.178475 0.633492 0.441585 0.151 Uiso 1 1 calc GR . . . .
 H76F H 1.148243 0.590340 0.400893 0.151 Uiso 1 1 calc GR . . . .
 C77 C 0.9648(6) 0.5619(4) 0.4258(3) 0.100(2) Uani 1 1 d . . . . .
 H77 H 0.990017 0.535745 0.405020 0.121 Uiso 1 1 calc R . . . .
 C78 C 0.8603(6) 0.5608(3) 0.4352(3) 0.094(2) Uani 1 1 d . . . . .
 H78 H 0.814789 0.534362 0.420395 0.112 Uiso 1 1 calc R . . . .
 C79 C 0.8223(5) 0.5979(2) 0.46578(17) 0.0599(12) Uani 1 1 d . . . . .
 C80 C 0.8905(6) 0.6375(4) 0.4851(4) 0.113(3) Uani 1 1 d . . . . .
 H80 H 0.866418 0.664400 0.505564 0.136 Uiso 1 1 calc R . . . .
 C81 C 0.9951(7) 0.6376(4) 0.4742(4) 0.110(3) Uani 1 1 d . . . . .
 H81 H 1.041037 0.665073 0.487150 0.132 Uiso 1 1 calc R . . . .
 C82 C 0.7088(5) 0.5967(2) 0.47745(18) 0.0642(13) Uani 1 1 d . . . . .
 C83 C 0.6396(6) 0.5545(3) 0.4612(2) 0.0846(19) Uani 1 1 d . . . . .
 H83 H 0.663930 0.525588 0.442799 0.102 Uiso 1 1 calc R . . . .
 C84 C 0.5351(6) 0.5551(4) 0.4722(3) 0.0878(19) Uani 1 1 d . . . . .
 H84 H 0.489342 0.526748 0.460831 0.105 Uiso 1 1 calc R . . . .
 C85 C 0.5654(6) 0.6360(3) 0.5166(2) 0.0789(17) Uani 1 1 d . . . . .
 H85 H 0.539321 0.663529 0.535835 0.095 Uiso 1 1 calc R . . . .
 C86 C 0.6687(6) 0.6375(2) 0.5072(2) 0.0691(14) Uani 1 1 d . . . . .
 H86 H 0.713206 0.665498 0.520290 0.083 Uiso 1 1 calc R . . . .
 C87 C 0.3863(6) 0.5978(5) 0.5113(4) 0.117(3) Uani 1 1 d . . . . .
 H87D H 0.365562 0.636245 0.514858 0.176 Uiso 1 1 calc GR . . . .
 H87E H 0.379725 0.578148 0.540535 0.176 Uiso 1 1 calc GR . . . .
 H87F H 0.340949 0.580652 0.486487 0.176 Uiso 1 1 calc GR . . . .
 O12A O 1.007(3) 0.2243(14) -0.0506(13) 0.229(11) Uani 0.450(13) 1 d D U P C 1
 H12B H 1.071536 0.221035 -0.053184 0.344 Uiso 0.450(13) 1 d R . P C 1
 O11B O 0.8296(8) 0.2699(5) -0.0829(6) 0.087(3) Uani 0.550(13) 1 d D U P C 2
 C74B C 0.9314(11) 0.2702(7) -0.1033(7) 0.112(5) Uani 0.550(13) 1 d D U P C 2
 H74C H 0.975750 0.300342 -0.089939 0.134 Uiso 0.550(13) 1 calc R . P C 2
 H74D H 0.921480 0.275326 -0.137456 0.134 Uiso 0.550(13) 1 calc R . P C 2
 C75B C 0.9835(18) 0.2133(8) -0.0915(10) 0.146(7) Uani 0.550(13) 1 d D U P C 2
 H75C H 1.057945 0.214250 -0.098075 0.175 Uiso 0.550(13) 1 calc R . P C 2
 H75D H 0.979453 0.204876 -0.058126 0.175 Uiso 0.550(13) 1 calc R . P C 2
 O12B O 0.928(2) 0.1701(12) -0.1204(13) 0.264(12) Uani 0.550(13) 1 d D U P C 2
 H12C H 0.965782 0.160913 -0.141419 0.397 Uiso 0.550(13) 1 d R . P C 2
 O0AA O 0.3369(15) 0.4631(9) 0.5190(7) 0.156(9) Uani 0.47(2) 1 d D U P D 2
 H0AA H 0.295697 0.445240 0.500889 0.234 Uiso 0.47(2) 1 d R . P D 2
 O10B O 0.2013(18) 0.5754(15) 0.0231(10) 0.178(14) Uani 0.34(3) 1 d D U P B 2
 H10C H 0.188251 0.591080 0.047815 0.267 Uiso 0.34(3) 1 d R . P B 2
 O8B O 1.006(6) 0.663(3) -0.107(2) 0.18(2) Uani 0.15(2) 1 d D U P A 2
 H8B H 1.024598 0.645500 -0.130204 0.275 Uiso 0.15(2) 1 d R . P A 2

loop_
  _atom_site_aniso_label
  _atom_site_aniso_U_11
  _atom_site_aniso_U_22
  _atom_site_aniso_U_33
  _atom_site_aniso_U_23
  _atom_site_aniso_U_13
  _atom_site_aniso_U_12
 P1 0.0941(13) 0.1312(18) 0.0818(12) -0.0306(12) 0.0170(9) -0.0268(12)
 F7 0.249(8) 0.224(9) 0.083(3) 0.003(4) 0.025(4) 0.036(7)
 F8 0.150(5) 0.126(6) 0.284(11) -0.003(6) -0.017(6) -0.016(4)
 F9 0.122(4) 0.232(8) 0.111(4) 0.005(5) -0.009(3) -0.019(5)
 F10 0.158(5) 0.150(6) 0.183(7) -0.035(5) 0.006(5) -0.064(5)
 F11 0.105(4) 0.268(11) 0.214(7) -0.105(8) 0.054(4) -0.040(5)
 F12 0.113(4) 0.165(6) 0.142(5) -0.001(4) 0.014(3) 0.023(4)
 P2 0.0926(15) 0.0946(17) 0.252(4) 0.062(2) -0.041(2) -0.0093(13)
 F1 0.149(7) 0.271(16) 0.47(3) -0.006(16) 0.046(11) 0.068(9)
 F2 0.237(11) 0.218(11) 0.43(2) -0.014(12) -0.240(14) -0.019(9)
 F3 0.143(5) 0.140(7) 0.430(17) 0.134(9) -0.007(7) -0.021(5)
 F4 0.128(5) 0.223(10) 0.209(8) 0.042(7) -0.036(5) -0.031(5)
 F5 0.295(12) 0.209(10) 0.233(11) 0.012(8) -0.115(10) 0.094(9)
 F6 0.190(7) 0.131(6) 0.415(18) 0.129(9) -0.112(9) -0.041(6)
 P3 0.138(2) 0.0909(16) 0.165(3) 0.0065(16) 0.0497(19) 0.0000(15)
 F13 0.192(8) 0.170(9) 0.368(17) 0.016(9) 0.077(9) 0.088(7)
 F14 0.47(2) 0.190(11) 0.283(14) 0.018(10) 0.220(17) -0.012(13)
 F15 0.271(14) 0.096(7) 0.93(5) 0.106(15) 0.11(2) -0.045(8)
 F16 0.181(8) 0.211(11) 0.270(12) 0.022(9) -0.028(8) -0.059(7)
 F17 0.58(4) 0.36(3) 0.43(3) 0.09(2) 0.39(3) 0.14(3)
 F18 0.156(6) 0.168(8) 0.46(2) -0.168(12) -0.043(9) 0.024(6)
 P4 0.152(3) 0.151(3) 0.146(3) -0.012(2) 0.057(2) 0.021(2)
 F19 0.268(10) 0.168(8) 0.181(7) 0.027(6) 0.071(7) 0.055(7)
 F20 0.199(8) 0.247(12) 0.290(13) 0.059(10) 0.159(9) 0.032(8)
 F21 0.202(8) 0.314(14) 0.148(6) -0.028(8) 0.087(6) -0.009(9)
 F22 0.175(7) 0.289(13) 0.176(7) 0.028(8) 0.054(6) 0.079(8)
 F23 0.177(8) 0.217(11) 0.347(15) -0.037(10) 0.117(9) -0.012(7)
 F24 0.250(11) 0.158(9) 0.43(2) -0.026(11) 0.047(12) 0.083(9)
 O1A 0.082(2) 0.056(2) 0.056(2) 0.0090(15) 0.0153(17) -0.0025(17)
 O2A 0.110(4) 0.112(5) 0.129(5) 0.052(4) 0.002(3) 0.014(3)
 O3A 0.075(2) 0.062(2) 0.081(3) -0.0187(19) 0.0007(18) -0.0023(18)
 O4A 0.141(6) 0.106(5) 0.190(8) 0.007(5) -0.027(5) -0.045(4)
 O5A 0.075(2) 0.072(3) 0.093(3) -0.001(2) 0.016(2) 0.005(2)
 O6A 0.167(8) 0.189(11) 0.222(12) -0.030(9) -0.025(8) 0.040(7)
 O7A 0.131(4) 0.079(3) 0.065(2) 0.002(2) 0.012(2) -0.029(3)
 O8A 0.263(16) 0.289(19) 0.255(16) -0.008(14) 0.081(13) 0.012(15)
 O9A 0.116(4) 0.066(3) 0.087(3) -0.016(2) 0.000(3) 0.015(2)
 O10A 0.287(19) 0.237(18) 0.146(12) 0.011(12) 0.050(12) -0.013(15)
 O11A 0.106(8) 0.080(8) 0.104(9) 0.013(6) 0.009(6) 0.010(6)
 N1A 0.148(7) 0.082(5) 0.182(9) -0.041(5) 0.022(6) 0.006(5)
 N2A 0.164(11) 0.142(10) 0.237(16) 0.025(10) -0.022(11) 0.007(8)
 C1A 0.082(3) 0.040(2) 0.052(3) 0.0074(18) 0.013(2) -0.004(2)
 C2A 0.084(3) 0.036(2) 0.057(3) 0.0078(19) 0.021(2) 0.000(2)
 C3A 0.084(3) 0.037(2) 0.059(3) -0.0051(19) 0.019(2) -0.005(2)
 C4A 0.089(4) 0.040(3) 0.054(3) -0.004(2) 0.017(2) -0.007(2)
 C5A 0.086(3) 0.041(2) 0.051(3) -0.0067(19) 0.017(2) -0.015(2)
 C6A 0.076(3) 0.049(3) 0.051(3) 0.0007(19) 0.018(2) -0.014(2)
 C7A 0.093(4) 0.040(2) 0.060(3) -0.007(2) 0.015(3) 0.000(2)
 C8A 0.120(5) 0.043(3) 0.053(3) -0.006(2) 0.000(3) 0.005(3)
 C9A 0.152(7) 0.054(3) 0.062(3) -0.003(3) 0.004(4) 0.018(4)
 C10A 0.180(8) 0.051(4) 0.064(4) -0.006(3) 0.010(5) 0.000(4)
 C11A 0.227(11) 0.049(4) 0.053(3) -0.003(3) 0.010(5) -0.036(5)
 C12A 0.152(6) 0.052(3) 0.055(3) -0.010(2) 0.020(3) -0.030(4)
 C13A 0.126(5) 0.051(3) 0.042(3) -0.009(2) 0.017(3) -0.009(3)
 C14A 0.088(3) 0.047(3) 0.047(3) -0.0055(19) 0.012(2) -0.017(2)
 C15A 0.079(3) 0.042(2) 0.054(3) -0.0101(19) 0.015(2) -0.005(2)
 C16A 0.072(3) 0.042(2) 0.050(2) -0.0074(18) 0.014(2) -0.002(2)
 C17A 0.078(3) 0.036(2) 0.044(2) -0.0022(17) 0.008(2) -0.001(2)
 C18A 0.084(3) 0.042(3) 0.055(3) -0.006(2) -0.002(2) -0.002(2)
 C19A 0.071(3) 0.058(3) 0.062(3) -0.004(2) 0.010(2) 0.008(2)
 C20A 0.089(4) 0.043(3) 0.055(3) -0.008(2) 0.005(2) -0.003(2)
 C21A 0.081(4) 0.065(4) 0.084(4) 0.018(3) 0.018(3) 0.003(3)
 C22A 0.090(4) 0.085(5) 0.094(5) 0.014(4) 0.013(3) -0.001(4)
 C23A 0.077(4) 0.074(4) 0.085(4) -0.015(3) 0.008(3) -0.007(3)
 C24A 0.084(5) 0.104(6) 0.122(6) -0.023(5) 0.006(4) -0.015(4)
 C25A 0.081(3) 0.044(2) 0.046(2) -0.0050(18) 0.007(2) 0.001(2)
 C26A 0.079(3) 0.039(2) 0.046(2) -0.0121(18) 0.002(2) 0.001(2)
 C27A 0.081(3) 0.049(3) 0.062(3) -0.007(2) 0.011(2) 0.009(2)
 C28A 0.093(4) 0.065(4) 0.059(3) -0.010(3) -0.003(3) 0.026(3)
 C29A 0.102(4) 0.042(3) 0.055(3) -0.007(2) 0.003(3) 0.013(3)
 C30A 0.101(4) 0.045(3) 0.044(2) -0.0057(19) -0.004(2) -0.002(3)
 C31A 0.085(3) 0.043(2) 0.041(2) -0.0019(17) -0.006(2) -0.006(2)
 C32A 0.124(5) 0.049(3) 0.058(3) -0.001(2) -0.002(3) 0.021(3)
 C33A 0.175(8) 0.041(3) 0.053(3) 0.002(2) 0.003(4) 0.005(4)
 C34A 0.193(9) 0.040(3) 0.045(3) -0.001(2) 0.002(4) -0.026(4)
 C35A 0.123(5) 0.047(3) 0.052(3) 0.000(2) -0.008(3) -0.012(3)
 C36A 0.182(8) 0.077(5) 0.050(3) 0.009(3) -0.020(4) -0.053(5)
 C37A 0.319(18) 0.051(4) 0.054(4) -0.011(3) -0.009(7) -0.043(7)
 C38A 0.304(17) 0.058(5) 0.058(4) -0.008(3) 0.026(7) 0.004(7)
 C39A 0.215(9) 0.048(3) 0.054(3) -0.004(3) 0.012(4) 0.020(4)
 C40A 0.128(5) 0.041(3) 0.046(3) 0.000(2) -0.007(3) 0.005(3)
 C41A 0.127(5) 0.040(3) 0.046(3) 0.0016(19) -0.010(3) 0.004(3)
 C42A 0.118(5) 0.040(3) 0.052(3) -0.003(2) -0.006(3) -0.008(3)
 C43A 0.119(5) 0.049(3) 0.048(3) -0.001(2) -0.001(3) -0.017(3)
 C44A 0.109(5) 0.059(3) 0.059(3) -0.001(2) -0.005(3) -0.024(3)
 C45A 0.115(5) 0.049(3) 0.050(3) -0.004(2) -0.002(3) -0.024(3)
 C46A 0.109(7) 0.116(8) 0.245(16) -0.040(9) 0.067(9) -0.011(6)
 C47A 0.31(2) 0.166(15) 0.144(12) 0.007(11) -0.037(14) -0.029(16)
 C48A 0.141(8) 0.156(9) 0.169(9) -0.018(7) 0.038(7) -0.027(7)
 C49A 0.174(9) 0.153(9) 0.139(8) 0.008(7) 0.041(7) -0.019(8)
 C50A 0.137(5) 0.038(3) 0.054(3) 0.000(2) -0.012(3) -0.001(3)
 C51A 0.106(4) 0.040(2) 0.043(2) 0.0048(19) -0.015(2) -0.002(3)
 C52A 0.093(4) 0.039(2) 0.040(2) 0.0061(18) -0.008(2) -0.015(2)
 C53A 0.078(3) 0.045(2) 0.042(2) 0.0047(18) -0.004(2) -0.007(2)
 C54A 0.076(3) 0.046(3) 0.048(2) 0.0023(19) -0.002(2) -0.005(2)
 C55A 0.072(3) 0.049(3) 0.067(3) 0.000(2) -0.001(2) 0.000(2)
 C56A 0.096(4) 0.049(3) 0.051(3) 0.003(2) 0.002(2) 0.009(3)
 C57A 0.117(6) 0.106(6) 0.097(5) 0.016(4) 0.034(5) 0.026(5)
 C58A 0.168(8) 0.085(5) 0.147(8) 0.013(5) 0.064(7) 0.021(5)
 C59A 0.085(3) 0.043(3) 0.049(2) 0.0034(19) -0.005(2) -0.010(2)
 C60A 0.097(4) 0.044(3) 0.051(3) 0.010(2) -0.015(3) -0.015(3)
 C61A 0.107(4) 0.047(3) 0.039(2) 0.0056(19) -0.002(2) -0.022(3)
 C62A 0.088(3) 0.047(3) 0.037(2) 0.0028(18) 0.001(2) -0.014(2)
 C63A 0.079(3) 0.047(3) 0.042(2) 0.0026(18) 0.011(2) -0.007(2)
 C64A 0.079(3) 0.040(2) 0.037(2) -0.0010(17) 0.0045(19) -0.008(2)
 C65A 0.135(6) 0.101(5) 0.060(4) 0.017(3) -0.031(4) -0.051(5)
 C66A 0.162(8) 0.130(7) 0.056(4) 0.029(4) -0.028(4) -0.087(6)
 C67A 0.190(9) 0.101(6) 0.046(3) 0.014(3) -0.011(4) -0.058(6)
 C68A 0.130(5) 0.078(4) 0.044(3) -0.002(3) 0.006(3) -0.042(4)
 C69A 0.075(3) 0.065(3) 0.078(4) 0.023(3) 0.020(3) -0.005(3)
 C70A 0.080(4) 0.057(3) 0.078(4) 0.021(3) 0.011(3) 0.003(3)
 C71A 0.082(3) 0.045(3) 0.049(2) 0.0018(19) 0.020(2) 0.003(2)
 C72A 0.084(3) 0.042(2) 0.045(2) -0.0013(18) 0.017(2) -0.011(2)
 C73A 0.095(4) 0.042(3) 0.048(2) 0.0033(19) 0.018(2) 0.001(2)
 C74A 0.103(9) 0.124(10) 0.122(9) 0.027(8) 0.009(8) -0.004(8)
 C75A 0.178(14) 0.187(15) 0.201(15) -0.003(12) 0.005(12) 0.013(12)
 C76A 0.162(13) 0.114(11) 0.36(3) -0.053(14) 0.056(14) -0.024(9)
 C77A 0.170(10) 0.085(5) 0.091(6) -0.005(4) 0.023(6) -0.020(6)
 C78A 0.145(8) 0.082(5) 0.071(4) -0.013(3) 0.005(4) -0.004(5)
 C79A 0.134(7) 0.067(4) 0.064(4) -0.002(3) -0.003(4) 0.002(4)
 C80A 0.165(11) 0.28(2) 0.154(11) -0.141(14) 0.003(9) -0.010(12)
 C81A 0.134(9) 0.31(2) 0.133(9) -0.128(13) 0.020(7) -0.030(11)
 C82A 0.148(8) 0.114(7) 0.074(5) 0.035(4) -0.007(5) 0.014(6)
 C83A 0.168(10) 0.091(6) 0.089(5) 0.011(4) 0.004(5) -0.009(6)
 C84A 0.122(9) 0.150(12) 0.214(16) 0.062(11) 0.016(9) 0.007(8)
 C85A 0.153(11) 0.160(12) 0.149(11) 0.019(9) -0.037(9) -0.024(9)
 C86A 0.174(10) 0.086(6) 0.114(7) 0.012(5) -0.031(7) 0.000(6)
 C87A 0.095(8) 0.21(2) 0.41(3) 0.07(2) -0.019(12) -0.007(9)
 O1 0.063(2) 0.052(2) 0.079(2) -0.0136(17) 0.0096(17) 0.0033(15)
 O2 0.263(11) 0.162(8) 0.151(7) -0.076(6) 0.099(7) -0.103(8)
 O3 0.0561(17) 0.062(2) 0.0484(17) 0.0017(14) 0.0048(13) 0.0028(15)
 O4 0.077(2) 0.061(2) 0.074(2) -0.0030(18) 0.0139(19) 0.0003(18)
 O5 0.0514(17) 0.062(2) 0.076(2) 0.0135(17) 0.0090(15) -0.0045(15)
 O6 0.124(4) 0.108(4) 0.102(4) -0.019(3) 0.046(3) -0.039(3)
 O7 0.095(3) 0.064(2) 0.054(2) 0.0009(16) -0.0094(18) -0.012(2)
 O8 0.157(12) 0.133(13) 0.223(19) -0.009(12) 0.014(11) 0.023(10)
 O9 0.074(2) 0.067(2) 0.0493(18) -0.0056(16) -0.0077(15) 0.0201(18)
 O10 0.160(7) 0.137(7) 0.245(11) 0.044(7) 0.078(7) -0.022(6)
 O11 0.0613(19) 0.0497(19) 0.072(2) -0.0018(16) 0.0040(16) -0.0002(15)
 O12 0.138(5) 0.111(5) 0.116(5) 0.005(4) 0.025(4) 0.037(4)
 C1 0.057(3) 0.041(2) 0.053(2) -0.0037(18) 0.0059(19) -0.0056(19)
 C2 0.066(3) 0.037(2) 0.037(2) 0.0023(15) 0.0034(18) -0.0031(18)
 C3 0.057(2) 0.038(2) 0.040(2) -0.0007(16) -0.0025(17) -0.0046(17)
 C4 0.060(2) 0.033(2) 0.041(2) 0.0017(16) -0.0007(17) 0.0020(18)
 C5 0.061(3) 0.038(2) 0.046(2) -0.0017(17) 0.0010(18) -0.0066(18)
 C6 0.057(3) 0.043(2) 0.056(3) -0.0019(19) 0.0008(19) -0.0039(19)
 C7 0.056(2) 0.035(2) 0.046(2) -0.0061(17) -0.0049(17) -0.0010(18)
 C8 0.075(3) 0.035(2) 0.046(2) -0.0004(17) -0.003(2) 0.0005(19)
 C9 0.097(4) 0.047(3) 0.053(3) 0.002(2) -0.015(3) 0.006(3)
 C10 0.126(6) 0.050(3) 0.074(4) 0.019(3) -0.024(4) -0.012(3)
 C11 0.135(6) 0.047(3) 0.065(3) 0.012(2) 0.004(4) -0.015(3)
 C12 0.095(4) 0.047(3) 0.045(2) -0.0025(19) 0.005(2) -0.020(2)
 C13 0.074(3) 0.045(2) 0.037(2) -0.0032(17) -0.0021(19) -0.010(2)
 C14 0.055(2) 0.042(2) 0.045(2) -0.0003(17) -0.0017(17) -0.0097(19)
 C15 0.057(2) 0.037(2) 0.042(2) -0.0037(16) -0.0018(17) -0.0068(18)
 C16 0.064(2) 0.034(2) 0.043(2) 0.0022(16) 0.0020(18) -0.0068(18)
 C17 0.061(2) 0.034(2) 0.041(2) -0.0010(16) -0.0009(17) -0.0052(18)
 C18 0.057(2) 0.034(2) 0.046(2) 0.0056(16) 0.0077(18) 0.0011(18)
 C19 0.053(2) 0.040(2) 0.048(2) -0.0018(17) -0.0034(18) 0.0025(18)
 C20 0.056(2) 0.034(2) 0.042(2) -0.0006(16) -0.0037(17) -0.0013(17)
 C21 0.082(4) 0.097(5) 0.142(7) -0.049(5) 0.041(5) -0.016(4)
 C22 0.081(5) 0.156(10) 0.180(11) -0.080(8) 0.033(6) -0.008(5)
 C23 0.065(3) 0.065(3) 0.071(3) 0.017(3) 0.010(2) 0.007(2)
 C24 0.069(3) 0.051(3) 0.084(4) -0.001(3) 0.018(3) 0.002(2)
 C25 0.072(3) 0.038(2) 0.039(2) 0.0007(16) -0.0001(18) -0.003(2)
 C26 0.057(2) 0.038(2) 0.042(2) 0.0025(16) -0.0011(17) -0.0026(18)
 C27 0.052(2) 0.048(2) 0.050(2) 0.0072(19) 0.0030(18) -0.0043(19)
 C28 0.053(2) 0.055(3) 0.048(2) 0.0060(19) 0.0016(19) 0.004(2)
 C29 0.059(2) 0.042(2) 0.044(2) 0.0028(17) 0.0052(18) 0.0066(19)
 C30 0.061(3) 0.037(2) 0.040(2) 0.0022(16) 0.0053(17) 0.0058(18)
 C31 0.060(2) 0.037(2) 0.042(2) 0.0008(16) 0.0032(17) 0.0033(18)
 C32 0.061(3) 0.041(2) 0.046(2) 0.0059(17) 0.0031(19) 0.0071(19)
 C33 0.075(3) 0.042(2) 0.045(2) 0.0049(18) 0.002(2) 0.008(2)
 C34 0.072(3) 0.041(2) 0.042(2) 0.0043(17) 0.009(2) 0.006(2)
 C35 0.067(3) 0.038(2) 0.045(2) 0.0032(17) 0.0101(19) 0.0032(19)
 C36 0.092(4) 0.055(3) 0.049(3) 0.010(2) 0.022(2) 0.010(3)
 C37 0.121(5) 0.071(4) 0.039(3) 0.004(2) 0.016(3) 0.018(3)
 C38 0.115(5) 0.060(3) 0.040(2) 0.006(2) 0.005(3) 0.013(3)
 C39 0.089(4) 0.045(3) 0.050(3) 0.0094(19) 0.001(2) 0.004(2)
 C40 0.062(3) 0.043(2) 0.0341(19) 0.0009(16) 0.0051(17) 0.0073(19)
 C41 0.072(3) 0.038(2) 0.042(2) 0.0046(16) 0.0053(19) 0.0110(19)
 C42 0.082(3) 0.041(2) 0.035(2) 0.0037(17) 0.007(2) 0.002(2)
 C43 0.077(3) 0.048(3) 0.037(2) 0.0069(17) -0.0007(19) -0.007(2)
 C44 0.062(3) 0.044(2) 0.046(2) 0.0084(18) 0.0031(19) 0.0012(19)
 C45 0.068(3) 0.039(2) 0.039(2) 0.0079(16) 0.0086(18) 0.0057(19)
 C46 0.065(3) 0.080(4) 0.082(4) 0.007(3) 0.008(3) -0.007(3)
 C47 0.065(3) 0.075(4) 0.114(5) -0.011(4) 0.026(3) -0.018(3)
 C48 0.089(5) 0.183(11) 0.097(6) -0.015(6) 0.004(4) -0.052(6)
 C49 0.144(8) 0.096(6) 0.189(9) -0.005(7) -0.017(7) -0.024(6)
 C50 0.100(4) 0.044(3) 0.039(2) 0.0020(18) 0.003(2) 0.001(2)
 C51 0.073(3) 0.040(2) 0.043(2) -0.0016(17) 0.0048(19) 0.003(2)
 C52 0.077(3) 0.041(2) 0.044(2) -0.0025(18) 0.007(2) -0.007(2)
 C53 0.076(3) 0.042(2) 0.037(2) 0.0007(17) 0.0056(19) -0.007(2)
 C54 0.080(3) 0.037(2) 0.040(2) -0.0006(16) 0.006(2) 0.002(2)
 C55 0.070(3) 0.036(2) 0.053(3) -0.0039(18) 0.004(2) 0.007(2)
 C56 0.082(3) 0.032(2) 0.040(2) -0.0018(16) -0.004(2) 0.008(2)
 C57 0.117(5) 0.058(4) 0.075(4) 0.005(3) -0.017(4) 0.006(3)
 C58 0.115(6) 0.103(6) 0.115(6) 0.028(5) 0.009(5) -0.024(5)
 C59 0.074(3) 0.043(2) 0.042(2) -0.0055(18) 0.012(2) -0.001(2)
 C60 0.107(4) 0.033(2) 0.042(2) -0.0062(17) 0.012(2) -0.006(2)
 C61 0.102(4) 0.038(2) 0.047(3) -0.0033(19) 0.006(2) -0.016(2)
 C62 0.075(3) 0.048(3) 0.041(2) -0.0009(18) 0.001(2) -0.021(2)
 C63 0.072(3) 0.045(2) 0.040(2) -0.0073(18) 0.0056(19) -0.014(2)
 C64 0.067(3) 0.038(2) 0.037(2) -0.0032(16) 0.0039(18) -0.0067(19)
 C65 0.139(6) 0.045(3) 0.064(3) -0.004(2) 0.036(3) -0.003(3)
 C66 0.181(8) 0.052(4) 0.064(4) -0.021(3) 0.024(4) -0.018(4)
 C67 0.185(9) 0.052(4) 0.069(4) -0.019(3) 0.022(4) -0.051(4)
 C68 0.139(6) 0.060(3) 0.046(3) -0.003(2) 0.010(3) -0.047(4)
 C69 0.053(2) 0.056(3) 0.044(2) -0.0093(19) 0.0028(18) -0.013(2)
 C70 0.063(3) 0.041(2) 0.044(2) -0.0082(17) -0.0028(19) -0.0036(19)
 C71 0.059(2) 0.036(2) 0.041(2) -0.0082(16) 0.0057(17) -0.0058(18)
 C72 0.058(2) 0.041(2) 0.0370(19) -0.0077(16) 0.0059(17) -0.0080(18)
 C73 0.074(3) 0.037(2) 0.044(2) -0.0017(17) 0.005(2) -0.008(2)
 C74 0.073(4) 0.085(5) 0.107(5) 0.007(4) 0.017(3) 0.014(3)
 C75 0.077(4) 0.082(5) 0.121(6) -0.020(4) 0.000(4) 0.014(3)
 N1 0.081(3) 0.066(3) 0.080(3) -0.001(2) -0.005(2) 0.001(2)
 N2 0.083(3) 0.070(3) 0.086(3) 0.015(3) -0.001(3) 0.004(3)
 C76 0.086(5) 0.080(5) 0.133(7) -0.002(4) -0.006(4) -0.012(4)
 C77 0.098(5) 0.096(6) 0.106(5) -0.050(5) 0.000(4) -0.003(4)
 C78 0.094(5) 0.091(5) 0.097(5) -0.046(4) 0.017(4) -0.024(4)
 C79 0.092(4) 0.034(2) 0.051(3) -0.0044(18) -0.011(2) 0.001(2)
 C80 0.088(5) 0.084(5) 0.169(9) -0.065(6) 0.018(5) -0.006(4)
 C81 0.091(5) 0.073(5) 0.163(8) -0.050(5) -0.005(5) -0.008(4)
 C82 0.090(4) 0.048(3) 0.053(3) -0.003(2) -0.011(2) -0.001(2)
 C83 0.098(5) 0.076(4) 0.079(4) -0.029(3) -0.004(3) -0.012(3)
 C84 0.079(4) 0.095(5) 0.088(4) -0.016(4) -0.005(3) -0.022(4)
 C85 0.105(5) 0.057(3) 0.077(4) 0.007(3) 0.017(3) 0.012(3)
 C86 0.101(4) 0.044(3) 0.061(3) -0.004(2) -0.002(3) -0.005(3)
 C87 0.075(4) 0.132(8) 0.146(8) -0.001(6) 0.015(5) 0.004(5)
 O12A 0.241(19) 0.195(19) 0.25(2) 0.031(17) 0.013(18) 0.066(16)
 O11B 0.074(5) 0.071(6) 0.117(8) 0.036(6) 0.008(5) 0.007(4)
 C74B 0.090(7) 0.111(8) 0.136(9) 0.017(7) 0.021(7) 0.019(6)
 C75B 0.133(10) 0.143(11) 0.162(12) 0.008(9) 0.019(9) 0.042(9)
 O12B 0.227(18) 0.199(17) 0.36(2) -0.084(16) -0.031(17) 0.064(14)
 O0AA 0.141(12) 0.156(15) 0.167(16) 0.009(12) -0.018(11) -0.005(10)
 O10B 0.21(2) 0.19(2) 0.139(18) -0.016(15) 0.051(15) -0.017(17)
 O8B 0.21(3) 0.19(3) 0.15(3) 0.01(2) 0.02(2) -0.02(2)

_geom_special_details
;
 All esds (except the esd in the dihedral angle between two l.s. planes)
 are estimated using the full covariance matrix.  The cell esds are taken
 into account individually in the estimation of esds in distances, angles
 and torsion angles; correlations between esds in cell parameters are only
 used when they are defined by crystal symmetry.  An approximate (isotropic)
 treatment of cell esds is used for estimating esds involving l.s. planes.
;
loop_
  _geom_bond_atom_site_label_1
  _geom_bond_atom_site_label_2
  _geom_bond_distance
  _geom_bond_site_symmetry_2
  _geom_bond_publ_flag
 P1 F7 1.532(7) . ?
 P1 F8 1.544(9) . ?
 P1 F9 1.590(7) . ?
 P1 F10 1.561(7) . ?
 P1 F11 1.578(8) . ?
 P1 F12 1.556(6) . ?
 P2 F1 1.478(12) . ?
 P2 F2 1.488(11) . ?
 P2 F3 1.548(8) . ?
 P2 F4 1.640(11) . ?
 P2 F5 1.496(11) . ?
 P2 F6 1.528(8) . ?
 P3 F13 1.628(11) . ?
 P3 F14 1.565(12) . ?
 P3 F15 1.427(10) . ?
 P3 F16 1.533(11) . ?
 P3 F17 1.460(14) . ?
 P3 F18 1.487(10) . ?
 P4 F19 1.649(10) . ?
 P4 F20 1.635(12) . ?
 P4 F21 1.525(9) . ?
 P4 F22 1.558(10) . ?
 P4 F23 1.579(11) . ?
 P4 F24 1.484(12) . ?
 O1A C1A 1.380(7) . ?
 O1A C21A 1.427(7) . ?
 O2A C22A 1.413(10) . ?
 O3A C18A 1.376(7) . ?
 O3A C23A 1.387(8) . ?
 O4A C24A 1.429(13) . ?
 O5A C27A 1.379(8) . ?
 O5A C46A 1.394(11) . ?
 O6A C47A 1.479(12) . ?
 O7A C43A 1.384(8) . ?
 O7A C48A 1.368(13) . ?
 O8A C49A 1.459(13) . ?
 O9A C56A 1.377(7) . ?
 O9A C57A 1.398(10) . ?
 O10A C58A 1.414(12) . ?
 O11A C70A 1.436(12) . ?
 O11A C74A 1.20(3) . ?
 N1A C76A 1.482(17) . ?
 N1A C77A 1.328(14) . ?
 N1A C81A 1.341(14) . ?
 N2A C84A 1.35(2) . ?
 N2A C85A 1.41(2) . ?
 N2A C87A 1.55(2) . ?
 C1A C2A 1.385(8) . ?
 C1A C6A 1.408(7) . ?
 C2A C3A 1.379(8) . ?
 C2A C73A 1.526(7) . ?
 C3A C4A 1.397(7) . ?
 C4A C5A 1.366(8) . ?
 C4A C7A 1.518(8) . ?
 C5A C6A 1.396(8) . ?
 C5A C14A 1.523(7) . ?
 C7A C8A 1.538(8) . ?
 C7A C20A 1.525(7) . ?
 C8A C9A 1.372(9) . ?
 C8A C13A 1.378(10) . ?
 C9A C10A 1.372(12) . ?
 C10A C11A 1.393(14) . ?
 C11A C12A 1.391(12) . ?
 C12A C13A 1.351(9) . ?
 C13A C14A 1.535(8) . ?
 C14A C15A 1.523(7) . ?
 C15A C16A 1.390(7) . ?
 C15A C20A 1.379(8) . ?
 C16A C17A 1.386(7) . ?
 C17A C18A 1.405(8) . ?
 C17A C25A 1.520(6) . ?
 C18A C19A 1.395(7) . ?
 C19A C20A 1.393(8) . ?
 C21A C22A 1.489(10) . ?
 C23A C24A 1.512(10) . ?
 C25A C26A 1.493(7) . ?
 C26A C27A 1.383(8) . ?
 C26A C31A 1.416(8) . ?
 C27A C28A 1.388(9) . ?
 C28A C29A 1.365(10) . ?
 C29A C30A 1.387(9) . ?
 C29A C32A 1.507(8) . ?
 C30A C31A 1.378(7) . ?
 C30A C35A 1.519(9) . ?
 C32A C33A 1.520(10) . ?
 C32A C40A 1.523(9) . ?
 C33A C34A 1.412(13) . ?
 C33A C39A 1.368(10) . ?
 C34A C35A 1.517(9) . ?
 C34A C36A 1.397(10) . ?
 C35A C45A 1.538(8) . ?
 C36A C37A 1.383(16) . ?
 C37A C38A 1.391(18) . ?
 C38A C39A 1.410(16) . ?
 C40A C41A 1.378(8) . ?
 C40A C45A 1.416(10) . ?
 C41A C42A 1.383(9) . ?
 C42A C43A 1.387(10) . ?
 C42A C50A 1.525(8) . ?
 C43A C44A 1.410(8) . ?
 C44A C45A 1.362(10) . ?
 C46A C47A 1.50(2) . ?
 C48A C49A 1.370(18) . ?
 C49A O8B 1.478(14) . ?
 C50A C51A 1.520(7) . ?
 C51A C52A 1.381(8) . ?
 C51A C56A 1.411(9) . ?
 C52A C53A 1.402(7) . ?
 C53A C54A 1.398(8) . ?
 C53A C62A 1.516(8) . ?
 C54A C55A 1.396(8) . ?
 C54A C59A 1.501(7) . ?
 C55A C56A 1.388(8) . ?
 C57A C58A 1.399(13) . ?
 C58A O10B 1.437(13) . ?
 C59A C60A 1.492(7) . ?
 C59A C64A 1.520(8) . ?
 C60A C61A 1.419(9) . ?
 C60A C65A 1.363(8) . ?
 C61A C62A 1.539(7) . ?
 C61A C68A 1.374(8) . ?
 C62A C63A 1.520(7) . ?
 C63A C64A 1.394(7) . ?
 C63A C69A 1.363(8) . ?
 C64A C72A 1.382(7) . ?
 C65A C66A 1.382(11) . ?
 C66A C67A 1.367(13) . ?
 C67A C68A 1.401(10) . ?
 C69A C70A 1.410(8) . ?
 C70A C71A 1.380(8) . ?
 C70A O11B 1.394(10) . ?
 C71A C72A 1.403(8) . ?
 C71A C73A 1.512(7) . ?
 C74A C75A 1.561(14) . ?
 C75A O12A 1.461(14) . ?
 C77A C78A 1.310(14) . ?
 C78A C79A 1.375(11) . ?
 C79A C80A 1.290(15) . ?
 C79A C82A 1.428(13) . ?
 C80A C81A 1.524(19) . ?
 C82A C83A 1.376(13) . ?
 C82A C86A 1.464(14) . ?
 C83A C84A 1.368(17) . ?
 C85A C86A 1.342(18) . ?
 O1 C1 1.387(6) . ?
 O1 C21 1.416(8) . ?
 O2 C22 1.438(16) . ?
 O3 C18 1.383(5) . ?
 O3 C23 1.411(6) . ?
 O4 C24 1.433(7) . ?
 O5 C27 1.392(6) . ?
 O5 C46 1.405(7) . ?
 O6 C47 1.428(9) . ?
 O7 C43 1.406(6) . ?
 O7 C48 1.436(10) . ?
 O8 C49 1.496(12) . ?
 O9 C56 1.376(6) . ?
 O9 C57 1.406(9) . ?
 O10 C58 1.368(11) . ?
 O11 C70 1.378(6) . ?
 O11 C74 1.397(7) . ?
 O12 C75 1.357(11) . ?
 C1 C2 1.388(7) . ?
 C1 C6 1.400(7) . ?
 C2 C3 1.402(7) . ?
 C2 C73 1.518(6) . ?
 C3 C4 1.390(6) . ?
 C4 C5 1.412(7) . ?
 C4 C7 1.537(6) . ?
 C5 C6 1.363(7) . ?
 C5 C14 1.521(6) . ?
 C7 C8 1.508(7) . ?
 C7 C20 1.524(6) . ?
 C8 C9 1.377(7) . ?
 C8 C13 1.429(7) . ?
 C9 C10 1.418(9) . ?
 C10 C11 1.345(10) . ?
 C11 C12 1.421(9) . ?
 C12 C13 1.360(7) . ?
 C13 C14 1.512(7) . ?
 C14 C15 1.517(6) . ?
 C15 C16 1.386(6) . ?
 C15 C20 1.399(6) . ?
 C16 C17 1.410(6) . ?
 C17 C18 1.389(7) . ?
 C17 C25 1.514(6) . ?
 C18 C19 1.411(6) . ?
 C19 C20 1.375(7) . ?
 C21 C22 1.525(12) . ?
 C23 C24 1.500(8) . ?
 C25 C26 1.531(6) . ?
 C26 C27 1.401(7) . ?
 C26 C31 1.393(6) . ?
 C27 C28 1.383(7) . ?
 C28 C29 1.410(7) . ?
 C29 C30 1.384(6) . ?
 C29 C32 1.533(6) . ?
 C30 C31 1.383(6) . ?
 C30 C35 1.516(7) . ?
 C32 C33 1.532(7) . ?
 C32 C40 1.514(7) . ?
 C33 C34 1.395(7) . ?
 C33 C39 1.364(7) . ?
 C34 C35 1.529(6) . ?
 C34 C36 1.379(7) . ?
 C35 C45 1.508(6) . ?
 C36 C37 1.410(8) . ?
 C37 C38 1.339(9) . ?
 C38 C39 1.401(8) . ?
 C40 C41 1.388(6) . ?
 C40 C45 1.397(6) . ?
 C41 C42 1.379(7) . ?
 C42 C43 1.386(8) . ?
 C42 C50 1.526(7) . ?
 C43 C44 1.391(7) . ?
 C44 C45 1.401(7) . ?
 C46 C47 1.515(9) . ?
 C48 C49 1.399(14) . ?
 C49 O0AA 1.451(12) . ?
 C50 C51 1.530(7) . ?
 C51 C52 1.392(7) . ?
 C51 C56 1.375(7) . ?
 C52 C53 1.404(6) . ?
 C53 C54 1.385(7) . ?
 C53 C62 1.500(7) . ?
 C54 C55 1.371(7) . ?
 C54 C59 1.530(6) . ?
 C55 C56 1.418(7) . ?
 C57 C58 1.541(12) . ?
 C59 C60 1.540(7) . ?
 C59 C64 1.525(7) . ?
 C60 C61 1.402(9) . ?
 C60 C65 1.394(8) . ?
 C61 C62 1.513(7) . ?
 C61 C68 1.402(8) . ?
 C62 C63 1.538(6) . ?
 C63 C64 1.410(7) . ?
 C63 C69 1.366(7) . ?
 C64 C72 1.394(6) . ?
 C65 C66 1.380(11) . ?
 C66 C67 1.398(13) . ?
 C67 C68 1.376(11) . ?
 C69 C70 1.387(7) . ?
 C70 C71 1.402(7) . ?
 C71 C72 1.387(7) . ?
 C71 C73 1.523(6) . ?
 C74 C75 1.527(11) . ?
 N1 C76 1.503(10) . ?
 N1 C77 1.328(9) . ?
 N1 C81 1.309(10) . ?
 N2 C84 1.323(10) . ?
 N2 C85 1.351(10) . ?
 N2 C87 1.487(10) . ?
 C77 C78 1.361(11) . ?
 C78 C79 1.350(8) . ?
 C79 C80 1.361(9) . ?
 C79 C82 1.491(9) . ?
 C80 C81 1.375(12) . ?
 C82 C83 1.386(8) . ?
 C82 C86 1.405(8) . ?
 C83 C84 1.374(10) . ?
 C85 C86 1.347(10) . ?
 O11B C74B 1.446(12) . ?
 C74B C75B 1.532(13) . ?
 C75B O12B 1.459(14) . ?

loop_
  _geom_angle_atom_site_label_1
  _geom_angle_atom_site_label_2
  _geom_angle_atom_site_label_3
  _geom_angle
  _geom_angle_site_symmetry_1
  _geom_angle_site_symmetry_3
  _geom_angle_publ_flag
 F7 P1 F8 101.6(6) . . ?
 F7 P1 F9 171.3(6) . . ?
 F7 P1 F10 84.9(5) . . ?
 F7 P1 F11 89.7(5) . . ?
 F7 P1 F12 92.7(4) . . ?
 F8 P1 F9 86.6(5) . . ?
 F8 P1 F10 172.0(5) . . ?
 F8 P1 F11 84.6(5) . . ?
 F8 P1 F12 97.4(5) . . ?
 F10 P1 F9 86.8(5) . . ?
 F10 P1 F11 90.7(5) . . ?
 F11 P1 F9 87.9(5) . . ?
 F12 P1 F9 89.3(4) . . ?
 F12 P1 F10 86.9(4) . . ?
 F12 P1 F11 176.4(5) . . ?
 F1 P2 F2 81.4(10) . . ?
 F1 P2 F3 95.9(8) . . ?
 F1 P2 F4 176.1(8) . . ?
 F1 P2 F5 95.7(11) . . ?
 F1 P2 F6 88.2(9) . . ?
 F2 P2 F3 87.0(8) . . ?
 F2 P2 F4 96.5(9) . . ?
 F2 P2 F5 173.3(10) . . ?
 F2 P2 F6 88.6(7) . . ?
 F3 P2 F4 87.1(6) . . ?
 F5 P2 F3 87.3(7) . . ?
 F5 P2 F4 86.8(7) . . ?
 F5 P2 F6 97.3(7) . . ?
 F6 P2 F3 173.5(10) . . ?
 F6 P2 F4 88.5(6) . . ?
 F14 P3 F13 88.2(9) . . ?
 F15 P3 F13 83.8(9) . . ?
 F15 P3 F14 104.2(14) . . ?
 F15 P3 F16 98.2(9) . . ?
 F15 P3 F17 86.2(15) . . ?
 F15 P3 F18 162.2(14) . . ?
 F16 P3 F13 177.7(7) . . ?
 F16 P3 F14 92.3(10) . . ?
 F17 P3 F13 95.6(11) . . ?
 F17 P3 F14 169.3(11) . . ?
 F17 P3 F16 83.5(9) . . ?
 F17 P3 F18 79.3(11) . . ?
 F18 P3 F13 87.4(6) . . ?
 F18 P3 F14 90.9(9) . . ?
 F18 P3 F16 90.4(6) . . ?
 F20 P4 F19 80.7(6) . . ?
 F21 P4 F19 85.8(7) . . ?
 F21 P4 F20 87.8(6) . . ?
 F21 P4 F22 173.8(7) . . ?
 F21 P4 F23 88.9(7) . . ?
 F22 P4 F19 88.2(6) . . ?
 F22 P4 F20 92.9(6) . . ?
 F22 P4 F23 89.8(7) . . ?
 F23 P4 F19 94.0(7) . . ?
 F23 P4 F20 173.9(8) . . ?
 F24 P4 F19 177.7(9) . . ?
 F24 P4 F20 97.7(8) . . ?
 F24 P4 F21 92.4(9) . . ?
 F24 P4 F22 93.6(9) . . ?
 F24 P4 F23 87.5(8) . . ?
 C1A O1A C21A 120.2(4) . . ?
 C18A O3A C23A 117.5(4) . . ?
 C27A O5A C46A 119.3(7) . . ?
 C48A O7A C43A 118.2(7) . . ?
 C56A O9A C57A 121.0(6) . . ?
 C74A O11A C70A 132.7(19) . . ?
 C77A N1A C76A 125.0(12) . . ?
 C77A N1A C81A 123.7(11) . . ?
 C81A N1A C76A 111.0(12) . . ?
 C84A N2A C85A 122.7(14) . . ?
 C84A N2A C87A 127.6(19) . . ?
 C85A N2A C87A 109.0(17) . . ?
 O1A C1A C2A 116.3(4) . . ?
 O1A C1A C6A 123.1(5) . . ?
 C2A C1A C6A 120.6(5) . . ?
 C1A C2A C73A 121.0(5) . . ?
 C3A C2A C1A 118.9(5) . . ?
 C3A C2A C73A 120.0(5) . . ?
 C2A C3A C4A 121.4(5) . . ?
 C3A C4A C7A 127.7(5) . . ?
 C5A C4A C3A 119.2(5) . . ?
 C5A C4A C7A 113.0(4) . . ?
 C4A C5A C6A 121.1(5) . . ?
 C4A C5A C14A 114.7(5) . . ?
 C6A C5A C14A 124.2(5) . . ?
 C5A C6A C1A 118.7(5) . . ?
 C4A C7A C8A 105.0(5) . . ?
 C4A C7A C20A 106.0(4) . . ?
 C20A C7A C8A 104.5(4) . . ?
 C9A C8A C7A 126.7(7) . . ?
 C9A C8A C13A 119.5(7) . . ?
 C13A C8A C7A 113.7(5) . . ?
 C8A C9A C10A 120.8(9) . . ?
 C9A C10A C11A 119.6(7) . . ?
 C12A C11A C10A 118.7(7) . . ?
 C13A C12A C11A 120.9(9) . . ?
 C8A C13A C14A 113.0(5) . . ?
 C12A C13A C8A 120.4(7) . . ?
 C12A C13A C14A 126.5(7) . . ?
 C5A C14A C13A 103.7(4) . . ?
 C15A C14A C5A 105.1(4) . . ?
 C15A C14A C13A 105.9(5) . . ?
 C16A C15A C14A 126.3(5) . . ?
 C20A C15A C14A 113.7(4) . . ?
 C20A C15A C16A 120.1(5) . . ?
 C17A C16A C15A 120.6(5) . . ?
 C16A C17A C18A 118.7(4) . . ?
 C16A C17A C25A 121.2(5) . . ?
 C18A C17A C25A 120.1(4) . . ?
 O3A C18A C17A 114.5(4) . . ?
 O3A C18A C19A 124.4(5) . . ?
 C19A C18A C17A 121.1(5) . . ?
 C20A C19A C18A 118.6(5) . . ?
 C15A C20A C7A 113.5(5) . . ?
 C15A C20A C19A 120.9(5) . . ?
 C19A C20A C7A 125.6(5) . . ?
 O1A C21A C22A 107.6(5) . . ?
 O2A C22A C21A 107.3(7) . . ?
 O3A C23A C24A 105.7(6) . . ?
 O4A C24A C23A 106.9(7) . . ?
 C26A C25A C17A 113.8(4) . . ?
 C27A C26A C25A 121.0(5) . . ?
 C27A C26A C31A 117.1(5) . . ?
 C31A C26A C25A 121.9(5) . . ?
 O5A C27A C26A 116.8(5) . . ?
 O5A C27A C28A 121.6(6) . . ?
 C26A C27A C28A 121.6(6) . . ?
 C29A C28A C27A 119.9(6) . . ?
 C28A C29A C30A 120.8(5) . . ?
 C28A C29A C32A 125.9(6) . . ?
 C30A C29A C32A 113.2(6) . . ?
 C29A C30A C35A 113.7(5) . . ?
 C31A C30A C29A 119.0(5) . . ?
 C31A C30A C35A 127.3(6) . . ?
 C30A C31A C26A 121.5(5) . . ?
 C29A C32A C33A 106.2(5) . . ?
 C29A C32A C40A 104.9(5) . . ?
 C33A C32A C40A 107.2(6) . . ?
 C34A C33A C32A 111.4(6) . . ?
 C39A C33A C32A 127.4(9) . . ?
 C39A C33A C34A 121.1(8) . . ?
 C33A C34A C35A 114.3(6) . . ?
 C36A C34A C33A 119.7(8) . . ?
 C36A C34A C35A 126.0(9) . . ?
 C30A C35A C45A 104.6(5) . . ?
 C34A C35A C30A 106.7(6) . . ?
 C34A C35A C45A 104.9(5) . . ?
 C37A C36A C34A 119.4(11) . . ?
 C36A C37A C38A 120.4(9) . . ?
 C37A C38A C39A 120.6(9) . . ?
 C33A C39A C38A 118.7(11) . . ?
 C41A C40A C32A 128.3(7) . . ?
 C41A C40A C45A 118.2(6) . . ?
 C45A C40A C32A 113.4(5) . . ?
 C40A C41A C42A 122.5(7) . . ?
 C41A C42A C43A 117.8(5) . . ?
 C41A C42A C50A 120.2(6) . . ?
 C43A C42A C50A 122.0(6) . . ?
 O7A C43A C42A 118.8(5) . . ?
 O7A C43A C44A 119.5(7) . . ?
 C42A C43A C44A 121.7(6) . . ?
 C45A C44A C43A 118.7(7) . . ?
 C40A C45A C35A 111.8(6) . . ?
 C44A C45A C35A 127.1(7) . . ?
 C44A C45A C40A 121.1(5) . . ?
 O5A C46A C47A 106.9(13) . . ?
 O6A C47A C46A 111.7(15) . . ?
 O7A C48A C49A 117.5(13) . . ?
 C48A C49A O8A 106.0(14) . . ?
 C48A C49A O8B 128(4) . . ?
 C51A C50A C42A 112.7(4) . . ?
 C52A C51A C50A 121.3(6) . . ?
 C52A C51A C56A 118.8(5) . . ?
 C56A C51A C50A 119.7(6) . . ?
 C51A C52A C53A 121.4(5) . . ?
 C52A C53A C62A 127.6(5) . . ?
 C54A C53A C52A 118.7(5) . . ?
 C54A C53A C62A 113.7(4) . . ?
 C53A C54A C59A 113.3(5) . . ?
 C55A C54A C53A 121.0(5) . . ?
 C55A C54A C59A 125.7(5) . . ?
 C56A C55A C54A 119.1(5) . . ?
 O9A C56A C51A 116.2(5) . . ?
 O9A C56A C55A 122.9(6) . . ?
 C55A C56A C51A 120.9(5) . . ?
 O9A C57A C58A 109.5(9) . . ?
 C57A C58A O10A 109.5(12) . . ?
 C57A C58A O10B 118.4(16) . . ?
 C54A C59A C64A 104.0(4) . . ?
 C60A C59A C54A 106.3(4) . . ?
 C60A C59A C64A 107.1(5) . . ?
 C61A C60A C59A 113.1(4) . . ?
 C65A C60A C59A 128.0(6) . . ?
 C65A C60A C61A 119.0(6) . . ?
 C60A C61A C62A 112.8(4) . . ?
 C68A C61A C60A 120.9(5) . . ?
 C68A C61A C62A 126.3(6) . . ?
 C53A C62A C61A 104.5(5) . . ?
 C53A C62A C63A 104.4(4) . . ?
 C63A C62A C61A 106.0(4) . . ?
 C64A C63A C62A 113.1(5) . . ?
 C69A C63A C62A 126.9(5) . . ?
 C69A C63A C64A 120.0(5) . . ?
 C63A C64A C59A 113.8(4) . . ?
 C72A C64A C59A 125.5(5) . . ?
 C72A C64A C63A 120.7(5) . . ?
 C60A C65A C66A 120.3(8) . . ?
 C67A C66A C65A 120.8(6) . . ?
 C66A C67A C68A 120.4(7) . . ?
 C61A C68A C67A 118.6(7) . . ?
 C63A C69A C70A 119.5(5) . . ?
 C69A C70A O11A 116.2(10) . . ?
 C71A C70A O11A 121.0(9) . . ?
 C71A C70A C69A 121.0(5) . . ?
 C71A C70A O11B 113.0(7) . . ?
 O11B C70A C69A 124.8(7) . . ?
 C70A C71A C72A 118.7(5) . . ?
 C70A C71A C73A 121.2(5) . . ?
 C72A C71A C73A 120.1(5) . . ?
 C64A C72A C71A 120.0(5) . . ?
 C71A C73A C2A 114.2(4) . . ?
 O11A C74A C75A 115(2) . . ?
 O12A C75A C74A 87(2) . . ?
 C78A C77A N1A 122.9(10) . . ?
 C77A C78A C79A 120.1(9) . . ?
 C78A C79A C82A 119.8(8) . . ?
 C80A C79A C78A 118.2(10) . . ?
 C80A C79A C82A 121.7(9) . . ?
 C79A C80A C81A 123.7(10) . . ?
 N1A C81A C80A 110.6(10) . . ?
 C79A C82A C86A 117.5(9) . . ?
 C83A C82A C79A 121.9(8) . . ?
 C83A C82A C86A 118.7(11) . . ?
 C84A C83A C82A 120.5(12) . . ?
 N2A C84A C83A 119.2(15) . . ?
 C86A C85A N2A 118.9(13) . . ?
 C85A C86A C82A 118.8(13) . . ?
 C1 O1 C21 118.6(5) . . ?
 C18 O3 C23 119.2(4) . . ?
 C27 O5 C46 118.6(4) . . ?
 C43 O7 C48 115.1(5) . . ?
 C56 O9 C57 118.9(5) . . ?
 C70 O11 C74 119.2(5) . . ?
 O1 C1 C2 116.6(4) . . ?
 O1 C1 C6 122.1(4) . . ?
 C2 C1 C6 121.3(4) . . ?
 C1 C2 C3 119.2(4) . . ?
 C1 C2 C73 121.0(4) . . ?
 C3 C2 C73 119.7(4) . . ?
 C4 C3 C2 119.5(4) . . ?
 C3 C4 C5 120.2(4) . . ?
 C3 C4 C7 126.1(4) . . ?
 C5 C4 C7 113.5(4) . . ?
 C4 C5 C14 112.1(4) . . ?
 C6 C5 C4 120.3(4) . . ?
 C6 C5 C14 127.6(4) . . ?
 C5 C6 C1 119.5(4) . . ?
 C8 C7 C4 104.4(4) . . ?
 C8 C7 C20 106.8(3) . . ?
 C20 C7 C4 105.0(3) . . ?
 C9 C8 C7 126.0(5) . . ?
 C9 C8 C13 120.7(5) . . ?
 C13 C8 C7 113.3(4) . . ?
 C8 C9 C10 118.4(6) . . ?
 C11 C10 C9 121.6(6) . . ?
 C10 C11 C12 119.5(6) . . ?
 C13 C12 C11 120.8(6) . . ?
 C8 C13 C14 112.2(4) . . ?
 C12 C13 C8 118.9(5) . . ?
 C12 C13 C14 128.8(5) . . ?
 C13 C14 C5 104.1(3) . . ?
 C13 C14 C15 108.0(4) . . ?
 C15 C14 C5 106.5(3) . . ?
 C16 C15 C14 127.1(4) . . ?
 C16 C15 C20 119.7(4) . . ?
 C20 C15 C14 113.1(4) . . ?
 C15 C16 C17 120.3(4) . . ?
 C16 C17 C25 121.5(4) . . ?
 C18 C17 C16 118.6(4) . . ?
 C18 C17 C25 119.9(4) . . ?
 O3 C18 C17 115.9(4) . . ?
 O3 C18 C19 122.5(4) . . ?
 C17 C18 C19 121.5(4) . . ?
 C20 C19 C18 118.4(4) . . ?
 C15 C20 C7 113.2(4) . . ?
 C19 C20 C7 125.3(4) . . ?
 C19 C20 C15 121.4(4) . . ?
 O1 C21 C22 107.8(6) . . ?
 O2 C22 C21 106.7(10) . . ?
 O3 C23 C24 107.2(5) . . ?
 O4 C24 C23 109.7(5) . . ?
 C17 C25 C26 111.7(4) . . ?
 C27 C26 C25 120.0(4) . . ?
 C31 C26 C25 122.2(4) . . ?
 C31 C26 C27 117.8(4) . . ?
 O5 C27 C26 114.1(4) . . ?
 C28 C27 O5 123.0(4) . . ?
 C28 C27 C26 122.9(4) . . ?
 C27 C28 C29 117.5(4) . . ?
 C28 C29 C32 125.9(4) . . ?
 C30 C29 C28 120.6(4) . . ?
 C30 C29 C32 113.4(4) . . ?
 C29 C30 C35 112.9(4) . . ?
 C31 C30 C29 120.5(4) . . ?
 C31 C30 C35 126.6(4) . . ?
 C30 C31 C26 120.7(4) . . ?
 C33 C32 C29 105.4(4) . . ?
 C40 C32 C29 105.0(4) . . ?
 C40 C32 C33 106.2(4) . . ?
 C34 C33 C32 112.4(4) . . ?
 C39 C33 C32 126.8(5) . . ?
 C39 C33 C34 120.8(5) . . ?
 C33 C34 C35 113.4(4) . . ?
 C36 C34 C33 120.3(5) . . ?
 C36 C34 C35 126.3(5) . . ?
 C30 C35 C34 106.6(4) . . ?
 C45 C35 C30 106.1(4) . . ?
 C45 C35 C34 104.7(4) . . ?
 C34 C36 C37 117.8(5) . . ?
 C38 C37 C36 121.5(5) . . ?
 C37 C38 C39 120.7(5) . . ?
 C33 C39 C38 118.8(5) . . ?
 C41 C40 C32 126.6(4) . . ?
 C41 C40 C45 120.2(4) . . ?
 C45 C40 C32 113.1(4) . . ?
 C42 C41 C40 121.3(4) . . ?
 C41 C42 C43 118.3(4) . . ?
 C41 C42 C50 120.2(5) . . ?
 C43 C42 C50 121.5(5) . . ?
 C42 C43 O7 119.5(4) . . ?
 C42 C43 C44 122.0(5) . . ?
 C44 C43 O7 118.5(5) . . ?
 C43 C44 C45 119.1(5) . . ?
 C40 C45 C35 113.2(4) . . ?
 C40 C45 C44 119.1(4) . . ?
 C44 C45 C35 127.7(4) . . ?
 O5 C46 C47 104.5(5) . . ?
 O6 C47 C46 105.8(5) . . ?
 C49 C48 O7 118.0(9) . . ?
 C48 C49 O8 95.0(12) . . ?
 C48 C49 O0AA 118.1(12) . . ?
 C42 C50 C51 113.9(4) . . ?
 C52 C51 C50 118.3(5) . . ?
 C56 C51 C50 121.9(4) . . ?
 C56 C51 C52 119.8(4) . . ?
 C51 C52 C53 120.3(5) . . ?
 C52 C53 C62 127.4(5) . . ?
 C54 C53 C52 118.4(4) . . ?
 C54 C53 C62 114.2(4) . . ?
 C53 C54 C59 113.0(4) . . ?
 C55 C54 C53 122.6(4) . . ?
 C55 C54 C59 124.3(5) . . ?
 C54 C55 C56 118.0(5) . . ?
 O9 C56 C55 123.1(5) . . ?
 C51 C56 O9 116.0(4) . . ?
 C51 C56 C55 120.8(4) . . ?
 O9 C57 C58 105.4(6) . . ?
 O10 C58 C57 113.4(9) . . ?
 C54 C59 C60 106.4(4) . . ?
 C64 C59 C54 104.8(4) . . ?
 C64 C59 C60 104.1(4) . . ?
 C61 C60 C59 112.5(4) . . ?
 C65 C60 C59 126.5(6) . . ?
 C65 C60 C61 120.9(5) . . ?
 C60 C61 C62 113.5(4) . . ?
 C60 C61 C68 119.9(5) . . ?
 C68 C61 C62 126.6(6) . . ?
 C53 C62 C61 107.7(5) . . ?
 C53 C62 C63 105.4(4) . . ?
 C61 C62 C63 104.9(4) . . ?
 C64 C63 C62 111.2(4) . . ?
 C69 C63 C62 127.2(5) . . ?
 C69 C63 C64 121.7(4) . . ?
 C63 C64 C59 114.4(4) . . ?
 C72 C64 C59 127.0(4) . . ?
 C72 C64 C63 118.6(4) . . ?
 C66 C65 C60 118.3(7) . . ?
 C65 C66 C67 121.1(7) . . ?
 C68 C67 C66 120.9(6) . . ?
 C67 C68 C61 118.8(7) . . ?
 C63 C69 C70 119.0(4) . . ?
 O11 C70 C69 122.8(4) . . ?
 O11 C70 C71 116.2(4) . . ?
 C69 C70 C71 121.0(4) . . ?
 C70 C71 C73 119.9(4) . . ?
 C72 C71 C70 119.3(4) . . ?
 C72 C71 C73 120.8(4) . . ?
 C71 C72 C64 120.4(4) . . ?
 C2 C73 C71 113.0(3) . . ?
 O11 C74 C75 105.2(6) . . ?
 O12 C75 C74 108.3(7) . . ?
 C77 N1 C76 117.8(6) . . ?
 C81 N1 C76 122.6(6) . . ?
 C81 N1 C77 119.6(6) . . ?
 C84 N2 C85 119.9(6) . . ?
 C84 N2 C87 122.7(7) . . ?
 C85 N2 C87 117.4(7) . . ?
 N1 C77 C78 120.9(6) . . ?
 C79 C78 C77 120.5(6) . . ?
 C78 C79 C80 117.8(6) . . ?
 C78 C79 C82 121.5(5) . . ?
 C80 C79 C82 120.7(5) . . ?
 C79 C80 C81 119.8(7) . . ?
 N1 C81 C80 121.2(7) . . ?
 C83 C82 C79 122.0(5) . . ?
 C83 C82 C86 117.0(6) . . ?
 C86 C82 C79 120.9(5) . . ?
 C84 C83 C82 120.4(6) . . ?
 N2 C84 C83 121.0(6) . . ?
 C86 C85 N2 121.8(6) . . ?
 C85 C86 C82 119.7(6) . . ?
 C70A O11B C74B 120.5(10) . . ?
 O11B C74B C75B 106.6(14) . . ?
 O12B C75B C74B 109(2) . . ?

loop_
  _geom_hbond_atom_site_label_D
  _geom_hbond_atom_site_label_H
  _geom_hbond_atom_site_label_A
  _geom_hbond_distance_DH
  _geom_hbond_distance_HA
  _geom_hbond_distance_DA
  _geom_hbond_angle_DHA
  _geom_hbond_site_symmetry_A
  _geom_hbond_publ_flag
 O4A H4A O2 0.82 1.99 2.704(11) 145.3 . yes
 O8A H8A F2 0.82 2.51 3.09(3) 128.5 1_654 yes
 O8A H8A F3 0.82 2.41 3.01(3) 130.3 1_654 yes
 O8A H8A F4 0.82 2.39 3.21(3) 174.1 1_654 yes
 O2 H2 O1 0.82 2.49 2.876(8) 110.4 . yes
 O6 H6 F9 0.82 2.28 2.950(8) 139.8 1_655 yes
 O6 H6 F12 0.82 2.13 2.867(9) 149.5 1_655 yes
 O10 H10 O0AA 0.82 2.22 2.93(2) 144.7 1_655 yes
 O0AA H0AA F17 0.82 1.86 2.45(3) 127.8 . yes

_shelx_res_file
;
TITL tx555a_a.res in P2(1)
    tx555a_sq.res
    created by SHELXL-2017/1 at 14:59:01 on 04-Apr-2019
REM Old TITL TX555A in P2(1)/m
REM SHELXT solution in P2(1): R1 0.215, Rweak 0.050, Alpha 0.010
REM <I/s> 0.595 for 14 systematic absences, Orientation as input
REM Flack x = 0.235 ( 0.014 ) from 10977 Parsons' quotients
REM Formula found by SHELXT: C10A N34 O2 F24 P1
CELL 1.54184 12.5889 23.8485 28.2505 90 94.448 90
ZERR 4 0.0001 0.0002 0.0002 0 0.001 0
LATT -1
SYMM -X,0.5+Y,-Z
SFAC C H F N O P
UNIT 348 320 48 8 48 8
EQIV $1 1+X,+Y,+Z
EQIV $2 1+X,+Y,-1+Z
DFIX 1.46 0.01 O12A C75A O12B C75B O11B C74B O11A C70A O11B C70A
DFIX 1.54 0.01 C75B C74B C75A C74A
DFIX 1.43 0.01 O8 C49
DFIX 1.47 0.01 O8B C49A O8A C49A O10B C58A O10A C58A O0AA C49 C25A H25a O6A =
 C47A
DANG 2.2 0.02 F17 F16
DELU O12B C75B
DELU O9 C57
SIMU 0.02 0.04 1.7 O11A C74A C75A O12A O11B C74B C75B O12B
SIMU 0.02 0.04 1.7 O8A C48A C49A O8B
SIMU 0.02 0.04 1.7 O8 C49 O0AA
SIMU 0.02 0.04 1.7 O10A C58A O10B
ISOR 0.01 0.02 H4 O8 C49 O0AA O10A C58A O10B O8A C48A C49A O8B O11A C74A =
 C75A O12A O11B C74B C75B O12B

L.S. 5 0 193
PLAN  45
HTAB O4A O2
HTAB O6 F9_$1
HTAB O6 F12_$1
HTAB O10 O0AA_$1
HTAB O8A F2_$2
HTAB O8A F3_$2
HTAB O8A F4_$2
HTAB O2 O1
HTAB O0AA F17
BOND
ABIN
fmap 2
acta
OMIT -5 0 5
OMIT 0 0 15
OMIT 0 0 14
OMIT 1 0 0
OMIT -6 0 2
OMIT -1 0 5
OMIT 13 -3 10
OMIT -2 -6 2
OMIT -2 6 2
OMIT 0 0 5
OMIT 1 0 3
OMIT 4 0 6
REM <olex2.extras>
REM <HklSrc "%.\\tx555a_sq.hkl">
REM </olex2.extras>

WGHT    0.100000
FVAR       0.14746   0.44986   0.52872   0.65943   0.85316
P1    6    0.385951    0.732668    0.398444    11.00000    0.09408    0.13117 =
         0.08184   -0.03056    0.01704   -0.02680
F7    3    0.360414    0.736372    0.344611    11.00000    0.24871    0.22385 =
         0.08277    0.00345    0.02501    0.03640
F8    3    0.442908    0.789123    0.409042    11.00000    0.15025    0.12553 =
         0.28442   -0.00262   -0.01680   -0.01601
F9    3    0.410605    0.718789    0.453256    11.00000    0.12167    0.23156 =
         0.11069    0.00500   -0.00911   -0.01923
F10   3    0.339586    0.672107    0.393166    11.00000    0.15817    0.15008 =
         0.18300   -0.03475    0.00592   -0.06443
F11   3    0.500953    0.710261    0.390086    11.00000    0.10482    0.26798 =
         0.21374   -0.10450    0.05404   -0.04003
F12   3    0.272009    0.751767    0.409007    11.00000    0.11258    0.16511 =
         0.14179   -0.00103    0.01425    0.02285
P2    6    0.090615    0.455010    0.863150    11.00000    0.09265    0.09458 =
         0.25158    0.06183   -0.04115   -0.00930
F1    3    0.194418    0.439311    0.845901    11.00000    0.14869    0.27149 =
         0.46799   -0.00569    0.04597    0.06787
F2    3    0.159639    0.466753    0.907216    11.00000    0.23729    0.21808 =
         0.43401   -0.01377   -0.24027   -0.01858
F3    3    0.098828    0.518258    0.851662    11.00000    0.14288    0.13953 =
         0.42980    0.13352   -0.00682   -0.02058
F4    3   -0.022955    0.469395    0.885205    11.00000    0.12784    0.22275 =
         0.20904    0.04200   -0.03595   -0.03113
F5    3    0.028064    0.448599    0.816226    11.00000    0.29475    0.20942 =
         0.23339    0.01189   -0.11482    0.09405
F6    3    0.079554    0.394598    0.880133    11.00000    0.18969    0.13142 =
         0.41490    0.12869   -0.11204   -0.04080
P3    6    0.292719    0.455050    0.390729    11.00000    0.13800    0.09085 =
         0.16456    0.00652    0.04967    0.00004
F13   3    0.412807    0.436366    0.409965    11.00000    0.19221    0.17049 =
         0.36816    0.01609    0.07726    0.08751
F14   3    0.333245    0.460529    0.339943    11.00000    0.47108    0.18993 =
         0.28338    0.01793    0.22046   -0.01168
F15   3    0.269959    0.396775    0.395232    11.00000    0.27113    0.09586 =
         0.92850    0.10615    0.11240   -0.04468
F16   3    0.180543    0.474942    0.373477    11.00000    0.18095    0.21054 =
         0.27003    0.02168   -0.02799   -0.05931
F17   3    0.253152    0.461347    0.437668    11.00000    0.58002    0.36390 =
         0.42727    0.08554    0.38795    0.14248
F18   3    0.325068    0.513795    0.402052    11.00000    0.15581    0.16832 =
         0.45866   -0.16754   -0.04297    0.02436
P4    6    1.170613    0.295512    0.110901    11.00000    0.15192    0.15080 =
         0.14628   -0.01234    0.05746    0.02111
F19   3    1.113377    0.355812    0.095927    11.00000    0.26784    0.16831 =
         0.18121    0.02739    0.07073    0.05522
F20   3    1.046656    0.274738    0.103731    11.00000    0.19884    0.24665 =
         0.29038    0.05945    0.15897    0.03189
F21   3    1.177445    0.286521    0.057772    11.00000    0.20215    0.31381 =
         0.14768   -0.02791    0.08742   -0.00947
F22   3    1.161275    0.311524    0.163873    11.00000    0.17539    0.28918 =
         0.17576    0.02837    0.05412    0.07867
F23   3    1.287096    0.320496    0.113777    11.00000    0.17719    0.21748 =
         0.34660   -0.03679    0.11658   -0.01241
F24   3    1.219579    0.240177    0.122718    11.00000    0.25002    0.15841 =
         0.42571   -0.02595    0.04669    0.08340
O1A   5    0.423858    0.264576   -0.042576    11.00000    0.08164    0.05636 =
         0.05596    0.00898    0.01534   -0.00251
O2A   5    0.297923    0.349385   -0.085338    11.00000    0.11007    0.11219 =
         0.12946    0.05180    0.00151    0.01361
AFIX 147
H2A   2    0.255706    0.366764   -0.103396    11.00000   -1.50000
AFIX   0
O3A   5    0.866815    0.396948    0.205499    11.00000    0.07460    0.06228 =
         0.08086   -0.01870    0.00073   -0.00225
O4A   5    1.019877    0.476577    0.195777    11.00000    0.14130    0.10577 =
         0.19028    0.00722   -0.02725   -0.04524
AFIX   3  0.8200
H4A   2    1.072227    0.497117    0.198477    11.00000   -1.50000
AFIX   0
O5A   5    0.460622    0.454880    0.197882    11.00000    0.07517    0.07186 =
         0.09278   -0.00093    0.01559    0.00479
O6A   5    0.295274    0.489577    0.122793    11.00000    0.16668    0.18927 =
         0.22177   -0.02993   -0.02460    0.04010
AFIX   3  0.8200
H6A   2    0.249814    0.478817    0.102443    11.00000   -1.50000
AFIX   0
O7A   5    0.854652    0.594261   -0.023274    11.00000    0.13101    0.07853 =
         0.06513    0.00194    0.01194   -0.02930
PART 1
O8A   5    1.066712    0.576943   -0.056190    51.00000    0.26294    0.28927 =
         0.25463   -0.00811    0.08084    0.01158
AFIX   3
H8A   2    1.048462    0.549113   -0.071810    51.00000   -1.50000
AFIX   0
PART 0
O9A   5    0.441542    0.579148   -0.039624    11.00000    0.11572    0.06590 =
         0.08675   -0.01624    0.00028    0.01500
PART 1
O10A  5    0.337953    0.560781    0.048092    41.00000    0.28695    0.23718 =
         0.14565    0.01054    0.05018   -0.01272
AFIX 147
H10A  2    0.320199    0.577510    0.071579    41.00000   -1.50000
AFIX   0
O11A  5    0.840428    0.286964   -0.065762    21.00000    0.10587    0.08012 =
         0.10433    0.01303    0.00896    0.00960
PART 0
N1A   4    0.430290    0.417833    0.026309    11.00000    0.14780    0.08162 =
         0.18184   -0.04103    0.02206    0.00559
N2A   4    0.968743    0.468780    0.042661    11.00000    0.16419    0.14243 =
         0.23701    0.02512   -0.02155    0.00732
C1A   1    0.498690    0.256603   -0.004852    11.00000    0.08191    0.04001 =
         0.05238    0.00740    0.01278   -0.00363
C2A   1    0.601377    0.244755   -0.016221    11.00000    0.08427    0.03595 =
         0.05692    0.00778    0.02052   -0.00007
C3A   1    0.679833    0.236710    0.020004    11.00000    0.08367    0.03737 =
         0.05869   -0.00509    0.01947   -0.00490
AFIX  43
H3A   2    0.749243    0.229582    0.012575    11.00000   -1.20000
AFIX   0
C4A   1    0.657277    0.239040    0.067615    11.00000    0.08948    0.03977 =
         0.05418   -0.00393    0.01663   -0.00661
C5A   1    0.555809    0.250837    0.078504    11.00000    0.08626    0.04149 =
         0.05103   -0.00672    0.01738   -0.01468
C6A   1    0.474627    0.260315    0.042903    11.00000    0.07639    0.04877 =
         0.05072    0.00072    0.01754   -0.01443
AFIX  43
H6AA  2    0.405975    0.268915    0.050568    11.00000   -1.20000
AFIX   0
C7A   1    0.732919    0.228297    0.111161    11.00000    0.09325    0.03988 =
         0.05989   -0.00712    0.01458   -0.00023
AFIX  13
H7A   2    0.805789    0.219588    0.103619    11.00000   -1.20000
AFIX   0
C8A   1    0.680405    0.181105    0.138181    11.00000    0.11962    0.04313 =
         0.05299   -0.00591    0.00010    0.00539
C9A   1    0.724169    0.130020    0.150639    11.00000    0.15163    0.05371 =
         0.06210   -0.00260    0.00431    0.01775
AFIX  43
H9A   2    0.793527    0.121979    0.143648    11.00000   -1.20000
AFIX   0
C10A  1    0.666899    0.090626    0.173290    11.00000    0.18030    0.05058 =
         0.06357   -0.00566    0.01045    0.00019
AFIX  43
H10B  2    0.697244    0.056102    0.181589    11.00000   -1.20000
AFIX   0
C11A  1    0.562991    0.102690    0.183774    11.00000    0.22673    0.04939 =
         0.05348   -0.00266    0.01021   -0.03578
AFIX  43
H11A  2    0.523216    0.076522    0.199236    11.00000   -1.20000
AFIX   0
C12A  1    0.519933    0.154624    0.170665    11.00000    0.15249    0.05227 =
         0.05542   -0.01005    0.02037   -0.02987
AFIX  43
H12A  2    0.450656    0.163188    0.177445    11.00000   -1.20000
AFIX   0
C13A  1    0.577356    0.192812    0.148213    11.00000    0.12598    0.05094 =
         0.04207   -0.00880    0.01728   -0.00870
C14A  1    0.539985    0.251290    0.131420    11.00000    0.08752    0.04750 =
         0.04719   -0.00553    0.01230   -0.01730
AFIX  13
H14A  2    0.466986    0.260189    0.138651    11.00000   -1.20000
AFIX   0
C15A  1    0.622903    0.292247    0.153059    11.00000    0.07861    0.04196 =
         0.05418   -0.01009    0.01481   -0.00539
C16A  1    0.603259    0.338817    0.180651    11.00000    0.07180    0.04181 =
         0.04971   -0.00745    0.01377   -0.00200
AFIX  43
H16A  2    0.533746    0.347310    0.187112    11.00000   -1.20000
AFIX   0
C17A  1    0.686251    0.372718    0.198629    11.00000    0.07845    0.03564 =
         0.04364   -0.00217    0.00757   -0.00149
C18A  1    0.790231    0.359982    0.187275    11.00000    0.08388    0.04161 =
         0.05469   -0.00624   -0.00194   -0.00179
C19A  1    0.810784    0.313311    0.159652    11.00000    0.07135    0.05830 =
         0.06220   -0.00357    0.00979    0.00750
AFIX  43
H19A  2    0.879927    0.304801    0.152635    11.00000   -1.20000
AFIX   0
C20A  1    0.725544    0.279726    0.142803    11.00000    0.08945    0.04270 =
         0.05493   -0.00839    0.00462   -0.00323
C21A  1    0.314302    0.272079   -0.034409    11.00000    0.08093    0.06505 =
         0.08429    0.01789    0.01784    0.00276
AFIX  23
H21A  2    0.307552    0.298135   -0.008449    11.00000   -1.20000
H21B  2    0.283001    0.236566   -0.026173    11.00000   -1.20000
AFIX   0
C22A  1    0.259008    0.294562   -0.078899    11.00000    0.09027    0.08480 =
         0.09444    0.01382    0.01260   -0.00054
AFIX  23
H22A  2    0.273531    0.271061   -0.105669    11.00000   -1.20000
H22B  2    0.182627    0.295400   -0.076351    11.00000   -1.20000
AFIX   0
C23A  1    0.972579    0.381338    0.203765    11.00000    0.07657    0.07363 =
         0.08496   -0.01481    0.00764   -0.00743
AFIX  23
H23A  2    0.989439    0.375753    0.171172    11.00000   -1.20000
H23B  2    0.986976    0.346820    0.221260    11.00000   -1.20000
AFIX   0
C24A  1    1.037379    0.429086    0.226254    11.00000    0.08357    0.10359 =
         0.12159   -0.02310    0.00635   -0.01510
AFIX  23
H24A  2    1.014745    0.437262    0.257568    11.00000   -1.20000
H24B  2    1.112408    0.419350    0.229357    11.00000   -1.20000
AFIX   0
C25A  1    0.666179    0.423287    0.229423    11.00000    0.08053    0.04411 =
         0.04571   -0.00495    0.00730    0.00051
AFIX  23
H25A  2    0.606233    0.415236    0.247930    11.00000   -1.20000
H25B  2    0.728148    0.429236    0.251459    11.00000   -1.20000
AFIX   0
C26A  1    0.643572    0.475982    0.201904    11.00000    0.07852    0.03919 =
         0.04578   -0.01213    0.00219    0.00095
C27A  1    0.540179    0.491743    0.187841    11.00000    0.08094    0.04929 =
         0.06237   -0.00748    0.01134    0.00901
C28A  1    0.517990    0.541301    0.163289    11.00000    0.09342    0.06465 =
         0.05901   -0.01048   -0.00283    0.02644
AFIX  43
H28A  2    0.447851    0.550988    0.154095    11.00000   -1.20000
AFIX   0
C29A  1    0.599313    0.575786    0.152668    11.00000    0.10166    0.04193 =
         0.05535   -0.00664    0.00251    0.01299
C30A  1    0.704618    0.560946    0.164443    11.00000    0.10088    0.04479 =
         0.04435   -0.00570   -0.00376   -0.00247
C31A  1    0.726165    0.511982    0.189219    11.00000    0.08497    0.04258 =
         0.04119   -0.00194   -0.00600   -0.00575
AFIX  43
H31A  2    0.796614    0.502348    0.197814    11.00000   -1.20000
AFIX   0
C32A  1    0.587710    0.630708    0.126382    11.00000    0.12435    0.04856 =
         0.05807   -0.00072   -0.00176    0.02099
AFIX  13
H32A  2    0.513130    0.640668    0.117904    11.00000   -1.20000
AFIX   0
C33A  1    0.645652    0.674217    0.158117    11.00000    0.17518    0.04107 =
         0.05345    0.00225    0.00297    0.00459
C34A  1    0.753676    0.659717    0.168489    11.00000    0.19265    0.04009 =
         0.04468   -0.00104    0.00236   -0.02575
C35A  1    0.784603    0.603418    0.148658    11.00000    0.12342    0.04695 =
         0.05154    0.00043   -0.00802   -0.01151
AFIX  13
H35A  2    0.858777    0.593016    0.157571    11.00000   -1.20000
AFIX   0
C36A  1    0.819916    0.694978    0.197096    11.00000    0.18190    0.07672 =
         0.04990    0.00927   -0.01986   -0.05287
AFIX  43
H36A  2    0.890251    0.684897    0.205430    11.00000   -1.20000
AFIX   0
C37A  1    0.779902    0.745029    0.212907    11.00000    0.31936    0.05138 =
         0.05352   -0.01071   -0.00893   -0.04289
AFIX  43
H37A  2    0.824975    0.770058    0.229835    11.00000   -1.20000
AFIX   0
C38A  1    0.672609    0.758155    0.203636    11.00000    0.30415    0.05843 =
         0.05773   -0.00840    0.02585    0.00405
AFIX  43
H38A  2    0.645567    0.790784    0.216142    11.00000   -1.20000
AFIX   0
C39A  1    0.604522    0.722461    0.175468    11.00000    0.21509    0.04755 =
         0.05366   -0.00412    0.01195    0.02041
AFIX  43
H39A  2    0.533073    0.731525    0.168812    11.00000   -1.20000
AFIX   0
C40A  1    0.651323    0.623224    0.083088    11.00000    0.12781    0.04136 =
         0.04633    0.00035   -0.00737    0.00546
C41A  1    0.616389    0.628043    0.035801    11.00000    0.12674    0.03970 =
         0.04580    0.00160   -0.00980    0.00445
AFIX  43
H41A  2    0.545462    0.637284    0.027880    11.00000   -1.20000
AFIX   0
C42A  1    0.682818    0.619658   -0.000293    11.00000    0.11791    0.04018 =
         0.05188   -0.00338   -0.00603   -0.00802
C43A  1    0.787928    0.605222    0.012298    11.00000    0.11905    0.04912 =
         0.04844   -0.00128   -0.00074   -0.01674
C44A  1    0.827040    0.599642    0.060204    11.00000    0.10923    0.05859 =
         0.05902   -0.00105   -0.00522   -0.02430
AFIX  43
H44A  2    0.897834    0.590097    0.068086    11.00000   -1.20000
AFIX   0
C45A  1    0.759142    0.608498    0.094696    11.00000    0.11484    0.04861 =
         0.05001   -0.00412   -0.00213   -0.02428
C46A  1    0.360556    0.475726    0.206561    11.00000    0.10905    0.11629 =
         0.24488   -0.04014    0.06701   -0.01093
AFIX  23
H46A  2    0.362136    0.516360    0.207952    11.00000   -1.20000
H46B  2    0.338994    0.461572    0.236547    11.00000   -1.20000
AFIX   0
C47A  1    0.284267    0.456373    0.166365    11.00000    0.30713    0.16585 =
         0.14418    0.00695   -0.03681   -0.02921
AFIX  23
H47A  2    0.297476    0.417153    0.159872    11.00000   -1.20000
H47B  2    0.211908    0.459706    0.175595    11.00000   -1.20000
AFIX   0
C48A  1    0.936643    0.630666   -0.029022    11.00000    0.14142    0.15608 =
         0.16927   -0.01755    0.03811   -0.02716
AFIX  23
H48A  2    0.985850    0.628438   -0.000911    11.00000   -1.20000
H48B  2    0.907676    0.668373   -0.030312    11.00000   -1.20000
AFIX   0
C49A  1    0.993732    0.623301   -0.067893    11.00000    0.17428    0.15323 =
         0.13897    0.00822    0.04119   -0.01857
PART 1
AFIX  23
H49A  2    1.033017    0.657088   -0.074332    51.00000   -1.20000
H49B  2    0.946613    0.614317   -0.095659    51.00000   -1.20000
AFIX  23
PART 0
PART 2
H49C  2    0.966145    0.589122   -0.082854   -51.00000   -1.20000
H49D  2    1.065713    0.614698   -0.055230   -51.00000   -1.20000
AFIX   0
PART 0
C50A  1    0.639792    0.625537   -0.052033    11.00000    0.13701    0.03794 =
         0.05427    0.00050   -0.01195   -0.00136
AFIX  23
H50A  2    0.579220    0.650796   -0.053831    11.00000   -1.20000
H50B  2    0.694381    0.642079   -0.070040    11.00000   -1.20000
AFIX   0
C51A  1    0.605743    0.569759   -0.074384    11.00000    0.10596    0.03990 =
         0.04337    0.00485   -0.01455   -0.00239
C52A  1    0.671661    0.540290   -0.102324    11.00000    0.09309    0.03939 =
         0.04040    0.00610   -0.00823   -0.01542
AFIX  43
H52A  2    0.740174    0.553495   -0.105696    11.00000   -1.20000
AFIX   0
C53A  1    0.637487    0.490879   -0.125718    11.00000    0.07822    0.04475 =
         0.04177    0.00474   -0.00367   -0.00734
C54A  1    0.533350    0.472363   -0.121357    11.00000    0.07616    0.04588 =
         0.04767    0.00233   -0.00176   -0.00485
C55A  1    0.465216    0.501389   -0.093305    11.00000    0.07155    0.04910 =
         0.06680    0.00049   -0.00090    0.00006
AFIX  43
H55A  2    0.395776    0.489023   -0.090909    11.00000   -1.20000
AFIX   0
C56A  1    0.502458    0.548955   -0.069030    11.00000    0.09583    0.04872 =
         0.05083    0.00321    0.00188    0.00918
C57A  1    0.336594    0.563571   -0.033204    11.00000    0.11701    0.10615 =
         0.09690    0.01568    0.03382    0.02572
AFIX  23
H57A  2    0.332576    0.523291   -0.028925    11.00000   -1.20000
H57B  2    0.290700    0.573645   -0.061074    11.00000   -1.20000
AFIX   0
C58A  1    0.302454    0.590877    0.006722    11.00000    0.16759    0.08540 =
         0.14675    0.01302    0.06378    0.02073
PART 1
AFIX  23
H58A  2    0.225301    0.593232    0.004290    41.00000   -1.20000
H58B  2    0.330863    0.628692    0.008457    41.00000   -1.20000
AFIX  23
PART 0
PART 2
H58C  2    0.300454    0.630770    0.000021   -41.00000   -1.20000
H58D  2    0.356265    0.585066    0.032735   -41.00000   -1.20000
AFIX   0
PART 0
C59A  1    0.505453    0.420491   -0.149775    11.00000    0.08476    0.04342 =
         0.04860    0.00341   -0.00500   -0.00995
AFIX  13
H59A  2    0.432205    0.407865   -0.146760    11.00000   -1.20000
AFIX   0
C60A  1    0.527179    0.433566   -0.199754    11.00000    0.09748    0.04380 =
         0.05072    0.00976   -0.01458   -0.01513
C61A  1    0.633792    0.450752   -0.204374    11.00000    0.10746    0.04705 =
         0.03891    0.00558   -0.00212   -0.02199
C62A  1    0.700778    0.453330   -0.156474    11.00000    0.08849    0.04669 =
         0.03744    0.00279    0.00087   -0.01431
AFIX  13
H62A  2    0.774151    0.465992   -0.159086    11.00000   -1.20000
AFIX   0
C63A  1    0.693021    0.395457   -0.134475    11.00000    0.07876    0.04737 =
         0.04155    0.00260    0.01056   -0.00665
C64A  1    0.588278    0.377827   -0.131259    11.00000    0.07940    0.03957 =
         0.03735   -0.00105    0.00445   -0.00826
C65A  1    0.458605    0.430211   -0.239445    11.00000    0.13537    0.10123 =
         0.05979    0.01717   -0.03076   -0.05060
AFIX  43
H65A  2    0.388191    0.419635   -0.236841    11.00000   -1.20000
AFIX   0
C66A  1    0.493201    0.442445   -0.283524    11.00000    0.16217    0.13050 =
         0.05629    0.02882   -0.02777   -0.08729
AFIX  43
H66A  2    0.446368    0.438786   -0.310465    11.00000   -1.20000
AFIX   0
C67A  1    0.595408    0.459861   -0.288036    11.00000    0.19029    0.10097 =
         0.04606    0.01422   -0.01074   -0.05825
AFIX  43
H67A  2    0.616996    0.468790   -0.317867    11.00000   -1.20000
AFIX   0
C68A  1    0.667765    0.464327   -0.247981    11.00000    0.13018    0.07823 =
         0.04360   -0.00166    0.00560   -0.04226
AFIX  43
H68A  2    0.737324    0.476228   -0.250844    11.00000   -1.20000
AFIX   0
C69A  1    0.775492    0.362337   -0.117339    11.00000    0.07520    0.06501 =
         0.07760    0.02289    0.01971   -0.00495
AFIX  43
H69A  2    0.845472    0.373439   -0.120333    11.00000   -1.20000
AFIX   0
C70A  1    0.753953    0.311119   -0.095041    11.00000    0.07967    0.05653 =
         0.07768    0.02072    0.01135    0.00341
C71A  1    0.650684    0.292767   -0.092166    11.00000    0.08180    0.04493 =
         0.04899    0.00183    0.01973    0.00260
C72A  1    0.566694    0.326955   -0.110600    11.00000    0.08392    0.04197 =
         0.04527   -0.00131    0.01724   -0.01060
AFIX  43
H72A  2    0.496531    0.315398   -0.108921    11.00000   -1.20000
AFIX   0
C73A  1    0.627277    0.238177   -0.067797    11.00000    0.09515    0.04247 =
         0.04775    0.00330    0.01751    0.00149
AFIX  23
H73A  2    0.688570    0.213689   -0.068854    11.00000   -1.20000
H73B  2    0.567565    0.220060   -0.085394    11.00000   -1.20000
AFIX   0
PART 1
C74A  1    0.930234    0.301623   -0.055917    21.00000    0.10260    0.12373 =
         0.12226    0.02659    0.00905   -0.00435
AFIX  23
H74A  2    0.929545    0.340802   -0.046725    21.00000   -1.20000
H74B  2    0.969000    0.298911   -0.084193    21.00000   -1.20000
AFIX   0
C75A  1    0.992175    0.267747   -0.015311    21.00000    0.17820    0.18714 =
         0.20098   -0.00323    0.00533    0.01262
AFIX  23
H75A  2    1.057658    0.285443   -0.002589    21.00000   -1.20000
H75B  2    0.948787    0.256138    0.009860    21.00000   -1.20000
AFIX   0
PART 0
C76A  1    0.312928    0.411976    0.025031    11.00000    0.16191    0.11418 =
         0.36376   -0.05348    0.05598   -0.02415
AFIX 137
H76A  2    0.281450    0.448059    0.029541    11.00000   -1.50000
H76B  2    0.294819    0.387088    0.049872    11.00000   -1.50000
H76C  2    0.286474    0.396986   -0.005150    11.00000   -1.50000
AFIX   0
C77A  1    0.490482    0.398868   -0.006816    11.00000    0.17028    0.08455 =
         0.09145   -0.00516    0.02319   -0.02030
AFIX  43
H77A  2    0.457506    0.380513   -0.033035    11.00000   -1.20000
AFIX   0
C78A  1    0.594210    0.404860   -0.004208    11.00000    0.14524    0.08215 =
         0.07054   -0.01310    0.00520   -0.00427
AFIX  43
H78A  2    0.632958    0.391672   -0.028626    11.00000   -1.20000
AFIX   0
C79A  1    0.645869    0.430616    0.034572    11.00000    0.13446    0.06743 =
         0.06418   -0.00162   -0.00299    0.00152
C80A  1    0.589344    0.449336    0.067341    11.00000    0.16486    0.28241 =
         0.15448   -0.14070    0.00343   -0.00969
AFIX  43
H80A  2    0.623581    0.469595    0.092186    11.00000   -1.20000
AFIX   0
C81A  1    0.469624    0.440101    0.067600    11.00000    0.13392    0.30858 =
         0.13253   -0.12754    0.01953   -0.02967
AFIX  43
H81A  2    0.429409    0.448712    0.092886    11.00000   -1.20000
AFIX   0
C82A  1    0.758171    0.439890    0.035976    11.00000    0.14820    0.11401 =
         0.07383    0.03484   -0.00697    0.01442
C83A  1    0.807322    0.456326   -0.003594    11.00000    0.16837    0.09124 =
         0.08937    0.01085    0.00394   -0.00932
AFIX  43
H83A  2    0.767732    0.459375   -0.032670    11.00000   -1.20000
AFIX   0
C84A  1    0.913928    0.468216   -0.000518    11.00000    0.12193    0.15020 =
         0.21413    0.06243    0.01580    0.00726
AFIX  43
H84A  2    0.948361    0.475823   -0.027761    11.00000   -1.20000
AFIX   0
C85A  1    0.920153    0.458481    0.085078    11.00000    0.15261    0.15989 =
         0.14911    0.01860   -0.03746   -0.02440
AFIX  43
H85A  2    0.959690    0.460212    0.114248    11.00000   -1.20000
AFIX   0
C86A  1    0.815882    0.446131    0.082707    11.00000    0.17383    0.08597 =
         0.11437    0.01197   -0.03060   -0.00017
AFIX  43
H86A  2    0.780883    0.441615    0.110262    11.00000   -1.20000
AFIX   0
C87A  1    1.083763    0.489836    0.055031    11.00000    0.09523    0.21045 =
         0.41192    0.07307   -0.01873   -0.00700
AFIX 137
H87A  2    1.133450    0.462272    0.045521    11.00000   -1.50000
H87B  2    1.094763    0.495932    0.088643    11.00000   -1.50000
H87C  2    1.094463    0.524373    0.038604    11.00000   -1.50000
AFIX   0

O1    5    1.045896    0.602230    0.312846    11.00000    0.06300    0.05204 =
         0.07892   -0.01363    0.00958    0.00331
O2    5    1.131655    0.568420    0.225822    11.00000    0.26344    0.16212 =
         0.15133   -0.07639    0.09893   -0.10297
AFIX 147
H2    2    1.072520    0.582036    0.228272    11.00000   -1.50000
AFIX   0
O3    5    0.685923    0.780693    0.538722    11.00000    0.05609    0.06220 =
         0.04837    0.00169    0.00480    0.00284
O4    5    0.521035    0.733858    0.590124    11.00000    0.07653    0.06057 =
         0.07354   -0.00296    0.01394    0.00028
AFIX 147
H4    2    0.548836    0.732668    0.617333    11.00000   -1.50000
AFIX   0
O5    5    1.078838    0.723918    0.573295    11.00000    0.05138    0.06238 =
         0.07564    0.01350    0.00898   -0.00454
O6    5    1.208955    0.717327    0.499943    11.00000    0.12399    0.10777 =
         0.10246   -0.01895    0.04573   -0.03854
AFIX 147
H6    2    1.246858    0.731039    0.480639    11.00000   -1.50000
AFIX   0
O7    5    0.557323    0.464577    0.553611    11.00000    0.09511    0.06413 =
         0.05381    0.00093   -0.00938   -0.01237
PART 1
O8    5    0.328553    0.483280    0.564947    31.00000    0.15729    0.13290 =
         0.22277   -0.00910    0.01446    0.02315
AFIX   3  0.8200
H8    2    0.297153    0.491500    0.588347    31.00000   -1.50000
AFIX   0
PART 0
O9    5    0.966394    0.410843    0.543543    11.00000    0.07369    0.06694 =
         0.04926   -0.00558   -0.00767    0.02010
O10   5    1.143064    0.527066    0.532383    11.00000    0.15984    0.13727 =
         0.24520    0.04390    0.07799   -0.02201
AFIX   3
H10   2    1.181814    0.507556    0.517123    11.00000   -1.50000
AFIX   0
O11   5    0.619609    0.584395    0.298267    11.00000    0.06132    0.04967 =
         0.07234   -0.00176    0.00398   -0.00023
O12   5    0.452006    0.629183    0.239187    11.00000    0.13786    0.11148 =
         0.11584    0.00513    0.02504    0.03705
AFIX 147
H12   2    0.509190    0.625529    0.227469    11.00000   -1.50000
AFIX   0
C1    1    0.979650    0.645069    0.325937    11.00000    0.05742    0.04104 =
         0.05301   -0.00370    0.00590   -0.00560
C2    1    0.872089    0.639707    0.311690    11.00000    0.06608    0.03661 =
         0.03744    0.00229    0.00336   -0.00309
C3    1    0.800615    0.680468    0.325662    11.00000    0.05701    0.03829 =
         0.03952   -0.00067   -0.00246   -0.00461
AFIX  43
H3    2    0.728267    0.677392    0.316541    11.00000   -1.20000
AFIX   0
C4    1    0.838618    0.725509    0.353240    11.00000    0.06005    0.03341 =
         0.04149    0.00170   -0.00073    0.00201
C5    1    0.948603    0.730475    0.366678    11.00000    0.06060    0.03762 =
         0.04585   -0.00170    0.00095   -0.00659
C6    1    1.018211    0.690932    0.353033    11.00000    0.05732    0.04313 =
         0.05604   -0.00191    0.00078   -0.00390
AFIX  43
H6B   2    1.090723    0.694390    0.361652    11.00000   -1.20000
AFIX   0
C7    1    0.772783    0.775851    0.368248    11.00000    0.05641    0.03534 =
         0.04626   -0.00607   -0.00485   -0.00097
AFIX  13
H7    2    0.696661    0.772545    0.358416    11.00000   -1.20000
AFIX   0
C8    1    0.824744    0.825884    0.346935    11.00000    0.07465    0.03463 =
         0.04586   -0.00043   -0.00273    0.00052
C9    1    0.775593    0.863712    0.315580    11.00000    0.09677    0.04725 =
         0.05309    0.00239   -0.01505    0.00611
AFIX  43
H9    2    0.702730    0.861674    0.307329    11.00000   -1.20000
AFIX   0
C10   1    0.838810    0.905861    0.296177    11.00000    0.12559    0.05046 =
         0.07383    0.01881   -0.02385   -0.01153
AFIX  43
H10D  2    0.806713    0.931330    0.274620    11.00000   -1.20000
AFIX   0
C11   1    0.944006    0.909906    0.308179    11.00000    0.13489    0.04714 =
         0.06497    0.01192    0.00422   -0.01510
AFIX  43
H11   2    0.984078    0.937690    0.294845    11.00000   -1.20000
AFIX   0
C12   1    0.993499    0.871439    0.341370    11.00000    0.09492    0.04730 =
         0.04465   -0.00251    0.00523   -0.01951
AFIX  43
H12D  2    1.066153    0.874375    0.349854    11.00000   -1.20000
AFIX   0
C13   1    0.935978    0.830378    0.360889    11.00000    0.07435    0.04535 =
         0.03716   -0.00321   -0.00210   -0.01015
C14   1    0.974505    0.784006    0.394479    11.00000    0.05532    0.04231 =
         0.04491   -0.00032   -0.00172   -0.00971
AFIX  13
H14   2    1.050466    0.787288    0.404640    11.00000   -1.20000
AFIX   0
C15   1    0.904824    0.783923    0.435937    11.00000    0.05665    0.03736 =
         0.04234   -0.00371   -0.00181   -0.00685
C16   1    0.938200    0.786492    0.483810    11.00000    0.06386    0.03404 =
         0.04312    0.00223    0.00202   -0.00680
AFIX  43
H16   2    1.010476    0.789083    0.493225    11.00000   -1.20000
AFIX   0
C17   1    0.863075    0.785193    0.518289    11.00000    0.06100    0.03445 =
         0.04126   -0.00100   -0.00092   -0.00524
C18   1    0.755525    0.782688    0.503210    11.00000    0.05695    0.03429 =
         0.04618    0.00564    0.00775    0.00111
C19   1    0.720665    0.779574    0.454585    11.00000    0.05280    0.03998 =
         0.04831   -0.00180   -0.00340    0.00250
AFIX  43
H19   2    0.648489    0.777256    0.444903    11.00000   -1.20000
AFIX   0
C20   1    0.796037    0.780052    0.421887    11.00000    0.05592    0.03421 =
         0.04177   -0.00059   -0.00371   -0.00134
C21   1    1.149106    0.616112    0.299880    11.00000    0.08189    0.09667 =
         0.14229   -0.04949    0.04121   -0.01644
AFIX  23
H21C  2    1.196506    0.622750    0.328053    11.00000   -1.20000
H21D  2    1.146300    0.649884    0.280690    11.00000   -1.20000
AFIX   0
C22   1    1.189605    0.567072    0.271701    11.00000    0.08103    0.15598 =
         0.18013   -0.07981    0.03302   -0.00839
AFIX  23
H22C  2    1.265434    0.570859    0.268512    11.00000   -1.20000
H22D  2    1.177157    0.531911    0.287621    11.00000   -1.20000
AFIX   0
C23   1    0.576888    0.791955    0.527372    11.00000    0.06532    0.06522 =
         0.07069    0.01735    0.00999    0.00732
AFIX  23
H23C  2    0.546218    0.763998    0.505425    11.00000   -1.20000
H23D  2    0.568021    0.828573    0.512647    11.00000   -1.20000
AFIX   0
C24   1    0.523066    0.790328    0.572898    11.00000    0.06858    0.05100 =
         0.08353   -0.00065    0.01811    0.00242
AFIX  23
H24C  2    0.561234    0.814070    0.596346    11.00000   -1.20000
H24D  2    0.450862    0.804434    0.567551    11.00000   -1.20000
AFIX   0
C25   1    0.897244    0.787238    0.570856    11.00000    0.07216    0.03838 =
         0.03870    0.00072   -0.00014   -0.00329
AFIX  23
H25C  2    0.847510    0.810254    0.586834    11.00000   -1.20000
H25D  2    0.967033    0.804521    0.575441    11.00000   -1.20000
AFIX   0
C26   1    0.901588    0.728643    0.593029    11.00000    0.05729    0.03787 =
         0.04152    0.00253   -0.00105   -0.00264
C27   1    0.996537    0.697813    0.595086    11.00000    0.05195    0.04847 =
         0.05035    0.00722    0.00301   -0.00432
C28   1    1.006825    0.645497    0.616086    11.00000    0.05348    0.05515 =
         0.04757    0.00603    0.00163    0.00393
AFIX  43
H28   2    1.071234    0.626233    0.617686    11.00000   -1.20000
AFIX   0
C29   1    0.916024    0.622477    0.634970    11.00000    0.05916    0.04154 =
         0.04410    0.00283    0.00517    0.00656
C30   1    0.820105    0.651117    0.631387    11.00000    0.06116    0.03676 =
         0.03993    0.00221    0.00532    0.00584
C31   1    0.813220    0.704025    0.611367    11.00000    0.06016    0.03694 =
         0.04210    0.00083    0.00315    0.00331
AFIX  43
H31   2    0.748924    0.723373    0.610132    11.00000   -1.20000
AFIX   0
C32   1    0.909459    0.564903    0.658665    11.00000    0.06117    0.04078 =
         0.04621    0.00586    0.00311    0.00706
AFIX  13
H32   2    0.977318    0.544577    0.660801    11.00000   -1.20000
AFIX   0
C33   1    0.867343    0.576379    0.707183    11.00000    0.07461    0.04160 =
         0.04508    0.00489    0.00242    0.00791
C34   1    0.770135    0.604703    0.703411    11.00000    0.07237    0.04133 =
         0.04157    0.00433    0.00877    0.00627
C35   1    0.730938    0.618901    0.652222    11.00000    0.06725    0.03826 =
         0.04473    0.00325    0.01009    0.00324
AFIX  13
H35   2    0.663113    0.639260    0.649855    11.00000   -1.20000
AFIX   0
C36   1    0.718707    0.616978    0.743501    11.00000    0.09229    0.05521 =
         0.04889    0.00974    0.02205    0.01045
AFIX  43
H36   2    0.653276    0.635278    0.741374    11.00000   -1.20000
AFIX   0
C37   1    0.768593    0.600871    0.787826    11.00000    0.12140    0.07127 =
         0.03900    0.00436    0.01560    0.01761
AFIX  43
H37   2    0.735644    0.609065    0.815351    11.00000   -1.20000
AFIX   0
C38   1    0.862305    0.574051    0.791202    11.00000    0.11488    0.06043 =
         0.04044    0.00566    0.00455    0.01284
AFIX  43
H38   2    0.893254    0.563804    0.820904    11.00000   -1.20000
AFIX   0
C39   1    0.914206    0.561269    0.750443    11.00000    0.08947    0.04531 =
         0.04973    0.00941    0.00087    0.00418
AFIX  43
H39   2    0.979469    0.542804    0.752844    11.00000   -1.20000
AFIX   0
C40   1    0.821270    0.534271    0.629759    11.00000    0.06168    0.04303 =
         0.03412    0.00087    0.00508    0.00730
C41   1    0.828378    0.482054    0.608546    11.00000    0.07202    0.03762 =
         0.04183    0.00459    0.00535    0.01099
AFIX  43
H41   2    0.892755    0.462763    0.611486    11.00000   -1.20000
AFIX   0
C42   1    0.741863    0.458218    0.583200    11.00000    0.08236    0.04127 =
         0.03506    0.00368    0.00703    0.00204
C43   1    0.646196    0.487228    0.580188    11.00000    0.07718    0.04827 =
         0.03650    0.00695   -0.00071   -0.00709
C44   1    0.635624    0.539192    0.601716    11.00000    0.06184    0.04401 =
         0.04597    0.00842    0.00314    0.00117
AFIX  43
H44   2    0.570459    0.557754    0.599389    11.00000   -1.20000
AFIX   0
C45   1    0.724493    0.563174    0.626947    11.00000    0.06808    0.03941 =
         0.03867    0.00790    0.00857    0.00574
C46   1    1.181919    0.701324    0.580143    11.00000    0.06498    0.08048 =
         0.08240    0.00709    0.00844   -0.00654
AFIX  23
H46C  2    1.181712    0.661723    0.572304    11.00000   -1.20000
H46D  2    1.210394    0.706025    0.612799    11.00000   -1.20000
AFIX   0
C47   1    1.246619    0.734359    0.546705    11.00000    0.06467    0.07455 =
         0.11360   -0.01101    0.02593   -0.01812
AFIX  23
H47C  2    1.236105    0.774306    0.550804    11.00000   -1.20000
H47D  2    1.321898    0.726036    0.552627    11.00000   -1.20000
AFIX   0
C48   1    0.476836    0.441430    0.581213    11.00000    0.08947    0.18299 =
         0.09750   -0.01529    0.00447   -0.05219
AFIX  23
H48C  2    0.505863    0.407906    0.596768    11.00000   -1.20000
H48D  2    0.463655    0.468170    0.605958    11.00000   -1.20000
AFIX   0
C49   1    0.378577    0.427366    0.557663    11.00000    0.14353    0.09588 =
         0.18850   -0.00499   -0.01682   -0.02408
PART 1
AFIX  23
H49E  2    0.342983    0.397140    0.573100    31.00000   -1.20000
H49F  2    0.383960    0.418631    0.524399    31.00000   -1.20000
AFIX  23
PART 0
PART 2
H49G  2    0.326217    0.426152    0.581087   -31.00000   -1.20000
H49H  2    0.384436    0.389681    0.545212   -31.00000   -1.20000
AFIX   0
PART 0
C50   1    0.751838    0.400668    0.560362    11.00000    0.10049    0.04355 =
         0.03875    0.00197    0.00342    0.00147
AFIX  23
H50C  2    0.682791    0.382413    0.558649    11.00000   -1.20000
H50D  2    0.800648    0.377993    0.580549    11.00000   -1.20000
AFIX   0
C51   1    0.791354    0.402653    0.510515    11.00000    0.07306    0.04032 =
         0.04286   -0.00159    0.00483    0.00296
C52   1    0.716510    0.398458    0.471730    11.00000    0.07734    0.04119 =
         0.04366   -0.00250    0.00702   -0.00677
AFIX  43
H52   2    0.644513    0.395393    0.476583    11.00000   -1.20000
AFIX   0
C53   1    0.749164    0.398832    0.425336    11.00000    0.07648    0.04245 =
         0.03683    0.00073    0.00561   -0.00694
C54   1    0.857186    0.402106    0.419371    11.00000    0.08007    0.03667 =
         0.04035   -0.00065    0.00570    0.00204
C55   1    0.932709    0.406898    0.456797    11.00000    0.07001    0.03644 =
         0.05342   -0.00389    0.00377    0.00749
AFIX  43
H55   2    1.004686    0.409689    0.451828    11.00000   -1.20000
AFIX   0
C56   1    0.897772    0.407468    0.503309    11.00000    0.08236    0.03236 =
         0.03957   -0.00179   -0.00354    0.00849
C57   1    1.068463    0.433681    0.540079    11.00000    0.11710    0.05810 =
         0.07514    0.00504   -0.01740    0.00583
AFIX  23
H57C  2    1.097613    0.421695    0.510940    11.00000   -1.20000
H57D  2    1.116481    0.422050    0.566787    11.00000   -1.20000
AFIX   0
C58   1    1.052758    0.497750    0.540303    11.00000    0.11520    0.10278 =
         0.11463    0.02845    0.00897   -0.02428
AFIX  23
H58E  2    0.997160    0.507624    0.516036    11.00000   -1.20000
H58F  2    1.028904    0.508880    0.570757    11.00000   -1.20000
AFIX   0
C59   1    0.881470    0.403883    0.367156    11.00000    0.07404    0.04330 =
         0.04186   -0.00546    0.01165   -0.00117
AFIX  13
H59   2    0.957749    0.405956    0.362593    11.00000   -1.20000
AFIX   0
C60   1    0.825841    0.352523    0.343272    11.00000    0.10654    0.03329 =
         0.04182   -0.00621    0.01195   -0.00626
C61   1    0.716505    0.350955    0.349557    11.00000    0.10202    0.03837 =
         0.04747   -0.00327    0.00590   -0.01587
C62   1    0.679617    0.398471    0.379773    11.00000    0.07486    0.04849 =
         0.04111   -0.00089    0.00109   -0.02073
AFIX  13
H62   2    0.603606    0.396183    0.384842    11.00000   -1.20000
AFIX   0
C63   1    0.708452    0.452192    0.353478    11.00000    0.07226    0.04531 =
         0.03955   -0.00729    0.00560   -0.01369
C64   1    0.818028    0.453735    0.346345    11.00000    0.06743    0.03797 =
         0.03656   -0.00317    0.00388   -0.00668
C65   1    0.872889    0.311946    0.316192    11.00000    0.13852    0.04508 =
         0.06363   -0.00439    0.03595   -0.00257
AFIX  43
H65   2    0.945820    0.312338    0.312905    11.00000   -1.20000
AFIX   0
C66   1    0.808517    0.271177    0.294385    11.00000    0.18103    0.05231 =
         0.06397   -0.02065    0.02446   -0.01808
AFIX  43
H66   2    0.838382    0.244189    0.275704    11.00000   -1.20000
AFIX   0
C67   1    0.699139    0.269772    0.299909    11.00000    0.18458    0.05191 =
         0.06856   -0.01865    0.02167   -0.05069
AFIX  43
H67   2    0.657227    0.242150    0.284558    11.00000   -1.20000
AFIX   0
C68   1    0.652640    0.308676    0.327732    11.00000    0.13947    0.05968 =
         0.04634   -0.00292    0.01016   -0.04706
AFIX  43
H68   2    0.580194    0.306967    0.331987    11.00000   -1.20000
AFIX   0
C69   1    0.641362    0.494777    0.338610    11.00000    0.05267    0.05611 =
         0.04405   -0.00928    0.00280   -0.01333
AFIX  43
H69   2    0.569544    0.493379    0.344145    11.00000   -1.20000
AFIX   0
C70   1    0.681982    0.540135    0.315131    11.00000    0.06350    0.04057 =
         0.04388   -0.00820   -0.00284   -0.00360
C71   1    0.790046    0.542598    0.306475    11.00000    0.05902    0.03591 =
         0.04050   -0.00820    0.00572   -0.00581
C72   1    0.857481    0.499489    0.322485    11.00000    0.05758    0.04061 =
         0.03702   -0.00768    0.00591   -0.00799
AFIX  43
H72   2    0.929459    0.501107    0.317276    11.00000   -1.20000
AFIX   0
C73   1    0.831875    0.592113    0.279398    11.00000    0.07385    0.03685 =
         0.04409   -0.00167    0.00539   -0.00798
AFIX  23
H73C  2    0.889434    0.579367    0.261159    11.00000   -1.20000
H73D  2    0.775328    0.606067    0.257219    11.00000   -1.20000
AFIX   0
C74   1    0.515184    0.588751    0.311415    11.00000    0.07283    0.08484 =
         0.10718    0.00706    0.01731    0.01427
AFIX  23
H74E  2    0.514429    0.592734    0.345558    11.00000   -1.20000
H74F  2    0.474127    0.555819    0.301430    11.00000   -1.20000
AFIX   0
C75   1    0.469754    0.641068    0.286096    11.00000    0.07750    0.08221 =
         0.12126   -0.01990   -0.00030    0.01402
AFIX  23
H75E  2    0.403615    0.651913    0.299032    11.00000   -1.20000
H75F  2    0.519741    0.671914    0.290599    11.00000   -1.20000
AFIX   0

N1    4    1.031114    0.599702    0.446045    11.00000    0.08062    0.06616 =
         0.08022   -0.00085   -0.00477    0.00143
N2    4    0.498738    0.595443    0.498740    11.00000    0.08286    0.07036 =
         0.08568    0.01478   -0.00116    0.00364
C76   1    1.145383    0.597978    0.434134    11.00000    0.08584    0.08044 =
         0.13300   -0.00187   -0.00557   -0.01243
AFIX 137
H76D  2    1.182413    0.569000    0.452316    11.00000   -1.50000
H76E  2    1.178475    0.633492    0.441585    11.00000   -1.50000
H76F  2    1.148243    0.590340    0.400893    11.00000   -1.50000
AFIX   0
C77   1    0.964778    0.561888    0.425849    11.00000    0.09802    0.09627 =
         0.10582   -0.04990   -0.00020   -0.00290
AFIX  43
H77   2    0.990017    0.535745    0.405020    11.00000   -1.20000
AFIX   0
C78   1    0.860316    0.560839    0.435198    11.00000    0.09418    0.09099 =
         0.09726   -0.04646    0.01706   -0.02449
AFIX  43
H78   2    0.814789    0.534362    0.420395    11.00000   -1.20000
AFIX   0
C79   1    0.822311    0.597930    0.465785    11.00000    0.09240    0.03411 =
         0.05051   -0.00438   -0.01119    0.00086
C80   1    0.890492    0.637505    0.485093    11.00000    0.08759    0.08437 =
         0.16938   -0.06462    0.01795   -0.00647
AFIX  43
H80   2    0.866418    0.664400    0.505564    11.00000   -1.20000
AFIX   0
C81   1    0.995072    0.637589    0.474231    11.00000    0.09067    0.07332 =
         0.16290   -0.04985   -0.00546   -0.00766
AFIX  43
H81   2    1.041037    0.665073    0.487150    11.00000   -1.20000
AFIX   0
C82   1    0.708839    0.596701    0.477445    11.00000    0.08983    0.04769 =
         0.05261   -0.00284   -0.01079   -0.00081
C83   1    0.639582    0.554494    0.461225    11.00000    0.09765    0.07571 =
         0.07892   -0.02911   -0.00365   -0.01236
AFIX  43
H83   2    0.663930    0.525588    0.442799    11.00000   -1.20000
AFIX   0
C84   1    0.535138    0.555120    0.472218    11.00000    0.07924    0.09466 =
         0.08775   -0.01617   -0.00524   -0.02174
AFIX  43
H84   2    0.489342    0.526748    0.460831    11.00000   -1.20000
AFIX   0
C85   1    0.565428    0.635956    0.516553    11.00000    0.10467    0.05653 =
         0.07705    0.00693    0.01659    0.01232
AFIX  43
H85   2    0.539321    0.663529    0.535835    11.00000   -1.20000
AFIX   0
C86   1    0.668688    0.637514    0.507157    11.00000    0.10100    0.04364 =
         0.06136   -0.00416   -0.00176   -0.00547
AFIX  43
H86   2    0.713206    0.665498    0.520290    11.00000   -1.20000
AFIX   0
C87   1    0.386284    0.597834    0.511264    11.00000    0.07456    0.13171 =
         0.14584   -0.00062    0.01535    0.00437
AFIX 137
H87D  2    0.365562    0.636245    0.514858    11.00000   -1.50000
H87E  2    0.379725    0.578148    0.540535    11.00000   -1.50000
H87F  2    0.340949    0.580652    0.486487    11.00000   -1.50000
AFIX   0

PART 1
O12A  5    1.007406    0.224285   -0.050584    21.00000    0.24100    0.19497 =
         0.25124    0.03143    0.01341    0.06587
AFIX   3
H12B  2    1.071536    0.221035   -0.053184    21.00000   -1.50000
AFIX   0
PART 0
PART 2
O11B  5    0.829628    0.269877   -0.082869   -21.00000    0.07407    0.07126 =
         0.11666    0.03603    0.00782    0.00740
C74B  1    0.931375    0.270155   -0.103342   -21.00000    0.09009    0.11136 =
         0.13598    0.01678    0.02051    0.01927
AFIX  23
H74C  2    0.975750    0.300342   -0.089939   -21.00000   -1.20000
H74D  2    0.921480    0.275326   -0.137456   -21.00000   -1.20000
AFIX   0
C75B  1    0.983454    0.213255   -0.091540   -21.00000    0.13281    0.14299 =
         0.16237    0.00779    0.01913    0.04232
AFIX  23
H75C  2    1.057945    0.214250   -0.098075   -21.00000   -1.20000
H75D  2    0.979453    0.204876   -0.058126   -21.00000   -1.20000
AFIX   0
O12B  5    0.927752    0.170113   -0.120449   -21.00000    0.22704    0.19905 =
         0.35869   -0.08383   -0.03149    0.06414
AFIX   3
H12C  2    0.965782    0.160913   -0.141419   -21.00000   -1.50000
AFIX   0

O0AA  5    0.336877    0.463130    0.519039   -31.00000    0.14096    0.15576 =
         0.16659    0.00922   -0.01791   -0.00462
AFIX   3
H0AA  2    0.295697    0.445240    0.500889   -31.00000   -1.50000
AFIX   0

O10B  5    0.201251    0.575420    0.023085   -41.00000    0.20838    0.19125 =
         0.13935   -0.01620    0.05115   -0.01739
AFIX   3  0.8200
H10C  2    0.188251    0.591080    0.047815   -41.00000   -1.50000
AFIX   0
O8B   5    1.005898    0.662990   -0.107274   -51.00000    0.20960    0.19238 =
         0.14954    0.01303    0.01879   -0.02324
AFIX   3
H8B   2    1.024598    0.645500   -0.130204   -51.00000   -1.50000
AFIX   0
HKLF 4


REM  tx555a_a.res in P2(1)
REM R1 =  0.0783 for   26183 Fo > 4sig(Fo)  and  0.0901 for all   32345 data
REM   2148 parameters refined using    241 restraints

END

WGHT      0.1802      0.8775

REM Highest difference peak  0.980,  deepest hole -0.517,  1-sigma level  0.065
Q1    1   1.0441  0.3105  0.0450  11.00000  0.05    0.98
Q2    1   1.1401  0.4697  0.5749  11.00000  0.05    0.55
Q3    1   1.1080  0.5212  0.5759  11.00000  0.05    0.54
Q4    1   0.3626  0.8008  0.3722  11.00000  0.05    0.45
Q5    1   0.1982  0.4075  0.3580  11.00000  0.05    0.42
Q6    1   0.8979  0.1595 -0.0760  11.00000  0.05    0.41
Q7    1   0.3746  0.7776  0.4447  11.00000  0.05    0.41
Q8    1   0.9174  0.1683 -0.0654  11.00000  0.05    0.38
Q9    1   0.9478  0.4066  0.0034  11.00000  0.05    0.38
Q10   1   1.0842  0.6526 -0.0427  11.00000  0.05    0.38
Q11   1   0.3060  0.7902  0.3720  11.00000  0.05    0.37
Q12   1   0.2354  0.4193  0.4335  11.00000  0.05    0.36
Q13   1   0.3513  0.6309  0.2510  11.00000  0.05    0.34
Q14   1   1.0350  0.2696  0.0112  11.00000  0.05    0.33
Q15   1   0.5872  0.3899  0.0688  11.00000  0.05    0.33
Q16   1   0.5277  0.3981  0.0791  11.00000  0.05    0.29
Q17   1   0.3507  0.4092  0.3621  11.00000  0.05    0.29
Q18   1   1.0750  0.6392  0.0144  11.00000  0.05    0.29
Q19   1   0.7794  0.4076  0.0145  11.00000  0.05    0.27
Q20   1   0.2864  0.4079  0.1738  11.00000  0.05    0.27
Q21   1   0.5088  0.4896  0.0539  11.00000  0.05    0.27
Q22   1   0.3430  0.4512  0.0848  11.00000  0.05    0.26
Q23   1   0.2526  0.5699  0.0363  11.00000  0.05    0.26
Q24   1   0.1540  0.3941  0.8321  11.00000  0.05    0.25
Q25   1   0.2973  0.3788  0.1429  11.00000  0.05    0.25
Q26   1   0.8105  0.1757  0.0742  11.00000  0.05    0.25
Q27   1   0.6015  0.7475  0.6855  11.00000  0.05    0.25
Q28   1   0.9167  0.4124 -0.0787  11.00000  0.05    0.25
Q29   1   0.1904  0.4695  0.4203  11.00000  0.05    0.25
Q30   1   0.5997  0.6404  0.3554  11.00000  0.05    0.24
Q31   1   0.5965  0.4835  0.0344  11.00000  0.05    0.24
Q32   1   0.2275  0.5895  0.0188  11.00000  0.05    0.24
Q33   1   0.8016  0.5977  0.5643  11.00000  0.05    0.24
Q34   1   0.4748  0.6404  0.4362  11.00000  0.05    0.23
Q35   1   0.7978  0.3823  0.0406  11.00000  0.05    0.23
Q36   1   0.9345  0.4069  0.0421  11.00000  0.05    0.23
Q37   1   0.3964  0.6626  0.3199  11.00000  0.05    0.23
Q38   1   0.8251  0.2598  0.0180  11.00000  0.05    0.22
Q39   1   0.4615  0.4028  0.5258  11.00000  0.05    0.22
Q40   1   0.7237  0.2857  0.2222  11.00000  0.05    0.22
Q41   1   0.8513  0.4467  0.3462  11.00000  0.05    0.22
Q42   1   0.0080  0.4460  0.8035  11.00000  0.05    0.22
Q43   1   0.7445  0.5402  0.3115  11.00000  0.05    0.21
Q44   1   1.0582  0.2599  0.0502  11.00000  0.05    0.21
Q45   1   0.7014  0.7099 -0.0627  11.00000  0.05    0.21
;
_shelx_res_checksum                31628
_shelx_hkl_file
;
   0   0   2 1042.54   42.93
   0   0  -3   42.69    1.65
   0   0   3   36.93    1.67
   0   0  -3   38.93    1.65
   0   0   4 1029.16   43.02
   0   0  -4 1100.81   43.02
   0   0  -4 1104.54   43.01
   0   0  -4  992.83   43.00
   0   0  -5   73.29    3.03
   0   0  -5   77.28    3.04
   0   0   5   69.34    3.05
   0   0  -5   76.65    3.03
   0   0  -5   69.41    3.01
   0   0   6  187.39    7.78
   0   0  -6  176.67    7.74
   0   0  -6  206.08    7.78
   0   0  -6  179.18    7.77
   0   0  -6  203.68    7.76
   0   0  -7   10.98    0.62
   0   0  -7   13.32    0.64
   0   0   7   11.08    0.63
   0   0   7   10.99    0.68
   0   0  -7   13.52    0.66
   0   0   7   12.40    0.57
   0   0  -7   13.29    0.61
   0   0  -7   10.45    0.55
   0   0   8  280.81   11.52
   0   0  -8  297.59   11.53
   0   0  -8  265.19   11.52
   0   0  -8  283.90   11.55
   0   0   8  272.88   11.49
   0   0  -8  287.98   11.53
   0   0   8  269.74   11.54
   0   0  -9   10.81    0.54
   0   0   9   11.26    0.62
   0   0  -9   11.45    0.70
   0   0   9   12.29    0.56
   0   0  -9   11.08    0.62
   0   0  -9   12.44    0.66
   0   0  -9   12.12    0.65
   0   0  10  167.42    6.93
   0   0 -10  165.24    6.97
   0   0 -10  157.62    6.93
   0   0  10  167.97    6.90
   0   0 -10  174.38    6.95
   0   0 -10  164.19    6.88
   0   0 -10  174.60    6.95
   0   0  11   18.34    0.80
   0   0  11   18.62    0.81
   0   0  11   19.28    0.89
   0   0  11   20.42    0.83
   0   0 -11   16.42    0.80
   0   0 -11   14.04    0.79
   0   0 -11   18.96    0.79
   0   0  11   19.05    0.80
   0   0 -11   17.80    0.89
   0   0 -11   19.83    0.82
   0   0 -11   20.04    0.97
   0   0 -11   20.85    0.93
   0   0 -11   20.69    0.92
   0   0  12    3.57    0.28
   0   0 -12    3.23    0.26
   0   0  12    4.15    0.41
   0   0  12    3.51    0.29
   0   0  12    3.70    0.39
   0   0 -12    4.41    0.48
   0   0  12    3.35    0.28
   0   0 -12    4.37    0.46
   0   0  12    3.52    0.27
   0   0 -12    3.51    0.53
   0   0  12    4.19    0.39
   0   0 -13    0.46    0.21
   0   0  13    1.10    0.35
   0   0  13    0.72    0.23
   0   0 -13    0.92    0.18
   0   0  13    0.70    0.24
   0   0  13    0.87    0.36
   0   0 -13    1.25    0.42
   0   0 -13    0.60    0.27
   0   0 -13    0.69    0.50
   0   0  13    0.80    0.37
   0   0 -13    0.83    0.22
   0   0  13    0.82    0.24
   0   0 -13    0.73    0.38
   0   0 -13    0.50    0.44
   0   0 -13    0.62    0.24
   0   0  14   21.42    1.15
   0   0  14   26.24    1.14
   0   0 -14   24.10    1.05
   0   0 -14   20.46    1.09
   0   0 -14   28.38    1.08
   0   0 -14   25.17    1.26
   0   0 -14   17.64    1.15
   0   0  14   25.88    1.07
   0   0 -14   26.73    1.07
   0   0 -14   27.00    1.07
   0   0 -14   18.19    1.03
   0   0 -14   23.43    1.09
   0   0  14   24.33    1.06
   0   0  14   21.33    1.14
   0   0 -14   22.80    1.19
   0   0 -15    9.77    0.44
   0   0  15    8.92    0.45
   0   0  15    6.91    0.58
   0   0  15    8.21    0.46
   0   0 -15    6.25    0.59
   0   0 -15    6.56    0.48
   0   0  15    6.63    0.55
   0   0 -15    8.34    0.44
   0   0  15    7.38    0.54
   0   0 -15    8.49    0.46
   0   0  15    8.76    0.46
   0   0 -15    8.76    0.48
   0   0 -15    8.26    0.44
   0   0 -15    8.80    0.71
   0   0 -15    9.12    0.46
   0   0  16    0.32    0.39
   0   0 -16    1.19    0.29
   0   0 -16    0.80    0.22
   0   0 -16    1.05    0.25
   0   0  16    1.54    0.35
   0   0 -16    1.68    0.23
   0   0  16    1.05    0.28
   0   0  16    0.80    0.26
   0   0  16    0.55    0.40
   0   0 -16    1.08    0.26
   0   0 -16    0.64    0.23
   0   0  16    0.81    0.24
   0   0  16    1.03    0.26
   0   0 -17    1.08    0.31
   0   0  17    1.15    0.29
   0   0  17    1.43    0.26
   0   0  17    0.45    0.45
   0   0 -17    0.92    0.23
   0   0  17    0.67    0.41
   0   0 -17    1.58    0.22
   0   0  17    1.59    0.35
   0   0  17    1.04    0.27
   0   0  17    0.92    0.27
   0   0 -17    1.07    0.26
   0   0  17    0.81    0.26
   0   0 -17    0.99    0.23
   0   0 -17    1.13    0.27
   0   0  18   32.40    1.76
   0   0 -18   37.56    1.66
   0   0  18   37.22    1.67
   0   0 -18   41.10    1.64
   0   0 -18   39.07    1.68
   0   0 -18   36.40    1.65
   0   0 -18   35.07    1.65
   0   0  18   51.23    1.72
   0   0 -18   38.22    1.67
   0   0  18   39.53    1.66
   0   0  18   35.80    1.66
   0   0  18   45.41    1.68
   0   0  19    0.40    0.28
   0   0  19    0.07    0.27
   0   0 -19    0.08    0.23
   0   0  19    0.24    0.31
   0   0 -19   -0.05    0.23
   0   0 -19   -0.13    0.52
   0   0  19    0.21    0.43
   0   0 -19    0.16    0.28
   0   0  19    0.39    0.39
   0   0  19    0.21    0.79
   0   0 -19   -0.07    0.26
   0   0  19    0.25    0.28
   0   0 -19    0.27    0.31
   0   0 -20   46.93    1.99
   0   0  20   45.99    1.97
   0   0 -20   46.44    1.98
   0   0 -20   47.41    2.17
   0   0  20   45.99    2.02
   0   0 -20   44.73    1.95
   0   0  20   46.64    1.96
   0   0  20   46.93    1.99
   0   0  20   55.71    2.37
   0   0  20   43.46    1.97
   0   0 -20   46.03    1.97
   0   0  21    2.22    0.36
   0   0 -21    1.90    0.38
   0   0 -21    2.31    0.31
   0   0  21    1.88    0.31
   0   0  21    1.40    0.43
   0   0 -21    2.60    0.58
   0   0  21    2.43    0.81
   0   0 -21    1.93    0.32
   0   0 -21    1.86    0.26
   0   0 -22    8.13    0.48
   0   0  22    6.73    0.51
   0   0  22    9.37    0.60
   0   0  22    6.89    0.46
   0   0 -22    6.62    0.41
   0   0 -22    5.91    0.72
   0   0  22    6.21    0.95
   0   0 -22    7.34    0.52
   0   0 -22    7.66    0.45
   0   0 -23    1.79    0.59
   0   0  23    1.84    0.49
   0   0  23    1.73    0.46
   0   0 -23    2.11    0.35
   0   0 -23    1.97    0.31
   0   0 -23    1.87    0.40
   0   0  23    3.28    0.88
   0   0  23    1.99    0.32
   0   0  24    6.24    0.61
   0   0 -24    7.59    0.49
   0   0 -24    7.44    0.54
   0   0 -24    7.15    0.74
   0   0  24    6.69    0.60
   0   0  25    4.87    0.57
   0   0 -25    5.67    0.50
   0   0 -25    6.41    0.71
   0   0  25    5.21    0.55
   0   0  26   14.00    0.80
   0   0  26   14.32    0.80
   0   0  27    4.59    0.54
   0   0  27    3.91    1.00
   0   0  27    4.62    0.51
   0   0 -27    4.72    0.46
   0   0  27    3.69    0.55
   0   0  28    4.49    0.98
   0   0 -28    4.50    0.44
   0   0  28    3.98    0.48
   0   0  28    3.92    0.54
   0   0  28    4.56    0.53
   0   0  29    0.26    0.42
   0   0 -29    0.27    0.34
   0   0  29    0.33    0.41
   0   0  29    0.37    0.39
   0   0  30   -0.21    0.41
   0   0  30   -0.29    0.39
   0   0  30   -0.33    0.36
   0   0  31    0.32    0.34
   0   0  31    0.36    0.37
   0   0  31    0.66    0.38
   0   0  32    0.20    0.29
   0   0  32   -0.11    0.33
   0   0  32   -0.23    0.35
   0   0  33   -0.05    0.30
   0  -1  -1  192.33    7.07
   0  -1   1  175.17    7.07
   0  -1   1  174.40    7.07
   0  -1   1  154.20    7.06
   0   1  -1  177.97    7.07
   0   1   1  186.50    7.06
   0  -1  -1  167.28    7.06
   0  -1  -1  173.25    7.06
   0  -1   1  151.74    7.06
   0  -1  -2  132.70    5.72
   0  -1  -2  149.33    5.72
   0  -1  -2  152.46    5.73
   0   1   2  142.91    5.73
   0   1  -2  147.83    5.73
   0  -1  -2  149.70    5.72
   0  -1  -2  153.12    5.73
   0  -1   2  130.75    5.72
   0  -1  -2  142.68    5.72
   0   1   2  142.08    5.73
   0  -1   2  130.93    5.72
   0  -1   2  139.03    5.72
   0  -1   2  129.09    5.72
   0  -1   2  111.99    5.72
   0   1  -2  144.15    5.73
   0  -1  -2  144.87    5.72
   0   1   2  139.76    5.74
   0  -1   2  146.59    5.72
   0  -1   2  133.27    5.72
   0  -1   3   56.37    2.66
   0  -1  -3   62.43    2.66
   0  -1  -3   70.02    2.68
   0   1  -3   61.82    2.68
   0   1   3   62.19    2.69
   0  -1  -3   63.94    2.66
   0   1   3   63.84    2.68
   0  -1   3   71.46    2.67
   0  -1  -3   71.44    2.67
   0  -1   3   61.83    2.67
   0  -1   3   59.96    2.67
   0  -1  -3   75.42    2.67
   0  -1   3   69.08    2.67
   0  -1   3   60.36    2.66
   0   1   4   11.03    0.56
   0   1  -4   11.63    0.54
   0  -1  -4   12.50    0.55
   0  -1   4    9.77    0.50
   0  -1  -4   12.13    0.49
   0  -1  -4   12.49    0.49
   0   1   4   11.71    0.55
   0  -1  -4    9.83    0.50
   0  -1   4   11.39    0.50
   0  -1   4   11.98    0.51
   0   1   4   11.85    0.52
   0  -1  -4   13.47    0.54
   0   1  -5   11.86    0.53
   0  -1   5    9.74    0.46
   0  -1  -5   11.16    0.53
   0  -1  -5   10.46    0.46
   0  -1   5   10.74    0.46
   0   1   5   11.76    0.50
   0   1   5   10.63    0.55
   0  -1  -5    9.55    0.54
   0   1   5   11.64    0.56
   0  -1   5    9.93    0.47
   0  -1  -6  366.80   14.76
   0   1  -6  367.94   14.75
   0   1   6  356.41   14.77
   0   1  -6  356.90   14.76
   0  -1   6  350.86   14.75
   0   1   6  344.48   14.76
   0  -1  -6  386.23   14.76
   0   1  -6  338.23   14.75
   0   1  -7  513.31   21.87
   0  -1   7  525.99   21.90
   0   1   7  510.73   21.91
   0   1   7  530.02   21.92
   0  -1  -7  524.14   21.91
   0   1  -7  511.77   21.90
   0  -1  -7  572.15   21.91
   0   1  -7  563.83   21.92
   0   1   7  537.46   21.92
   0   1  -7  566.26   21.92
   0   1  -7  533.71   21.90
   0   1  -8  169.13    6.66
   0  -1  -8  168.29    6.65
   0   1  -8  150.69    6.63
   0   1   8  162.73    6.67
   0  -1  -8  171.09    6.67
   0  -1   8  157.08    6.63
   0   1  -8  143.61    6.60
   0   1  -8  169.16    6.66
   0   1   8  160.13    6.65
   0  -1  -8  159.01    6.65
   0   1   8  157.12    6.66
   0   1  -8  166.84    6.64
   0  -1  -8  168.31    6.65
   0   1  -8  164.95    6.60
   0   1  -8  159.30    6.67
   0   1   9  101.30    4.35
   0   1  -9  109.08    4.31
   0   1   9  101.74    4.34
   0  -1  -9  107.48    4.35
   0   1  -9  106.26    4.34
   0  -1   9  103.11    4.31
   0  -1  -9  110.43    4.33
   0   1  -9  109.13    4.34
   0   1  -9   99.30    4.30
   0   1  -9  105.84    4.27
   0  -1  -9   98.84    4.32
   0   1  -9  103.86    4.36
   0   1   9  107.08    4.33
   0  -1  -9  111.62    4.33
   0   1   9  101.88    4.26
   0   1  -9   93.64    4.26
   0  -1 -10    4.72    0.47
   0   1 -10    7.23    0.52
   0  -1 -10    5.75    0.46
   0  -1 -10    5.42    0.53
   0   1 -10    7.21    0.46
   0  -1  10    8.46    0.46
   0   1 -10    7.57    0.47
   0   1  10    4.61    0.55
   0   1  10    5.15    0.51
   0   1 -10    7.51    0.37
   0   1 -10    6.43    0.58
   0   1 -10    7.87    0.52
   0  -1 -10    6.16    0.48
   0   1  10    3.88    0.34
   0  -1  10    7.80    0.43
   0  -1 -11    3.46    0.41
   0   1  11    2.09    0.25
   0   1  11    2.51    0.46
   0   1 -11    2.59    0.35
   0   1 -11    2.82    0.45
   0   1 -11    2.30    0.48
   0   1  11    2.10    0.50
   0  -1 -11    3.00    0.40
   0  -1 -11    3.50    0.23
   0   1 -11    2.07    0.28
   0  -1  11    2.68    0.24
   0  -1 -11    2.54    0.49
   0   1  11    2.16    0.25
   0   1  11    2.26    0.40
   0   1  11    2.14    0.30
   0  -1 -11    2.69    0.39
   0  -1  11    3.28    0.34
   0  -1  11    2.87    0.36
   0  -1 -11    2.50    0.23
   0   1 -11    2.25    0.28
   0   1 -11    2.18    0.42
   0   1 -11    2.27    0.25
   0  -1 -11    2.42    0.16
   0  -1  11    2.62    0.25
   0  -1  11    2.86    0.24
   0   1 -12    1.03    0.49
   0   1 -12    0.88    0.26
   0   1  12    1.22    0.23
   0   1 -12    0.51    0.34
   0  -1  12    1.76    0.25
   0   1  12    0.93    0.40
   0  -1 -12    1.99    0.24
   0  -1  12    1.34    0.33
   0  -1 -12    1.49    0.25
   0   1  12    1.24    0.28
   0   1 -12    2.33    0.22
   0  -1 -12    2.16    0.50
   0  -1  12    1.98    0.23
   0   1  12    1.18    0.23
   0   1 -12    1.16    0.44
   0   1 -12    1.67    0.25
   0   1 -12    1.04    0.42
   0  -1 -12    2.13    0.41
   0  -1 -12    1.97    0.22
   0   1 -12    1.43    0.26
   0  -1  12    1.01    0.36
   0   1 -12    1.18    0.23
   0  -1 -12    2.44    0.22
   0  -1 -12    1.56    0.40
   0   1  12    1.17    0.25
   0  -1 -13   17.23    1.01
   0   1  13   22.70    1.03
   0  -1 -13   26.13    1.16
   0   1 -13   26.80    1.13
   0  -1 -13   23.94    1.04
   0   1  13   25.15    1.03
   0  -1 -13   27.74    1.06
   0  -1  13   30.38    1.15
   0   1 -13   24.56    1.03
   0   1 -13   23.84    1.05
   0   1 -13   22.52    1.03
   0  -1  13   28.73    1.12
   0   1  13   28.77    1.17
   0   1 -13   26.13    1.23
   0   1 -13   30.42    1.19
   0  -1  13   24.33    1.03
   0   1  13   24.12    1.03
   0   1 -13   28.06    1.19
   0   1 -13   23.10    1.04
   0  -1 -13   23.74    1.03
   0  -1 -13   25.74    1.02
   0   1 -13   15.83    1.01
   0  -1  13   25.24    1.04
   0   1  13   28.72    1.07
   0   1 -14   49.19    2.09
   0  -1 -14   46.67    2.08
   0   1  14   51.18    2.13
   0   1 -14   50.41    2.22
   0  -1  14   51.34    2.09
   0   1 -14   52.79    2.23
   0   1 -14   50.38    2.09
   0   1  14   47.98    2.09
   0   1  14   50.50    2.20
   0   1 -14   52.49    2.10
   0  -1 -14   44.46    2.19
   0   1 -14   51.69    2.27
   0  -1  14   49.45    2.18
   0   1  14   53.05    2.10
   0   1 -14   44.37    2.08
   0  -1 -14   50.58    2.09
   0   1  14   48.71    2.18
   0  -1  14   52.82    2.10
   0  -1  14   48.21    2.16
   0   1  14   50.86    2.10
   0  -1 -14   50.51    2.09
   0  -1 -14   50.72    2.11
   0   1  14   51.85    2.19
   0   1 -14   46.47    2.17
   0   1 -15    0.48    0.25
   0   1  15    0.21    0.38
   0  -1 -15    0.37    0.27
   0   1 -15    0.21    0.20
   0   1  15    0.13    0.37
   0   1 -15    0.07    0.36
   0  -1  15    0.26    0.30
   0  -1 -15    0.39    0.25
   0   1  15    0.40    0.30
   0   1 -15    0.16    0.23
   0  -1 -15    0.42    0.41
   0   1 -15    0.41    0.46
   0   1 -15    0.54    0.45
   0   1  15    0.59    0.27
   0   1  15    0.54    0.31
   0   1 -15    0.22    0.20
   0   1  15    0.45    0.25
   0   1 -15    0.46    0.51
   0  -1 -15    0.51    0.23
   0  -1 -15    0.60    0.21
   0  -1  15    0.34    0.25
   0  -1  15   -0.11    0.37
   0  -1 -15    0.45    0.21
   0   1  15    0.40    0.40
   0  -1  15    0.33    0.39
   0  -1  15    0.21    0.23
   0  -1 -15    0.22    0.21
   0   1 -16   10.56    0.53
   0  -1  16    9.75    0.66
   0   1  16   10.40    0.65
   0  -1 -16   10.75    0.53
   0   1  16   10.82    0.52
   0  -1 -16   10.51    0.50
   0   1  16   10.72    0.67
   0  -1 -16   10.78    0.53
   0   1 -16   10.55    0.78
   0   1 -16   10.50    0.52
   0  -1  16   10.30    0.54
   0   1  16   11.28    0.66
   0  -1  16   10.21    0.52
   0   1  16   10.84    0.60
   0  -1  16   11.33    0.57
   0   1 -16   11.76    0.74
   0   1 -16    8.94    0.50
   0  -1 -16   10.80    0.56
   0  -1 -16    9.22    0.50
   0  -1  16   10.18    0.52
   0   1  16   10.79    0.53
   0  -1  16   10.33    0.66
   0  -1  16   10.38    0.53
   0   1  16   10.78    0.58
   0   1 -16    9.92    0.58
   0   1 -16   10.04    0.53
   0  -1 -16   10.92    0.51
   0   1 -16    9.56    0.51
   0   1 -17   11.12    0.53
   0  -1 -17   11.40    0.74
   0  -1 -17   10.43    0.52
   0  -1  17   10.43    0.54
   0  -1 -17    9.97    0.55
   0   1  17   12.14    0.69
   0   1  17    8.79    0.61
   0  -1 -17   10.59    0.53
   0  -1  17   10.77    0.51
   0   1  17    9.94    0.53
   0   1  17   10.27    0.55
   0   1 -17    9.99    0.50
   0   1  17   11.89    0.66
   0  -1  17   11.94    0.95
   0   1 -17   10.85    0.58
   0  -1 -17    6.97    0.49
   0  -1  17    9.42    0.58
   0   1 -17   11.69    0.51
   0   1  17   10.17    0.53
   0   1 -17   10.48    0.53
   0   1 -17   12.38    0.82
   0   1  17   10.34    0.53
   0   1  17    9.81    0.57
   0  -1  17    9.56    0.51
   0  -1  17   10.97    0.65
   0   1  17   10.09    0.52
   0  -1  17    9.23    0.53
   0   1 -17    7.41    0.48
   0  -1 -17   10.64    0.50
   0  -1 -17    9.99    0.50
   0  -1 -18   12.97    0.68
   0  -1 -18   13.02    0.62
   0   1 -18   15.49    0.64
   0   1  18   13.30    0.66
   0   1 -18   13.67    0.63
   0  -1 -18   13.47    0.65
   0   1  18   17.88    0.84
   0   1  18   10.85    0.72
   0   1  18   10.84    0.65
   0   1  18   15.68    0.65
   0  -1  18   13.31    0.64
   0   1 -18   14.13    0.66
   0   1  18   12.50    0.66
   0  -1  18   14.89    0.77
   0  -1 -18   13.26    0.65
   0  -1  18   11.14    0.65
   0  -1  18   18.34    1.13
   0   1  18   13.89    0.68
   0   1 -18   13.50    0.66
   0  -1  18   10.13    0.70
   0  -1  18   12.36    0.64
   0   1  18   11.06    0.70
   0   1  18   17.94    0.83
   0  -1 -18   16.38    0.88
   0  -1  18   12.91    0.66
   0  -1 -19    2.28    0.25
   0  -1 -19    3.15    0.55
   0  -1  19    2.60    0.29
   0   1  19    1.95    0.40
   0   1 -19    2.04    0.35
   0   1 -19    1.98    0.31
   0  -1 -19    2.39    0.29
   0  -1  19    2.28    0.81
   0   1  19    2.01    0.35
   0   1  19    1.96    0.32
   0   1 -19    2.32    0.27
   0  -1 -19    2.71    0.30
   0  -1  19    2.18    0.29
   0  -1  19    2.04    0.40
   0   1 -19    2.13    0.27
   0  -1 -19    2.91    0.35
   0   1  19    1.89    0.32
   0   1  19    2.34    0.43
   0  -1 -19    2.45    0.31
   0  -1  19    2.18    0.33
   0   1 -19    2.22    0.30
   0   1  19    2.19    0.32
   0   1  19    2.54    0.51
   0  -1 -20    1.21    0.29
   0   1 -20    1.52    0.26
   0   1 -20    1.51    0.26
   0  -1  20    1.14    0.28
   0  -1  20    1.75    0.80
   0   1  20    1.51    0.51
   0   1  20    1.49    0.34
   0  -1 -20    1.18    0.31
   0   1  20    1.35    0.41
   0   1 -20    1.78    0.56
   0   1  20    1.21    0.83
   0  -1  20    0.80    0.30
   0  -1 -20    1.40    0.52
   0   1 -20    1.40    0.30
   0  -1  20    0.87    0.40
   0   1  20    1.52    0.42
   0  -1 -20    1.31    0.24
   0   1  20    1.42    0.30
   0   1 -20    1.49    0.35
   0  -1  20    1.34    0.28
   0   1 -20    1.58    0.31
   0   1  20    1.37    0.31
   0  -1 -20    1.13    0.35
   0  -1 -20    0.98    0.27
   0   1 -21    8.42    0.47
   0   1  21    7.28    1.03
   0   1  21    9.35    0.61
   0  -1 -21    8.95    0.50
   0  -1 -21    9.43    0.52
   0  -1  21    9.71    0.62
   0  -1 -21    7.51    0.73
   0   1 -21    9.69    0.53
   0   1 -21    8.28    0.47
   0   1  21   10.38    0.63
   0   1 -21    8.70    0.51
   0  -1  21    8.05    0.54
   0  -1  21    9.08    0.49
   0  -1  21    7.46    1.02
   0  -1 -21    9.35    0.55
   0  -1  21    8.20    0.50
   0   1  21    9.01    0.51
   0  -1 -21    8.84    0.50
   0   1  21    9.13    0.53
   0   1  21    9.04    0.55
   0   1 -21    7.17    0.76
   0   1 -21    9.34    0.55
   0   1 -22   18.78    1.09
   0   1 -22   16.81    0.77
   0  -1  22   16.33    0.89
   0  -1 -22   17.53    0.81
   0   1  22   17.33    0.84
   0   1 -22   17.46    0.80
   0   1 -22   17.45    0.85
   0   1 -22   16.64    0.82
   0  -1  22   16.23    0.79
   0   1  22   21.29    1.34
   0   1  22   16.09    0.89
   0  -1 -22   17.16    0.84
   0   1  22   15.48    0.91
   0  -1 -22   16.36    0.79
   0  -1  22   19.97    1.34
   0  -1 -22   17.69    1.04
   0   1  22   15.00    0.81
   0  -1  22   14.08    0.88
   0   1 -23   14.27    0.76
   0   1  23   13.49    0.80
   0   1  23   17.39    1.25
   0  -1 -23   13.99    0.75
   0   1  23   12.34    0.82
   0   1 -23   14.89    0.99
   0  -1 -23   13.65    0.69
   0  -1 -23   14.62    0.95
   0   1 -23   14.58    0.72
   0  -1  23   13.99    0.80
   0   1  23   12.37    0.71
   0   1  23   15.15    0.74
   0   1 -23   13.51    0.70
   0  -1  23   16.64    1.26
   0   1  23   13.05    0.81
   0  -1  23   14.18    0.69
   0  -1  23   12.44    0.80
   0  -1 -23   14.84    0.71
   0  -1 -24    1.40    0.56
   0   1  24    1.48    0.95
   0   1  24    2.97    0.54
   0  -1  24    2.29    0.49
   0   1  24    2.42    0.52
   0   1 -24    2.25    0.42
   0   1  24    3.28    0.47
   0   1 -24    1.89    0.62
   0   1 -24    2.76    0.34
   0   1  24    2.19    0.36
   0  -1  24    3.00    0.92
   0  -1 -24    2.95    0.42
   0  -1  24    2.68    0.33
   0   1 -24    2.64    0.37
   0  -1  24    2.85    0.51
   0   1 -25   33.79    1.43
   0   1  25   30.17    1.47
   0  -1  25   28.09    1.45
   0   1 -25   32.20    1.39
   0  -1  25   36.37    1.95
   0  -1  25   31.09    1.47
   0   1 -25   28.15    1.62
   0  -1 -25   34.03    1.42
   0   1  25   29.60    1.45
   0   1  25   37.24    1.91
   0  -1  25   28.86    1.37
   0   1  25   30.73    1.48
   0   1  26   30.21    1.80
   0  -1 -26   28.77    1.31
   0  -1  26   29.26    1.36
   0  -1  26   29.87    1.84
   0   1 -26   23.94    1.49
   0   1  26   28.87    1.39
   0   1  26   28.36    1.36
   0   1 -26   29.47    1.32
   0   1  26   26.66    1.36
   0  -1  26   28.40    1.36
   0  -1  27    0.68    0.89
   0   1  27    2.15    0.52
   0  -1 -27    1.51    0.38
   0  -1  27    2.50    0.46
   0   1  27    1.78    0.44
   0   1  27    0.92    0.93
   0   1  27    1.64    0.47
   0   1 -27    1.67    0.40
   0   1  27    1.83    0.50
   0  -1  27    1.85    0.46
   0  -1  27    1.90    0.48
   0   1  28    0.24    0.46
   0  -1  28    0.57    0.46
   0   1  28    0.68    0.86
   0   1  28    0.35    0.42
   0   1  28    0.74    0.47
   0  -1  28    0.75    0.44
   0  -1  28    0.68    0.44
   0  -1  28    0.02    0.92
   0   1 -28    0.25    0.36
   0  -1 -28    0.31    0.37
   0   1  28    0.21    0.40
   0   1  29    1.08    0.38
   0   1  29    0.94    0.42
   0  -1  29    0.58    0.41
   0  -1  29    0.96    0.41
   0   1  29    0.54    0.44
   0  -1  29    0.44    0.44
   0   1 -29    0.79    0.35
   0   1  29    0.33    0.48
   0   1 -30    0.97    0.34
   0   1  30    0.50    0.39
   0   1  30    0.78    0.42
   0  -1  30    0.66    0.42
   0  -1  30    0.26    0.38
   0  -1  30    1.00    0.41
   0   1  30    0.43    0.46
   0   1  30    0.47    0.35
   0  -1  31    0.19    0.35
   0   1  31    0.34    0.37
   0  -1  31    0.51    0.38
   0  -1  31    0.27    0.37
   0   1  31    0.01    0.31
   0   1  31   -0.40    0.43
   0   1  31    0.65    0.37
   0   1  32    1.08    0.40
   0  -1  32    1.13    0.35
   0   1  32    1.46    0.34
   0  -1  32    1.35    0.32
   0   1  32    1.26    0.37
   0  -1  32    1.17    0.35
   0   1  33   -0.11    0.35
   0  -1  33    0.73    0.31
   0  -1  33    0.41    0.26
   0  -1  33    0.57    0.35
   0   1  33    0.30    0.31
   0   1  34    1.20    0.26
   0  -1  34    1.32    0.31
   0  -2   0   57.68    2.66
   0  -2   0   72.27    2.68
   0  -2   0   68.94    2.67
   0   2   0   65.52    2.66
   0  -2   0   59.23    2.67
   0  -2   0   67.43    2.67
   0  -2   0   63.67    2.67
   0  -2   1   52.60    2.20
   0  -2  -1   52.20    2.21
   0   2  -1   48.70    2.20
   0  -2  -1   56.29    2.20
   0  -2   1   48.39    2.20
   0  -2   1   53.56    2.20
   0  -2  -1   52.51    2.20
   0  -2   1   54.85    2.20
   0   2   1   55.46    2.20
   0   2  -2  129.91    5.64
   0   2   2  142.40    5.64
   0  -2  -2  156.25    5.65
   0  -2   2  141.44    5.65
   0  -2   2  133.02    5.65
   0   2  -2  134.69    5.64
   0  -2   2  139.97    5.64
   0  -2   2  144.58    5.65
   0  -2  -2  140.47    5.64
   0   2   2  136.02    5.65
   0  -2   2  116.40    5.64
   0  -2  -2  138.85    5.64
   0   2  -2  132.95    5.65
   0  -2   2  133.60    5.64
   0  -2   2  133.05    5.65
   0   2   2  138.16    5.64
   0  -2   3  197.97    8.68
   0   2   3  214.29    8.69
   0   2   3  214.19    8.68
   0  -2   3  202.99    8.69
   0  -2  -3  208.49    8.69
   0  -2   3  210.36    8.68
   0   2   3  211.00    8.69
   0  -2   3  183.99    8.68
   0  -2  -3  215.32    8.68
   0  -2   3  184.29    8.68
   0  -2   3  202.44    8.69
   0   2  -3  212.11    8.69
   0  -2  -3  229.96    8.69
   0  -2  -3  226.21    8.70
   0  -2  -3  216.21    8.68
   0  -2  -3  226.66    8.69
   0  -2  -3  229.13    8.69
   0  -2   3  215.33    8.69
   0  -2  -3  223.95    8.68
   0   2  -3  213.02    8.70
   0   2   3  212.04    8.70
   0   2  -3  193.80    8.68
   0   2   3  220.50    8.67
   0  -2   3  204.29    8.68
   0  -2  -4  244.18    9.36
   0   2   4  228.55    9.37
   0  -2   4  226.15    9.37
   0   2   4  224.66    9.38
   0  -2   4  206.88    9.36
   0  -2   4  232.38    9.37
   0  -2  -4  239.38    9.37
   0   2   4  223.48    9.36
   0  -2  -4  242.37    9.37
   0  -2  -4  235.67    9.36
   0  -2  -4  236.89    9.38
   0  -2  -4  234.00    9.37
   0   2  -4  216.66    9.38
   0  -2   4  221.90    9.37
   0  -2   4  216.01    9.37
   0   2  -4  217.73    9.39
   0   2   4  220.03    9.38
   0  -2   4  221.56    9.37
   0  -2  -4  239.88    9.37
   0  -2   4  218.56    9.36
   0   2   4  222.66    9.39
   0  -2  -5  146.65    5.93
   0  -2  -5  144.56    5.93
   0   2  -5  139.34    5.95
   0   2   5  131.48    5.97
   0  -2   5  131.01    5.92
   0  -2   5  154.68    5.94
   0  -2   5  144.06    5.94
   0  -2  -5  145.76    5.96
   0   2  -5  135.61    5.96
   0  -2   5  131.62    5.93
   0   2   5  139.18    5.94
   0  -2   5  157.18    5.94
   0  -2   5  138.41    5.93
   0   2   5  141.08    5.92
   0  -2  -5  161.75    5.94
   0   2   5  138.32    5.95
   0  -2  -5  161.52    5.94
   0  -2  -6  389.23   16.51
   0   2  -6  367.96   16.51
   0   2   6  415.73   16.50
   0   2   6  409.03   16.54
   0  -2   6  378.57   16.51
   0   2   6  431.33   16.52
   0   2   6  416.81   16.55
   0   2  -6  426.11   16.54
   0  -2   6  384.87   16.51
   0  -2   6  397.07   16.52
   0  -2  -6  425.74   16.54
   0  -2  -6  403.17   16.51
   0   2   7   17.12    0.94
   0   2   7   18.40    0.97
   0   2   7   17.49    0.90
   0  -2  -7   24.92    0.87
   0  -2   7   19.58    0.86
   0  -2  -7   17.12    0.85
   0  -2  -7   16.30    0.94
   0  -2   7   17.74    0.90
   0   2  -7   21.38    0.98
   0   2  -7   17.43    0.91
   0  -2  -8   59.50    2.63
   0  -2  -8   68.19    2.71
   0   2  -8   58.81    2.67
   0   2   8   64.90    2.71
   0   2  -8   66.70    2.72
   0   2   8   66.77    2.67
   0   2  -8   67.30    2.70
   0  -2   8   65.72    2.68
   0   2  -8   60.47    2.65
   0   2   8   63.77    2.72
   0  -2   8   66.22    2.63
   0   2  -9  563.84   22.55
   0  -2   9  543.28   22.53
   0   2   9  546.30   22.55
   0   2   9  556.84   22.50
   0   2   9  559.98   22.57
   0   2  -9  589.37   22.57
   0   2   9  549.59   22.57
   0   2  -9  513.66   22.52
   0   2  -9  571.77   22.57
   0  -2  -9  577.01   22.56
   0   2  -9  500.91   22.50
   0   2  -9  561.81   22.50
   0   2 -10   14.49    0.69
   0   2  10   13.99    0.72
   0   2 -10   12.69    0.52
   0  -2 -10   13.36    0.67
   0   2 -10   14.34    0.66
   0   2  10   13.79    0.70
   0   2 -10    9.70    0.53
   0   2  10   13.80    0.72
   0   2  10   11.88    0.52
   0  -2  10   13.53    0.61
   0   2 -10   13.69    0.69
   0   2 -10   11.71    0.59
   0   2 -10   12.48    0.54
   0   2 -10    9.82    0.53
   0   2 -11   98.07    3.94
   0   2 -11   95.52    4.05
   0   2 -11   78.38    3.92
   0   2  11   94.75    3.93
   0   2  11   95.79    3.92
   0  -2  11   97.19    3.92
   0  -2 -11   88.66    3.92
   0   2 -11  102.93    4.03
   0   2  11   99.58    4.04
   0   2 -11  100.89    4.03
   0  -2  11   94.93    3.98
   0   2 -11   98.70    3.94
   0   2  11   98.60    4.01
   0  -2 -11   97.65    3.92
   0   2 -11   98.76    4.00
   0   2 -11   89.43    3.97
   0  -2  11   94.39    3.97
   0   2  11   98.32    3.93
   0  -2 -11  100.05    4.01
   0   2  11   98.71    4.03
   0   2 -11  101.22    3.93
   0   2  12   72.55    3.06
   0   2  12   78.52    3.16
   0   2 -12   79.70    3.18
   0   2 -12   64.10    3.04
   0   2  12   76.41    3.20
   0   2 -12   74.69    3.07
   0  -2 -12   77.68    3.16
   0   2  12   73.82    3.18
   0  -2  12   74.66    3.06
   0  -2  12   73.20    3.05
   0  -2 -12   70.26    3.05
   0   2 -12   75.80    3.20
   0  -2 -12   75.68    3.05
   0   2  12   73.49    3.06
   0   2 -12   70.36    3.11
   0  -2  12   75.07    3.12
   0  -2  12   72.71    3.10
   0   2 -12   80.59    3.18
   0   2  12   74.03    3.06
   0   2 -12   78.40    3.07
   0   2  12   72.67    3.06
   0   2 -12   77.65    3.06
   0  -2  13   97.40    4.06
   0   2  13   97.84    4.11
   0   2  13   93.56    4.16
   0   2  13   88.89    4.06
   0   2  13   98.49    4.17
   0  -2 -13  100.48    4.07
   0  -2 -13   83.61    4.15
   0  -2 -13   97.30    4.06
   0  -2 -13   84.85    4.05
   0   2 -13  101.59    4.18
   0   2  13  100.18    4.07
   0  -2  13  101.62    4.06
   0   2 -13  101.11    4.18
   0   2 -13   97.78    4.21
   0   2  13   91.80    4.20
   0   2 -13  106.13    4.07
   0  -2 -13  104.74    4.06
   0  -2 -13   96.40    4.05
   0   2 -13  102.44    4.05
   0   2  13  100.14    4.06
   0   2  13  102.55    4.06
   0   2 -13   80.14    4.11
   0  -2  13   89.64    4.12
   0   2 -13  107.90    4.08
   0   2 -13  101.66    4.08
   0   2 -14   19.27    1.07
   0  -2 -14   22.37    0.91
   0   2  14   18.75    0.91
   0   2  14   20.56    1.05
   0   2 -14   19.87    1.11
   0  -2 -14   19.89    1.04
   0  -2  14   20.58    0.91
   0   2 -14   19.77    1.07
   0   2  14   20.35    0.91
   0   2  14   20.73    0.96
   0   2 -14   19.80    0.91
   0  -2 -14   21.18    0.92
   0   2  14   25.83    0.96
   0   2 -14   21.60    0.93
   0  -2 -14   21.31    0.89
   0   2  14   18.93    0.91
   0   2 -14   18.11    0.90
   0  -2  14   20.73    0.90
   0   2 -14   20.40    0.93
   0  -2 -14   19.38    1.05
   0   2 -14   19.65    0.89
   0  -2  14   20.39    0.99
   0   2 -14   15.83    0.97
   0  -2 -14   22.77    0.90
   0   2 -15    7.76    0.45
   0   2  15    7.32    0.43
   0  -2 -15    5.47    0.58
   0   2 -15    7.03    0.42
   0  -2 -15    8.90    0.41
   0  -2  15    5.98    0.51
   0   2  15    7.34    0.61
   0   2  15    7.98    0.43
   0  -2  15    6.25    0.81
   0   2 -15    5.11    0.51
   0  -2  15    6.90    0.40
   0  -2 -15    8.12    0.43
   0   2 -15    7.79    0.70
   0   2 -15    8.10    0.40
   0   2 -15    7.40    0.43
   0  -2  15    9.91    0.48
   0   2 -15    6.74    0.65
   0   2  15    6.89    0.43
   0  -2  15    7.21    0.42
   0   2  15   11.87    0.51
   0  -2 -15    7.81    0.40
   0   2  15    6.58    0.46
   0  -2 -15    7.34    0.42
   0  -2 -15    6.02    0.59
   0  -2 -15    8.05    0.45
   0  -2  15    9.84    0.51
   0   2 -15    7.13    0.63
   0   2 -15    7.44    0.44
   0   2 -16   17.68    1.02
   0   2  16   25.78    1.07
   0   2  16   30.16    1.23
   0   2 -16   27.35    1.05
   0   2  16   29.71    1.21
   0  -2 -16   17.26    1.03
   0  -2  16   34.48    1.41
   0   2 -16   32.51    1.28
   0  -2  16   25.12    1.07
   0   2 -16   24.84    1.06
   0  -2 -16   25.61    1.05
   0   2 -16   27.62    1.08
   0   2  16   32.88    1.22
   0  -2  16   21.32    1.05
   0   2 -16   32.13    1.28
   0  -2 -16   25.52    1.07
   0  -2 -16   30.12    1.24
   0  -2  16   21.96    1.08
   0   2 -16   27.57    1.31
   0  -2  16   23.06    1.04
   0  -2 -16   25.67    1.05
   0  -2 -16   24.79    1.04
   0  -2  16   21.40    1.10
   0   2  16   21.19    1.10
   0  -2  17    8.18    0.45
   0  -2 -17    9.16    0.47
   0   2  17    7.79    0.56
   0   2  17    8.39    0.49
   0  -2 -17    8.33    0.49
   0   2 -17    8.90    0.46
   0  -2 -17    8.30    0.44
   0  -2  17    9.25    0.90
   0  -2  17    7.60    0.51
   0  -2 -17    8.62    0.66
   0  -2  17    7.28    0.48
   0   2 -17   10.30    0.72
   0   2 -17    8.93    0.75
   0   2  17    8.90    0.48
   0   2  17    9.98    0.67
   0   2  17   10.17    0.64
   0   2  17    8.86    0.63
   0  -2  17    8.48    0.49
   0  -2  17    7.82    0.54
   0   2  17    7.97    0.47
   0   2 -17    8.85    0.56
   0   2  17    8.32    0.47
   0   2 -17    9.62    0.71
   0   2 -17    8.90    0.48
   0  -2 -17    8.91    0.46
   0   2 -18    6.38    0.50
   0   2  18    6.87    0.45
   0   2 -18    6.86    0.44
   0  -2 -18    7.55    0.42
   0   2 -18    6.65    0.42
   0  -2 -18    6.59    0.63
   0   2  18    7.40    0.55
   0  -2  18    8.11    0.46
   0   2  18    7.13    0.60
   0  -2  18    7.27    0.91
   0  -2 -18    7.87    0.47
   0   2  18    7.26    0.43
   0   2  18    7.34    0.43
   0  -2 -18    7.41    0.40
   0  -2  18    8.68    0.53
   0  -2  18    7.22    0.42
   0   2 -18    6.83    0.45
   0   2  18    7.13    0.58
   0   2  18    7.80    0.60
   0   2 -18    6.66    0.42
   0  -2  18    7.26    0.45
   0   2  18    6.89    0.46
   0  -2  18    8.68    0.49
   0  -2 -18    7.97    0.44
   0   2 -18    7.17    0.73
   0   2  19    3.59    0.33
   0   2 -19    3.32    0.31
   0   2  19    3.24    0.36
   0  -2  19    3.02    0.30
   0   2  19    3.51    0.52
   0   2  19    2.81    0.51
   0  -2  19    4.04    0.43
   0  -2 -19    3.43    0.31
   0   2 -19    3.44    0.36
   0   2  19    4.85    0.47
   0  -2  19    4.04    0.84
   0  -2  19    3.95    0.32
   0   2 -19    2.78    0.31
   0  -2  19    3.21    0.34
   0  -2 -19    3.50    0.34
   0   2 -19    3.23    0.34
   0  -2  19    4.25    0.45
   0   2  19    3.10    0.35
   0  -2 -19    3.56    0.32
   0   2 -19    4.23    0.68
   0  -2 -19    3.58    0.38
   0  -2 -19    3.07    0.54
   0  -2  20    2.70    0.33
   0  -2  20    2.33    0.31
   0  -2 -20    2.89    0.31
   0  -2  20    2.48    0.46
   0  -2 -20    2.98    0.54
   0   2  20    2.44    0.34
   0   2 -20    3.60    0.36
   0  -2 -20    3.01    0.33
   0  -2 -20    2.91    0.37
   0   2  20    3.16    0.35
   0   2  20    3.09    0.55
   0   2  20    3.41    0.47
   0  -2  20    3.82    0.88
   0  -2  20    2.61    0.43
   0   2 -20    3.05    0.34
   0   2 -20    3.14    0.30
   0   2 -20    2.63    0.30
   0  -2  21   20.04    1.40
   0  -2 -21   20.10    0.91
   0  -2  21   20.08    0.97
   0   2 -21   19.28    0.88
   0  -2  21   19.79    0.90
   0   2 -21   21.13    1.18
   0   2 -21   19.84    0.90
   0   2  21   18.31    0.99
   0  -2  21   18.72    0.96
   0  -2 -21   20.64    0.93
   0   2  21   21.63    1.11
   0  -2 -21   20.19    1.11
   0   2 -21   17.63    0.88
   0   2  21   19.81    0.92
   0   2  21   18.71    0.92
   0  -2  21   18.78    0.98
   0   2 -21   19.40    0.92
   0  -2 -21   18.60    0.90
   0   2  22    6.94    0.51
   0   2 -22    8.43    0.44
   0   2  22   10.57    1.04
   0  -2 -22    7.22    0.47
   0  -2  22    6.23    0.57
   0   2 -22    8.21    0.50
   0   2 -22    7.97    0.48
   0   2  22    8.48    0.50
   0  -2 -22    7.41    0.52
   0   2 -22    9.19    0.79
   0  -2  22   10.44    1.04
   0  -2  22    6.09    0.61
   0   2  22    6.52    0.59
   0  -2 -22    8.07    0.70
   0  -2  22    5.80    0.59
   0   2 -22    7.84    0.44
   0  -2  22    7.54    0.47
   0   2  22    6.78    0.58
   0   2 -22    7.72    0.54
   0  -2 -23    1.43    0.38
   0   2 -23    1.67    0.40
   0  -2  23    2.32    0.49
   0   2  23    0.35    0.88
   0   2 -23    1.12    0.33
   0   2 -23    0.23    0.61
   0   2 -23    0.79    0.26
   0  -2  23    2.22    0.45
   0  -2  23    0.54    0.93
   0   2  23    1.36    0.34
   0   2  23    2.22    0.51
   0  -2  23    2.43    0.50
   0   2  23    2.31    0.50
   0  -2 -23   -0.13    0.52
   0  -2 -23    1.76    0.31
   0   2  23    0.84    0.36
   0   2 -23    1.35    0.32
   0  -2  23    1.44    0.32
   0   2 -24    5.50    0.42
   0  -2 -24    6.16    0.49
   0  -2  24    5.43    0.42
   0   2 -24    5.91    0.45
   0  -2  24    5.15    0.57
   0  -2 -24    5.96    0.42
   0  -2  24    7.02    1.03
   0  -2  24    5.20    0.56
   0   2  24    5.93    0.56
   0   2  24    5.62    0.52
   0  -2  24    4.90    0.57
   0   2  24    6.87    1.05
   0   2 -24    5.19    0.48
   0   2  24    5.65    0.48
   0   2 -24    5.91    0.73
   0   2  24    5.35    0.59
   0   2  24    4.50    0.43
   0   2 -25    0.81    0.31
   0   2  25    0.25    0.87
   0  -2  25   -0.13    0.89
   0   2  25    0.51    0.42
   0  -2  25    0.52    0.49
   0   2 -25    0.35    0.62
   0   2  25    0.79    0.34
   0  -2 -25    0.68    0.29
   0  -2 -25    0.69    0.39
   0   2  25    1.02    0.51
   0   2  25    0.41    0.50
   0   2 -25    0.61    0.33
   0  -2  25    0.49    0.31
   0  -2  25   -0.29    0.50
   0  -2  25    1.08    0.47
   0   2 -25    0.98    0.41
   0   2  26   13.56    0.86
   0   2 -26   16.18    0.79
   0   2  26   14.18    0.82
   0   2 -26   15.24    0.74
   0  -2 -26   15.55    0.78
   0  -2 -26   13.85    0.72
   0  -2  26   19.22    1.36
   0   2 -26   13.80    1.03
   0  -2  26   14.24    0.72
   0  -2  26   13.08    0.83
   0  -2  26   13.75    0.86
   0   2  26   19.03    1.32
   0   2  26   13.70    0.87
   0  -2  26   13.22    0.83
   0  -2  27    2.71    0.48
   0   2 -27    2.33    0.42
   0   2 -27    1.26    0.59
   0  -2 -27    2.24    0.40
   0   2  27    2.81    0.52
   0  -2  27    2.31    0.54
   0   2  27    3.12    0.46
   0   2  27    2.75    0.56
   0   2  27    2.76    0.92
   0  -2  27    2.53    0.32
   0  -2  27    3.40    0.52
   0  -2  27    1.92    0.48
   0   2  27    2.66    0.43
   0  -2  27    1.80    0.94
   0   2 -28    3.06    0.42
   0  -2  28    3.05    0.48
   0   2  28    3.44    0.93
   0   2  28    3.04    0.42
   0   2  28    3.34    0.47
   0  -2  28    2.89    0.47
   0   2  28    2.46    0.51
   0  -2  28    2.11    0.92
   0  -2  28    3.36    0.51
   0  -2  28    3.24    0.50
   0   2  28    2.96    0.53
   0  -2  29    0.15    0.45
   0  -2  29    0.71    0.43
   0  -2  29    0.76    0.46
   0   2 -29    0.60    0.35
   0  -2  29    0.37    0.41
   0   2  29    0.82    0.47
   0   2  29    0.75    0.41
   0   2  29    0.93    0.45
   0   2  29    0.70    0.36
   0   2  30    0.18    0.37
   0  -2  30   -0.09    0.44
   0   2  30    0.49    0.32
   0   2 -30    0.18    0.33
   0  -2  30    0.60    0.39
   0  -2  30    0.21    0.40
   0   2  30   -0.04    0.43
   0  -2  30    0.14    0.42
   0   2  30   -0.26    0.46
   0   2  31    2.30    0.37
   0  -2  31    2.09    0.44
   0  -2  31    2.32    0.40
   0   2 -31    3.22    0.35
   0   2  31    2.13    0.44
   0  -2  31    2.62    0.40
   0   2  31    1.80    0.42
   0  -2  31    2.53    0.43
   0   2  32    3.18    0.43
   0   2  32    3.47    0.40
   0  -2  32    2.91    0.39
   0  -2  32    2.91    0.42
   0  -2  32    3.31    0.38
   0  -2  32    3.13    0.38
   0   2  32    3.40    0.35
   0  -2  33    0.17    0.28
   0   2  33   -0.03    0.35
   0  -2  33    0.26    0.28
   0  -2  33    0.00    0.34
   0   2  33    0.33    0.31
   0   2  34   -0.06    0.27
   0  -2  34   -0.16    0.30
   0   2  34    0.08    0.29
   0  -3   0    0.06    0.17
   0   3   0   -0.10    0.18
   0  -3   0    0.07    0.24
   0   3   0    0.06    0.18
   0  -3   0    0.13    0.25
   0  -3   0    0.02    0.23
   0  -3   0    0.23    0.22
   0  -3   0    0.08    0.20
   0  -3  -1   95.14    4.10
   0  -3  -1   97.60    4.09
   0  -3  -1  105.72    4.11
   0   3  -1  102.26    4.10
   0   3   1   98.91    4.09
   0  -3   1   93.84    4.11
   0  -3   1  102.73    4.11
   0   3  -1   98.36    4.10
   0  -3   1   95.38    4.10
   0  -3   2  550.17   22.11
   0   3   2  521.47   22.10
   0  -3   2  537.06   22.11
   0   3  -2  520.12   22.11
   0  -3  -2  517.65   22.11
   0  -3   2  522.35   22.11
   0  -3   2  556.65   22.12
   0  -3  -2  604.43   22.12
   0  -3  -2  523.81   22.10
   0   3   3   37.67    1.41
   0   3   3   37.00    1.42
   0  -3   3   29.22    1.42
   0  -3  -3   32.16    1.43
   0  -3  -3   32.35    1.40
   0  -3   3   29.66    1.42
   0  -3   3   32.39    1.41
   0  -3   3   32.78    1.43
   0   3  -3   34.37    1.42
   0   3   3   37.12    1.41
   0  -3  -3   30.69    1.42
   0  -3  -3   33.76    1.42
   0  -3  -3   34.63    1.42
   0  -3   3   29.20    1.40
   0   3  -3   35.61    1.42
   0   3  -3   35.36    1.40
   0  -3  -3   34.27    1.41
   0  -3   3   29.91    1.42
   0  -3   3   32.40    1.41
   0  -3   3   26.16    1.42
   0  -3  -3   35.48    1.41
   0  -3  -4  110.84    4.53
   0  -3  -4  117.25    4.51
   0   3  -4  104.04    4.52
   0  -3  -4  106.67    4.51
   0   3   4  111.67    4.49
   0   3   4  106.33    4.52
   0  -3   4  114.29    4.52
   0  -3   4  105.43    4.51
   0  -3  -4  120.02    4.52
   0   3  -4  106.77    4.53
   0  -3   4   99.57    4.50
   0   3   4  106.57    4.53
   0  -3   4  107.10    4.51
   0  -3  -4  118.41    4.52
   0   3   4  109.34    4.51
   0  -3   4  100.23    4.51
   0   3   4  112.36    4.50
   0   3  -4  100.56    4.51
   0  -3   4  101.91    4.50
   0  -3  -4  120.40    4.52
   0  -3  -4  112.12    4.51
   0  -3  -4  105.09    4.50
   0  -3   4  108.58    4.52
   0   3  -5    8.42    0.57
   0   3   5   11.42    0.47
   0  -3  -5   10.52    0.49
   0   3   5   10.39    0.57
   0  -3  -5   10.07    0.55
   0  -3  -5    9.31    0.52
   0   3   5   10.67    0.59
   0   3  -5    9.73    0.57
   0   3   5   10.29    0.55
   0  -3   5    9.65    0.48
   0  -3  -5   10.35    0.50
   0  -3   5    7.73    0.53
   0  -3   5    9.23    0.48
   0  -3  -5    9.29    0.53
   0   3   5   10.58    0.54
   0  -3   5    7.75    0.53
   0  -3   5    9.23    0.50
   0   3  -5    9.91    0.59
   0  -3  -5   10.24    0.49
   0  -3  -6 9817.42  378.89
   0  -3  -6 9264.98  378.88
   0   3  -6 9074.87  378.90
   0   3   6 9030.28  378.90
   0   3  -6 8747.60  378.91
   0  -3   6 9300.90  378.88
   0   3   6 9278.83  378.89
   0   3   6 9175.85  378.92
   0  -3  -6 9727.14  378.88
   0  -3  -6 9999.00  378.89
   0  -3   6 8479.27  378.88
   0  -3   6 9011.87  378.89
   0  -3  -6 9611.10  378.91
   0   3   6 9415.22  378.87
   0  -3   6 8520.45  378.87
   0   3   6 9066.80  378.91
   0   3  -6 9083.77  378.91
   0  -3  -6 9302.35  378.89
   0  -3  -7  104.24    4.42
   0  -3  -7  119.24    4.41
   0   3   7  102.06    4.46
   0  -3  -7  110.52    4.40
   0   3   7  104.79    4.46
   0   3   7  111.91    4.39
   0   3  -7   89.02    4.40
   0  -3   7  102.55    4.40
   0  -3   7  115.73    4.41
   0  -3   7  105.31    4.42
   0   3  -7  102.72    4.45
   0   3   7  103.04    4.44
   0   3   7  106.46    4.43
   0  -3  -7   99.07    4.44
   0   3  -7  105.99    4.46
   0   3   8  378.62   16.11
   0   3  -8  325.13   16.06
   0  -3  -8  455.83   16.07
   0   3   8  387.25   16.12
   0  -3  -8  383.91   16.09
   0  -3  -8  381.72   16.11
   0  -3   8  387.54   16.09
   0   3  -8  363.90   16.09
   0   3  -8  390.17   16.10
   0   3   8  385.66   16.10
   0   3   8  388.00   16.08
   0  -3   8  444.10   16.07
   0  -3  -8  391.58   16.06
   0   3  -8  395.26   16.06
   0  -3   8  374.35   16.06
   0   3  -9    6.45    0.38
   0   3  -9    6.31    0.40
   0   3   9    7.64    0.53
   0  -3   9    6.97    0.36
   0   3   9    7.43    0.55
   0  -3  -9    6.29    0.36
   0  -3   9    6.57    0.43
   0  -3   9    7.65    0.38
   0  -3  -9    6.67    0.47
   0   3   9    7.33    0.45
   0  -3  -9    5.58    0.50
   0  -3  -9    6.03    0.35
   0   3   9    7.39    0.35
   0   3  -9    7.18    0.49
   0  -3  -9    6.98    0.38
   0   3  10  220.88    9.17
   0   3 -10  217.37    9.09
   0   3 -10  226.94    9.17
   0   3  10  220.79    9.18
   0   3 -10  187.10    9.11
   0  -3 -10  227.84    9.09
   0  -3 -10  218.22    9.16
   0   3 -10  217.82    9.15
   0  -3 -10  228.11    9.15
   0   3  10  219.83    9.09
   0   3  10  220.99    9.09
   0  -3  10  204.92    9.08
   0   3 -10  231.94    9.09
   0   3  10  224.54    9.16
   0   3 -10  239.56    9.09
   0   3 -11    7.26    0.39
   0   3 -11    6.63    0.39
   0   3  11    5.95    0.36
   0   3 -11    6.89    0.39
   0  -3 -11    8.07    0.36
   0   3 -11    6.12    0.38
   0   3 -11    4.69    0.41
   0   3  11    7.38    0.37
   0   3  11    6.71    0.35
   0   3  11    6.40    0.56
   0   3 -11    6.04    0.51
   0   3 -11    6.76    0.55
   0   3  11    5.97    0.58
   0  -3 -11    6.40    0.55
   0   3  11    5.97    0.36
   0   3 -11    6.51    0.57
   0  -3 -11    6.57    0.49
   0   3 -11    4.84    0.34
   0   3  11    6.46    0.61
   0  -3  11    7.25    0.35
   0   3  12  211.82    8.98
   0   3  12  205.06    8.96
   0   3 -12  209.85    8.97
   0   3  12  208.95    8.95
   0   3  12  205.84    8.86
   0   3  12  225.27    8.87
   0  -3 -12  203.67    8.93
   0   3 -12  167.82    8.89
   0   3 -12  137.68    8.85
   0   3 -12  241.62    8.88
   0  -3 -12  265.71    8.87
   0   3 -12  249.33    8.87
   0   3  12  215.60    8.86
   0   3  12  220.73    8.87
   0  -3 -12  233.94    8.87
   0  -3  12  228.82    8.87
   0   3 -12  211.52    8.97
   0   3 -12  227.49    8.88
   0   3  12  231.19    8.87
   0  -3 -12  206.57    8.95
   0   3 -12  208.95    8.94
   0   3 -12  245.07    8.86
   0   3 -12  221.06    8.87
   0   3 -13   16.57    0.87
   0   3  13   13.60    0.67
   0  -3  13   14.91    0.66
   0   3 -13   14.17    0.68
   0   3 -13   16.56    0.81
   0  -3  13   19.94    1.02
   0   3 -13   16.50    0.86
   0  -3 -13   17.83    0.85
   0   3  13   16.04    0.92
   0   3 -13    9.49    0.63
   0  -3 -13   15.16    0.68
   0   3  13   14.02    0.66
   0   3 -13   14.80    0.91
   0   3  13   14.67    0.67
   0  -3 -13   18.15    0.81
   0   3 -13   12.96    0.67
   0  -3 -13   16.63    0.66
   0   3 -13   14.79    0.68
   0   3 -13   14.36    0.72
   0  -3 -13   11.74    0.65
   0   3  13   13.89    0.65
   0   3  13   16.65    0.89
   0   3  13   17.59    0.85
   0   3  13   15.97    0.67
   0  -3 -14   26.57    1.27
   0   3 -14   21.15    1.08
   0  -3  14   25.96    1.14
   0  -3 -14   25.78    1.12
   0   3 -14   25.80    1.12
   0   3 -14   24.83    1.11
   0   3  14   26.31    1.11
   0   3 -14   22.66    1.16
   0   3 -14   28.19    1.29
   0   3  14   26.67    1.15
   0   3  14   28.42    1.18
   0  -3  14   25.74    1.10
   0   3 -14   25.97    1.12
   0  -3  14   28.02    1.40
   0   3  14   26.92    1.12
   0   3  14   29.21    1.29
   0   3 -14   26.81    1.33
   0  -3 -14   27.99    1.24
   0   3  14   25.87    1.11
   0   3  14   25.76    1.12
   0  -3 -14   26.12    1.10
   0   3  14   25.65    1.10
   0   3 -14   28.58    1.29
   0   3  14   27.52    1.34
   0  -3 -14   25.51    1.11
   0  -3 -14   21.86    1.09
   0   3  15    1.55    0.35
   0  -3  15    4.15    0.72
   0   3 -15    2.69    0.60
   0   3 -15    2.52    0.31
   0   3  15    3.58    0.52
   0  -3 -15    2.44    0.28
   0   3  15    2.27    0.29
   0   3  15    2.22    0.29
   0  -3  15    2.68    0.27
   0  -3  15    1.32    0.33
   0   3 -15    3.41    0.55
   0  -3 -15    2.56    0.26
   0  -3 -15    3.87    0.47
   0   3  15    2.45    0.27
   0   3  15    3.13    0.35
   0   3  15    3.16    0.62
   0   3 -15    1.91    0.28
   0   3 -15    3.73    0.54
   0   3 -15    2.66    0.32
   0   3  15    2.39    0.27
   0   3 -15    3.04    0.37
   0  -3 -15    2.16    0.30
   0   3 -15    1.08    0.23
   0  -3  15    1.78    0.36
   0  -3  16    2.04    0.36
   0   3 -16    4.60    0.57
   0   3 -16    4.81    0.56
   0  -3  16    2.22    0.37
   0   3  16    3.43    0.30
   0   3  16    4.50    0.52
   0  -3 -16    3.79    0.30
   0  -3  16    3.13    0.32
   0   3  16    3.77    0.32
   0   3  16    2.15    0.39
   0   3 -16    2.70    0.32
   0  -3 -16    4.93    0.51
   0   3  16    3.87    0.33
   0  -3 -16    3.16    0.31
   0  -3  16    2.35    0.32
   0   3 -16    4.31    0.35
   0   3 -16    4.30    0.35
   0   3 -16    4.48    0.61
   0   3  16    4.93    0.38
   0  -3 -16    3.46    0.34
   0  -3  16    5.27    0.74
   0   3 -16    4.07    0.31
   0   3 -16    3.46    0.32
   0   3 -16    3.18    0.35
   0   3  17   14.64    0.81
   0   3 -17   11.86    0.59
   0   3 -17   12.62    0.58
   0  -3  17    9.84    0.64
   0   3 -17   12.37    0.62
   0   3 -17   14.70    0.85
   0  -3 -17   11.96    0.61
   0   3  17   10.35    0.57
   0   3 -17   13.34    0.90
   0   3  17   13.75    0.78
   0  -3  17   15.93    1.03
   0  -3  17    9.34    0.62
   0  -3  17    9.99    0.60
   0   3  17   11.22    0.58
   0  -3 -17   14.01    0.78
   0   3  17   12.57    0.61
   0  -3 -17   13.22    0.59
   0   3 -17   14.17    0.85
   0   3 -17   10.79    0.59
   0   3  17    9.04    0.65
   0  -3  17   12.34    0.59
   0  -3  18    2.00    0.34
   0   3  18    2.21    0.50
   0   3 -18    2.36    0.28
   0   3  18    1.50    0.27
   0   3 -18    2.39    0.41
   0   3  18    2.23    0.32
   0   3 -18    2.48    0.62
   0  -3 -18    2.60    0.48
   0  -3 -18    2.39    0.30
   0   3 -18    2.15    0.30
   0   3  18    1.94    0.28
   0  -3 -18    2.46    0.33
   0   3  18    2.56    0.51
   0   3 -18    2.24    0.56
   0   3  18    1.97    0.33
   0  -3  18    1.48    0.37
   0   3  18    2.77    0.48
   0   3 -18    1.89    0.54
   0  -3  18    2.23    0.29
   0  -3  18    2.83    0.80
   0   3  18    1.09    0.38
   0  -3  19    2.78    0.32
   0  -3  19    2.34    0.42
   0   3  19    3.56    0.36
   0  -3 -19    3.05    0.31
   0  -3 -19    3.26    0.37
   0   3  19    2.16    0.43
   0   3 -19    3.41    0.31
   0   3 -19    3.40    0.34
   0   3 -19    3.30    0.35
   0  -3 -19    4.21    0.54
   0   3 -19    3.99    0.44
   0   3 -19    4.07    0.33
   0   3  19    4.30    0.51
   0   3  19    3.24    0.33
   0   3  19    3.40    0.36
   0   3 -19    4.86    0.68
   0  -3  19    6.05    0.85
   0   3  19    4.42    0.53
   0   3  19    2.38    0.31
   0  -3  19    2.41    0.40
   0   3  19    5.05    0.57
   0   3 -20    5.65    0.41
   0  -3  20    6.41    0.93
   0  -3  20    5.57    0.49
   0  -3  20    4.22    0.49
   0   3  20    4.43    0.52
   0   3  20    5.50    0.42
   0   3  20    5.86    0.44
   0   3  20    6.51    0.63
   0   3  20    6.45    0.60
   0  -3 -20    5.53    0.40
   0  -3  20    4.83    0.46
   0   3 -20    5.63    0.40
   0   3 -20    5.60    0.75
   0   3 -20    5.28    0.37
   0  -3  20    5.22    0.39
   0   3 -20    5.67    0.38
   0  -3 -20    5.22    0.42
   0  -3 -20    6.03    0.60
   0  -3  21   -0.08    0.84
   0  -3  21   -0.23    0.42
   0   3 -21    0.42    0.32
   0   3 -21    0.23    0.30
   0  -3  21    0.40    0.42
   0   3 -21   -0.05    0.26
   0  -3 -21    0.02    0.29
   0  -3  21    0.05    0.40
   0  -3 -21    0.32    0.33
   0   3  21    0.18    0.34
   0   3  21    0.13    0.32
   0   3  21    0.12    0.51
   0   3  21    0.35    0.43
   0  -3  21   -0.11    0.29
   0  -3 -21    0.77    0.47
   0   3 -21    0.01    0.26
   0   3 -22   23.32    1.04
   0   3  22   24.29    1.13
   0   3 -22   22.01    1.02
   0   3 -22   21.51    1.01
   0  -3  22   21.48    1.03
   0   3  22   23.13    1.05
   0   3 -22   23.00    1.32
   0  -3  22   23.12    1.14
   0  -3  22   22.33    1.12
   0  -3  22   21.95    1.10
   0   3 -22   23.34    1.05
   0  -3 -22   20.58    1.20
   0   3  22   23.08    1.06
   0  -3 -22   23.11    1.04
   0  -3 -22   22.97    1.06
   0  -3  22   22.68    1.53
   0   3 -23   12.12    0.96
   0   3  23   12.86    0.80
   0  -3 -23   13.08    0.66
   0  -3  23   12.48    0.78
   0   3  23   12.15    0.69
   0  -3  23   13.59    0.78
   0  -3  23   11.39    0.75
   0  -3  23   13.16    0.66
   0   3 -23   12.57    0.63
   0   3 -23   12.72    0.66
   0   3 -23   12.95    0.67
   0  -3 -23   13.24    0.70
   0   3  23   12.80    0.68
   0   3 -23   12.23    0.63
   0  -3  23   13.93    1.20
   0   3  23   13.17    1.27
   0  -3  24    0.67    0.93
   0   3 -24    0.87    0.63
   0   3  24    1.39    0.36
   0   3 -24    1.32    0.27
   0  -3  24    1.63    0.51
   0   3  24    1.69    0.50
   0   3  24    1.93    0.46
   0  -3  24    1.90    0.48
   0  -3 -24    1.55    0.38
   0  -3 -24    1.47    0.32
   0   3 -24    1.68    0.33
   0  -3  24    1.68    0.34
   0   3 -24    1.59    0.36
   0  -3  24    1.98    0.47
   0   3  24    1.11    0.92
   0   3 -25    0.76    0.35
   0  -3  25    0.85    0.91
   0  -3  25    1.25    0.45
   0   3 -25    0.55    0.31
   0  -3  25    0.27    0.50
   0   3 -25    0.55    0.39
   0  -3 -25    0.30    0.31
   0   3  25    0.83    0.35
   0   3  25    0.50    0.45
   0  -3  25    0.42    0.47
   0  -3 -25    0.31    0.37
   0   3 -25    0.27    0.62
   0   3  25    0.59    0.50
   0   3  25    0.24    0.89
   0  -3  25    0.76    0.32
   0  -3 -26    7.97    0.54
   0  -3  26    9.54    0.64
   0  -3  26    8.87    0.65
   0   3 -26    6.98    0.47
   0   3  26    8.53    0.67
   0  -3  26    7.20    0.62
   0  -3  26    8.78    0.66
   0  -3 -26    7.59    0.49
   0   3  26    7.10    1.08
   0  -3  26    6.65    1.07
   0  -3  26    8.35    0.50
   0   3  26    8.42    0.61
   0   3 -26    7.77    0.51
   0   3 -26    8.13    0.57
   0   3  26    6.75    0.50
   0   3 -26    5.49    0.78
   0  -3  27    6.13    0.56
   0  -3  27    7.34    0.60
   0   3 -27    6.04    0.74
   0  -3 -27    6.23    0.43
   0   3  27    5.84    0.62
   0  -3  27    5.80    0.59
   0  -3  27    6.18    0.61
   0   3 -27    6.81    0.51
   0   3 -27    7.22    0.46
   0   3  27    5.42    0.49
   0   3  27    6.14    0.53
   0  -3  27    5.86    0.43
   0  -3  27    6.70    1.04
   0   3  27    7.74    1.06
   0   3  27    5.72    0.60
   0   3  28    0.28    0.49
   0   3  28    0.07    0.84
   0  -3  28   -0.22    0.91
   0   3  28   -0.08    0.39
   0  -3  28    0.67    0.48
   0  -3  28   -0.01    0.46
   0  -3  28   -0.02    0.40
   0   3  28    0.37    0.47
   0  -3  28    0.42    0.45
   0  -3 -28    0.03    0.28
   0   3 -28    0.27    0.38
   0   3  28    0.40    0.36
   0  -3  28   -0.12    0.29
   0   3  29    0.40    0.44
   0   3  29   -0.22    0.46
   0  -3  29    0.51    0.41
   0  -3  29    0.49    0.43
   0   3  29    0.01    0.38
   0  -3  29    0.12    0.41
   0  -3  29    0.50    0.45
   0   3 -29    0.15    0.35
   0  -3  30    1.09    0.44
   0   3  30    1.10    0.45
   0  -3  30    1.16    0.45
   0   3  30    0.64    0.43
   0   3 -30    1.15    0.34
   0   3  30    0.82    0.36
   0  -3  30    1.04    0.39
   0  -3  30    1.15    0.41
   0  -3  31    1.07    0.39
   0  -3  31    1.14    0.42
   0   3  31    0.91    0.34
   0   3  31    0.91    0.39
   0   3  31    1.05    0.42
   0  -3  31    1.45    0.36
   0   3 -31    1.07    0.32
   0  -3  31    1.57    0.40
   0  -3  32    0.04    0.37
   0   3  32    0.27    0.29
   0  -3  32    0.07    0.31
   0   3  32    0.13    0.36
   0   3  32   -0.08    0.35
   0  -3  32    0.07    0.33
   0  -3  33   -0.14    0.22
   0   3  33    0.32    0.31
   0  -3  33   -0.21    0.33
   0  -3  33    0.28    0.29
   0   3  33   -0.07    0.33
   0  -3  34    0.91    0.28
   0   3  34    0.71    0.27
   0   3  34    0.69    0.28
   0  -4   0  271.73   11.62
   0  -4   0  291.20   11.63
   0   4   0  290.45   11.62
   0  -4   0  281.96   11.64
   0   4   0  311.07   11.63
   0  -4   0  254.41   11.63
   0  -4   0  301.14   11.63
   0  -4   0  250.09   11.63
   0  -4  -1  123.99    4.86
   0   4  -1  119.19    4.84
   0  -4   1  121.10    4.85
   0  -4  -1  109.93    4.85
   0  -4   1  119.82    4.84
   0   4   1  110.96    4.83
   0   4  -1  116.59    4.84
   0  -4  -1  112.60    4.83
   0  -4   1  117.39    4.86
   0  -4  -2  128.52    5.08
   0  -4  -2  121.64    5.06
   0   4  -2  122.07    5.07
   0  -4   2  116.62    5.07
   0  -4   2  125.86    5.07
   0  -4   2  120.15    5.08
   0  -4  -2  124.43    5.07
   0   4   2  116.89    5.05
   0  -4  -3  322.91   12.47
   0  -4   3  307.64   12.46
   0  -4  -3  300.55   12.45
   0  -4  -3  319.82   12.47
   0  -4   3  317.56   12.46
   0  -4   3  298.12   12.46
   0   4  -3  285.61   12.44
   0  -4  -3  328.02   12.47
   0   4   3  297.28   12.45
   0   4   3  313.18   12.45
   0   4  -3  294.16   12.45
   0  -4   3  301.36   12.46
   0  -4   3  270.56   12.45
   0  -4  -3  313.15   12.46
   0  -4   3  282.15   12.45
   0  -4  -3  299.64   12.46
   0  -4   4  632.94   26.23
   0  -4  -4  658.39   26.22
   0  -4   4  621.38   26.24
   0   4  -4  632.72   26.23
   0   4  -4  616.84   26.23
   0  -4   4  609.11   26.23
   0  -4  -4  681.01   26.23
   0   4   4  637.66   26.22
   0  -4  -4  672.62   26.23
   0  -4  -4  660.25   26.23
   0  -4   4  597.10   26.22
   0   4   4  669.14   26.21
   0   4   4  639.42   26.22
   0   4  -4  630.47   26.23
   0   4  -4  618.28   26.21
   0  -4  -4  662.59   26.24
   0   4   4  653.93   26.22
   0  -4  -4  631.03   26.23
   0  -4  -4  588.36   26.21
   0   4   4  633.97   26.23
   0  -4   4  652.21   26.23
   0   4   4  622.02   26.24
   0  -4   4  624.12   26.22
   0  -4  -5 2002.67   77.65
   0   4  -5 1873.65   77.67
   0   4   5 1865.87   77.67
   0  -4  -5 1928.71   77.65
   0  -4  -5 1984.37   77.66
   0  -4   5 1879.75   77.66
   0  -4  -5 1948.35   77.66
   0   4   5 1891.98   77.65
   0  -4  -5 1918.69   77.67
   0   4  -5 1828.96   77.66
   0   4   5 1853.84   77.66
   0  -4   5 1811.70   77.66
   0  -4  -5 1808.33   77.64
   0  -4   5 1781.67   77.65
   0  -4   5 1857.77   77.68
   0   4   5 1923.10   77.63
   0   4   5 1981.22   77.64
   0  -4   5 1822.86   77.66
   0  -4   5 1833.07   77.64
   0  -4  -6 1028.13   43.32
   0  -4  -6 1074.98   43.32
   0  -4   6  972.32   43.32
   0  -4   6 1036.88   43.33
   0   4   6 1051.33   43.35
   0  -4  -6 1076.13   43.35
   0   4  -6 1025.19   43.35
   0  -4   6 1001.64   43.32
   0   4   6 1028.55   43.34
   0  -4  -6 1124.69   43.33
   0   4  -6 1002.93   43.34
   0   4   6 1114.63   43.34
   0   4  -6 1045.88   43.35
   0   4   6 1106.98   43.32
   0  -4  -6 1077.97   43.34
   0  -4  -6 1085.17   43.33
   0   4   6 1047.38   43.36
   0   4   6 1057.90   43.34
   0  -4   6 1036.72   43.33
   0  -4   6 1045.68   43.33
   0   4   7   13.64    0.73
   0   4   7   13.88    0.71
   0  -4  -7   15.15    0.68
   0  -4   7   16.63    0.71
   0   4   7   14.73    0.65
   0   4   7   13.34    0.77
   0   4  -7   11.85    0.76
   0   4   7   13.91    0.78
   0  -4   7   13.08    0.68
   0  -4  -7   17.85    0.71
   0  -4   7   13.10    0.67
   0  -4  -7   15.08    0.76
   0   4  -7   12.12    0.76
   0   4   7   13.77    0.76
   0  -4  -7   15.10    0.68
   0  -4  -7   14.02    0.69
   0   4  -7   12.56    0.75
   0   4  -7   12.71    0.74
   0   4   8   98.78    3.96
   0  -4   8   91.79    3.89
   0  -4  -8  106.32    3.95
   0  -4   8   95.68    3.90
   0   4   8  102.20    3.95
   0   4   8   98.60    3.93
   0   4  -8   79.52    3.87
   0   4   8   88.19    3.85
   0  -4  -8  106.67    3.89
   0  -4  -8  102.79    3.91
   0   4  -8   96.18    3.93
   0  -4  -8   87.03    3.86
   0  -4   8   97.85    3.89
   0  -4  -8   96.53    3.89
   0   4  -8   88.88    3.93
   0   4   8  100.28    3.91
   0   4  -9    2.38    0.42
   0  -4   9    3.50    0.30
   0  -4   9    4.81    0.33
   0   4  -9    2.02    0.33
   0   4   9    2.47    0.42
   0  -4  -9    2.30    0.44
   0  -4  -9    3.08    0.37
   0  -4   9    3.07    0.31
   0   4  -9    1.69    0.26
   0  -4  -9    5.17    0.33
   0   4   9    2.43    0.46
   0   4  -9    3.33    0.28
   0   4   9    2.01    0.47
   0  -4  -9    3.27    0.28
   0   4   9    1.84    0.37
   0   4   9    1.99    0.46
   0   4   9    2.71    0.24
   0  -4 -10   34.71    1.52
   0  -4 -10   36.66    1.56
   0   4  10   38.82    1.52
   0   4  10   36.78    1.56
   0   4 -10   34.09    1.46
   0   4 -10   33.82    1.46
   0   4  10   34.30    1.44
   0   4  10   36.34    1.58
   0   4 -10   35.31    1.55
   0  -4  10   34.01    1.50
   0  -4  10   32.82    1.47
   0   4 -10   28.60    1.46
   0  -4 -10   32.47    1.45
   0   4 -10   34.58    1.46
   0  -4 -10   35.74    1.46
   0  -4  10   35.00    1.47
   0   4 -10   35.60    1.46
   0  -4 -10   34.39    1.47
   0   4  11   25.76    1.08
   0   4 -11   23.52    1.01
   0   4  11   23.50    1.00
   0  -4  11   22.67    1.00
   0   4 -11   22.56    1.02
   0  -4  11   23.35    1.23
   0   4  11   22.30    1.01
   0   4 -11   20.60    1.03
   0   4 -11   23.40    1.02
   0  -4 -11   21.99    1.01
   0   4  11   23.83    1.00
   0  -4 -11   23.82    1.09
   0   4  11   23.06    1.00
   0   4  11   25.52    1.14
   0  -4 -11   23.78    1.13
   0   4 -11   22.74    1.02
   0   4 -11   24.30    1.13
   0   4  11   25.25    1.16
   0  -4  11   22.66    1.00
   0   4 -12    2.62    0.31
   0  -4  12    2.95    0.25
   0   4 -12    3.54    0.52
   0   4 -12    2.84    0.30
   0   4  12    3.08    0.54
   0   4  12    3.06    0.27
   0   4 -12    3.51    0.48
   0  -4  12    4.17    0.67
   0  -4 -12    3.94    0.43
   0   4  12    2.86    0.30
   0   4 -12    2.30    0.30
   0   4 -12    2.81    0.23
   0   4 -12    3.84    0.51
   0   4  12    2.79    0.26
   0   4 -12    1.98    0.24
   0   4  12    3.67    0.56
   0  -4 -12    4.08    0.50
   0   4 -12    2.50    0.30
   0   4  12    3.30    0.27
   0   4  12    2.83    0.27
   0   4 -12    2.23    0.28
   0   4  12    3.52    0.52
   0   4 -13   25.49    1.01
   0   4  13   25.52    1.22
   0  -4  13   26.64    1.32
   0   4 -13   26.16    1.21
   0   4 -13   25.05    1.05
   0   4 -13   26.56    1.17
   0   4 -13   27.79    1.05
   0   4  13   25.60    1.03
   0   4  13   26.02    1.03
   0  -4 -13   26.50    1.19
   0   4  13   25.94    1.02
   0   4 -13   26.18    1.21
   0  -4 -13   27.34    1.14
   0   4 -13   27.68    1.05
   0  -4  13   25.92    1.03
   0  -4 -13   29.61    1.05
   0   4 -13   26.09    1.03
   0   4  13   28.01    1.04
   0   4  13   27.13    1.24
   0   4  13   26.57    1.04
   0   4  13   27.38    1.19
   0   4  14   40.94    1.79
   0   4 -14   36.44    1.58
   0   4  14   39.16    1.58
   0  -4 -14   36.24    1.58
   0  -4  14   43.28    1.83
   0   4  14   37.58    1.57
   0   4  14   38.62    1.58
   0   4 -14   36.81    1.77
   0   4  14   37.34    1.58
   0  -4 -14   38.45    1.67
   0   4  14   37.25    1.57
   0   4 -14   41.04    1.71
   0   4 -14   41.21    1.75
   0  -4  14   35.71    1.60
   0   4  14   41.31    1.76
   0   4 -14   41.81    1.76
   0   4 -14   31.74    1.60
   0   4 -14   39.12    1.59
   0   4  14   43.01    1.74
   0  -4 -14   30.26    1.55
   0   4  14   34.69    1.60
   0   4 -14   38.62    1.59
   0   4  15  168.20    6.33
   0   4 -15  168.22    6.35
   0   4  15  157.95    6.34
   0   4  15  152.84    6.18
   0   4 -15  165.68    6.35
   0   4 -15  150.80    6.20
   0   4  15  152.99    6.19
   0  -4  15  148.52    6.20
   0  -4  15  148.34    6.20
   0   4 -15  142.20    6.19
   0  -4  15  140.96    6.19
   0  -4 -15  150.32    6.19
   0   4  15  151.97    6.18
   0  -4  15  130.07    6.17
   0   4  15  151.87    6.19
   0   4 -15  151.39    6.36
   0  -4  15  173.61    6.41
   0   4  15  165.65    6.38
   0   4  15  144.48    6.19
   0  -4 -15  158.58    6.28
   0   4  15  165.77    6.26
   0   4  15  145.14    6.21
   0   4 -15  150.98    6.20
   0   4 -16   15.21    0.75
   0   4  16   15.80    0.80
   0   4  16   16.09    0.92
   0  -4  16   15.20    0.77
   0  -4 -16   15.41    0.74
   0  -4  16   16.10    0.75
   0   4  16   14.94    0.72
   0   4  16   18.97    0.79
   0   4 -16   14.75    0.99
   0  -4 -16   13.98    0.84
   0  -4 -16   13.50    0.71
   0  -4  16   16.08    1.09
   0   4 -16   14.04    0.93
   0   4  16   15.70    0.73
   0   4 -16   14.89    0.75
   0   4 -16   13.87    0.72
   0   4  16   17.05    0.79
   0   4  16   16.33    0.72
   0   4 -16   15.33    0.94
   0  -4  16   14.64    0.71
   0   4  16   16.14    0.73
   0   4  16   14.73    1.02
   0   4  17    3.01    0.45
   0  -4 -17    6.28    0.53
   0   4  17    3.02    0.43
   0  -4  17    6.12    0.77
   0   4  17    5.24    0.37
   0  -4  17    4.42    0.35
   0   4 -17    6.08    0.63
   0   4  17    4.38    0.34
   0   4  17    5.07    0.36
   0   4  17    6.00    0.60
   0   4 -17    5.45    0.40
   0   4  17    4.83    0.38
   0   4  17    4.94    0.35
   0   4 -17    4.98    0.38
   0   4  17    6.04    0.43
   0   4 -17    4.96    0.35
   0  -4 -17    3.06    0.32
   0   4 -17    5.44    0.69
   0   4 -17    5.58    0.63
   0   4 -17    5.18    0.40
   0   4 -17    3.95    0.36
   0  -4  17    3.30    0.38
   0  -4  17    3.10    0.41
   0  -4 -17    4.94    0.38
   0   4  18    2.32    0.43
   0   4 -18    4.44    0.62
   0  -4 -18    4.37    0.50
   0   4 -18    3.57    0.34
   0   4  18    3.57    0.35
   0  -4  18    2.17    0.39
   0   4  18    2.64    0.29
   0   4  18    3.81    0.32
   0   4  18    4.56    0.59
   0   4 -18    4.44    0.63
   0  -4  18    3.15    0.32
   0   4 -18    3.54    0.36
   0  -4 -18    2.30    0.29
   0  -4 -18    3.30    0.36
   0   4  18    2.86    0.41
   0   4 -18    4.51    0.67
   0   4  18    4.75    0.57
   0   4  18    3.91    0.37
   0  -4  18    4.40    0.80
   0  -4  18    3.15    0.40
   0   4 -18    3.81    0.32
   0  -4  18    2.81    0.42
   0   4 -18    3.28    0.33
   0   4  19   22.31    1.10
   0   4  19   23.02    1.07
   0  -4 -19   25.13    1.05
   0   4  19   25.10    1.25
   0  -4  19   21.10    1.07
   0  -4  19   19.96    1.08
   0   4  19   24.91    1.06
   0   4  19   25.61    1.06
   0   4 -19   26.97    1.32
   0   4  19   22.50    1.04
   0  -4  19   21.55    1.04
   0   4 -19   23.53    1.05
   0  -4 -19   23.69    1.06
   0  -4 -19   22.96    1.04
   0  -4  19   21.24    1.02
   0  -4 -19   25.42    1.20
   0  -4  19   20.20    1.10
   0   4  19   19.66    1.03
   0   4 -19   27.39    1.32
   0   4 -19   25.03    1.18
   0   4  19   20.44    1.10
   0  -4  19   27.28    1.46
   0   4 -19   24.28    1.04
   0   4  19   28.86    1.27
   0   4 -19   24.94    1.34
   0   4  19   28.19    1.24
   0   4 -20    3.71    0.33
   0  -4  20    3.50    0.43
   0   4 -20    3.49    0.34
   0   4 -20    3.71    0.47
   0   4  20    3.29    0.41
   0   4  20    3.96    0.55
   0  -4  20    3.48    0.32
   0   4 -20    4.19    0.71
   0  -4  20    4.61    0.90
   0  -4  20    3.89    0.36
   0  -4  20    3.65    0.47
   0   4  20    3.55    0.46
   0   4 -20    3.84    0.47
   0  -4  20    4.44    0.48
   0   4  20    4.34    0.59
   0  -4 -20    3.43    0.51
   0   4  20    3.95    0.39
   0  -4 -20    3.79    0.39
   0   4  20    3.53    0.40
   0   4 -20    3.88    0.37
   0   4  20    3.72    0.59
   0  -4 -20    4.29    0.36
   0  -4  21    1.37    0.45
   0   4 -21    2.22    0.31
   0  -4 -21    2.76    0.49
   0  -4 -21    2.08    0.37
   0   4 -21    2.15    0.30
   0  -4  21    1.91    0.34
   0   4  21    3.94    0.59
   0  -4  21    1.08    0.44
   0   4  21    0.85    0.47
   0  -4  21    1.55    0.39
   0   4  21    1.62    0.36
   0  -4  21    3.56    0.89
   0   4 -21    1.98    0.35
   0   4  21    2.59    0.36
   0  -4 -21    1.81    0.31
   0   4  21    3.10    0.54
   0   4 -21    3.03    0.71
   0   4 -21    2.11    0.34
   0   4 -22    5.16    0.42
   0  -4 -22    4.99    0.39
   0   4 -22    4.89    0.41
   0   4  22    4.58    0.42
   0  -4  22    5.56    0.99
   0   4  22    4.68    0.63
   0  -4  22    4.43    0.49
   0  -4  22    4.23    0.51
   0   4 -22    4.95    0.37
   0  -4  22    4.72    0.40
   0   4  22    5.05    0.45
   0   4 -22    4.24    0.36
   0  -4  22    3.93    0.52
   0  -4 -22    5.25    0.44
   0   4  22    3.99    0.54
   0  -4  23    8.96    1.13
   0  -4 -23    9.93    0.62
   0   4 -23    8.44    0.89
   0   4 -23    9.73    0.58
   0   4 -23   10.18    0.60
   0   4 -23    9.48    0.54
   0   4 -23    9.21    0.55
   0  -4  23   11.36    0.67
   0   4  23    9.65    0.60
   0  -4  23   11.56    0.69
   0   4  23   11.54    0.73
   0   4  23   10.28    0.61
   0  -4 -23   11.33    0.59
   0  -4  23   12.51    0.71
   0  -4  23   11.48    0.59
   0   4 -24    3.56    0.68
   0  -4  24    1.94    0.53
   0  -4 -24    1.81    0.34
   0   4 -24    2.38    0.30
   0   4  24    2.45    0.50
   0   4  24    3.28    0.98
   0  -4  24    3.47    0.97
   0   4  24    1.86    0.39
   0  -4  24    1.34    0.49
   0   4 -24    2.62    0.38
   0   4  24    2.34    0.44
   0   4 -24    2.25    0.29
   0  -4  24    1.60    0.46
   0  -4  24    1.77    0.35
   0   4  24    2.45    0.38
   0   4 -24    2.46    0.34
   0  -4 -24    1.85    0.39
   0   4  25    7.12    0.53
   0   4  25    7.97    0.59
   0  -4  25    7.05    0.60
   0   4 -25    8.21    0.52
   0  -4 -25    7.95    0.50
   0  -4  25    7.72    0.51
   0   4 -25    7.89    0.49
   0  -4  25    7.56    0.64
   0  -4  25    7.34    1.13
   0  -4  25    8.16    0.65
   0   4 -25    7.33    0.84
   0   4  25    8.05    0.66
   0   4  25    7.62    1.09
   0  -4  26    0.80    0.45
   0   4  26    0.76    0.41
   0   4 -26    0.77    0.35
   0   4 -26    0.86    0.31
   0   4  26    0.98    0.36
   0   4 -26    1.24    0.64
   0  -4  26    1.34    0.50
   0   4  26    1.50    0.87
   0  -4  26    1.57    0.92
   0  -4  26    0.88    0.50
   0   4  26    1.03    0.52
   0   4  26    0.86    0.37
   0  -4  26    0.54    0.33
   0  -4 -26    0.55    0.31
   0  -4  26    0.96    0.49
   0  -4 -27    3.23    0.35
   0   4 -27    2.42    0.65
   0   4 -27    2.91    0.37
   0   4  27    2.30    0.94
   0  -4  27    2.92    0.53
   0  -4  27    2.83    0.51
   0   4  27    2.87    0.37
   0   4  27    2.91    0.45
   0  -4  27    3.38    0.46
   0   4 -27    2.94    0.43
   0   4 -27    2.48    0.32
   0   4  27    3.70    0.54
   0  -4  27    3.38    0.54
   0  -4  27    3.79    0.96
   0  -4  27    3.64    0.36
   0   4 -28    0.39    0.38
   0  -4  28    0.22    0.47
   0   4 -28    0.63    0.32
   0  -4  28    0.68    0.45
   0  -4 -28    0.57    0.29
   0   4  28    0.92    0.49
   0  -4  28    0.53    0.47
   0   4  28    0.70    0.40
   0  -4  28    0.74    0.41
   0  -4  28    0.59    0.30
   0   4  28    0.02    0.84
   0  -4 -29    1.07    0.28
   0  -4  29    1.16    0.44
   0  -4  29    0.89    0.47
   0   4  29    1.25    0.38
   0   4 -29    0.91    0.37
   0   4  29    0.43    0.45
   0  -4  29    0.70    0.44
   0  -4  29    0.75    0.40
   0  -4  30    0.40    0.41
   0   4 -30    0.14    0.32
   0  -4  30   -0.30    0.44
   0  -4  30   -0.22    0.37
   0   4  30    0.66    0.41
   0  -4  30    0.71    0.44
   0   4  30    0.24    0.35
   0  -4  31    2.73    0.37
   0  -4  31    3.12    0.43
   0   4  31    2.77    0.35
   0   4  31    3.20    0.43
   0  -4  31    3.04    0.42
   0  -4  31    3.20    0.44
   0   4 -31    3.71    0.36
   0   4  31    3.05    0.44
   0   4  32    1.51    0.28
   0  -4  32    1.32    0.28
   0   4 -32    2.02    0.30
   0  -4  32    1.76    0.37
   0   4  32    1.77    0.38
   0   4  32    1.51    0.38
   0  -4  32    2.23    0.36
   0   4  33    0.52    0.32
   0  -4  33    0.26    0.29
   0  -4  33    0.39    0.32
   0   4  33    0.66    0.32
   0   4  34    2.92    0.33
   0   4  34    2.86    0.31
   0   5   0    1.34    0.29
   0  -5   0   -0.01    0.40
   0  -5   0    0.43    0.29
   0  -5   0    0.24    0.36
   0   5   0    0.37    0.29
   0  -5   0    0.44    0.34
   0  -5   0    0.48    0.42
   0  -5   0    0.11    0.36
   0  -5  -1   58.20    2.51
   0   5  -1   56.26    2.50
   0  -5   1   52.58    2.51
   0  -5  -1   59.90    2.48
   0  -5   1   56.65    2.51
   0  -5  -1   62.70    2.51
   0   5   1   61.43    2.49
   0   5  -1   57.35    2.49
   0  -5   1   62.38    2.50
   0  -5  -2   22.38    1.03
   0  -5  -2   29.09    1.10
   0  -5   2   21.70    1.04
   0  -5  -2   21.04    1.06
   0   5   2   20.06    1.03
   0   5  -2   19.37    1.02
   0  -5   2   27.02    1.09
   0  -5   2   25.48    1.08
   0  -5  -3  498.92   20.62
   0  -5   3  555.73   20.64
   0   5  -3  469.53   20.60
   0   5  -3  474.99   20.61
   0  -5  -3  552.87   20.63
   0  -5   3  486.48   20.61
   0   5   3  488.28   20.61
   0  -5   3  501.36   20.62
   0  -5  -3  480.81   20.62
   0  -5   3  507.54   20.62
   0  -5  -3  568.88   20.63
   0  -5  -3  546.84   20.63
   0  -5   3  423.31   20.61
   0  -5  -3  489.98   20.61
   0   5   3  499.04   20.61
   0  -5   3  535.20   20.63
   0  -5  -4 1238.72   48.82
   0   5  -4 1132.29   48.79
   0   5   4 1187.96   48.80
   0  -5   4 1149.86   48.80
   0   5  -4 1171.64   48.81
   0  -5   4 1186.08   48.82
   0   5   4 1194.85   48.80
   0  -5   4 1214.55   48.82
   0   5   4 1139.25   48.81
   0   5  -4 1158.06   48.81
   0  -5   4 1136.36   48.81
   0   5   4 1218.92   48.78
   0   5  -4 1121.63   48.81
   0  -5  -4 1230.38   48.81
   0  -5   4 1201.77   48.82
   0  -5  -4 1213.85   48.82
   0  -5  -4 1252.57   48.82
   0  -5  -4 1193.81   48.81
   0   5  -5  737.45   31.61
   0  -5  -5  833.72   31.63
   0   5   5  758.13   31.60
   0   5   5  749.09   31.62
   0   5   5  744.31   31.63
   0  -5  -5  853.96   31.63
   0  -5  -5  784.38   31.61
   0  -5   5  794.31   31.62
   0  -5   5  735.21   31.63
   0  -5   5  807.58   31.62
   0   5   5  792.77   31.60
   0   5  -5  689.88   31.59
   0  -5   5  728.93   31.60
   0   5   5  754.40   31.60
   0  -5  -5  826.01   31.61
   0  -5   5  765.52   31.61
   0  -5   5  778.12   31.62
   0   5  -5  746.55   31.62
   0   5   5  774.36   31.59
   0   5  -5  743.63   31.61
   0  -5  -6   24.05    1.47
   0   5   6   37.18    1.50
   0   5   6   39.09    1.44
   0  -5   6   33.48    1.44
   0  -5  -6   35.29    1.43
   0  -5   6   33.59    1.50
   0   5   6   36.83    1.48
   0  -5   6   21.98    1.46
   0  -5  -6   36.88    1.49
   0  -5  -6   36.21    1.44
   0  -5   6   22.20    1.46
   0   5  -6   35.68    1.49
   0  -5  -6   37.28    1.46
   0  -5   6   33.95    1.46
   0   5  -6   34.94    1.48
   0   5   6   38.11    1.47
   0  -5  -6   25.03    1.46
   0   5  -6   33.81    1.49
   0   5  -7  906.70   38.39
   0   5   7  904.83   38.38
   0   5  -7  924.67   38.40
   0   5  -7  924.04   38.40
   0   5   7  972.70   38.38
   0   5   7  903.81   38.38
   0  -5  -7  925.59   38.40
   0   5   7  962.67   38.36
   0  -5   7  902.10   38.41
   0  -5  -7  971.09   38.37
   0  -5  -7  994.26   38.39
   0  -5   7  996.55   38.38
   0   5   7  903.54   38.41
   0   5   7  909.52   38.40
   0  -5   7  862.07   38.35
   0  -5  -7 1020.92   38.38
   0  -5  -7  895.91   38.36
   0  -5  -7  941.90   38.36
   0  -5   7  880.94   38.37
   0  -5  -8   42.66    2.01
   0   5  -8   43.11    2.02
   0   5   8   43.26    2.02
   0   5   8   42.32    2.04
   0  -5  -8   46.80    1.97
   0  -5   8   45.13    1.97
   0   5   8   43.32    1.99
   0   5   8   41.07    2.02
   0   5   8   47.25    1.95
   0  -5  -8   61.90    2.00
   0  -5   8   58.78    2.00
   0   5   8   42.78    1.99
   0  -5  -8   41.63    1.96
   0   5   8   45.61    1.92
   0   5  -8   44.07    2.01
   0   5  -8   43.68    2.02
   0  -5   9    6.76    0.44
   0   5   9    5.28    0.54
   0   5   9    5.55    0.31
   0   5   9    5.58    0.46
   0  -5  -9    5.15    0.38
   0  -5   9    5.26    0.62
   0   5  -9    6.31    0.35
   0  -5   9    5.18    0.37
   0   5  -9    4.32    0.31
   0   5  -9    5.25    0.35
   0   5  -9    4.75    0.38
   0   5  -9    5.27    0.53
   0   5   9    5.01    0.56
   0   5   9    5.63    0.49
   0  -5  -9    7.35    0.44
   0  -5  -9    5.26    0.51
   0  -5  -9    5.21    0.42
   0   5  -9    5.05    0.53
   0  -5   9    6.24    0.40
   0  -5 -10   49.73    1.93
   0   5  10   50.82    1.96
   0  -5 -10   46.32    1.94
   0   5  10   47.00    1.88
   0  -5  10   46.15    1.92
   0   5  10   48.45    1.99
   0  -5 -10   46.26    1.91
   0   5  10   46.49    2.01
   0   5  10   45.17    1.88
   0  -5  10   40.58    1.92
   0  -5 -10   48.02    2.00
   0   5 -10   45.39    1.89
   0   5 -10   48.42    2.00
   0  -5  10   45.62    2.07
   0   5 -10   35.07    1.88
   0   5  10   49.34    2.03
   0   5 -10   41.02    1.89
   0   5  10   49.48    2.04
   0  -5  10   44.79    1.91
   0  -5 -11    5.87    0.44
   0   5  11    5.41    0.31
   0   5 -11    3.87    0.34
   0  -5  11    3.96    0.37
   0   5  11    5.82    0.47
   0   5  11    4.72    0.30
   0   5  11    4.67    0.29
   0   5 -11    4.06    0.31
   0   5 -11    3.77    0.33
   0  -5  11    5.61    0.36
   0   5  11    5.82    0.51
   0   5  11    5.44    0.54
   0   5  11    5.57    0.61
   0   5 -11    3.78    0.35
   0  -5  11    5.42    0.68
   0  -5 -11    5.90    0.55
   0   5 -11    3.44    0.34
   0  -5 -11    5.63    0.34
   0   5 -11    4.84    0.52
   0  -5 -11    3.87    0.37
   0  -5  12    4.85    0.33
   0   5  12    4.32    0.34
   0  -5  12    4.68    0.33
   0   5 -12    4.64    0.52
   0   5 -12    4.92    0.35
   0  -5  12    5.13    0.70
   0   5 -12    4.49    0.34
   0   5  12    4.63    0.53
   0   5  12    3.97    0.30
   0   5 -12    4.17    0.35
   0   5  12    4.52    0.31
   0  -5 -12    5.14    0.33
   0   5 -12    4.25    0.35
   0   5  12    4.25    0.31
   0  -5 -12    4.82    0.42
   0   5  12    5.07    0.46
   0  -5 -12    4.47    0.31
   0  -5 -12    4.85    0.35
   0   5  12    4.42    0.56
   0   5  12    4.34    0.31
   0   5  13    4.99    0.36
   0  -5 -13    6.73    0.47
   0   5  13    5.62    0.35
   0   5 -13    4.99    0.39
   0   5  13    6.08    0.64
   0   5  13    5.42    0.34
   0   5  13    4.99    0.33
   0   5 -13    5.25    0.56
   0   5  13    6.92    0.58
   0  -5 -13    5.74    0.36
   0   5  13    4.79    0.33
   0   5  13    5.57    0.60
   0  -5  13    6.61    0.72
   0   5 -13    3.98    0.37
   0   5 -13    4.81    0.36
   0   5 -13    4.59    0.37
   0   5  14   36.50    1.51
   0   5  14   42.48    1.68
   0   5  14   34.52    1.50
   0  -5 -14   31.40    1.49
   0   5  14   38.60    1.74
   0   5 -14   36.23    1.52
   0  -5  14   45.53    1.81
   0  -5  14   30.79    1.49
   0   5 -14   38.70    1.67
   0   5 -14   39.66    1.71
   0   5  14   39.21    1.70
   0   5 -14   31.98    1.51
   0  -5  14   30.06    1.53
   0   5  14   35.60    1.50
   0   5 -14   39.70    1.71
   0   5  14   34.08    1.54
   0  -5 -14   36.21    1.52
   0   5  14   38.43    1.51
   0   5 -14   35.23    1.52
   0   5 -14   34.55    1.50
   0   5  14   35.96    1.51
   0   5 -14   37.13    1.53
   0  -5 -14   39.11    1.60
   0   5 -15   30.74    1.45
   0   5 -15   28.46    1.26
   0  -5 -15   28.89    1.24
   0   5  15   31.22    1.28
   0   5  15   28.77    1.23
   0  -5  15   26.91    1.22
   0   5  15   29.99    1.49
   0  -5  15   30.54    1.56
   0  -5  15   28.21    1.27
   0   5 -15   28.96    1.47
   0   5 -15   26.41    1.23
   0   5  15   29.11    1.24
   0   5  15   32.68    1.41
   0   5 -15   30.88    1.44
   0  -5 -15   29.85    1.33
   0   5  15   28.61    1.22
   0   5 -15   26.53    1.24
   0   5  15   28.91    1.24
   0   5  15   29.83    1.45
   0   5 -15   28.84    1.26
   0  -5  15   27.49    1.25
   0   5  15   29.94    1.24
   0   5 -15   27.40    1.25
   0  -5 -15   25.17    1.22
   0  -5  16    2.33    0.75
   0  -5  16    0.43    0.31
   0   5 -16    1.96    0.56
   0   5 -16    0.84    0.27
   0  -5 -16    0.77    0.25
   0  -5  16    0.49    0.25
   0   5  16    1.27    0.31
   0  -5 -16    1.15    0.29
   0  -5  16    0.52    0.34
   0   5  16    1.66    0.62
   0   5  16    1.96    0.59
   0  -5 -16    1.82    0.39
   0   5  16    0.59    0.36
   0   5 -16    1.36    0.32
   0   5  16    1.17    0.27
   0   5  16    1.39    0.26
   0   5  16    2.10    0.31
   0   5  16    1.07    0.30
   0   5 -16    1.22    0.32
   0   5 -16    0.74    0.60
   0   5 -16    1.36    0.56
   0   5  17    5.23    0.35
   0  -5  17    5.04    0.37
   0  -5 -17    3.72    0.34
   0   5 -17    5.42    0.65
   0   5  17    6.28    0.63
   0   5  17    5.01    0.37
   0  -5  17    4.97    0.42
   0   5 -17    5.35    0.41
   0   5  17    5.26    0.40
   0   5 -17    6.16    0.45
   0   5  17    5.03    0.40
   0   5 -17    4.86    0.39
   0   5  17    5.89    0.73
   0   5  17    5.58    0.39
   0   5  17    4.95    0.44
   0   5 -17    6.02    0.66
   0   5 -17    5.25    0.72
   0  -5  17    4.40    0.35
   0   5  17    5.10    0.35
   0  -5 -17    4.77    0.48
   0  -5  17    5.32    0.31
   0  -5  17    3.84    0.41
   0  -5  17    5.06    0.43
   0  -5  17    5.35    0.84
   0   5  17    5.45    0.47
   0   5  17    5.01    0.46
   0  -5 -17    4.97    0.40
   0   5 -17    4.44    0.37
   0   5 -18   14.28    0.73
   0  -5  18   16.34    1.18
   0   5 -18   13.21    0.79
   0  -5  18   16.85    0.75
   0   5  18   15.19    0.76
   0   5  18   16.26    0.96
   0   5 -18   15.36    0.78
   0   5  18   14.95    0.73
   0   5  18   15.06    0.76
   0  -5  18   17.51    0.80
   0   5  18   15.15    0.81
   0  -5 -18   13.90    0.85
   0   5  18   14.75    0.82
   0  -5 -18   17.75    0.75
   0   5 -18   14.47    0.98
   0  -5  18   17.73    0.82
   0   5 -18   14.13    1.03
   0  -5  18   16.47    0.73
   0   5 -18   15.05    0.77
   0   5  18   15.52    0.99
   0   5 -18   14.01    0.74
   0  -5  18   15.53    0.78
   0   5 -18   14.56    0.99
   0  -5 -18   13.87    0.71
   0  -5 -18   16.71    0.77
   0   5 -19    2.71    0.62
   0  -5 -19    1.57    0.42
   0   5  19    2.22    0.30
   0   5 -19    2.24    0.48
   0   5  19    1.66    0.34
   0   5 -19    2.11    0.31
   0  -5  19    1.75    0.41
   0  -5  19    1.83    0.29
   0  -5 -19    1.64    0.34
   0   5  19    2.05    0.41
   0  -5  19    1.61    0.37
   0  -5  19    2.30    0.32
   0   5 -19    2.04    0.32
   0   5  19    2.68    0.55
   0   5 -19    2.16    0.33
   0   5  19    2.43    0.36
   0  -5 -19    1.99    0.30
   0   5 -19    1.99    0.35
   0   5 -19    2.84    0.67
   0  -5  19    2.26    0.79
   0   5 -19    2.78    0.63
   0  -5  19    1.83    0.42
   0   5  19    2.28    0.61
   0   5  19    2.09    0.44
   0  -5  20    6.36    0.41
   0   5  20    6.16    0.53
   0  -5  20    7.09    0.94
   0  -5  20    6.01    0.54
   0   5  20    6.79    0.49
   0   5  20    7.85    0.69
   0   5  20    6.88    0.65
   0   5 -20    7.78    0.77
   0  -5 -20    6.40    0.56
   0  -5 -20    5.99    0.43
   0   5 -20    6.73    0.43
   0   5  20    6.00    0.42
   0  -5  20    5.83    0.50
   0   5 -20    7.08    0.60
   0  -5 -20    7.11    0.45
   0  -5  20    5.31    0.52
   0   5  20    6.53    0.50
   0   5 -20    6.42    0.45
   0   5  20    6.60    0.71
   0  -5  20    5.96    0.44
   0  -5 -20    6.54    0.47
   0   5  20    6.44    0.46
   0   5 -20    8.60    0.82
   0   5  20    5.48    0.54
   0  -5 -21   30.95    1.31
   0  -5  21   31.18    1.79
   0   5  21   32.15    1.53
   0  -5  21   30.04    1.37
   0  -5  21   27.51    1.34
   0   5 -21   28.95    1.31
   0   5  21   30.74    1.33
   0   5 -21   28.98    1.29
   0  -5  21   31.26    1.31
   0   5  21   28.84    1.38
   0   5 -21   27.63    1.29
   0   5  21   27.61    1.37
   0   5  21   29.02    1.52
   0   5  21   31.33    1.50
   0  -5  21   26.70    1.37
   0   5 -21   27.28    1.43
   0   5  21   30.22    1.32
   0  -5 -21   31.04    1.33
   0   5  21   29.17    1.32
   0   5 -21   29.41    1.61
   0  -5 -21   28.70    1.30
   0  -5  21   28.43    1.29
   0   5 -22    5.01    0.44
   0  -5  22    4.23    0.95
   0   5  22    3.78    0.45
   0   5  22    4.36    0.65
   0   5  22    4.68    0.46
   0  -5  22    7.20    0.55
   0   5 -22    4.24    0.38
   0  -5  22    5.99    0.55
   0  -5  22    5.39    0.43
   0   5 -22    4.79    0.41
   0   5 -22    4.25    0.76
   0   5 -22    3.91    0.38
   0  -5 -22    5.85    0.42
   0  -5 -22    5.79    0.40
   0   5  22    6.19    0.55
   0   5  22    4.77    0.46
   0  -5  22    5.77    0.49
   0   5  22    6.18    0.56
   0  -5 -22    5.26    0.44
   0  -5  22    5.92    0.39
   0   5  23    3.65    0.41
   0   5 -23    3.60    0.34
   0   5 -23    3.42    0.37
   0   5  23    3.50    0.41
   0   5  23    3.87    0.44
   0  -5  23    3.20    0.48
   0   5 -23    3.32    0.34
   0   5  23    2.78    0.53
   0  -5  23    2.67    0.52
   0  -5  23    4.11    1.00
   0  -5  23    3.19    0.35
   0  -5  23    3.05    0.39
   0  -5  23    2.13    0.51
   0   5  23    3.63    0.51
   0   5 -23    3.59    0.41
   0  -5 -23    3.81    0.38
   0  -5  24    0.54    0.41
   0  -5 -24    0.79    0.34
   0  -5  24    0.61    0.48
   0   5  24   -0.05    0.49
   0   5 -24    0.84    0.28
   0   5  24    0.97    0.36
   0  -5  24    0.56    0.94
   0   5 -24    0.83    0.29
   0   5 -24    0.91    0.67
   0   5  24    0.83    0.51
   0  -5  24    0.91    0.35
   0  -5  24    0.69    0.45
   0   5 -24    0.78    0.33
   0   5  24    0.99    0.41
   0   5  24    0.75    0.39
   0   5 -24    0.59    0.36
   0   5 -25    3.50    0.32
   0   5 -25    3.35    0.37
   0  -5  25    3.53    0.55
   0  -5  25    2.82    0.53
   0   5  25    3.59    0.41
   0  -5  25    2.92    0.39
   0   5  25    3.37    0.43
   0   5 -25    3.19    0.32
   0   5  25    3.50    0.46
   0  -5  25    4.73    1.01
   0  -5  25    3.65    0.56
   0   5  25    3.41    0.54
   0  -5 -25    3.77    0.38
   0  -5  25    2.95    0.46
   0   5 -25    2.92    0.71
   0   5  25    4.22    1.01
   0   5 -25    3.59    0.41
   0  -5 -26    3.25    0.37
   0   5  26    3.59    0.45
   0   5  26    3.18    0.52
   0   5 -26    3.73    0.40
   0  -5  26    2.85    0.45
   0   5 -26    2.98    0.35
   0  -5  26    3.54    1.01
   0  -5  26    2.93    0.51
   0   5 -26    3.26    0.69
   0   5  26    3.12    0.41
   0   5  26    3.80    0.92
   0  -5  26    3.84    0.55
   0  -5  26    3.32    0.39
   0  -5  26    3.03    0.54
   0  -5  27    1.58    0.50
   0   5 -27    1.41    0.34
   0   5  27    1.26    0.36
   0   5  27    1.61    0.50
   0  -5  27    1.49    0.43
   0   5 -27    1.00    0.29
   0   5  27    1.11    0.91
   0  -5  27    0.87    0.50
   0   5 -27    1.10    0.62
   0  -5 -27    1.62    0.33
   0  -5  27    1.73    0.92
   0  -5  27    1.59    0.34
   0  -5  27    1.37    0.49
   0   5  27    1.37    0.41
   0  -5  28    0.56    0.40
   0  -5  28    0.63    0.46
   0  -5  28    0.66    0.48
   0   5 -28    0.44    0.32
   0  -5  28    0.82    0.32
   0   5  28    0.57    0.37
   0  -5  28    0.62    0.47
   0   5  28    0.61    0.48
   0  -5 -28    1.03    0.30
   0  -5  29    0.84    0.46
   0   5 -29    1.05    0.37
   0  -5 -29    0.86    0.29
   0   5  29    0.95    0.45
   0  -5  29    1.25    0.39
   0  -5  29    0.90    0.45
   0  -5  29    1.30    0.46
   0   5  29    1.13    0.35
   0  -5  30    0.54    0.35
   0   5  30    0.28    0.41
   0  -5  30    0.81    0.43
   0  -5  30    0.85    0.42
   0   5  30    0.76    0.33
   0  -5 -30    0.44    0.25
   0  -5  30    0.45    0.42
   0   5 -30    0.84    0.33
   0   5  31    0.75    0.40
   0  -5  31    0.58    0.31
   0   5 -31    0.98    0.32
   0  -5  31    0.43    0.40
   0  -5  31    0.66    0.39
   0   5  31    1.01    0.29
   0  -5  32   -0.25    0.18
   0  -5  32    0.14    0.35
   0  -5  32    0.62    0.35
   0   5 -32    0.27    0.28
   0   5  32    0.54    0.36
   0  -5  33    0.25    0.30
   0   5  33    0.52    0.31
   0   5  33    0.33    0.31
   0  -5  33   -0.22    0.31
   0   6   0 9608.46  378.62
   0  -6   0 8932.92  378.62
   0  -6   0 8764.67  378.60
   0   6   0 8867.84  378.61
   0  -6   0 9769.47  378.63
   0  -6   0 9656.49  378.62
   0  -6   0 8555.85  378.61
   0  -6   0 9727.49  378.62
   0  -6  -1  245.61    8.98
   0  -6   1  172.02    8.97
   0   6  -1  224.21    8.96
   0   6  -1  222.94    8.97
   0   6   1  222.52    8.96
   0  -6   1  208.08    8.97
   0  -6  -1  187.72    8.97
   0  -6   1  235.83    8.97
   0  -6  -1  226.37    8.96
   0  -6   2  662.14   28.35
   0   6   2  659.59   28.33
   0  -6  -2  720.81   28.36
   0  -6  -2  680.37   28.33
   0  -6   2  711.20   28.35
   0   6  -2  671.12   28.35
   0  -6  -2  691.12   28.35
   0  -6   2  708.95   28.35
   0  -6  -3  139.37    6.26
   0  -6   3  143.57    6.26
   0  -6   3  139.56    6.25
   0  -6   3  151.82    6.23
   0  -6  -3  144.16    6.25
   0  -6   3  160.64    6.25
   0  -6  -3  158.28    6.25
   0  -6  -3  151.46    6.25
   0   6   3  161.57    6.23
   0  -6  -3  150.35    6.23
   0  -6   3  136.52    6.25
   0   6   3  152.93    6.23
   0   6  -3  148.74    6.23
   0   6  -4 1442.97   60.04
   0  -6  -4 1442.22   60.06
   0   6   4 1481.92   60.05
   0  -6  -4 1513.72   60.07
   0   6  -4 1396.57   60.06
   0  -6  -4 1458.25   60.08
   0  -6   4 1412.69   60.05
   0  -6   4 1428.88   60.07
   0  -6   4 1453.97   60.07
   0  -6   4 1521.98   60.07
   0   6   4 1472.07   60.05
   0  -6   4 1452.09   60.07
   0  -6  -4 1513.46   60.08
   0   6  -4 1420.86   60.05
   0   6  -4 1458.39   60.07
   0  -6  -4 1486.67   60.07
   0  -6   5  252.53   11.01
   0   6   5  264.20   10.99
   0  -6  -5  265.15   11.01
   0   6   5  277.97   10.99
   0  -6   5  260.63   11.01
   0   6   5  267.20   10.98
   0   6  -5  264.61   11.01
   0  -6  -5  279.39   11.00
   0  -6   5  247.31   10.99
   0  -6  -5  257.70   11.02
   0   6  -5  255.38   11.00
   0   6  -5  265.22   11.00
   0   6   5  273.94   10.96
   0  -6   5  275.42   11.01
   0   6   5  259.87   11.01
   0  -6  -5  271.97   10.99
   0   6   5  268.93   10.97
   0   6  -5  258.29   10.98
   0   6  -6   52.85    2.40
   0  -6   6   57.82    2.42
   0   6   6   55.52    2.36
   0   6   6   56.04    2.39
   0   6   6   59.41    2.38
   0   6   6   53.48    2.38
   0   6   6   54.31    2.43
   0  -6  -6   60.11    2.43
   0  -6   6   57.13    2.42
   0  -6   6   53.86    2.38
   0   6  -6   52.39    2.42
   0   6   6   55.37    2.41
   0  -6  -6   60.77    2.42
   0   6  -6   54.17    2.37
   0  -6   6   56.40    2.40
   0  -6  -6   57.58    2.39
   0  -6  -6   58.35    2.40
   0  -6  -7  103.13    4.70
   0   6   7  122.19    4.67
   0  -6  -7  124.69    4.69
   0  -6   7   96.67    4.69
   0  -6   7  119.04    4.69
   0   6   7  117.45    4.69
   0   6  -7  108.08    4.70
   0  -6   7  107.85    4.73
   0   6  -7  111.07    4.71
   0   6  -7  109.76    4.71
   0   6   7  114.31    4.72
   0   6   7  126.57    4.70
   0  -6  -7  116.22    4.68
   0  -6   7  108.62    4.75
   0  -6   7   99.90    4.69
   0   6   7  115.09    4.71
   0  -6  -7  103.55    4.69
   0  -6   7  105.88    4.67
   0   6   8    9.60    0.58
   0  -6   8    8.86    0.58
   0  -6   8    7.02    0.68
   0  -6   8    8.29    0.54
   0  -6  -8    7.27    0.49
   0  -6  -8    8.49    0.54
   0   6   8    9.43    0.51
   0   6  -8    8.73    0.61
   0   6   8    8.89    0.63
   0   6   8    9.42    0.57
   0   6   8    9.10    0.60
   0   6   8    9.03    0.65
   0   6   8    8.72    0.64
   0   6  -8    9.50    0.65
   0   6  -8    8.94    0.62
   0   6   8    9.17    0.42
   0  -6   8    7.95    0.62
   0  -6  -8    9.86    0.59
   0   6  -9    4.63    0.52
   0  -6   9    3.91    0.40
   0  -6  -9    5.27    0.45
   0   6   9    4.68    0.28
   0   6  -9    5.15    0.32
   0   6  -9    4.22    0.52
   0  -6   9    3.20    0.49
   0  -6   9    5.22    0.45
   0   6  -9    4.19    0.52
   0  -6  -9    3.25    0.37
   0   6   9    4.29    0.47
   0  -6   9    3.19    0.62
   0   6   9    4.34    0.54
   0  -6  -9    4.13    0.39
   0   6   9    4.45    0.53
   0   6   9    3.70    0.44
   0   6   9    4.46    0.55
   0   6  -9    4.20    0.35
   0  -6  10    2.37    0.36
   0   6 -10    2.59    0.31
   0  -6  10    2.98    0.63
   0   6 -10    2.11    0.32
   0   6  10    3.34    0.56
   0  -6 -10    2.97    0.34
   0   6  10    3.28    0.45
   0  -6  10    2.38    0.50
   0   6  10    2.47    0.24
   0  -6 -10    3.49    0.40
   0   6 -10    2.39    0.29
   0   6  10    2.55    0.54
   0   6  10    2.73    0.43
   0   6 -10    2.04    0.50
   0  -6 -10    2.90    0.34
   0  -6  10    3.26    0.40
   0   6 -10    3.39    0.51
   0  -6 -11   28.29    1.18
   0   6 -11   22.91    1.12
   0   6  11   28.10    1.25
   0   6  11   26.48    1.10
   0   6 -11   21.84    1.08
   0   6  11   28.27    1.30
   0  -6  11   28.58    1.38
   0   6  11   25.99    1.11
   0   6  11   26.63    1.10
   0   6 -11   28.07    1.27
   0  -6  11   27.81    1.16
   0   6  11   26.88    1.29
   0   6 -11   23.30    1.12
   0   6  11   28.95    1.22
   0   6  11   27.33    1.27
   0  -6  11   24.24    1.16
   0   6 -11   27.82    1.29
   0  -6 -11   29.05    1.16
   0  -6 -11   25.06    1.17
   0   6  12   72.81    3.10
   0   6  12   72.70    3.13
   0  -6  12   72.86    3.23
   0  -6 -12   72.66    3.05
   0   6 -12   69.04    3.03
   0  -6 -12   78.10    3.07
   0   6  12   70.75    3.18
   0  -6  12   71.95    3.05
   0   6 -12   74.25    3.04
   0   6 -12   73.09    3.03
   0   6  12   71.12    3.01
   0   6  12   75.91    3.03
   0   6  12   68.14    3.15
   0   6  12   68.36    3.02
   0  -6  12   77.00    3.06
   0   6  12   72.13    3.02
   0  -6 -12   78.88    3.03
   0   6  12   69.31    3.02
   0   6 -12   69.45    3.14
   0  -6 -12   71.25    3.08
   0   6 -12   71.15    3.04
   0  -6  13   85.88    3.73
   0   6  13   89.54    3.63
   0   6  13   88.68    3.60
   0   6  13   82.13    3.51
   0   6 -13   84.20    3.53
   0   6  13   89.30    3.70
   0   6 -13   88.19    3.65
   0   6 -13   79.25    3.52
   0   6 -13   84.52    3.53
   0   6  13   87.16    3.66
   0   6  13   82.56    3.51
   0   6  13   85.88    3.52
   0   6 -13   86.18    3.52
   0  -6 -13   86.30    3.52
   0  -6  13   82.35    3.51
   0   6  13   85.25    3.51
   0  -6 -13   82.49    3.57
   0   6  13   83.86    3.51
   0   6  14  150.17    6.26
   0   6  14  138.45    6.25
   0  -6  14  180.73    6.28
   0   6 -14  147.08    6.26
   0  -6  14  159.74    6.25
   0   6  14  144.27    6.25
   0   6 -14  154.07    6.26
   0   6  14  151.62    6.37
   0   6 -14  150.30    6.26
   0   6  14  143.38    6.24
   0  -6 -14  155.58    6.26
   0  -6 -14  152.08    6.24
   0  -6 -14  136.28    6.31
   0   6 -14  149.81    6.25
   0  -6  14  182.89    6.28
   0   6  14  140.09    6.39
   0   6  14  138.98    6.24
   0   6 -14  154.83    6.26
   0  -6  14  146.58    6.45
   0   6 -14  145.32    6.37
   0   6  14  147.48    6.42
   0   6 -15   35.89    1.52
   0   6  15   35.46    1.74
   0   6 -15   32.19    1.49
   0   6 -15   34.13    1.50
   0  -6  15   35.09    1.51
   0  -6 -15   34.35    1.57
   0   6  15   34.24    1.50
   0   6  15   34.39    1.49
   0   6  15   35.06    1.70
   0   6  15   34.22    1.49
   0  -6 -15   32.96    1.48
   0   6 -15   34.10    1.51
   0   6  15   38.73    1.67
   0   6  15   36.70    1.53
   0   6 -15   35.71    1.66
   0   6 -15   33.95    1.52
   0  -6 -15   38.07    1.51
   0  -6  15   36.00    1.52
   0  -6  15   38.65    1.81
   0   6  15   35.41    1.51
   0  -6  15   33.59    1.49
   0   6 -16    3.71    0.37
   0   6  16    3.58    0.31
   0   6 -16    5.60    0.64
   0  -6  16    2.33    0.36
   0  -6 -16    4.09    0.42
   0  -6  16    2.86    0.33
   0   6 -16    3.26    0.34
   0  -6  16    2.87    0.32
   0  -6 -16    3.46    0.34
   0   6  16    4.10    0.37
   0   6  16    4.53    0.72
   0   6  16    4.94    0.66
   0   6  16    3.37    0.29
   0  -6  16    4.59    0.81
   0  -6  16    2.16    0.34
   0   6  16    3.71    0.30
   0  -6  16    4.26    0.27
   0   6  16    4.22    0.35
   0   6 -16    4.19    0.38
   0   6 -16    4.37    0.70
   0   6 -16    2.91    0.36
   0   6  16    2.89    0.39
   0   6 -16    5.42    0.65
   0   6 -16    2.82    0.31
   0   6  16    3.74    0.35
   0  -6 -16    2.47    0.29
   0   6  17    0.62    0.37
   0  -6 -17    0.65    0.27
   0   6 -17    0.44    0.28
   0   6  17    0.95    0.39
   0   6  17    0.22    0.67
   0   6  17    0.52    0.40
   0  -6  17   -0.02    0.80
   0   6  17    0.48    0.25
   0  -6  17    0.81    0.36
   0   6  17    0.05    0.30
   0  -6  17    0.75    0.32
   0   6 -17   -0.27    0.58
   0  -6  17    0.79    0.27
   0   6  17    0.30    0.26
   0   6 -17    0.27    0.32
   0   6 -17    0.22    0.33
   0  -6  17    0.50    0.29
   0  -6  17    0.71    0.27
   0   6  17    0.08    0.26
   0  -6 -17    0.46    0.25
   0   6 -17    0.16    0.62
   0   6  17    0.21    0.58
   0  -6 -17    0.21    0.30
   0   6  17    0.35    0.33
   0   6 -17    0.26    0.36
   0  -6 -17    0.19    0.34
   0   6  17    0.67    0.31
   0  -6  17    0.20    0.21
   0   6 -17   -0.03    0.58
   0   6  18    7.50    0.48
   0  -6 -18    6.19    0.55
   0   6  18    8.35    0.51
   0   6  18    7.38    0.58
   0   6 -18    8.21    0.53
   0   6  18    8.06    0.52
   0  -6  18    9.92    0.52
   0   6  18    7.66    0.46
   0   6 -18    6.96    0.76
   0   6 -18    6.48    0.55
   0   6  18    8.67    0.60
   0  -6  18   10.33    0.56
   0   6  18   10.41    0.59
   0   6  18    7.35    0.74
   0   6 -18    7.28    0.77
   0  -6  18    9.15    0.49
   0  -6 -18    8.79    0.48
   0  -6  18    8.97    0.47
   0   6  18    8.52    0.46
   0  -6  18    7.12    0.42
   0   6 -18    8.32    0.49
   0  -6  18    6.24    0.94
   0   6 -18    8.68    0.85
   0   6 -18    7.09    0.52
   0  -6 -18    8.19    0.50
   0   6  18    6.66    0.84
   0  -6  19    1.27    0.40
   0   6 -19    1.62    0.35
   0   6 -19    1.77    0.63
   0  -6  19    1.66    0.30
   0   6  19    2.00    0.36
   0   6 -19    2.14    0.32
   0   6  19    2.47    0.59
   0  -6 -19    1.25    0.31
   0  -6  19    1.54    0.32
   0   6 -19    2.67    0.69
   0   6  19    1.54    0.63
   0  -6 -19    1.80    0.34
   0   6 -19    2.08    0.65
   0   6 -19    1.59    0.32
   0  -6  19    1.02    0.35
   0   6 -19    1.99    0.37
   0   6  19    1.44    0.44
   0  -6  19    2.91    0.82
   0   6  19    1.71    0.29
   0   6  19    0.84    0.43
   0   6  19    1.86    0.36
   0  -6  19    2.65    0.25
   0  -6  20    5.58    0.40
   0  -6  20    5.05    0.93
   0   6 -20    4.49    0.72
   0   6 -20    5.41    0.41
   0   6 -20    4.67    0.72
   0   6  20    5.09    0.39
   0   6  20    5.59    0.44
   0   6 -20    4.87    0.42
   0   6  20    5.82    0.53
   0  -6 -20    5.60    0.42
   0   6 -20    5.35    0.47
   0  -6 -20    5.26    0.41
   0   6  20    6.37    0.52
   0   6  20    5.53    0.68
   0  -6  20    5.92    0.52
   0   6  20    5.33    0.44
   0   6 -20    5.04    0.61
   0  -6  20    5.55    0.48
   0  -6  20    6.14    0.43
   0   6  20    5.27    0.48
   0   6 -20    4.95    0.40
   0   6  20    5.13    0.71
   0   6 -20    4.78    0.78
   0   6  21   30.34    1.32
   0  -6  21   31.44    1.76
   0  -6  21   26.22    1.33
   0   6  21   33.17    1.51
   0   6  21   30.51    1.54
   0  -6  21   27.61    1.34
   0   6 -21   29.57    1.30
   0  -6  21   28.00    1.28
   0   6  21   26.14    1.36
   0   6  21   29.88    1.32
   0   6  21   30.11    1.31
   0  -6 -21   28.21    1.29
   0   6  21   34.13    1.55
   0   6  21   25.50    1.36
   0  -6 -21   31.57    1.29
   0   6 -21   30.92    1.46
   0   6 -21   29.48    1.28
   0  -6  21   24.20    1.31
   0  -6  21   27.55    1.29
   0   6 -21   30.55    1.63
   0   6 -21   30.14    1.46
   0   6  22    3.83    0.43
   0   6  22    4.40    0.52
   0  -6  22    4.54    0.51
   0   6 -22    3.23    0.36
   0   6  22    3.33    0.71
   0   6  22    4.13    0.63
   0  -6  22    3.34    0.50
   0   6  22    3.10    0.52
   0  -6  22    4.11    0.36
   0   6 -22    3.61    0.41
   0  -6 -22    3.61    0.38
   0   6 -22    3.39    0.39
   0   6  22    3.28    0.60
   0   6  22    3.14    0.44
   0  -6  22    2.24    0.94
   0  -6 -22    3.68    0.37
   0   6 -22    3.93    0.76
   0   6  22    3.19    0.42
   0  -6  22    3.64    0.45
   0  -6  22    3.99    0.40
   0   6 -22    3.36    0.36
   0   6  23    1.34    0.42
   0  -6  23    1.11    0.47
   0   6  23    1.29    0.41
   0   6 -23    1.60    0.31
   0   6  23    1.24    0.39
   0  -6  23    0.97    0.36
   0   6  23    1.49    0.49
   0   6  23    1.51    0.60
   0  -6  23    1.26    0.32
   0   6  23    1.57    0.51
   0   6 -23    1.62    0.35
   0  -6 -23    0.83    0.31
   0  -6  23    0.90    0.48
   0  -6  23    0.68    0.40
   0   6 -23    0.96    0.71
   0   6 -23    1.26    0.37
   0  -6  23    0.20    0.90
   0  -6 -23    1.40    0.34
   0   6 -23    0.94    0.30
   0   6  24   10.10    0.58
   0  -6  24    9.85    0.57
   0   6  24   11.28    0.68
   0   6  24   10.59    0.62
   0  -6 -24   10.16    0.55
   0  -6  24    9.10    0.68
   0  -6  24   10.06    0.69
   0  -6  24    9.62    0.67
   0   6  24    9.42    0.61
   0   6 -24    8.24    0.56
   0  -6  24    8.06    1.15
   0   6 -24    7.88    0.51
   0   6 -24    6.18    0.88
   0   6  24   10.36    0.69
   0   6 -24    8.89    0.55
   0  -6  24    8.58    0.62
   0   6 -24    7.79    0.51
   0  -6  24    8.47    0.53
   0  -6 -24    8.99    0.53
   0   6 -25    8.45    0.49
   0  -6 -25    8.90    0.54
   0  -6  25    9.82    0.70
   0  -6  25    7.82    0.65
   0   6 -25    8.71    0.55
   0   6 -25    8.68    0.89
   0  -6  25    8.05    0.55
   0   6 -25    8.62    0.53
   0   6  25    9.13    0.56
   0   6  25    8.01    0.66
   0   6  25    8.30    0.58
   0  -6  25    7.39    0.59
   0   6  25    9.36    0.58
   0   6  25    9.53    0.59
   0   6 -25    8.23    0.49
   0  -6  25    9.11    1.15
   0  -6  25    8.07    0.68
   0   6  25    8.59    0.65
   0   6  26    0.34    0.47
   0  -6  26    0.76    0.40
   0  -6 -26    0.35    0.33
   0  -6  26    0.79    0.50
   0   6  26    0.46    0.38
   0  -6  26    0.66    0.90
   0  -6  26    1.03    0.36
   0   6 -26    0.72    0.32
   0  -6  26    0.59    0.50
   0   6  26    0.27    0.38
   0   6  26    1.34    0.91
   0   6 -26    0.22    0.62
   0   6  26    0.22    0.47
   0   6 -26    0.68    0.35
   0   6  26    0.57    0.39
   0  -6  26    0.50    0.46
   0  -6 -27    1.00    0.32
   0  -6  27    0.98    0.47
   0  -6  27    0.74    0.50
   0   6  27    2.25    0.87
   0   6 -27    0.91    0.29
   0   6  27    1.15    0.36
   0   6 -27    1.23    0.34
   0   6 -27    1.30    0.63
   0  -6  27    1.39    0.90
   0  -6  27    1.05    0.35
   0  -6  27    1.07    0.40
   0   6  27    0.85    0.47
   0   6  27    1.18    0.49
   0   6  27    0.46    0.37
   0  -6  27    0.60    0.45
   0   6  28    1.83    0.49
   0  -6  28    2.09    0.50
   0  -6  28    2.28    0.47
   0  -6  28    1.85    0.40
   0  -6  28    2.15    0.50
   0   6  28    1.78    0.48
   0   6 -28    2.00    0.34
   0  -6  28    2.12    0.34
   0   6 -28    1.60    0.28
   0   6  28    2.27    0.38
   0   6  28    1.68    0.36
   0  -6 -28    2.40    0.33
   0   6 -29    2.81    0.34
   0  -6  29    3.06    0.49
   0   6  29    3.04    0.37
   0  -6  29    2.82    0.49
   0   6  29    3.32    0.48
   0  -6  29    2.03    0.39
   0  -6  29    2.43    0.45
   0  -6 -29    3.09    0.33
   0   6  30    4.76    0.48
   0   6 -30    5.06    0.41
   0  -6  30    4.24    0.49
   0  -6  30    4.46    0.49
   0  -6  30    3.89    0.48
   0  -6  30    3.88    0.38
   0  -6 -30    4.82    0.35
   0  -6  31    4.59    0.35
   0   6  31    4.39    0.43
   0   6 -31    4.96    0.36
   0  -6 -31    3.91    0.28
   0  -6  31    5.37    0.44
   0  -6  31    4.60    0.43
   0  -6  32    0.77    0.35
   0   6 -32    0.97    0.28
   0   6  32    1.04    0.35
   0  -6  32    0.60    0.33
   0  -6  33    2.34    0.33
   0  -6  33    1.49    0.30
   0   6  33    1.81    0.31
   0  -7   0    0.62    0.51
   0  -7   0    0.52    0.51
   0   7   0   -0.76    0.33
   0  -7   0    0.22    0.40
   0  -7   0    0.36    0.44
   0   7   0   -0.20    0.37
   0  -7   0    0.13    0.36
   0  -7  -1   41.53    1.90
   0  -7   1   42.93    1.89
   0   7  -1   42.98    1.87
   0   7  -1   42.45    1.86
   0   7   1   46.10    1.87
   0  -7   1   42.05    1.87
   0  -7  -1   40.75    1.85
   0   7   1   44.39    1.85
   0  -7   1   37.18    1.90
   0  -7  -2   19.41    0.89
   0  -7  -2   19.71    0.96
   0  -7   2   19.57    0.95
   0   7   2   16.50    0.88
   0  -7   2   18.48    0.97
   0  -7   2   19.08    0.92
   0  -7   3  119.42    4.86
   0  -7  -3  125.38    4.88
   0  -7  -3   99.90    4.88
   0   7   3  128.66    4.86
   0  -7  -3  102.54    4.88
   0  -7  -3  115.78    4.88
   0  -7   3  114.37    4.89
   0   7   3  120.28    4.86
   0  -7   3  126.50    4.88
   0   7  -3  118.06    4.85
   0  -7   3  106.79    4.88
   0  -7  -3  119.78    4.86
   0  -7   3  101.89    4.88
   0  -7   4   42.22    1.74
   0   7  -4   38.28    1.74
   0   7  -4   39.42    1.72
   0   7  -4   40.11    1.70
   0  -7   4   40.44    1.72
   0  -7  -4   36.01    1.75
   0  -7   4   33.48    1.74
   0   7  -4   39.61    1.71
   0  -7  -4   41.24    1.74
   0   7   4   42.17    1.72
   0  -7   4   34.70    1.76
   0  -7   4   33.90    1.76
   0  -7  -4   41.53    1.72
   0   7   4   43.28    1.71
   0  -7  -4   34.69    1.77
   0  -7  -5   18.56    0.80
   0   7  -5   11.61    0.63
   0   7   5   11.51    0.71
   0  -7  -5   12.17    0.69
   0   7   5   11.66    0.59
   0   7  -5   10.84    0.70
   0  -7  -5   12.63    0.71
   0   7   5   12.25    0.68
   0  -7   5   12.06    0.71
   0   7   5   12.28    0.65
   0   7  -5   10.65    0.68
   0  -7   5   10.75    0.67
   0  -7   5   17.02    0.80
   0   7   5   12.85    0.64
   0   7   5   11.56    0.64
   0  -7   6  134.38    6.17
   0  -7   6  142.03    6.15
   0   7   6  151.36    6.15
   0   7  -6  145.70    6.16
   0   7   6  149.37    6.19
   0   7  -6  150.84    6.14
   0   7   6  158.52    6.16
   0   7   6  147.06    6.10
   0  -7  -6  150.21    6.17
   0   7   6  152.58    6.18
   0  -7   6  139.36    6.16
   0  -7   6  140.82    6.18
   0   7  -6  148.94    6.17
   0  -7  -6  140.09    6.19
   0  -7  -6  144.33    6.18
   0  -7  -6  143.11    6.15
   0   7   6  154.07    6.15
   0   7   6  154.36    6.13
   0   7   7   14.92    0.82
   0   7  -7   14.90    0.81
   0   7   7   15.80    0.74
   0  -7  -7   17.44    0.77
   0  -7  -7   10.84    0.78
   0  -7   7    9.91    0.79
   0   7   7   14.93    0.68
   0   7  -7   13.96    0.80
   0  -7   7    9.77    0.79
   0   7  -7   13.98    0.77
   0   7   7   15.18    0.75
   0  -7  -7   11.62    0.80
   0   7   7   14.35    0.79
   0  -7   7   15.36    0.77
   0  -7   7   15.41    0.73
   0  -7  -7   16.74    0.75
   0  -7   8   26.10    1.33
   0  -7  -8   30.32    1.27
   0   7  -8   30.53    1.33
   0   7   8   26.72    1.17
   0   7   8   28.74    1.27
   0  -7  -8   25.11    1.29
   0   7   8   28.86    1.35
   0   7   8   29.58    1.35
   0   7   8   28.47    1.33
   0   7   8   27.99    1.30
   0  -7   8   25.38    1.38
   0   7  -8   26.85    1.30
   0  -7   8   28.68    1.28
   0  -7   8   24.18    1.29
   0   7   8   30.75    1.30
   0   7  -8   27.14    1.34
   0   7   9  205.91    8.06
   0  -7   9  209.64    8.01
   0   7  -9  198.13    8.04
   0   7  -9  199.44    8.06
   0  -7  -9  205.75    8.01
   0   7  -9  194.69    8.05
   0   7   9  210.05    8.07
   0   7   9  191.95    7.94
   0  -7   9  192.16    8.09
   0   7   9  211.54    8.08
   0  -7  -9  193.56    8.01
   0  -7   9  183.91    8.06
   0   7  -9  181.89    7.93
   0  -7   9  183.61    8.01
   0   7  -9  171.06    7.97
   0   7   9  202.27    8.02
   0   7   9  216.34    8.03
   0  -7  10   18.57    0.85
   0   7  10   15.65    0.85
   0  -7  10   16.42    0.82
   0   7 -10   15.69    0.91
   0   7  10   16.36    0.71
   0   7 -10   16.11    0.70
   0   7  10   15.29    0.92
   0  -7 -10   18.03    0.85
   0   7  10   15.08    0.86
   0  -7 -10   16.07    0.80
   0   7  10   15.19    0.94
   0   7 -10   13.46    0.76
   0  -7 -10   14.08    0.77
   0   7 -10   17.06    0.92
   0   7 -10   17.58    0.74
   0  -7  10   14.20    0.99
   0   7  10   14.75    0.90
   0  -7  10   14.06    0.93
   0  -7 -11    6.95    0.50
   0   7 -11    8.04    0.65
   0   7  11    7.53    0.60
   0   7  11    7.98    0.59
   0   7 -11    9.01    0.45
   0   7 -11    8.24    0.66
   0  -7  11    6.72    0.51
   0   7 -11    7.09    0.66
   0   7  11    6.98    0.69
   0  -7 -11    6.17    0.47
   0  -7 -11    9.10    0.56
   0   7 -11    9.09    0.47
   0   7  11    7.62    0.40
   0  -7  11   10.02    0.44
   0   7  11    7.46    0.41
   0   7  11    7.71    0.41
   0  -7  11    8.76    0.55
   0  -7  11    6.51    0.77
   0   7 -11    7.22    0.38
   0   7  11    6.95    0.68
   0  -7  12   29.57    1.47
   0   7  12   28.57    1.20
   0   7 -12   25.77    1.22
   0   7  12   27.80    1.19
   0   7  12   27.32    1.19
   0  -7  12   26.74    1.20
   0   7  12   30.25    1.38
   0   7 -12   29.07    1.37
   0  -7  12   28.69    1.26
   0   7 -12   25.60    1.21
   0  -7 -12   27.38    1.27
   0  -7  12   26.94    1.27
   0   7 -12   28.50    1.39
   0   7  12   30.19    1.44
   0   7 -12   27.40    1.39
   0   7  12   30.53    1.35
   0   7  12   27.46    1.19
   0   7  12   29.75    1.32
   0   7  12   26.13    1.39
   0  -7 -12   29.79    1.25
   0  -7 -12   26.95    1.25
   0   7  13   17.06    0.85
   0  -7 -13   16.09    0.87
   0  -7 -13   20.54    0.84
   0   7  13   18.51    0.84
   0   7  13   16.22    1.11
   0   7  13   18.83    0.84
   0   7 -13   19.27    0.86
   0   7 -13   18.13    0.88
   0   7  13   16.97    1.04
   0   7 -13   17.47    0.88
   0   7  13   17.67    1.00
   0  -7  13   23.05    0.89
   0   7 -13   20.61    0.86
   0  -7 -13   14.71    0.89
   0  -7  13   21.42    0.86
   0  -7  13   14.79    1.15
   0  -7  13   19.92    0.90
   0   7 -13   19.85    0.88
   0   7  13   18.87    0.83
   0   7  13   17.50    0.97
   0   7 -13   16.60    1.03
   0   7  13   19.48    0.86
   0   7 -14   14.36    0.69
   0   7  14   19.70    1.02
   0   7  14   17.89    0.95
   0   7  14   15.69    0.67
   0   7  14   19.85    0.91
   0   7 -14   13.19    0.72
   0   7  14   17.83    0.69
   0  -7  14   11.49    0.69
   0   7  14   16.16    0.68
   0  -7  14   18.81    1.08
   0   7  14   14.54    0.68
   0   7 -14   16.14    0.72
   0  -7  14   12.20    0.68
   0   7 -14   11.23    0.68
   0  -7  14   12.09    0.71
   0   7  14   15.56    0.70
   0  -7  14   13.44    0.72
   0   7 -14   17.32    0.92
   0  -7 -14   12.70    0.67
   0   7 -14   13.89    0.70
   0  -7 -14   17.27    0.77
   0   7 -15    6.19    0.43
   0   7  15    6.36    0.39
   0   7  15    7.04    0.77
   0   7  15    6.49    0.47
   0   7  15    7.33    0.41
   0  -7  15    7.09    0.87
   0  -7 -15    6.92    0.47
   0   7  15    6.48    0.69
   0   7  15    6.68    0.37
   0  -7  15    5.84    0.40
   0  -7  15    6.00    0.35
   0  -7  15    5.08    0.44
   0   7 -15    5.63    0.39
   0   7 -15    5.60    0.41
   0   7  15    9.20    0.67
   0  -7  15    5.77    0.46
   0  -7  15    4.85    0.40
   0  -7 -15    5.29    0.37
   0   7 -15    5.98    0.43
   0   7  15    6.61    0.42
   0   7 -15    6.42    0.65
   0   7  15    7.18    0.79
   0  -7  15    5.54    0.41
   0   7 -15    6.41    0.44
   0  -7  16   60.23    2.42
   0   7  16   59.35    2.61
   0   7 -16   51.33    2.40
   0   7  16   56.49    2.40
   0  -7 -16   54.58    2.47
   0  -7 -16   51.19    2.39
   0  -7  16   57.08    2.44
   0  -7  16   60.79    2.73
   0   7  16   55.91    2.40
   0   7 -16   55.62    2.42
   0  -7  16   58.93    2.41
   0  -7  16   57.37    2.45
   0  -7 -16   64.22    2.42
   0   7  16   57.05    2.42
   0   7 -16   54.30    2.41
   0  -7  16   57.95    2.39
   0   7 -16   57.27    2.43
   0   7  16   63.69    2.67
   0  -7  16   55.39    2.41
   0   7  16   58.18    2.41
   0   7  16   56.85    2.40
   0  -7  16   56.52    2.42
   0   7  16   60.35    2.45
   0   7 -16   58.36    2.43
   0   7  16   66.29    2.59
   0  -7  17    6.52    0.43
   0   7  17    6.40    0.40
   0   7 -17    6.38    0.79
   0  -7  17    6.07    0.88
   0   7 -17    5.55    0.41
   0   7 -17    7.08    0.74
   0  -7  17    6.55    0.49
   0  -7  17    5.96    0.44
   0   7  17    6.69    0.41
   0   7  17    6.12    0.46
   0   7  17    7.21    0.44
   0   7  17    6.71    0.51
   0   7  17    8.05    0.75
   0   7 -17    6.02    0.43
   0  -7 -17    7.30    0.44
   0  -7  17    6.27    0.42
   0   7 -17    6.64    0.47
   0  -7  17    6.78    0.45
   0   7  17    7.32    0.82
   0  -7  17    7.12    0.38
   0   7  17    6.67    0.39
   0   7 -17    7.02    0.47
   0   7  17    6.29    0.52
   0  -7 -17    5.97    0.39
   0  -7  18    0.26    0.32
   0  -7  18    0.19    0.31
   0   7 -18    0.66    0.30
   0   7  18    0.21    0.70
   0   7  18    0.60    0.36
   0   7  18    0.56    0.27
   0   7  18    0.55    0.42
   0  -7  18    0.75    0.23
   0  -7  18    0.53    0.38
   0   7 -18    0.64    0.35
   0   7  18    0.63    0.29
   0  -7  18    0.46    0.29
   0   7  18    0.36    0.34
   0   7 -18    0.80    0.67
   0   7  18    0.52    0.25
   0   7  18    1.02    0.43
   0  -7 -18    0.42    0.31
   0   7  18    0.51    0.32
   0  -7  18    0.25    0.75
   0   7 -18    0.87    0.40
   0   7  18    0.47    0.39
   0   7 -18    0.21    0.60
   0   7 -18    0.46    0.61
   0   7 -18    0.65    0.34
   0   7  19    6.12    0.47
   0  -7  19    6.72    0.44
   0   7 -19    6.09    0.48
   0  -7  19    6.64    0.43
   0  -7 -19    5.87    0.44
   0  -7  19    6.37    0.94
   0   7 -19    5.85    0.48
   0   7  19    6.21    0.49
   0   7  19    6.99    0.79
   0   7 -19    5.78    0.43
   0  -7  19    5.98    0.46
   0   7  19    5.83    0.87
   0   7  19    6.29    0.40
   0   7 -19    5.60    0.81
   0   7  19    6.77    0.52
   0   7 -19    5.82    0.48
   0   7 -19    5.68    0.75
   0   7 -19    6.67    0.77
   0   7  19    6.11    0.55
   0  -7  19    6.06    0.37
   0   7  19    6.89    0.73
   0  -7  19    5.80    0.51
   0   7 -20   26.19    1.23
   0  -7  20   25.43    1.66
   0   7  20   30.31    1.47
   0   7 -20   25.82    1.20
   0   7 -20   26.57    1.24
   0   7  20   26.91    1.27
   0  -7  20   27.44    1.17
   0   7  20   26.81    1.23
   0   7  20   26.30    1.19
   0   7 -20   24.72    1.20
   0   7  20   29.35    1.28
   0  -7 -20   28.62    1.22
   0  -7  20   27.98    1.21
   0  -7  20   24.63    1.23
   0  -7  20   25.06    1.26
   0  -7  20   26.54    1.20
   0   7  20   27.88    1.50
   0   7 -20   27.38    1.41
   0   7 -20   25.64    1.21
   0   7 -20   28.46    1.51
   0   7  20   28.25    1.23
   0  -7 -20   26.56    1.21
   0   7 -20   26.93    1.54
   0   7 -20   27.10    1.49
   0  -7  21    9.53    1.10
   0  -7  21    6.72    0.60
   0   7 -21    9.17    0.52
   0  -7  21    8.63    0.46
   0  -7  21    7.30    0.53
   0   7  21    8.45    0.63
   0   7 -21   10.93    0.90
   0   7 -21    9.59    0.92
   0   7  21    9.04    0.57
   0   7 -21    9.94    0.74
   0   7  21    7.31    0.63
   0  -7  21    8.08    0.51
   0   7 -21    8.74    0.56
   0  -7  21    7.46    0.56
   0  -7 -21    7.42    0.52
   0   7 -21    8.93    0.54
   0  -7 -21    8.21    0.54
   0   7  21    9.40    0.56
   0   7  21    9.28    0.58
   0   7 -21   10.43    0.76
   0   7  21   10.64    0.82
   0   7  21    9.85    0.86
   0  -7  22    3.39    0.36
   0  -7  22    2.90    0.40
   0   7  22    3.64    0.63
   0  -7 -22    2.99    0.37
   0   7  22    3.45    0.70
   0   7  22    3.12    0.53
   0  -7 -22    3.82    0.38
   0  -7  22    3.10    0.97
   0  -7  22    3.34    0.48
   0   7 -22    3.27    0.39
   0  -7  22    2.91    0.42
   0   7  22    3.04    0.45
   0   7 -22    3.99    0.81
   0   7  22    3.02    0.41
   0   7  22    3.36    0.54
   0   7 -22    2.98    0.56
   0   7  22    3.35    0.43
   0   7 -22    2.31    0.54
   0   7  22    3.40    0.64
   0   7 -22    3.09    0.36
   0   7 -23   12.86    0.69
   0   7 -23   14.07    0.73
   0   7  23   13.65    0.84
   0   7  23   14.05    0.83
   0  -7  23   12.59    0.75
   0   7  23   13.88    0.75
   0   7 -23   13.81    0.74
   0  -7  23   12.61    0.78
   0   7  23   14.21    0.76
   0  -7 -23   14.98    0.72
   0  -7  23   14.09    0.84
   0   7  23   14.94    1.00
   0   7  23   14.14    0.75
   0  -7  23   13.76    1.26
   0  -7  23   13.23    0.70
   0   7 -23   13.94    0.70
   0  -7  23   13.89    0.73
   0  -7 -23   13.40    0.72
   0   7 -23   13.25    1.09
   0  -7 -24    6.05    0.45
   0  -7  24    5.38    0.51
   0   7  24    6.33    0.52
   0   7  24    5.67    0.52
   0   7  24    5.55    0.61
   0  -7  24    6.77    0.45
   0  -7  24    6.16    0.59
   0   7 -24    5.86    0.43
   0  -7  24    6.59    0.49
   0   7 -24    5.97    0.43
   0   7  24    6.33    0.59
   0  -7  24    6.49    0.61
   0   7 -24    6.28    0.47
   0  -7  24    5.81    0.55
   0   7  24    5.90    0.50
   0   7 -24    6.04    0.48
   0   7 -24    5.77    0.86
   0  -7  24    4.14    1.04
   0  -7 -24    6.27    0.46
   0   7 -25    2.78    0.32
   0  -7 -25    3.08    0.39
   0  -7  25    2.16    0.50
   0   7  25    3.31    0.45
   0  -7 -25    1.91    0.35
   0   7  25    3.57    0.43
   0   7 -25    3.23    0.73
   0  -7  25    2.27    0.52
   0  -7  25    2.82    0.36
   0   7  25    1.72    0.53
   0   7 -25    3.07    0.37
   0   7 -25    3.57    0.32
   0   7 -25    2.89    0.41
   0  -7  25    2.38    0.53
   0  -7  25    1.82    0.42
   0  -7  25    2.67    0.40
   0   7  25    2.28    0.53
   0   7  25    3.47    0.42
   0  -7  25    3.50    1.01
   0   7  25    2.54    0.41
   0  -7  26    2.06    0.51
   0  -7 -26    2.52    0.36
   0  -7  26    2.44    0.94
   0  -7  26    1.93    0.51
   0   7 -26    2.04    0.38
   0   7  26    1.80    0.41
   0  -7  26    1.30    0.37
   0   7  26    2.35    0.39
   0   7  26    1.34    0.51
   0  -7  26    2.23    0.33
   0  -7  26    1.82    0.46
   0  -7  26    1.90    0.41
   0   7 -26    2.09    0.68
   0   7 -26    1.85    0.34
   0   7  26    1.67    0.39
   0   7  26    2.43    0.51
   0   7  27   -0.07    0.86
   0   7 -27    0.79    0.30
   0  -7  27    0.79    0.49
   0   7  27    0.58    0.45
   0  -7 -27    0.38    0.32
   0  -7  27    0.31    0.46
   0  -7  27    0.61    0.38
   0   7  27    0.98    0.46
   0   7  27    0.50    0.36
   0  -7  27    0.17    0.45
   0  -7  27    0.32    0.34
   0   7  27    0.52    0.36
   0   7 -27    0.57    0.34
   0   7  27    0.39    0.35
   0  -7  28    0.62    0.42
   0  -7  28    0.35    0.45
   0  -7  28    0.05    0.34
   0   7 -28    0.31    0.25
   0   7  28    0.26    0.33
   0   7  28    0.47    0.45
   0  -7  28    0.06    0.32
   0   7  28    0.18    0.45
   0   7  28    0.55    0.33
   0  -7 -28    0.37    0.30
   0  -7  28    0.43    0.48
   0   7 -28    0.45    0.32
   0   7  29   -0.38    0.45
   0  -7  29    0.38    0.44
   0  -7  29   -0.18    0.29
   0  -7 -29    0.22    0.28
   0  -7  29    0.13    0.44
   0   7  29   -0.01    0.42
   0   7 -29    0.02    0.29
   0  -7  29   -0.19    0.41
   0  -7  30    6.20    0.47
   0  -7 -30    4.92    0.31
   0   7  30    5.63    0.47
   0   7  30    4.88    0.45
   0  -7  30    4.88    0.44
   0   7  31    0.85    0.36
   0  -7  31    0.82    0.35
   0  -7  31    0.74    0.31
   0   7  31    1.21    0.37
   0   7 -31    0.62    0.30
   0  -7 -31    0.51    0.23
   0  -7  31    1.03    0.38
   0  -7  32    0.20    0.31
   0   7  32    0.56    0.32
   0  -7  32    0.14    0.33
   0   7 -32    0.52    0.26
   0   7  32   -0.16    0.33
   0   7  33    1.96    0.29
   0  -8   0   72.62    2.61
   0  -8   0   55.37    2.60
   0  -8   0   39.38    2.58
   0   8   0   73.54    2.59
   0   8   0   78.22    2.61
   0  -8   0   64.64    2.58
   0   8  -1  207.37    9.65
   0  -8  -1  228.52    9.64
   0  -8   1  243.15    9.66
   0   8   1  229.27    9.65
   0  -8   1  219.35    9.67
   0  -8  -1  234.54    9.68
   0   8   1  249.83    9.67
   0   8  -1  245.85    9.67
   0  -8   1  237.79    9.68
   0  -8   2  244.36    9.84
   0   8   2  241.50    9.82
   0   8  -2  231.67    9.82
   0  -8  -2  255.62    9.84
   0   8   2  218.17    9.80
   0  -8   2  243.11    9.84
   0  -8   2  238.29    9.82
   0  -8  -2  226.46    9.80
   0   8   3  153.21    6.24
   0  -8  -3  157.93    6.27
   0   8   3  144.20    6.25
   0  -8   3  154.55    6.27
   0  -8  -3  146.56    6.25
   0   8  -3  144.67    6.23
   0  -8  -3  155.39    6.28
   0  -8  -3  145.66    6.29
   0  -8   3  145.73    6.24
   0  -8   3  146.73    6.28
   0  -8   3  153.15    6.28
   0  -8   4  123.16    5.24
   0  -8   4  129.03    5.26
   0  -8  -4  120.48    5.28
   0  -8   4  119.95    5.27
   0   8   4  126.51    5.24
   0  -8  -4  129.84    5.27
   0   8  -4  122.91    5.23
   0  -8  -4  122.93    5.24
   0   8  -4  122.76    5.25
   0   8  -4  123.33    5.22
   0  -8  -4  126.37    5.25
   0   8  -4  125.42    5.22
   0   8   4  131.05    5.23
   0  -8   4  123.69    5.28
   0   8   5   64.11    2.66
   0  -8   5   65.20    2.74
   0  -8  -5   66.24    2.74
   0   8   5   59.38    2.65
   0  -8   5   62.79    2.71
   0  -8  -5   64.22    2.70
   0   8   5   62.79    2.63
   0   8   5   62.37    2.69
   0   8   5   59.43    2.70
   0   8  -5   61.12    2.66
   0  -8   5   67.65    2.74
   0   8  -5   59.22    2.68
   0  -8   5   62.79    2.68
   0   8  -5   59.85    2.68
   0  -8  -5   70.17    2.73
   0   8   5   60.69    2.67
   0  -8  -5   62.88    2.68
   0  -8  -6   15.63    0.79
   0  -8   6   13.14    0.86
   0   8  -6   13.76    0.83
   0  -8   6   12.97    0.86
   0   8   6   15.79    0.74
   0   8   6   14.48    0.82
   0   8   6   15.06    0.84
   0   8  -6   15.05    0.80
   0  -8   6   14.76    0.78
   0   8   6   14.88    0.75
   0  -8  -6   12.74    0.87
   0  -8  -6   14.02    0.86
   0   8   6   15.86    0.80
   0   8   6   15.59    0.68
   0   8  -6   14.71    0.74
   0   8   6   15.76    0.72
   0  -8  -6   16.31    0.82
   0  -8   6   15.17    0.81
   0   8   6   15.56    0.77
   0  -8  -7   40.99    1.71
   0  -8  -7   39.87    1.74
   0   8   7   36.97    1.65
   0   8   7   37.81    1.72
   0  -8   7   39.49    1.70
   0   8   7   35.42    1.69
   0  -8   7   36.90    1.66
   0   8  -7   34.90    1.70
   0   8   7   37.44    1.62
   0   8  -7   36.49    1.71
   0  -8  -7   40.49    1.69
   0   8  -7   35.32    1.68
   0  -8  -7   38.34    1.67
   0   8   7   37.67    1.66
   0  -8   7   37.66    1.72
   0   8  -7   35.25    1.62
   0   8  -7   36.67    1.70
   0   8   8   35.16    1.49
   0   8   8   39.11    1.53
   0  -8   8   32.14    1.51
   0   8  -8   30.50    1.39
   0  -8   8   27.96    1.52
   0   8  -8   33.63    1.52
   0   8   8   35.68    1.53
   0  -8  -8   33.30    1.53
   0   8   8   34.90    1.56
   0  -8  -8   35.81    1.51
   0   8  -8   34.72    1.53
   0   8  -8   33.34    1.54
   0  -8   9   64.03    2.51
   0  -8   9   67.66    2.54
   0   8   9   56.38    2.52
   0   8  -9   56.57    2.53
   0   8   9   57.97    2.57
   0  -8  -9   62.04    2.50
   0   8   9   61.00    2.52
   0   8  -9   52.03    2.55
   0   8  -9   53.88    2.40
   0   8   9   56.16    2.40
   0   8   9   56.35    2.50
   0   8  -9   57.54    2.55
   0   8   9   58.22    2.55
   0   8   9   57.50    2.56
   0  -8  -9   69.67    2.53
   0  -8  10  115.27    5.14
   0   8  10  132.86    5.16
   0   8  10  119.60    5.05
   0   8  10  135.62    5.23
   0  -8  10  125.68    5.07
   0   8 -10  127.80    5.19
   0  -8  10  120.01    5.24
   0   8  10  134.06    5.22
   0   8 -10  131.60    5.20
   0   8  10  129.67    5.20
   0  -8 -10  124.66    5.15
   0   8 -10  114.54    5.05
   0   8 -10  112.49    5.07
   0   8  10  141.12    5.17
   0   8  10  121.36    5.05
   0  -8 -10  133.25    5.14
   0  -8  10  128.01    5.14
   0  -8  11   16.97    0.78
   0   8  11   19.04    0.93
   0   8  11   19.76    0.98
   0   8 -11   16.54    0.91
   0  -8  11   11.38    0.78
   0  -8 -11   17.01    0.77
   0   8  11   19.35    0.86
   0   8 -11   12.62    0.63
   0  -8 -11   12.61    0.79
   0   8  11   16.14    0.66
   0  -8  11   16.10    1.03
   0   8 -11   11.58    0.68
   0   8  11   14.26    0.65
   0   8  11   15.21    0.65
   0   8  11   17.13    0.90
   0   8 -11   13.88    0.70
   0   8 -11   17.62    0.90
   0   8 -11   17.44    0.91
   0   8  11   18.53    0.85
   0  -8  12   25.47    1.21
   0  -8  12   27.60    1.14
   0   8  12   25.72    1.32
   0   8  12   26.03    1.12
   0   8 -12   24.21    1.31
   0   8 -12   24.76    1.33
   0   8  12   25.33    1.26
   0  -8 -12   26.68    1.20
   0   8 -12   23.42    1.14
   0   8 -12   24.92    1.31
   0   8  12   25.39    1.11
   0   8  12   25.59    1.34
   0   8 -12   25.29    1.15
   0  -8  12   27.20    1.23
   0   8  12   27.02    1.28
   0  -8 -12   27.95    1.23
   0  -8  12   25.47    1.42
   0  -8 -12   29.39    1.13
   0   8  12   25.54    1.12
   0   8 -12   25.62    1.14
   0   8  12   25.29    1.35
   0   8  12   24.31    1.13
   0  -8 -13  157.00    6.31
   0   8 -13  145.01    6.32
   0  -8 -13  146.56    6.36
   0   8 -13  147.00    6.32
   0   8  13  154.66    6.42
   0  -8  13  146.00    6.36
   0   8  13  145.89    6.30
   0  -8  13  181.71    6.34
   0  -8  13  143.14    6.52
   0   8  13  156.00    6.43
   0   8 -13  140.57    6.32
   0   8  13  149.22    6.48
   0   8 -13  146.94    6.46
   0   8 -13  149.92    6.45
   0   8  13  145.23    6.31
   0  -8  13  175.27    6.34
   0  -8  13  147.55    6.37
   0   8  13  156.69    6.32
   0   8 -13  151.24    6.47
   0  -8 -13  150.81    6.37
   0   8 -13  152.98    6.32
   0   8  13  147.39    6.45
   0   8  13  150.82    6.31
   0   8  13  147.26    6.30
   0  -8  13  168.03    6.32
   0   8  13  149.96    6.49
   0   8  14    4.38    0.61
   0  -8  14    4.87    0.35
   0  -8  14    4.76    0.38
   0   8  14    4.30    0.31
   0  -8  14    5.02    0.36
   0   8 -14    4.11    0.61
   0   8 -14    3.95    0.37
   0   8  14    4.03    0.33
   0  -8  14    4.04    0.29
   0   8 -14    4.23    0.63
   0   8 -14    4.01    0.36
   0   8 -14    3.81    0.39
   0  -8  14    4.96    0.39
   0   8 -14    4.37    0.39
   0   8  14    4.41    0.57
   0   8  14    3.92    0.32
   0  -8 -14    4.42    0.32
   0   8 -14    3.70    0.62
   0   8  14    4.21    0.32
   0   8  14    3.41    0.68
   0   8  14    4.64    0.50
   0   8 -14    4.36    0.35
   0   8  14    4.34    0.37
   0  -8  14    3.88    0.79
   0   8  15   98.29    4.14
   0   8  15   92.49    3.97
   0   8 -15   94.81    3.98
   0  -8  15   94.90    3.97
   0   8  15   92.65    3.95
   0   8  15  103.58    4.11
   0   8 -15   91.30    3.97
   0   8  15   91.96    3.95
   0  -8 -15  106.76    3.97
   0   8 -15   95.62    4.14
   0  -8  15   96.10    3.98
   0  -8  15   99.31    4.24
   0   8 -15   95.13    3.98
   0   8  15  102.77    4.20
   0   8  15   97.25    3.96
   0  -8  15   97.35    3.96
   0   8  15  105.67    3.99
   0   8 -15   87.87    3.96
   0   8 -15   87.98    3.96
   0  -8 -15   86.50    3.94
   0  -8  15   95.80    3.97
   0  -8  15   96.86    3.95
   0  -8  15   94.52    3.96
   0  -8  15  101.51    3.99
   0   8 -16   48.63    2.19
   0   8  16   47.72    2.38
   0   8  16   60.65    2.23
   0  -8  16   50.50    2.17
   0   8  16   48.40    2.18
   0   8 -16   49.61    2.21
   0   8  16   48.15    2.19
   0   8 -16   47.85    2.18
   0   8  16   47.88    2.17
   0  -8  16   54.23    2.19
   0  -8  16   48.44    2.50
   0   8 -16   49.65    2.20
   0  -8 -16   49.61    2.17
   0   8 -16   47.94    2.36
   0  -8 -16   57.81    2.21
   0  -8  16   55.66    2.20
   0  -8  16   57.86    2.22
   0  -8  16   54.69    2.19
   0   8  16   51.01    2.35
   0   8  16   49.49    2.17
   0   8  16   48.89    2.46
   0   8  16   50.46    2.44
   0   8 -16   48.80    2.21
   0  -8  16   53.31    2.20
   0  -8  16   59.95    2.23
   0   8  17    7.61    0.93
   0   8  17    8.91    0.91
   0  -8  17   11.94    0.58
   0   8  17    8.76    0.85
   0   8  17    8.81    0.56
   0  -8  17   11.73    0.58
   0  -8  17   12.05    0.64
   0  -8  17   10.27    0.52
   0   8  17    9.65    0.55
   0   8  17   12.60    0.65
   0   8 -17    9.36    0.56
   0   8  17    9.39    0.53
   0   8 -17    9.48    0.60
   0   8 -17    9.38    0.60
   0  -8 -17   12.76    0.57
   0   8  17   10.13    0.59
   0   8 -17    8.01    0.70
   0  -8  17   12.17    0.56
   0  -8  17   12.76    0.63
   0   8 -17   10.60    0.58
   0   8 -17    8.52    0.56
   0  -8  17    8.21    1.01
   0  -8  17   11.60    0.57
   0   8  18    4.42    0.37
   0   8  18    4.22    0.71
   0  -8  18    1.75    0.40
   0  -8  18    1.63    0.41
   0   8  18    3.24    0.39
   0  -8  18    4.29    0.89
   0   8  18    1.84    0.46
   0   8 -18    2.99    0.39
   0  -8  18    4.10    0.30
   0   8 -18    3.58    0.75
   0   8 -18    3.44    0.41
   0  -8 -18    2.76    0.35
   0   8  18    3.08    0.33
   0  -8  18    2.68    0.34
   0   8 -18    2.38    0.34
   0   8  18    3.63    0.30
   0  -8  18    2.91    0.37
   0   8 -18    4.52    0.52
   0   8  18    3.82    0.79
   0  -8  18    2.16    0.36
   0   8  18    1.79    0.43
   0   8  18    3.19    0.29
   0  -8  19   35.58    1.47
   0  -8  19   33.03    1.56
   0   8  19   33.26    1.50
   0   8  19   34.97    1.52
   0   8  19   33.81    1.83
   0   8  19   35.38    1.55
   0  -8  19   35.51    1.50
   0   8 -19   31.42    1.50
   0   8 -19   34.57    1.78
   0  -8  19   35.21    1.51
   0   8  19   39.57    1.78
   0  -8  19   32.96    1.90
   0  -8  19   34.30    1.53
   0  -8  19   30.89    1.51
   0   8 -19   33.29    1.62
   0   8 -19   34.60    1.79
   0   8 -19   34.02    1.54
   0   8  19   32.77    1.48
   0  -8 -19   35.74    1.51
   0   8 -19   33.97    1.53
   0   8 -19   33.93    1.83
   0   8  19   35.66    1.56
   0   8 -20   13.99    0.81
   0   8  20   14.73    0.80
   0   8 -20   14.63    0.81
   0   8 -20   14.53    1.01
   0   8 -20   15.41    0.77
   0  -8  20   16.14    0.79
   0   8 -20   15.62    1.10
   0   8 -20   14.83    1.10
   0   8  20   15.12    0.80
   0  -8  20   14.53    0.82
   0   8 -20   15.14    0.77
   0  -8 -20   16.29    0.77
   0  -8 -20   16.93    0.78
   0   8 -20   15.49    1.17
   0  -8  20   16.12    0.77
   0  -8  20   13.49    1.28
   0   8 -20   15.36    0.80
   0   8  20   17.23    0.85
   0   8  20   14.61    0.73
   0  -8  20   15.01    0.79
   0  -8  20   15.45    0.72
   0   8  20   16.44    1.05
   0   8  20   14.63    1.19
   0   8  20   16.77    1.10
   0   8  20   17.14    0.84
   0   8  21   15.74    1.08
   0   8 -21   15.57    0.98
   0   8  21   14.65    0.76
   0   8  21   14.76    0.76
   0  -8 -21   14.51    0.74
   0  -8  21   16.25    0.68
   0  -8  21   16.28    1.29
   0   8  21   12.14    0.81
   0   8 -21   13.63    0.77
   0   8 -21   12.93    0.72
   0  -8  21   11.35    0.74
   0   8 -21   14.65    1.13
   0  -8 -21   14.44    0.73
   0   8 -21   14.89    0.97
   0   8 -21   14.93    0.75
   0  -8  21   13.92    0.74
   0   8 -21   14.97    0.73
   0   8 -21   15.66    1.09
   0  -8  21   13.88    0.72
   0   8 -21   14.00    0.77
   0   8  21   14.67    0.77
   0   8 -21   14.56    1.09
   0  -8  21   10.99    0.78
   0   8  21   12.39    0.79
   0   8  21   15.90    1.02
   0   8  22   16.91    0.83
   0  -8  22   15.90    0.76
   0  -8  22   13.54    0.83
   0   8  22   16.72    0.85
   0  -8  22   14.27    1.32
   0   8 -22   16.39    0.82
   0  -8  22   16.07    0.88
   0   8  22   16.47    1.12
   0  -8  22   16.89    0.92
   0  -8 -22   16.85    0.82
   0   8 -22   15.67    1.21
   0   8  22   17.26    1.06
   0   8  22   18.19    1.10
   0   8 -22   17.13    0.80
   0  -8  22   16.23    0.80
   0   8  22   15.84    0.89
   0  -8 -22   16.21    0.81
   0   8 -22   15.56    1.01
   0  -8  22   15.56    0.82
   0   8  22   16.05    0.86
   0   8  22   15.68    0.91
   0   8 -22   16.04    1.03
   0  -8  23    7.56    0.58
   0  -8  23    6.13    1.07
   0  -8 -23    8.18    0.54
   0   8  23    8.09    0.64
   0  -8  23    8.44    0.56
   0   8  23    8.15    0.78
   0   8 -23    8.23    0.55
   0  -8  23    9.02    0.64
   0   8  23    8.32    0.58
   0   8 -23    9.28    0.97
   0   8 -23    8.39    0.52
   0   8  23    9.29    0.94
   0   8  23    8.92    0.68
   0  -8  23    8.75    0.70
   0  -8 -23    8.82    0.56
   0  -8  23    9.58    0.53
   0   8  23    8.42    0.58
   0   8  23    8.23    0.59
   0   8  23   10.01    0.83
   0   8 -23    6.83    0.72
   0  -8  24    4.81    0.57
   0  -8 -24    4.63    0.43
   0   8  24    4.01    0.56
   0  -8  24    3.93    0.43
   0   8 -24    3.67    0.38
   0   8 -24    3.27    0.80
   0   8  24    3.82    0.52
   0  -8 -24    4.54    0.41
   0  -8  24    4.14    0.45
   0   8 -24    4.03    0.38
   0   8 -24    3.47    0.44
   0  -8  24    4.53    0.41
   0   8  24    3.60    0.44
   0   8  24    3.96    0.44
   0  -8  24    4.29    0.52
   0   8  24    3.96    0.46
   0   8  24    3.83    0.48
   0   8 -24    4.00    0.42
   0  -8  25    1.12    0.52
   0   8 -25    0.37    0.34
   0   8 -25    0.26    0.28
   0   8 -25    0.41    0.29
   0  -8  25    0.49    0.38
   0   8  25    0.21    0.38
   0  -8 -25    0.57    0.32
   0   8  25    0.13    0.49
   0   8  25    0.25    0.46
   0   8  25    0.28    0.41
   0  -8  25    0.31    0.43
   0  -8 -25    0.59    0.30
   0  -8  25    0.58    0.33
   0   8  25    0.42    0.35
   0  -8  25    0.56    0.37
   0   8 -25   -0.16    0.68
   0   8  25    0.17    0.38
   0   8 -25    0.28    0.37
   0  -8 -25    0.38    0.34
   0   8 -26    1.86    0.38
   0   8 -26    1.37    0.27
   0  -8  26    1.36    0.33
   0  -8  26    1.56    0.38
   0  -8 -26    1.08    0.32
   0   8  26    1.78    0.38
   0  -8  26    1.61    0.47
   0  -8 -26    1.68    0.36
   0  -8  26    1.99    0.52
   0   8 -26    1.84    0.69
   0   8  26    1.57    0.48
   0   8 -26    1.46    0.34
   0   8  26    1.50    0.37
   0   8  26    1.23    0.41
   0  -8  26    1.07    0.37
   0   8  26    1.37    0.48
   0  -8  27    0.11    0.49
   0   8 -27    0.39    0.34
   0   8  27    0.25    0.36
   0   8  27    0.52    0.47
   0   8  27    0.27    0.35
   0   8  27   -0.04    0.43
   0  -8  27    0.13    0.45
   0  -8  27    0.13    0.33
   0  -8  27    0.36    0.30
   0   8 -27    0.65    0.30
   0  -8  27    0.32    0.35
   0  -8 -27    0.64    0.32
   0   8 -28    1.90    0.34
   0  -8  28    0.93    0.48
   0  -8  28    1.22    0.29
   0   8  28    1.70    0.44
   0   8 -28    1.54    0.27
   0  -8 -28    1.73    0.32
   0   8  28    1.58    0.35
   0  -8  28    2.01    0.47
   0  -8  28    1.30    0.44
   0   8  28    1.73    0.45
   0   8  29    0.07    0.42
   0  -8  29   -0.26    0.41
   0  -8  29    0.08    0.43
   0   8  29    0.61    0.40
   0  -8 -29    0.21    0.28
   0   8 -29   -0.01    0.30
   0   8  30    7.43    0.54
   0  -8  30    8.30    0.56
   0  -8  30    6.81    0.53
   0  -8 -30    7.48    0.44
   0   8  30    7.93    0.54
   0  -8  31   -0.24    0.33
   0   8  31    0.03    0.35
   0   8  31   -0.07    0.33
   0  -8 -31    0.13    0.22
   0  -8  31    0.13    0.37
   0  -8  31    0.30    0.30
   0   8 -32    1.34    0.26
   0  -8  32    0.60    0.29
   0  -8 -32    0.84    0.19
   0   8  32    0.78    0.30
   0   8  32    0.62    0.32
   0  -8  32    1.08    0.34
   0  -8  32    0.68    0.25
   0   8  33    0.33    0.27
   0   9   0   -0.27    0.37
   0  -9   0    0.08    0.54
   0  -9   0    0.18    0.41
   0  -9   0    0.96    0.46
   0  -9   0    0.81    0.58
   0   9   0    0.04    0.42
   0  -9   1   31.37    1.40
   0   9   1   25.47    1.29
   0   9  -1   25.08    1.33
   0  -9  -1   28.61    1.31
   0   9  -1   27.15    1.33
   0   9   1   29.04    1.33
   0  -9   1   27.02    1.34
   0  -9  -1   34.05    1.40
   0  -9   2   11.12    0.82
   0  -9  -2   11.75    0.80
   0  -9   2   13.12    0.76
   0   9  -2   10.39    0.74
   0   9   2   12.12    0.71
   0   9   2   12.64    0.73
   0  -9  -2   13.74    0.73
   0   9  -2   12.60    0.73
   0   9  -3   33.92    1.46
   0  -9  -3   30.57    1.55
   0  -9  -3   28.27    1.55
   0  -9   3   30.38    1.55
   0   9   3   36.79    1.49
   0  -9   3   33.08    1.53
   0  -9  -3   32.18    1.49
   0   9   3   35.41    1.51
   0  -9   3   26.93    1.56
   0  -9  -3   35.82    1.53
   0  -9   3   32.20    1.50
   0  -9  -4    5.98    0.58
   0   9   4    6.28    0.46
   0   9  -4    6.14    0.48
   0  -9   4    8.48    0.67
   0  -9   4    9.78    0.68
   0   9   4    6.10    0.54
   0  -9  -4    8.09    0.66
   0  -9   4    5.24    0.52
   0  -9  -4    6.08    0.53
   0  -9  -4    9.66    0.66
   0   9  -4    6.23    0.46
   0  -9   4    5.66    0.58
   0   9  -4    6.02    0.45
   0   9  -5   10.03    0.65
   0  -9   5   10.78    0.66
   0   9  -5   10.15    0.59
   0  -9  -5   12.13    0.70
   0   9   5   10.12    0.58
   0   9   5    9.81    0.66
   0  -9   5    9.34    0.76
   0  -9  -5   11.03    0.78
   0   9  -5   10.26    0.62
   0  -9   5    8.90    0.75
   0  -9  -5   11.30    0.75
   0   9   5   11.01    0.61
   0  -9  -5   10.65    0.66
   0  -9   5   10.58    0.72
   0   9   5   11.81    0.61
   0   9   5   10.63    0.55
   0  -9   5    9.18    0.68
   0   9   6    0.26    0.44
   0   9   6    0.14    0.32
   0  -9   6    1.03    0.47
   0  -9  -6    2.79    0.44
   0   9  -6    0.43    0.38
   0  -9  -6    0.98    0.54
   0   9   6    0.01    0.40
   0  -9  -6    1.00    0.56
   0   9   6    0.87    0.36
   0   9   6    0.37    0.21
   0   9  -6    0.25    0.31
   0   9  -6    0.42    0.43
   0   9   6    0.53    0.26
   0   9   6    0.62    0.34
   0   9   7   11.08    0.58
   0   9   7   11.97    0.74
   0  -9   7   10.19    0.67
   0  -9  -7   11.29    0.70
   0   9  -7   10.89    0.73
   0   9   7   10.56    0.61
   0  -9   7   10.32    0.70
   0   9   7   11.18    0.71
   0  -9   7   11.56    0.78
   0  -9  -7   11.30    0.69
   0   9   7   11.54    0.64
   0   9   7   10.92    0.59
   0   9  -7   10.93    0.76
   0   9  -7   10.22    0.72
   0  -9  -7   11.18    0.75
   0   9  -7   11.17    0.69
   0   9  -7   11.16    0.60
   0   9   8  119.20    5.33
   0  -9  -8  137.74    5.36
   0   9  -8  125.21    5.35
   0   9  -8  120.41    5.33
   0  -9  -8  133.94    5.33
   0   9   8  125.76    5.30
   0  -9   8  141.54    5.25
   0   9  -8  122.10    5.35
   0   9  -8  116.45    5.23
   0  -9   8  131.14    5.34
   0   9   8  134.72    5.35
   0  -9   8  127.66    5.35
   0   9  -8  121.23    5.36
   0   9   8  126.82    5.36
   0   9  -9    5.30    0.30
   0   9   9    5.20    0.31
   0   9   9    6.46    0.64
   0   9   9    5.70    0.56
   0   9  -9    5.37    0.56
   0  -9   9    4.72    0.58
   0   9  -9    5.41    0.59
   0   9   9    6.00    0.60
   0  -9   9    4.18    0.36
   0  -9  -9    6.54    0.51
   0   9  -9    5.80    0.60
   0  -9  -9    4.64    0.57
   0   9   9    6.33    0.51
   0   9   9    6.19    0.56
   0   9   9    6.37    0.64
   0  -9   9    6.56    0.54
   0   9 -10  203.21    9.50
   0   9  10  226.43    9.51
   0   9  10  231.72    9.66
   0  -9 -10  243.80    9.62
   0   9  10  233.03    9.60
   0   9 -10  238.84    9.65
   0  -9  10  227.32    9.60
   0  -9  10  251.13    9.53
   0  -9  10  233.17    9.62
   0   9  10  248.33    9.63
   0   9  10  225.97    9.51
   0   9  10  237.75    9.65
   0   9 -10  224.04    9.63
   0   9  10  236.73    9.67
   0  -9 -10  247.15    9.53
   0  -9 -10  239.88    9.52
   0  -9 -10  236.36    9.60
   0  -9 -11   33.82    1.59
   0  -9  11   31.48    1.59
   0   9  11   43.23    1.71
   0   9  11   48.31    1.75
   0  -9 -11   35.34    1.69
   0   9 -11   42.48    1.78
   0  -9  11   32.36    1.69
   0  -9  11   43.24    1.70
   0  -9 -11   45.08    1.69
   0   9  11   45.13    1.83
   0   9  11   37.07    1.57
   0   9 -11   45.08    1.80
   0   9 -11   33.73    1.59
   0   9  11   38.79    1.57
   0   9  11   45.72    1.82
   0   9  11   44.41    1.78
   0  -9 -11   32.36    1.57
   0  -9 -12   11.09    0.53
   0  -9 -12   10.32    0.62
   0   9  12   10.35    0.80
   0   9  12    9.71    0.78
   0   9 -12    9.99    0.57
   0   9  12    9.64    0.70
   0   9 -12    9.30    0.78
   0   9  12   10.36    0.51
   0   9 -12    9.50    0.78
   0  -9  12   11.43    0.55
   0   9 -12   10.86    0.56
   0  -9  12    9.52    0.50
   0   9  12   10.41    0.70
   0  -9  12   10.11    0.65
   0  -9 -12   10.45    0.68
   0   9  12   10.50    0.50
   0   9 -12    9.86    0.78
   0   9  12   10.05    0.51
   0  -9  12   10.90    0.67
   0   9  13   53.33    2.12
   0   9 -13   51.65    2.20
   0  -9  13   44.74    2.06
   0   9  13   48.93    1.97
   0   9  13   47.43    1.96
   0   9  13   53.00    2.12
   0  -9  13   41.49    1.99
   0   9 -13   48.09    2.18
   0  -9  13   50.02    1.96
   0   9 -13   43.90    1.99
   0   9  13   52.89    2.21
   0   9  13   47.85    1.96
   0   9 -13   40.72    1.97
   0   9 -13   49.99    2.18
   0  -9 -13   49.66    2.04
   0  -9  13   45.85    1.98
   0  -9 -13   43.99    1.96
   0   9  13   46.92    1.96
   0   9  13   50.19    2.16
   0  -9 -13   44.68    2.06
   0  -9  13   49.21    2.06
   0  -9  13   44.75    2.00
   0   9 -13   41.01    1.98
   0   9  13   52.19    2.22
   0  -9  14    1.18    0.23
   0  -9  14    1.14    0.32
   0   9 -14    0.67    0.33
   0  -9  14    0.66    0.28
   0   9 -14    0.64    0.58
   0   9 -14    0.45    0.33
   0  -9  14    1.26    0.35
   0   9  14    0.68    0.25
   0   9 -14    0.57    0.28
   0   9  14    1.00    0.45
   0   9  14    0.93    0.27
   0   9  14    0.82    0.25
   0   9  14    0.80    0.23
   0  -9 -14    1.26    0.26
   0   9 -14    0.92    0.30
   0   9  14    0.88    0.28
   0   9 -14    1.77    0.59
   0   9 -14    1.14    0.55
   0  -9  14    0.91    0.27
   0   9  14    1.23    0.63
   0   9  14    0.75    0.53
   0  -9  14    0.79    0.30
   0   9  14    1.06    0.49
   0  -9  14    1.62    0.75
   0   9  15    4.08    0.38
   0  -9  15    4.40    0.39
   0  -9 -15    4.14    0.36
   0   9  15    5.21    0.54
   0  -9  15    4.40    0.43
   0  -9  15    4.17    0.37
   0   9  15    4.70    0.74
   0   9 -15    4.65    0.69
   0   9 -15    3.91    0.42
   0   9 -15    3.67    0.39
   0   9 -15    4.65    0.66
   0  -9  15    4.43    0.38
   0   9  15    5.75    0.60
   0   9 -15    3.75    0.39
   0   9  15    3.86    0.32
   0   9 -15    3.74    0.37
   0   9  15    4.15    0.31
   0   9 -15    3.17    0.35
   0  -9  15    4.55    0.35
   0   9  15    4.15    0.35
   0  -9 -15    4.01    0.32
   0   9 -15    4.12    0.67
   0  -9  15    4.73    0.83
   0   9  15    4.52    0.44
   0  -9  15    4.72    0.31
   0   9  15    4.13    0.64
   0   9  15    3.95    0.32
   0  -9  15    4.91    0.36
   0   9  16    5.27    0.67
   0   9 -16    4.12    0.41
   0   9  16    6.27    0.79
   0   9 -16    4.75    0.69
   0   9  16    4.40    0.33
   0  -9  16    3.83    0.35
   0  -9  16    2.50    0.34
   0  -9 -16    2.97    0.31
   0  -9  16    2.79    0.37
   0   9  16    4.35    0.32
   0  -9  16    5.21    0.86
   0   9  16    4.53    0.42
   0  -9  16    3.72    0.37
   0   9 -16    3.91    0.37
   0  -9 -16    4.21    0.38
   0   9 -16    3.67    0.39
   0   9 -16    4.38    0.42
   0  -9  16    4.91    0.32
   0  -9  16    3.06    0.39
   0  -9  16    3.68    0.41
   0   9  16    3.69    0.42
   0   9 -16    3.43    0.35
   0   9  16    5.49    0.37
   0   9 -16    5.24    0.70
   0   9  16    4.05    0.40
   0   9 -16    5.62    0.66
   0   9 -17    4.40    0.41
   0  -9  17    2.63    0.41
   0   9 -17    4.80    0.43
   0  -9  17    5.16    0.33
   0  -9  17    5.33    0.89
   0  -9  17    3.04    0.37
   0   9 -17    4.84    0.58
   0   9  17    4.56    0.42
   0   9  17    4.44    0.32
   0  -9 -17    4.15    0.38
   0   9  17    3.70    0.44
   0   9  17    5.67    0.80
   0   9 -17    3.47    0.36
   0   9 -17    3.63    0.38
   0  -9  17    4.06    0.37
   0   9  17    5.82    0.71
   0   9 -17    4.08    0.41
   0   9  17    4.05    0.34
   0   9  17    6.02    0.38
   0   9  17    6.63    0.81
   0  -9  17    3.07    0.43
   0  -9  17    4.29    0.39
   0   9  18    0.19    0.74
   0   9 -18    0.91    0.38
   0   9  18    0.45    0.28
   0  -9  18    0.38    0.26
   0  -9  18    0.65    0.36
   0  -9 -18    0.61    0.33
   0   9  18    0.16    0.36
   0  -9  18    0.54    0.33
   0  -9  18    0.30    0.32
   0   9 -18    0.07    0.46
   0   9 -18    0.50    0.32
   0  -9  18    0.17    0.85
   0   9 -18    0.53    0.37
   0  -9  18    0.72    0.32
   0   9  18    0.98    0.43
   0   9  18    0.13    0.76
   0   9 -18    0.20    0.28
   0   9 -18    0.32    0.35
   0   9  18    0.33    0.25
   0   9 -18   -0.06    0.71
   0  -9  18    0.59    0.38
   0   9  18    0.58    0.39
   0   9  18    0.35    0.65
   0   9  18    0.37    0.33
   0  -9 -19   24.12    1.02
   0   9 -19   21.75    1.37
   0   9  19   20.48    1.02
   0   9  19   20.91    0.99
   0   9  19   22.30    1.38
   0   9 -19   20.78    1.14
   0   9 -19   22.22    1.03
   0   9 -19   20.64    1.03
   0  -9  19   21.62    0.99
   0  -9  19   20.35    1.06
   0   9  19   22.36    1.17
   0   9  19   20.09    1.07
   0   9 -19   18.82    0.99
   0  -9  19   23.28    0.96
   0   9  19   21.25    1.04
   0  -9  19   18.99    1.00
   0  -9  19   21.61    1.03
   0  -9  19   22.65    1.01
   0  -9  19   20.92    1.46
   0   9  20    1.54    0.44
   0   9  20    0.98    0.38
   0   9 -20    0.81    0.39
   0   9 -20    0.66    0.59
   0  -9  20    0.76    0.27
   0  -9  20    1.07    0.43
   0  -9  20    1.36    0.35
   0   9  20    0.68    0.63
   0   9 -20    0.40    0.72
   0   9  20    1.23    0.74
   0  -9 -20    1.14    0.36
   0  -9 -20    1.61    0.37
   0  -9  20    1.02    0.36
   0   9  20    0.33    0.81
   0   9 -20    1.19    0.32
   0   9  20    1.43    0.49
   0   9 -20    1.19    0.41
   0   9 -20    0.80    0.40
   0  -9  20    0.72    0.45
   0  -9  20    0.80    0.34
   0   9 -21   19.24    0.95
   0   9  21   18.84    0.96
   0   9 -21   18.67    0.90
   0   9 -21   16.75    0.89
   0   9 -21   19.09    1.32
   0  -9  21   18.96    0.91
   0  -9 -21   19.88    0.92
   0   9 -21   20.56    1.28
   0   9  21   20.95    1.21
   0   9 -21   19.98    1.17
   0  -9  21   17.41    0.99
   0   9  21   21.04    1.27
   0   9  21   17.04    0.96
   0   9 -21   19.73    1.17
   0  -9 -21   19.64    0.92
   0   9  21   19.03    0.93
   0  -9  21   19.59    0.93
   0   9  21   19.22    0.95
   0  -9  21   20.74    0.87
   0  -9  21   16.51    0.95
   0   9  21   17.95    0.99
   0  -9  21   15.74    0.91
   0   9 -21   20.07    0.95
   0   9 -21   18.53    0.96
   0   9 -21   18.36    1.25
   0   9 -22   39.20    2.05
   0  -9  22   34.65    1.68
   0  -9  22   38.79    1.64
   0   9  22   41.17    1.75
   0  -9 -22   42.38    1.69
   0   9  22   38.22    1.98
   0   9 -22   38.78    1.71
   0   9  22   39.45    1.70
   0   9  22   38.78    1.73
   0   9 -22   37.31    1.90
   0   9 -22   38.35    1.71
   0   9 -22   38.76    1.67
   0  -9  22   36.95    1.69
   0   9  22   38.77    1.71
   0   9  22   38.68    1.70
   0  -9  22   36.93    1.67
   0  -9 -22   34.14    1.66
   0  -9  22   37.52    1.75
   0   9 -22   38.26    1.89
   0   9  22   41.06    1.95
   0   9 -22   38.39    1.69
   0  -9  22   34.55    1.72
   0  -9 -22   39.08    1.68
   0   9  23   21.35    1.00
   0  -9  23   21.94    0.92
   0   9  23   24.20    1.23
   0   9  23   19.21    1.32
   0  -9  23   16.23    0.97
   0   9 -23   20.77    0.95
   0   9 -23   21.26    1.36
   0   9  23   21.51    0.99
   0   9  23   18.57    1.02
   0   9  23   21.30    1.01
   0  -9 -23   21.25    0.97
   0  -9  23   19.69    0.96
   0   9  23   18.81    1.04
   0  -9 -23   20.65    0.97
   0  -9  23   19.16    1.02
   0   9 -23   19.77    1.17
   0   9  23   23.17    1.25
   0   9 -23   20.51    1.01
   0   9 -23   19.60    0.96
   0  -9 -23   16.56    0.94
   0  -9  23   20.09    0.98
   0   9 -24    2.50    0.34
   0  -9 -24    2.48    0.39
   0   9 -24    2.59    0.78
   0  -9 -24    1.32    0.35
   0   9  24    2.05    0.49
   0  -9  24    1.59    0.38
   0   9 -24    2.22    0.41
   0  -9 -24    1.75    0.34
   0   9  24    2.02    0.41
   0   9 -24    2.21    0.35
   0   9  24    2.36    0.48
   0   9  24    2.65    0.93
   0   9  24    1.80    0.43
   0  -9  24    2.74    0.41
   0  -9  24    2.37    0.51
   0   9 -24    2.75    0.39
   0  -9  24    2.12    0.37
   0   9  24    2.53    0.44
   0  -9  24    2.03    0.46
   0   9  24    2.13    0.65
   0   9  25    0.36    0.46
   0   9 -25    0.55    0.71
   0  -9  25    0.42    0.34
   0  -9  25    0.53    0.51
   0   9  25    0.22    0.36
   0  -9  25    0.08    0.34
   0   9 -25    0.16    0.29
   0  -9 -25   -0.03    0.33
   0   9  25    0.37    0.41
   0   9  25    0.23    0.48
   0   9 -25    0.41    0.30
   0   9 -25    0.38    0.33
   0   9  25    0.65    0.36
   0  -9  25    0.72    0.43
   0   9 -25    0.31    0.36
   0   9 -25    0.34    0.67
   0  -9 -25    0.53    0.35
   0  -9  25    0.14    0.38
   0   9 -26    0.62    0.32
   0   9  26   -0.11    0.44
   0   9 -26    0.19    0.26
   0   9  26    0.35    0.38
   0   9  26    0.38    0.47
   0  -9  26    0.44    0.32
   0  -9  26   -0.02    0.36
   0   9 -26    0.49    0.36
   0   9  26    0.35    0.37
   0  -9  26    0.22    0.32
   0   9 -26    0.45    0.26
   0  -9  26   -0.01    0.43
   0  -9 -26    0.45    0.31
   0   9 -26   -0.36    0.67
   0  -9  26    0.05    0.49
   0   9  26    0.30    0.35
   0  -9 -26    0.32    0.35
   0   9  27    2.39    0.39
   0  -9  27    1.77    0.44
   0   9 -27    2.19    0.32
   0  -9  27    2.06    0.37
   0   9  27    2.20    0.36
   0   9  27    1.99    0.45
   0   9  27    1.60    0.45
   0  -9  27    1.51    0.49
   0   9 -27    2.49    0.36
   0  -9 -27    2.17    0.34
   0  -9 -27    1.93    0.31
   0  -9  27    2.36    0.33
   0   9 -28    0.56    0.33
   0   9  28    1.39    0.44
   0   9  28    0.83    0.41
   0  -9  28    0.78    0.41
   0  -9 -28    0.98    0.32
   0  -9  28    0.83    0.46
   0   9 -28    0.77    0.26
   0   9  28    0.73    0.34
   0   9 -29    1.02    0.30
   0  -9  29    0.97    0.38
   0   9  29    0.72    0.41
   0   9  29    0.41    0.38
   0   9  29    0.64    0.31
   0  -9  29    1.09    0.44
   0  -9 -29    1.11    0.29
   0  -9  30    1.64    0.35
   0  -9 -30    1.53    0.28
   0  -9  30    1.27    0.41
   0  -9  30    1.93    0.37
   0   9 -30    1.21    0.27
   0   9  30    1.55    0.39
   0   9  30    1.30    0.36
   0  -9  31    0.65    0.29
   0   9  31   -0.53    0.31
   0  -9 -31    0.17    0.22
   0   9  31    0.23    0.34
   0  -9  31    0.38    0.36
   0  -9  31    0.14    0.30
   0   9  32    0.13    0.29
   0   9  32   -0.22    0.27
   0  -9  32    0.24    0.24
   0  -9 -32    0.35    0.18
   0 -10   0  107.25    4.49
   0 -10   0   98.43    4.52
   0  10   0  105.53    4.47
   0  10   0  113.78    4.50
   0 -10   0  105.06    4.51
   0 -10   0  101.88    4.46
   0  10   1  234.06    9.34
   0  10   1  212.04    9.31
   0  10  -1  228.91    9.34
   0 -10   1  245.65    9.34
   0  10  -1  209.70    9.31
   0 -10  -1  224.17    9.34
   0 -10  -1  228.13    9.31
   0 -10   1  205.54    9.34
   0  10  -2  116.02    5.17
   0  10   2  129.93    5.19
   0 -10   2  128.55    5.19
   0 -10  -2  121.13    5.20
   0 -10  -2  123.99    5.16
   0  10   2  118.91    5.16
   0  10  -2  125.47    5.19
   0 -10   2  113.57    5.20
   0 -10  -3  166.98    7.44
   0  10   3  182.32    7.39
   0 -10  -3  180.25    7.41
   0 -10   3  179.16    7.44
   0 -10  -3  181.44    7.43
   0  10   3  187.51    7.42
   0  10  -3  173.17    7.37
   0 -10   3  169.38    7.39
   0 -10   3  173.08    7.44
   0  10   3  171.02    7.40
   0 -10  -3  173.80    7.39
   0 -10   3  184.37    7.42
   0 -10  -4   26.42    1.27
   0 -10  -4   24.53    1.31
   0  10   4   26.78    1.21
   0 -10   4   25.62    1.23
   0  10   4   26.93    1.24
   0 -10   4   23.06    1.32
   0  10  -4   24.78    1.18
   0  10  -4   24.68    1.18
   0 -10  -4   27.28    1.24
   0 -10   4   22.26    1.30
   0 -10  -4   23.40    1.33
   0 -10   4   25.91    1.27
   0  10  -4   24.64    1.18
   0  10   4   26.40    1.15
   0  10   5   29.87    1.27
   0 -10   5   29.09    1.38
   0 -10   5   25.92    1.34
   0 -10   5   25.00    1.41
   0 -10   5   25.50    1.41
   0  10   5   31.09    1.31
   0  10   5   28.99    1.28
   0  10  -5   29.02    1.30
   0 -10  -5   24.15    1.41
   0 -10  -5   29.35    1.38
   0 -10  -5   27.94    1.35
   0  10   5   29.70    1.32
   0  10  -5   28.64    1.34
   0  10   5   29.04    1.35
   0 -10  -5   26.66    1.41
   0  10  -5   28.34    1.32
   0 -10  -6    2.15    0.49
   0  10   6    2.15    0.36
   0  10  -6    2.09    0.44
   0 -10   6    1.52    0.44
   0  10   6    2.27    0.36
   0 -10  -6    1.80    0.46
   0  10  -6    2.26    0.48
   0  10   6    2.16    0.37
   0  10   6    2.51    0.49
   0 -10   6    0.55    0.54
   0 -10   6    2.16    0.49
   0  10   6    1.84    0.30
   0  10   6    2.05    0.26
   0  10  -6    1.63    0.34
   0 -10  -6    0.94    0.56
   0  10  -6    2.54    0.47
   0 -10  -7   93.53    3.82
   0  10   7   84.89    3.74
   0  10  -7   85.86    3.74
   0  10  -7   87.82    3.78
   0  10  -7   87.69    3.80
   0  10  -7   84.34    3.79
   0  10   7   87.72    3.74
   0  10   7   84.29    3.76
   0 -10   7   97.11    3.81
   0  10   7   86.27    3.81
   0 -10   7   84.32    3.81
   0 -10  -7   92.26    3.80
   0  10   7   85.55    3.79
   0  10  -7   92.28    3.82
   0 -10  -7   91.39    3.68
   0  10  -8   43.16    1.95
   0 -10  -8   44.33    1.99
   0  10   8   43.67    1.96
   0 -10  -8   43.36    1.83
   0  10  -8   45.54    1.99
   0  10   8   44.98    1.91
   0  10  -8   39.56    1.81
   0  10  -8   43.16    1.98
   0  10   8   48.12    1.97
   0  10  -8   44.96    2.00
   0 -10   8   41.82    1.84
   0 -10   8   47.87    1.98
   0 -10  -8   48.94    1.97
   0  10   8   45.09    1.99
   0 -10   8   42.79    1.99
   0 -10   9   11.90    0.68
   0 -10  -9   13.36    0.68
   0  10   9   17.19    0.86
   0  10   9   15.51    0.79
   0  10  -9   14.77    0.89
   0 -10  -9   13.92    0.87
   0  10   9   15.61    0.85
   0 -10  -9   13.16    0.67
   0 -10  -9   15.08    0.82
   0  10  -9   14.58    0.83
   0  10  -9   13.71    0.86
   0 -10   9   12.82    0.87
   0  10   9   16.05    0.91
   0  10   9   16.56    0.94
   0 -10   9   14.41    0.84
   0  10   9   15.44    0.88
   0  10   9   14.56    0.64
   0  10  -9   14.06    0.64
   0  10  -9   15.07    0.90
   0  10 -10   19.58    1.06
   0 -10 -10   17.13    0.85
   0  10  10   18.91    0.81
   0 -10 -10   16.96    0.83
   0  10  10   21.71    1.06
   0  10  10   22.02    1.10
   0  10  10   18.37    0.80
   0 -10  10   20.47    1.00
   0  10 -10   17.64    1.02
   0 -10  10   16.89    1.01
   0 -10 -10   19.70    0.97
   0  10  10   23.54    1.04
   0 -10 -10   17.54    1.00
   0  10  10   21.16    1.02
   0  10  10   21.03    0.97
   0  10  10   23.05    1.12
   0  10 -10   17.56    0.81
   0 -10  10   15.68    0.84
   0 -10 -11    9.92    0.66
   0 -10 -11    8.89    0.45
   0  10  11    7.68    0.42
   0 -10 -11    7.37    0.57
   0 -10  11   10.41    0.48
   0  10 -11    7.35    0.47
   0  10  11    8.20    0.65
   0  10 -11    8.05    0.72
   0 -10  11    8.99    0.67
   0  10 -11    8.25    0.72
   0 -10  11    8.46    0.62
   0 -10 -11    9.22    0.48
   0 -10  11    7.22    0.42
   0  10  11    8.45    0.62
   0  10  11    7.37    0.69
   0  10  11    7.37    0.41
   0  10  11    8.54    0.74
   0  10  11    8.52    0.74
   0  10 -12   51.86    2.41
   0  10 -12   58.49    2.60
   0  10 -12   59.53    2.60
   0  10  12   65.63    2.57
   0  10 -12   61.67    2.61
   0  10  12   57.01    2.39
   0 -10  12   56.00    2.53
   0  10  12   63.00    2.63
   0 -10 -12   55.63    2.52
   0 -10  12   56.93    2.40
   0 -10 -12   55.58    2.40
   0 -10  12   54.47    2.42
   0 -10 -12   58.39    2.42
   0  10  12   58.18    2.39
   0 -10  12   59.60    2.52
   0  10  12   63.97    2.64
   0  10  12   65.16    2.54
   0  10 -12   54.30    2.42
   0  10  12   57.07    2.39
   0 -10  12   55.86    2.42
   0 -10  12   55.87    2.43
   0 -10 -12   60.15    2.50
   0  10 -13   12.65    0.91
   0 -10  13   14.23    0.67
   0 -10  13   13.55    0.67
   0 -10  13   14.66    0.66
   0  10 -13   13.07    0.93
   0 -10 -13   14.06    0.64
   0  10  13   12.36    0.61
   0  10  13   11.75    0.91
   0 -10  13   14.39    0.70
   0  10  13   12.91    0.90
   0  10  13   14.07    0.82
   0  10  13   13.21    0.83
   0  10 -13   11.69    0.67
   0 -10  13   14.38    0.63
   0 -10 -13   14.25    0.80
   0  10  13   12.09    0.62
   0  10  13   13.01    0.63
   0 -10  13   13.56    0.78
   0  10 -13   11.46    0.65
   0  10 -13   11.48    0.90
   0 -10 -13   13.93    0.74
   0  10 -13   12.33    0.69
   0 -10 -13   15.64    0.68
   0  10  13   12.39    0.64
   0  10  13   12.77    0.93
   0 -10  13   14.21    0.79
   0  10  14   10.87    0.57
   0  10  14   11.32    0.52
   0  10  14   11.79    0.55
   0 -10 -14    9.02    0.53
   0  10 -14   10.42    0.60
   0  10 -14    8.83    0.59
   0  10 -14    8.92    0.55
   0  10 -14    9.65    0.57
   0 -10  14    8.87    0.65
   0  10 -14   11.53    0.85
   0  10  14   11.72    0.84
   0 -10  14   11.49    0.52
   0  10  14   12.94    0.76
   0  10  14   10.34    0.51
   0  10  14   10.74    0.52
   0 -10 -14    9.99    0.57
   0  10  14   11.62    0.87
   0 -10  14    8.17    0.57
   0  10 -14   11.40    0.86
   0  10  14   12.71    0.89
   0  10  14   13.00    0.76
   0 -10  14    9.63    0.57
   0 -10  14   10.04    0.59
   0 -10  14    9.88    0.55
   0  10 -14   11.21    0.86
   0  10 -15   10.78    0.86
   0 -10 -15    9.26    0.54
   0  10  15   11.10    0.82
   0  10  15    9.91    0.48
   0  10  15   10.04    0.50
   0 -10 -15    8.34    0.49
   0 -10  15    7.38    0.51
   0 -10  15    8.19    0.57
   0  10  15   11.99    0.75
   0  10 -15    9.87    0.58
   0  10 -15    8.07    0.53
   0  10 -15   10.53    0.85
   0  10 -15    9.30    0.57
   0  10  15   10.80    0.55
   0  10  15   10.50    0.50
   0 -10 -15    9.77    0.53
   0  10 -15    9.23    0.54
   0 -10  15    9.28    0.49
   0 -10  15    8.20    0.52
   0  10  15   12.16    0.92
   0  10  15   11.17    0.52
   0 -10  15    8.31    0.54
   0  10 -15   10.16    0.59
   0  10 -15   11.32    0.85
   0  10  15    9.97    0.58
   0 -10  15    8.06    0.55
   0  10  15   11.12    0.73
   0  10  16    8.67    0.48
   0 -10 -16    8.53    0.49
   0  10 -16    7.34    0.53
   0 -10  16    8.09    0.52
   0  10  16    8.27    0.49
   0 -10  16    8.28    0.50
   0  10  16    9.10    0.88
   0  10 -16    8.66    0.55
   0 -10 -16    7.32    0.45
   0  10 -16    7.56    0.50
   0 -10 -16    7.86    0.50
   0  10 -16    8.94    0.81
   0  10 -16    8.49    0.80
   0  10  16    8.07    0.45
   0 -10  16    7.77    0.45
   0  10 -16    7.91    0.53
   0  10 -16    7.47    0.48
   0 -10  16    8.40    0.54
   0 -10  16    8.55    0.50
   0  10  16    9.00    0.54
   0  10  16    8.39    0.78
   0 -10  16    7.40    0.50
   0  10  16    9.23    0.52
   0 -10  16    7.03    0.47
   0  10 -16    9.15    0.84
   0  10  16    8.12    0.44
   0 -10 -17   14.06    0.70
   0  10  17   13.43    0.73
   0  10  17   16.29    1.10
   0 -10 -17   12.10    0.68
   0  10 -17   11.73    0.68
   0  10  17   15.44    0.69
   0  10  17   14.13    0.64
   0  10 -17   15.01    0.90
   0 -10  17   13.20    0.69
   0  10  17   14.32    0.69
   0  10 -17   13.15    0.72
   0  10 -17   12.45    0.70
   0  10 -17   11.64    0.67
   0  10  17   15.33    0.72
   0 -10  17   11.24    0.67
   0 -10  17   10.88    0.73
   0 -10  17   13.24    0.69
   0 -10  17   14.33    0.65
   0  10 -17   15.10    1.02
   0  10 -17   14.82    1.03
   0  10  17   15.39    0.99
   0  10  17   13.61    0.65
   0 -10  17   11.24    0.70
   0  10 -17   14.85    0.73
   0 -10  18    0.79    0.27
   0 -10 -18    0.69    0.34
   0  10  18    0.47    0.25
   0  10  18    1.01    0.65
   0  10  18    0.74    0.28
   0  10  18    0.31    0.76
   0  10 -18    1.47    0.54
   0  10 -18    0.86    0.40
   0 -10  18    0.82    0.42
   0 -10 -18    0.83    0.34
   0  10 -18    0.44    0.68
   0 -10  18    0.79    0.38
   0 -10  18    1.21    0.31
   0  10 -18    0.40    0.38
   0  10  18    0.96    0.74
   0  10  18    0.56    0.33
   0  10  18    0.61    0.34
   0  10 -18    0.54    0.33
   0 -10  18    0.86    0.44
   0  10  18    0.81    0.40
   0  10  18    1.32    0.45
   0 -10  18    0.57    0.34
   0  10 -18    0.46    0.35
   0 -10  18    0.50    0.34
   0  10 -18    0.80    0.29
   0 -10  19    4.49    0.45
   0  10  19    7.18    0.79
   0  10 -19    4.62    0.41
   0  10 -19    5.77    0.62
   0 -10  19    3.28    0.51
   0  10  19    6.58    0.93
   0 -10  19    3.59    0.40
   0  10 -19    6.19    0.49
   0 -10  19    3.63    0.49
   0  10 -19    6.11    0.89
   0  10  19    6.22    0.66
   0  10  19    7.56    0.89
   0 -10  19    5.67    0.37
   0 -10  19    3.19    0.47
   0  10  19    7.02    0.44
   0  10 -19    5.34    0.48
   0  10  19    3.61    0.49
   0 -10 -19    4.49    0.42
   0  10  19    5.84    0.44
   0 -10 -19    5.10    0.45
   0 -10  19    4.21    0.43
   0  10  19    4.65    0.53
   0  10 -20    1.38    0.39
   0  10 -20    1.38    0.63
   0  10 -20    1.37    0.42
   0  10 -20    1.24    0.77
   0 -10  20    1.48    0.29
   0  10  20    0.79    0.47
   0 -10  20    1.26    0.36
   0 -10 -20    1.54    0.36
   0 -10  20    0.98    0.48
   0 -10 -20    0.81    0.37
   0  10  20    1.26    0.38
   0 -10  20    0.31    0.40
   0  10 -20    1.02    0.33
   0  10  20    2.02    0.81
   0 -10  20    0.95    0.47
   0 -10  20    0.97    0.38
   0  10  20    1.74    0.68
   0  10  20    1.61    0.37
   0 -10  20    0.57    0.33
   0  10  20    1.13    0.45
   0  10  20    1.37    0.77
   0  10  20    2.24    0.86
   0 -10 -20    1.02    0.35
   0 -10  21   31.97    1.54
   0  10 -21   37.14    1.92
   0 -10  21   32.48    1.57
   0  10 -21   33.73    1.51
   0  10 -21   35.08    1.55
   0  10 -21   35.23    1.76
   0 -10  21   30.04    1.50
   0  10  21   39.20    1.81
   0 -10  21   35.58    1.48
   0  10  21   35.33    1.52
   0  10  21   36.43    1.57
   0  10  21   35.72    1.57
   0  10 -21   36.57    1.55
   0 -10 -21   29.87    1.49
   0 -10  21   34.41    1.52
   0  10 -21   32.74    1.53
   0  10  21   36.80    1.86
   0 -10 -21   34.64    1.52
   0  10 -21   34.30    1.76
   0  10  21   36.80    1.90
   0 -10 -21   36.52    1.52
   0 -10  21   32.91    1.51
   0  10 -21   30.27    1.49
   0  10  22   22.42    1.02
   0  10 -22   20.91    1.04
   0 -10  22   21.67    0.96
   0 -10  22   21.95    1.02
   0 -10 -22   23.66    1.01
   0  10  22   21.03    1.34
   0 -10  22   20.31    1.09
   0  10  22   21.97    1.07
   0 -10  22   17.97    0.99
   0  10  22   21.51    1.07
   0 -10 -22   21.53    1.00
   0  10 -22   19.87    1.25
   0  10 -22   21.38    1.41
   0  10 -22   20.52    1.01
   0 -10  22   20.81    1.00
   0  10 -22   21.04    0.99
   0 -10  22   19.36    1.05
   0  10  22   21.44    1.04
   0  10  22   24.22    1.32
   0  10 -22   20.52    1.03
   0  10 -22   20.38    1.25
   0 -10 -22   17.47    0.97
   0  10  23    2.60    0.50
   0  10  23    3.34    0.44
   0  10  23    3.65    0.48
   0 -10  23    3.26    0.42
   0 -10  23    2.73    0.51
   0  10  23    4.00    0.45
   0  10 -23    4.02    0.43
   0  10 -23    4.33    0.67
   0 -10  23    3.17    0.44
   0 -10 -23    2.63    0.36
   0  10  23    3.63    0.52
   0 -10  23    4.18    0.34
   0 -10  23    2.21    0.38
   0  10 -23    3.97    0.40
   0  10 -23    4.57    0.84
   0  10 -23    3.52    0.48
   0  10 -23    4.97    0.67
   0 -10 -23    3.27    0.41
   0  10  23    4.97    0.68
   0 -10 -23    3.45    0.43
   0  10  23    3.99    0.83
   0 -10  23    2.95    0.48
   0  10  23    5.03    0.71
   0 -10  24   14.17    0.63
   0  10  24   12.71    1.17
   0  10 -24   13.41    0.67
   0  10 -24   13.14    0.70
   0  10  24   12.51    0.73
   0 -10  24   13.11    0.69
   0 -10  24   11.76    0.79
   0  10 -24   14.55    1.11
   0 -10  24   10.55    0.66
   0 -10 -24    9.48    0.63
   0  10 -24   13.89    0.74
   0 -10  24   12.60    0.71
   0 -10 -24   13.76    0.70
   0  10  24   14.34    0.72
   0  10  24   11.75    0.78
   0  10  24   16.67    0.99
   0 -10 -24   12.71    0.69
   0  10 -24   12.86    0.67
   0  10 -24   13.02    0.71
   0  10  24   10.57    0.75
   0 -10  24   11.82    0.75
   0  10  24   13.72    0.72
   0  10 -25    5.35    0.45
   0  10 -25    5.16    0.41
   0  10  25    6.20    0.48
   0  10 -25    6.14    0.48
   0  10 -25    6.08    0.51
   0 -10 -25    5.38    0.44
   0  10  25    5.03    0.54
   0 -10  25    6.15    0.48
   0  10 -25    4.78    0.41
   0  10  25    5.46    0.51
   0  10 -25    5.44    0.83
   0  10  25    5.57    0.58
   0  10 -25    6.47    0.86
   0 -10  25    4.55    0.51
   0 -10 -25    5.80    0.47
   0 -10  25    5.38    0.45
   0  10  25    5.75    0.47
   0 -10  25    4.63    0.57
   0  10  26    0.69    0.42
   0  10 -26    0.29    0.26
   0 -10 -26    0.31    0.32
   0 -10  26    0.37    0.41
   0 -10  26    0.60    0.34
   0  10 -26    0.54    0.26
   0  10  26    0.28    0.36
   0  10 -26    0.15    0.32
   0  10  26    0.50    0.38
   0  10  26    0.30    0.33
   0  10 -26    0.23    0.36
   0 -10 -26    0.02    0.34
   0  10  26    0.40    0.46
   0 -10  26    0.56    0.37
   0  10  27    0.40    0.41
   0 -10  27    0.42    0.40
   0  10  27    0.63    0.36
   0  10  27    0.35    0.44
   0  10 -27    0.96    0.35
   0  10  27    0.52    0.32
   0 -10 -27    0.54    0.33
   0  10 -27    0.59    0.30
   0 -10 -27    0.70    0.30
   0 -10  27    0.29    0.47
   0 -10  27    0.37    0.31
   0 -10  27    0.42    0.35
   0 -10  28    0.14    0.28
   0 -10 -28    0.27    0.30
   0  10  28    0.43    0.33
   0  10  28   -0.17    0.38
   0  10  28    0.48    0.41
   0  10 -28    0.46    0.31
   0  10 -28    0.35    0.25
   0 -10  28    0.56    0.45
   0 -10  28    0.10    0.37
   0 -10 -28    0.48    0.27
   0  10 -29    5.85    0.41
   0  10  29    5.41    0.47
   0 -10 -29    6.40    0.41
   0 -10  29    5.30    0.46
   0  10  29    5.53    0.42
   0  10  29    5.80    0.51
   0 -10  29    5.95    0.53
   0 -10  30   -0.45    0.24
   0  10 -30   -0.01    0.24
   0 -10 -30    0.14    0.26
   0  10  30   -0.04    0.34
   0  10  30   -0.02    0.32
   0 -10  30   -0.41    0.34
   0 -10  30    0.04    0.38
   0 -10  31    0.89    0.30
   0  10  31    0.65    0.29
   0 -10 -31    0.83    0.23
   0  10  31    1.15    0.33
   0 -10  31    0.57    0.35
   0 -10 -32    0.45    0.17
   0  10  32    0.40    0.27
   0 -10  32    0.53    0.23
   0 -11   0   -0.11    0.61
   0  11   0    0.18    0.39
   0 -11   0    0.61    0.65
   0 -11   0    0.25    0.52
   0 -11   0    0.12    0.29
   0 -11   0   -0.07    0.48
   0  11   0   -0.13    0.46
   0 -11  -1   53.21    2.20
   0  11  -1   51.30    2.33
   0  11   1   48.12    2.31
   0 -11   1   54.52    2.35
   0 -11   1   49.00    2.39
   0  11   1   53.94    2.34
   0 -11  -1   50.43    2.31
   0 -11  -1   53.81    2.38
   0 -11  -2   40.07    1.53
   0 -11  -2   31.34    1.65
   0  11   2   35.98    1.69
   0 -11  -2   37.14    1.74
   0 -11   2   34.58    1.75
   0 -11   2   31.06    1.68
   0  11   2   31.87    1.66
   0  11  -2   34.16    1.69
   0 -11  -3  141.25    6.10
   0 -11  -3  134.76    6.08
   0 -11  -3  156.18    5.99
   0  11   3  139.98    6.08
   0  11   3  143.54    6.11
   0  11   3  132.60    6.09
   0  11  -3  135.56    6.06
   0 -11  -3  147.28    6.15
   0 -11  -3  156.19    6.14
   0 -11   3  131.86    6.08
   0 -11   3  157.86    6.16
   0 -11   3  148.40    6.15
   0 -11   3  136.72    6.10
   0  11   4  286.72   11.19
   0 -11   4  265.53   11.13
   0  11   4  279.38   11.23
   0 -11   4  265.14   11.27
   0 -11   4  271.35   11.25
   0 -11   4  259.16   11.22
   0  11  -4  274.17   11.22
   0 -11  -4  265.84   11.26
   0  11   4  294.05   11.22
   0 -11  -4  251.99   11.27
   0 -11  -4  277.95   11.25
   0 -11  -4  265.43   11.23
   0  11   4  265.54   11.16
   0 -11   4  246.19   11.26
   0  11   4  288.97   11.27
   0 -11  -4  259.80   11.13
   0  11  -4  280.17   11.21
   0  11  -4  275.04   11.20
   0  11   5   19.34    1.03
   0 -11  -5   19.89    1.08
   0 -11  -5   20.14    1.10
   0 -11   5   24.35    0.94
   0 -11   5   19.63    1.06
   0  11  -5   18.30    1.02
   0  11   5   20.87    1.02
   0  11   5   19.52    0.97
   0 -11  -5   23.63    1.17
   0  11  -5   17.58    1.00
   0  11  -5   19.02    1.04
   0 -11   5   18.10    1.11
   0 -11  -5   23.67    0.93
   0  11   5   20.12    0.97
   0 -11   5   19.52    1.17
   0  11  -6    4.50    0.58
   0 -11  -6    5.34    0.62
   0  11  -6    4.03    0.52
   0 -11   6    5.35    0.34
   0  11   6    3.82    0.40
   0  11  -6    3.67    0.47
   0  11   6    4.00    0.42
   0 -11  -6    4.99    0.34
   0  11   6    3.40    0.32
   0  11  -6    4.04    0.40
   0  11  -6    3.36    0.50
   0  11   6    3.41    0.42
   0  11   6    3.64    0.38
   0 -11  -6    5.08    0.35
   0 -11   6    4.50    0.67
   0  11   6    3.90    0.53
   0 -11   6    2.16    0.56
   0 -11  -6    2.80    0.54
   0 -11  -7   73.93    3.10
   0  11   7   70.61    3.18
   0  11   7   73.67    3.16
   0 -11  -7   73.74    3.10
   0 -11  -7   76.84    3.23
   0  11   7   74.00    3.25
   0  11  -7   77.71    3.24
   0  11   7   73.54    3.16
   0  11  -7   76.22    3.26
   0  11  -7   71.65    3.16
   0  11   7   74.19    3.23
   0  11  -7   72.56    3.22
   0  11  -7   72.02    3.20
   0 -11   7   79.56    3.24
   0 -11   7   74.08    3.26
   0 -11  -7   77.12    3.25
   0  11  -8   24.19    1.28
   0  11   8   24.82    1.27
   0  11   8   23.86    1.30
   0 -11  -8   27.91    1.13
   0  11  -8   23.82    1.09
   0  11  -8   23.75    1.29
   0  11  -8   23.78    1.25
   0  11  -8   26.16    1.32
   0  11   8   23.43    1.16
   0 -11   8   27.99    1.30
   0  11   8   26.22    1.28
   0  11   8   24.66    1.20
   0 -11  -8   26.62    1.12
   0 -11  -8   27.07    1.31
   0 -11  -8   26.40    1.26
   0 -11   8   27.11    1.33
   0 -11   9    0.82    0.47
   0 -11  -9    0.61    0.52
   0  11  -9    0.51    0.50
   0 -11  -9    0.08    0.45
   0  11   9   -0.14    0.45
   0 -11   9    0.21    0.20
   0  11   9    0.22    0.39
   0  11   9    0.04    0.46
   0 -11   9    0.97    0.55
   0 -11   9    0.21    0.28
   0  11  -9    0.70    0.46
   0  11  -9   -0.07    0.52
   0  11  -9    0.39    0.54
   0 -11  -9    0.53    0.27
   0  11   9    0.38    0.18
   0  11  -9    0.48    0.20
   0 -11  -9    0.55    0.29
   0  11   9    0.34    0.52
   0  11 -10   27.30    1.36
   0 -11  10   28.52    1.18
   0 -11 -10   31.75    1.35
   0 -11 -10   25.08    1.21
   0  11  10   28.40    1.17
   0  11 -10   25.77    1.17
   0  11  10   31.94    1.32
   0 -11  10   30.36    1.36
   0 -11  10   24.20    1.37
   0 -11 -10   26.46    1.37
   0  11  10   33.56    1.46
   0  11  10   34.37    1.40
   0 -11 -10   24.01    1.19
   0 -11  10   23.48    1.20
   0  11  10   30.56    1.38
   0  11  10   31.79    1.42
   0  11  10   33.50    1.47
   0  11 -10   28.97    1.41
   0  11  11   11.44    0.86
   0 -11  11   13.76    0.86
   0 -11  11   12.40    0.61
   0 -11 -11   13.95    0.84
   0  11 -11   11.64    0.87
   0  11 -11   12.29    0.90
   0  11  11   10.99    0.90
   0 -11  11   13.58    0.67
   0  11  11   12.50    0.82
   0  11  11   11.89    0.77
   0 -11  11   12.00    0.79
   0  11  11   12.15    0.90
   0 -11 -11   13.53    0.63
   0 -11 -11   11.84    0.76
   0 -11  11   14.08    0.66
   0  11  11   12.19    0.60
   0 -11 -11   14.74    0.65
   0  11 -11   12.84    0.66
   0 -11  11   14.16    0.67
   0  11 -12    2.07    0.61
   0  11  12    1.70    0.24
   0  11 -12    1.57    0.33
   0  11  12    2.13    0.60
   0  11  12    2.03    0.24
   0 -11 -12    1.13    0.49
   0 -11  12    1.64    0.25
   0 -11  12    1.25    0.32
   0  11 -12    2.28    0.59
   0  11  12    2.13    0.51
   0 -11 -12    1.58    0.32
   0 -11  12    1.42    0.34
   0 -11  12    1.04    0.29
   0 -11 -12    1.48    0.28
   0  11  12    1.85    0.58
   0 -11 -12    1.69    0.41
   0 -11  12    1.20    0.29
   0  11  12    2.40    0.63
   0 -11  12    1.24    0.32
   0 -11  12    1.70    0.52
   0 -11  12    1.56    0.46
   0 -11  12    1.43    0.29
   0  11  12    2.61    0.48
   0  11  13    5.95    0.60
   0 -11  13    4.15    0.39
   0  11  13    4.42    0.32
   0  11  13    5.40    0.56
   0 -11  13    5.27    0.34
   0  11  13    5.89    0.70
   0  11  13    6.20    0.72
   0 -11  13    4.26    0.42
   0  11 -13    4.99    0.69
   0 -11 -13    4.59    0.39
   0 -11 -13    4.49    0.54
   0 -11  13    4.65    0.54
   0 -11 -13    5.46    0.47
   0  11  13    4.94    0.33
   0 -11  13    4.69    0.37
   0  11 -13    5.21    0.69
   0  11 -13    4.19    0.42
   0 -11  13    4.73    0.38
   0  11 -13    4.80    0.69
   0 -11 -13    4.69    0.35
   0  11 -13    3.57    0.37
   0 -11  13    4.24    0.41
   0 -11  13    4.50    0.37
   0  11 -13    3.87    0.39
   0 -11  13    6.20    0.54
   0 -11 -14    7.68    0.50
   0 -11 -14    7.28    0.46
   0  11  14    9.68    0.48
   0  11  14   10.79    0.70
   0 -11  14    8.94    0.49
   0  11  14    7.84    0.45
   0  11 -14    9.36    0.80
   0 -11  14    7.67    0.51
   0  11  14    8.81    0.50
   0  11 -14    9.18    0.81
   0  11 -14    6.99    0.51
   0 -11  14    8.08    0.63
   0 -11 -14    9.91    0.58
   0 -11  14    8.16    0.50
   0  11  14   10.44    0.72
   0  11  14   10.86    0.88
   0 -11  14   10.03    0.46
   0  11  14    8.81    0.46
   0  11 -14    7.35    0.53
   0 -11  14    6.85    0.53
   0  11  14   10.54    0.82
   0 -11  14    7.12    0.50
   0  11 -14    9.42    0.81
   0 -11  14    7.58    0.53
   0  11 -14    6.97    0.49
   0  11  14    9.74    0.78
   0 -11  15   17.51    0.80
   0 -11  15   16.65    0.78
   0  11 -15   14.16    1.02
   0  11 -15   14.20    0.74
   0  11  15   13.37    0.69
   0  11 -15   14.13    0.76
   0  11  15   12.96    0.90
   0 -11 -15   17.68    0.76
   0  11 -15   13.96    0.73
   0  11 -15   13.94    0.77
   0  11  15   17.38    0.78
   0 -11  15   16.93    0.75
   0 -11 -15   16.93    0.75
   0 -11  15   15.73    0.76
   0  11  15   12.89    1.04
   0 -11  15   16.96    0.74
   0  11  15   13.23    0.99
   0  11  15   13.88    0.90
   0  11  15   13.50    0.69
   0 -11  15   14.22    0.70
   0  11  15   13.51    0.72
   0  11 -15   13.54    1.03
   0 -11 -15   15.05    0.70
   0  11  15   14.33    0.74
   0  11 -15   13.56    0.77
   0  11 -15   11.90    1.00
   0  11 -16    3.44    0.42
   0 -11  16    4.88    0.45
   0  11 -16    3.34    0.36
   0 -11  16    4.43    0.47
   0  11  16    3.47    0.37
   0  11 -16    2.92    0.44
   0 -11 -16    4.24    0.39
   0  11  16    3.08    0.31
   0  11 -16    3.60    0.71
   0  11 -16    3.14    0.72
   0  11 -16    3.11    0.69
   0 -11  16    4.16    0.39
   0 -11  16    3.38    0.31
   0 -11  16    3.21    0.37
   0  11  16    3.14    0.40
   0  11  16    2.23    0.63
   0 -11 -16    4.80    0.40
   0  11  16    3.07    0.36
   0  11 -16    3.67    0.38
   0  11  16    2.57    0.76
   0  11  16    4.04    0.43
   0  11 -16    3.59    0.41
   0 -11  17   18.09    0.98
   0  11 -17   19.04    0.98
   0  11 -17   21.89    1.29
   0  11 -17   21.10    1.00
   0  11 -17   18.34    0.96
   0 -11  17   21.01    1.03
   0  11  17   19.25    1.23
   0  11  17   21.66    0.99
   0  11 -17   20.32    1.00
   0 -11 -17   19.71    0.96
   0  11 -17   21.25    1.18
   0 -11  17   19.90    1.01
   0 -11  17   22.22    0.94
   0  11  17   21.68    0.96
   0  11 -17   20.07    1.27
   0  11  17   20.67    0.96
   0  11  17   19.63    0.93
   0 -11 -17   21.39    0.98
   0 -11  17   21.52    0.96
   0  11 -17   19.17    0.95
   0  11  17   24.18    1.36
   0  11  17   21.24    1.00
   0  11 -18   48.53    2.24
   0 -11  18   55.48    2.21
   0  11  18   54.94    2.26
   0 -11 -18   58.05    2.25
   0  11 -18   51.32    2.25
   0  11 -18   49.86    2.25
   0 -11  18   51.98    2.27
   0  11  18   56.32    2.28
   0  11 -18   51.12    2.51
   0  11  18   51.02    2.22
   0  11 -18   45.94    2.22
   0  11  18   51.53    2.20
   0  11  18   53.18    2.23
   0  11 -18   50.01    2.40
   0 -11  18   57.55    2.28
   0  11  18   51.43    2.25
   0 -11  18   50.13    2.24
   0 -11 -18   50.43    2.22
   0 -11  18   55.21    2.24
   0  11  18   51.10    2.46
   0  11  18   52.43    2.57
   0 -11  18   55.26    2.24
   0  11 -18   44.94    2.21
   0  11 -18   50.42    2.51
   0  11  19   10.90    0.66
   0  11 -19   11.47    0.66
   0 -11 -19   11.54    0.62
   0 -11  19   10.12    0.71
   0  11 -19   12.06    0.84
   0 -11  19    9.34    0.68
   0  11  19   12.83    1.09
   0 -11 -19    9.16    0.60
   0 -11  19    9.02    0.64
   0  11  19   10.23    0.66
   0  11 -19   11.37    1.08
   0 -11  19   12.13    0.57
   0  11 -19   10.73    1.00
   0  11  19   10.65    0.70
   0  11  19   11.32    0.62
   0 -11 -19   11.29    0.62
   0  11 -19    8.56    0.60
   0 -11  19   10.62    0.62
   0  11 -19    9.56    0.97
   0  11  19   11.09    0.61
   0  11  19   13.30    1.08
   0  11  19   10.90    0.93
   0  11 -19    9.75    0.66
   0 -11  19   11.29    0.63
   0  11  20   33.77    1.60
   0 -11 -20   31.13    1.52
   0  11  20   36.63    1.92
   0  11 -20   30.51    1.52
   0  11 -20   35.54    1.95
   0  11  20   38.79    1.85
   0  11  20   35.75    1.54
   0  11  20   36.17    1.58
   0 -11  20   36.05    1.61
   0  11 -20   33.50    1.57
   0  11  20   37.73    1.94
   0  11  20   33.77    1.53
   0 -11  20   37.24    1.51
   0 -11  20   35.17    1.56
   0  11  20   36.04    1.97
   0  11 -20   36.69    1.82
   0 -11  20   33.63    1.59
   0 -11 -20   36.84    1.55
   0 -11  20   34.07    1.54
   0  11 -20   34.50    1.57
   0 -11 -20   37.72    1.55
   0 -11  20   31.61    1.56
   0  11  21   17.01    1.23
   0  11 -21   16.08    0.85
   0  11 -21   14.53    0.82
   0 -11  21   15.33    0.75
   0 -11  21   16.41    0.91
   0  11 -21   15.77    1.24
   0  11 -21   14.84    0.83
   0 -11 -21   13.95    0.77
   0 -11  21   15.58    0.84
   0  11 -21   15.17    1.08
   0  11  21   12.89    1.27
   0 -11 -21   16.18    0.80
   0  11  21   17.91    1.14
   0 -11 -21   16.59    0.80
   0  11  21   15.26    0.88
   0 -11  21   15.00    0.88
   0  11 -21   14.80    1.08
   0 -11  21   14.66    0.81
   0  11  21   15.73    0.80
   0  11  21   16.66    0.85
   0  11  21   16.09    1.24
   0 -11  21   15.80    0.80
   0  11 -21   13.11    0.77
   0  11  22   48.41    2.01
   0  11 -22   46.03    2.01
   0 -11  22   48.24    1.97
   0 -11 -22   50.84    2.01
   0  11 -22   44.19    2.24
   0  11  22   45.56    2.33
   0  11 -22   45.89    2.00
   0 -11  22   49.16    2.07
   0 -11  22   44.33    2.06
   0  11 -22   46.84    2.37
   0 -11  22   47.23    2.01
   0  11 -22   46.24    2.04
   0  11 -22   44.20    2.02
   0  11  22   45.57    2.06
   0  11 -22   45.75    2.03
   0  11  22   46.98    2.04
   0  11  22   48.14    2.04
   0 -11  22   46.83    2.00
   0  11  22   48.98    2.28
   0 -11  22   43.60    2.02
   0  11 -22   43.70    2.23
   0 -11 -22   39.01    1.97
   0  11 -22   39.82    1.98
   0 -11 -22   51.69    2.01
   0 -11  23    2.20    0.49
   0  11 -23    2.08    0.46
   0  11  23    2.57    0.47
   0  11  23    1.94    0.46
   0 -11  23    1.97    0.45
   0  11 -23    2.41    0.37
   0 -11  23    1.43    0.41
   0  11  23    2.49    0.65
   0 -11 -23    2.27    0.40
   0  11  23    2.01    0.51
   0 -11  23    2.20    0.32
   0  11  23    1.55    0.80
   0 -11 -23    2.65    0.40
   0  11 -23    2.43    0.64
   0 -11  23    2.12    0.50
   0  11 -23    2.27    0.39
   0  11 -23    2.78    0.64
   0  11  23    2.52    0.41
   0 -11 -23    1.65    0.32
   0 -11  23    2.04    0.40
   0  11  23    2.27    0.67
   0  11 -23    2.49    0.80
   0  11  24   13.13    0.91
   0  11  24   11.89    0.67
   0 -11  24   11.57    0.67
   0  11  24   11.04    0.70
   0  11 -24   11.43    0.64
   0  11  24   12.19    0.94
   0  11 -24   12.43    0.66
   0  11 -24   11.97    0.71
   0 -11  24   11.69    0.69
   0  11  24   11.56    1.12
   0  11 -24   12.60    1.08
   0 -11 -24   11.79    0.66
   0  11 -24    9.64    0.87
   0 -11  24   11.27    0.76
   0 -11 -24   12.60    0.67
   0  11  24   10.98    0.76
   0 -11  24   11.96    0.60
   0 -11  24   10.90    0.70
   0  11  24   12.21    0.72
   0  11  24   11.96    0.68
   0  11 -25    1.69    0.71
   0  11 -25    0.68    0.30
   0  11  25    1.20    0.45
   0 -11 -25    1.09    0.34
   0 -11  25    0.71    0.26
   0  11  25    0.73    0.40
   0  11 -25    0.65    0.42
   0 -11 -25    0.67    0.36
   0  11 -25    0.90    0.71
   0  11 -25    0.99    0.39
   0 -11  25    0.96    0.42
   0  11  25    0.94    0.41
   0  11  25    1.01    0.36
   0 -11  25    1.14    0.39
   0  11 -25    0.89    0.31
   0  11 -25    0.62    0.35
   0  11  25    0.78    0.37
   0 -11  25    0.84    0.35
   0  11 -26    1.37    0.37
   0 -11  26    0.75    0.37
   0 -11  26    2.00    0.36
   0  11 -26    1.31    0.28
   0  11  26    1.10    0.42
   0  11 -26    1.76    0.28
   0  11  26    1.50    0.37
   0  11  26    1.73    0.36
   0 -11 -26    1.02    0.33
   0 -11  26    1.26    0.40
   0  11 -26    1.12    0.40
   0  11 -26    1.29    0.33
   0 -11 -26    1.65    0.35
   0  11  26    1.52    0.39
   0  11  26    1.38    0.46
   0  11 -27    0.29    0.29
   0  11  27    0.20    0.41
   0 -11 -27    0.54    0.29
   0  11  27    0.38    0.36
   0  11  27    0.24    0.38
   0  11 -27    0.29    0.36
   0  11 -27    0.43    0.33
   0 -11 -27    0.27    0.32
   0  11  27    0.37    0.33
   0 -11  27    0.28    0.31
   0 -11  27    0.42    0.38
   0 -11  28    1.72    0.36
   0  11 -28    2.21    0.34
   0  11  28    2.76    0.42
   0  11 -28    2.00    0.28
   0  11  28    2.54    0.38
   0 -11  28    1.82    0.31
   0  11  28    2.51    0.36
   0 -11 -28    2.04    0.29
   0 -11 -28    2.28    0.33
   0  11 -29    0.42    0.28
   0 -11  29    0.17    0.21
   0  11  29    0.33    0.30
   0  11  29    0.08    0.32
   0 -11  29    0.15    0.25
   0  11  29    0.16    0.37
   0 -11 -29    0.52    0.27
   0  11  30    0.32    0.33
   0 -11  30    0.78    0.37
   0 -11  30    0.68    0.34
   0  11  30    0.52    0.30
   0  11 -30    0.57    0.24
   0 -11 -30    0.64    0.26
   0 -11  31    1.73    0.30
   0  11  31    1.35    0.31
   0 -11 -31    1.48    0.23
   0 -11 -32    0.62    0.16
   0 -11  32    0.85    0.22
   0 -12   0  206.38    8.48
   0 -12   0  173.94    8.51
   0 -12   0  185.22    8.50
   0  12   0  222.97    8.52
   0 -12   0  222.95    8.51
   0 -12  -1  104.05    4.34
   0 -12   1   95.10    4.40
   0  12  -1  104.40    4.38
   0 -12  -1  100.70    4.39
   0 -12  -1   97.70    4.22
   0  12   1  107.55    4.38
   0 -12   1  110.44    4.38
   0  12   2   31.40    1.30
   0  12   2   29.23    1.32
   0 -12   2   23.16    1.11
   0 -12  -2   28.91    1.30
   0 -12   2   28.83    1.34
   0  12  -2   28.48    1.33
   0 -12  -2   23.17    1.35
   0 -12  -2   22.97    1.13
   0  12  -2   29.30    1.23
   0 -12   2   22.65    1.38
   0  12  -3   42.13    1.85
   0 -12   3   39.21    1.98
   0 -12  -3   43.06    1.93
   0  12   3   44.69    1.90
   0 -12   3   38.92    1.89
   0 -12   3   40.89    1.75
   0 -12   3   41.32    1.94
   0  12   3   46.21    1.87
   0 -12  -3   39.03    1.76
   0 -12  -3   40.15    1.96
   0 -12  -3   40.86    1.90
   0  12   3   43.68    1.93
   0  12   3   41.27    1.79
   0 -12  -4  139.61    5.82
   0 -12   4  142.34    5.65
   0 -12  -4  125.78    5.76
   0 -12   4  124.69    5.76
   0  12   4  138.04    5.71
   0  12   4  140.41    5.74
   0 -12  -4  136.95    5.79
   0  12   4  135.06    5.76
   0  12   4  145.87    5.81
   0  12  -4  131.83    5.72
   0  12  -4  136.67    5.74
   0 -12   4  134.53    5.79
   0 -12   4  133.74    5.81
   0  12   4  129.78    5.68
   0 -12  -4  137.66    5.65
   0  12  -4  136.37    5.74
   0  12  -5   10.41    0.62
   0  12  -5   10.60    0.67
   0 -12   5    7.90    0.82
   0 -12   5    6.94    0.51
   0 -12  -5   12.07    0.76
   0  12  -5   11.98    0.71
   0  12  -5   11.47    0.77
   0 -12   5   12.12    0.78
   0 -12  -5    7.76    0.52
   0  12   5   11.78    0.75
   0 -12  -5    8.45    0.82
   0  12   5   11.29    0.58
   0  12   5   11.41    0.57
   0  12  -5   10.11    0.63
   0  12   5   11.05    0.66
   0  12   5   11.38    0.64
   0 -12  -6   59.03    2.59
   0  12  -6   55.03    2.48
   0  12   6   56.64    2.55
   0  12   6   54.87    2.47
   0  12  -6   54.78    2.50
   0  12   6   57.53    2.49
   0  12  -6   54.20    2.53
   0 -12  -6   59.40    2.41
   0 -12   6   57.50    2.41
   0 -12   6   59.25    2.57
   0  12   6   55.84    2.51
   0  12  -6   55.72    2.54
   0  12  -6   58.77    2.57
   0 -12  -6   60.06    2.56
   0 -12   6   61.36    2.62
   0  12   6   54.44    2.45
   0  12   7    3.45    0.40
   0  12   7    4.15    0.56
   0 -12   7    3.24    0.58
   0  12   7    3.94    0.42
   0 -12  -7    4.55    0.57
   0  12   7    4.23    0.55
   0 -12  -7    4.34    0.35
   0  12  -7    3.11    0.54
   0 -12  -7    4.48    0.65
   0  12  -7    3.61    0.39
   0  12  -7    3.01    0.50
   0  12   7    3.22    0.44
   0  12   7    3.47    0.59
   0  12  -7    3.59    0.56
   0 -12  -7    4.43    0.34
   0  12  -7    3.93    0.62
   0 -12   7    3.45    0.27
   0 -12   7    2.79    0.63
   0  12   8   34.74    1.59
   0  12  -8   39.38    1.75
   0 -12  -8   35.38    1.54
   0  12  -8   34.89    1.67
   0  12   8   35.41    1.69
   0 -12  -8   34.93    1.72
   0  12   8   36.86    1.70
   0 -12  -8   36.84    1.70
   0 -12   8   37.11    1.71
   0  12   8   37.19    1.73
   0  12  -8   34.99    1.71
   0 -12  -8   34.55    1.53
   0  12  -8   36.11    1.70
   0 -12   8   36.73    1.75
   0  12   8   35.68    1.61
   0  12  -9    1.97    0.55
   0 -12  -9    1.91    0.32
   0  12   9    2.02    0.21
   0  12   9    1.97    0.56
   0  12  -9    2.65    0.60
   0  12   9    2.38    0.51
   0 -12  -9    1.97    0.57
   0  12  -9    2.01    0.49
   0  12  -9    2.39    0.56
   0 -12   9    1.00    0.58
   0 -12  -9    1.47    0.29
   0 -12   9    1.49    0.31
   0  12   9    2.11    0.41
   0  12  -9    1.54    0.23
   0 -12  -9    2.39    0.50
   0  12   9    2.45    0.52
   0 -12   9    3.09    0.54
   0  12  10    0.17    0.52
   0  12  10    0.31    0.20
   0 -12 -10    0.43    0.53
   0 -12  10    0.34    0.27
   0  12  10    0.37    0.41
   0 -12  10    0.14    0.28
   0  12  10    0.30    0.60
   0  12  10    0.85    0.58
   0 -12 -10    0.34    0.44
   0  12 -10    0.48    0.47
   0 -12  10    0.23    0.30
   0 -12 -10    0.14    0.28
   0 -12  10    0.61    0.50
   0  12 -10    0.71    0.56
   0  12  10    0.42    0.48
   0  12  10    0.52    0.49
   0 -12  10    0.52    0.56
   0  12 -10    0.80    0.58
   0 -12  10    0.73    0.22
   0 -12 -10    0.34    0.31
   0  12 -11    2.38    0.60
   0  12  11    1.75    0.45
   0  12  11    1.96    0.50
   0 -12  11    1.69    0.29
   0 -12  11    2.49    0.30
   0 -12  11    2.26    0.32
   0 -12 -11    2.09    0.31
   0 -12  11    1.91    0.57
   0  12  11    2.39    0.60
   0 -12 -11    1.87    0.34
   0 -12  11    2.07    0.26
   0 -12  11    1.74    0.50
   0 -12 -11    2.65    0.56
   0  12  11    2.10    0.23
   0  12  11    2.01    0.59
   0  12  11    2.72    0.65
   0 -12 -11    2.27    0.47
   0  12 -11    1.54    0.58
   0 -12  11    1.81    0.33
   0  12  12    4.78    0.52
   0  12  12    5.33    0.60
   0 -12  12    4.86    0.37
   0 -12 -12    5.11    0.40
   0  12  12    6.22    0.74
   0 -12  12    4.91    0.37
   0  12 -12    4.93    0.68
   0  12  12    4.67    0.67
   0  12  12    4.71    0.32
   0  12 -12    4.37    0.41
   0 -12  12    4.53    0.55
   0 -12  12    4.31    0.61
   0 -12 -12    4.25    0.58
   0 -12  12    4.87    0.39
   0 -12 -12    4.48    0.36
   0 -12 -12    4.58    0.51
   0  12  12    4.26    0.65
   0 -12  12    4.85    0.33
   0 -12  12    5.04    0.41
   0  12 -12    4.45    0.67
   0 -12  12    4.66    0.40
   0 -12  13    4.91    0.58
   0  12  13    4.84    0.34
   0 -12  13    5.55    0.42
   0  12 -13    4.82    0.43
   0 -12  13    5.22    0.44
   0 -12 -13    5.16    0.51
   0 -12  13    5.55    0.62
   0 -12 -13    6.11    0.42
   0 -12 -13    5.21    0.61
   0  12 -13    4.88    0.71
   0  12  13    5.32    0.74
   0  12  13    4.97    0.57
   0 -12  13    4.95    0.40
   0  12 -13    4.87    0.45
   0 -12  13    5.81    0.44
   0 -12  13    5.14    0.36
   0  12  13    5.32    0.61
   0 -12  13    5.44    0.41
   0 -12 -13    5.42    0.37
   0  12 -13    5.18    0.72
   0  12  13    4.88    0.70
   0 -12  13    5.53    0.39
   0  12 -14    5.44    0.51
   0  12  14    7.58    0.46
   0  12  14   10.62    0.86
   0 -12 -14    6.14    0.46
   0 -12  14    5.24    0.61
   0  12 -14    9.11    0.81
   0  12  14    9.08    0.77
   0  12  14    8.09    0.41
   0 -12  14    6.25    0.46
   0  12  14    9.89    0.82
   0  12  14   10.63    0.68
   0 -12  14    5.00    0.45
   0  12  14   11.27    0.72
   0  12 -14    7.17    0.49
   0  12 -14    9.44    0.81
   0 -12  14    7.29    0.46
   0 -12  14    5.82    0.49
   0  12 -14    9.86    0.81
   0 -12  14    8.45    0.43
   0 -12  14    5.22    0.49
   0  12 -14    5.25    0.45
   0 -12  14    5.54    0.47
   0 -12 -14    7.87    0.55
   0  12  14    9.62    0.45
   0 -12 -14    6.61    0.48
   0 -12 -14    5.69    0.42
   0 -12  15    1.96    0.35
   0 -12  15    2.06    0.37
   0 -12  15    2.62    0.35
   0 -12 -15    2.18    0.36
   0 -12  15    2.36    0.35
   0  12 -15    3.05    0.42
   0  12  15    2.31    0.36
   0 -12 -15    1.94    0.30
   0  12  15    1.84    0.37
   0  12  15    3.75    0.73
   0 -12  15    1.72    0.39
   0 -12  15    2.01    0.39
   0  12 -15    2.18    0.37
   0  12 -15    3.18    0.70
   0 -12 -15    2.71    0.35
   0  12  15    3.54    0.33
   0  12 -15    1.99    0.41
   0  12 -15    2.86    0.70
   0 -12  15    3.15    0.31
   0  12 -15    2.23    0.34
   0  12 -15    3.48    0.69
   0  12  15    3.89    0.66
   0  12 -16   12.00    0.69
   0 -12  16   12.88    0.61
   0 -12  16   10.65    0.69
   0  12 -16   12.76    1.00
   0  12 -16   14.09    0.91
   0 -12 -16   11.40    0.65
   0 -12  16   12.23    0.65
   0  12 -16   14.32    1.00
   0  12 -16   11.99    0.65
   0 -12  16   11.61    0.70
   0  12 -16   12.56    0.99
   0  12  16   12.89    0.69
   0 -12  16   11.08    0.65
   0  12  16   12.11    0.66
   0  12  16   13.76    1.03
   0 -12 -16   12.77    0.66
   0  12 -16    9.77    0.63
   0  12 -16   10.71    0.68
   0  12  16   12.46    0.68
   0  12 -16   12.36    0.71
   0  12  16   13.72    0.93
   0  12  16   13.12    0.63
   0  12 -17    0.66    0.58
   0  12 -17    0.92    0.68
   0 -12  17    0.92    0.36
   0 -12 -17    0.94    0.35
   0  12  17    0.87    0.38
   0  12  17    1.37    0.37
   0  12 -17    1.26    0.73
   0 -12  17    0.57    0.40
   0 -12  17    0.92    0.36
   0  12  17    1.58    0.34
   0  12 -17    1.30    0.42
   0  12  17    1.08    0.40
   0  12  17    1.28    0.75
   0  12 -17    0.72    0.35
   0 -12 -17    1.11    0.36
   0  12 -17    1.34    0.41
   0  12 -17    1.04    0.31
   0 -12  17    0.93    0.29
   0 -12  17    0.80    0.45
   0  12  17    1.45    0.66
   0  12 -17    1.07    0.39
   0  12 -18   13.08    1.02
   0 -12 -18    8.07    0.55
   0  12 -18    8.75    0.59
   0  12  18    8.74    0.64
   0  12  18   12.05    0.57
   0 -12  18    7.16    0.57
   0 -12  18    7.55    0.62
   0 -12 -18   10.07    0.58
   0  12  18    7.90    0.61
   0  12 -18   11.03    0.63
   0  12 -18   10.00    0.94
   0 -12  18    8.00    0.56
   0  12  18   10.09    0.58
   0  12  18   11.17    0.61
   0 -12  18   11.11    0.53
   0  12  18   12.97    1.04
   0  12 -18   12.57    0.84
   0  12  18   10.89    0.88
   0  12 -18    8.98    0.61
   0  12 -18    7.01    0.55
   0 -12  18    7.69    0.64
   0  12  19    4.54    0.52
   0  12 -19    5.12    0.44
   0 -12 -19    6.03    0.47
   0  12  19    7.06    0.46
   0 -12  19    4.51    0.54
   0 -12  19    4.50    0.49
   0 -12  19    5.98    0.48
   0 -12 -19    5.78    0.49
   0 -12  19    5.59    0.49
   0  12 -19    7.06    0.54
   0  12 -19    6.81    0.71
   0  12 -19    5.41    0.52
   0  12  19    6.87    0.52
   0  12  19    5.14    0.56
   0 -12  19    7.08    0.43
   0  12 -19    6.17    0.87
   0 -12 -19    4.91    0.44
   0 -12  19    5.31    0.57
   0  12 -19    5.52    0.49
   0  12 -19    7.27    1.01
   0  12  19    6.23    0.94
   0  12 -19    6.49    0.85
   0  12  19    6.14    0.80
   0  12  19    6.02    0.48
   0  12 -20   21.13    1.03
   0  12 -20   17.01    0.96
   0  12  20   18.48    1.01
   0 -12  20   20.53    1.00
   0 -12 -20   17.74    0.95
   0 -12  20   20.38    0.99
   0  12 -20   23.74    1.33
   0  12 -20   22.33    1.36
   0 -12 -20   22.16    1.00
   0  12 -20   19.27    1.01
   0  12  20   24.90    1.43
   0  12 -20   23.55    1.45
   0 -12  20   20.12    1.04
   0  12  20   21.86    0.98
   0 -12  20   23.54    0.95
   0  12 -20   21.80    1.31
   0  12 -20   21.88    1.20
   0  12 -20   21.79    1.36
   0  12  20   18.60    1.05
   0  12  20   20.81    1.02
   0  12  20   24.68    1.40
   0 -12 -20   21.64    0.99
   0  12  20   20.38    0.99
   0 -12  20   17.75    1.00
   0 -12  20   18.09    1.04
   0  12  20   22.05    1.44
   0  12  21   12.25    1.12
   0  12 -21   10.76    0.69
   0 -12 -21   12.66    0.66
   0 -12 -21   11.38    0.67
   0 -12  21   11.42    0.66
   0  12 -21    9.93    0.68
   0  12 -21   11.81    1.07
   0  12 -21   10.92    1.11
   0  12 -21   12.08    0.98
   0 -12 -21    9.44    0.61
   0 -12  21   11.38    0.73
   0 -12  21   11.87    0.60
   0 -12  21   11.34    0.67
   0  12  21   13.43    1.12
   0  12  21   12.09    0.69
   0  12 -21    9.25    0.62
   0  12  21   12.47    1.01
   0  12  21   12.17    0.70
   0  12 -21   11.09    0.98
   0  12 -21   11.45    1.05
   0  12  21   10.51    0.74
   0 -12  21   11.16    0.68
   0  12  21   11.69    0.66
   0 -12  21   11.60    0.76
   0  12  21   11.76    1.18
   0  12 -22    6.68    0.56
   0 -12  22    7.20    0.63
   0  12 -22    6.24    0.78
   0  12 -22    5.32    0.46
   0 -12  22    6.48    0.54
   0 -12 -22    6.29    0.45
   0  12 -22    6.54    0.53
   0 -12  22    7.58    0.52
   0 -12 -22    7.48    0.51
   0  12  22    6.97    0.84
   0  12 -22    6.47    0.94
   0  12  22    7.54    0.56
   0  12 -22    6.69    0.80
   0  12 -22    6.51    0.55
   0 -12  22    6.63    0.53
   0  12 -22    6.54    0.50
   0  12  22    6.75    0.51
   0  12  22    5.69    1.04
   0  12  22    7.92    0.95
   0 -12  22    6.77    0.44
   0 -12 -22    6.55    0.51
   0  12  22    6.73    0.61
   0  12 -23    2.47    0.65
   0  12  23    1.20    0.43
   0 -12  23    1.88    0.43
   0 -12  23    2.11    0.32
   0  12  23    1.69    0.49
   0 -12  23    1.68    0.40
   0 -12 -23    2.28    0.39
   0  12 -23    2.55    0.41
   0  12  23    2.33    0.68
   0  12 -23    2.26    0.43
   0 -12 -23    1.91    0.39
   0  12 -23    2.09    0.45
   0  12  23    2.01    0.45
   0 -12  23    1.35    0.42
   0  12 -23    2.44    0.79
   0  12 -23    1.66    0.65
   0  12  23    2.66    0.81
   0  12  23    1.80    0.38
   0 -12  23    2.03    0.52
   0  12 -23    2.28    0.37
   0 -12  24    6.14    0.50
   0  12  24    6.01    0.48
   0 -12  24    5.45    0.50
   0 -12  24    5.50    0.40
   0 -12 -24    5.87    0.46
   0  12  24    6.33    0.57
   0  12  24    6.71    0.75
   0 -12  24    6.41    0.49
   0  12  24    5.00    0.70
   0  12  24    6.05    0.54
   0  12  24    5.22    0.99
   0  12 -24    4.88    0.71
   0  12 -24    6.50    0.53
   0 -12 -24    6.82    0.47
   0  12 -24    6.18    0.48
   0  12 -24    5.97    0.88
   0 -12  24    5.88    0.58
   0  12  24    6.17    0.52
   0  12 -24    5.69    0.45
   0  12 -25    3.25    0.39
   0  12  25    3.27    0.48
   0  12  25    3.63    0.43
   0  12 -25    3.12    0.35
   0 -12  25    3.46    0.42
   0 -12  25    3.62    0.32
   0 -12 -25    3.47    0.39
   0 -12  25    2.71    0.41
   0 -12  25    3.92    0.53
   0 -12 -25    3.12    0.38
   0 -12  25    3.26    0.42
   0  12 -25    2.99    0.45
   0  12 -25    3.36    0.42
   0  12 -25    3.35    0.36
   0  12  25    2.75    0.43
   0  12  25    3.04    0.38
   0  12  25    3.56    1.08
   0  12 -25    4.09    0.78
   0  12  26    1.27    0.39
   0 -12  26    1.59    0.36
   0 -12  26    1.61    0.26
   0  12 -26    2.02    0.37
   0 -12 -26    1.47    0.33
   0  12  26    1.45    0.35
   0  12 -26    1.68    0.28
   0  12  26    1.75    0.36
   0 -12  26    1.19    0.45
   0  12  26    1.66    0.39
   0  12 -26    1.14    0.28
   0 -12 -26    1.85    0.35
   0  12  26    1.52    0.44
   0 -12  26    1.75    0.35
   0  12 -26    1.36    0.33
   0  12 -26    1.51    0.40
   0  12 -27    1.38    0.34
   0  12  27    0.95    0.36
   0  12  27    1.01    0.31
   0  12  27    0.69    0.36
   0 -12 -27    1.19    0.29
   0 -12  27    0.92    0.32
   0  12  27    0.94    0.41
   0  12 -27    0.86    0.36
   0 -12 -27    0.86    0.32
   0 -12  27    0.11    0.24
   0  12 -27    0.97    0.29
   0 -12  28    0.51    0.28
   0 -12 -28    0.16    0.26
   0  12  28    0.01    0.32
   0  12 -28   -0.30    0.21
   0  12 -28    0.29    0.30
   0 -12 -28    0.15    0.29
   0 -12  28   -0.10    0.18
   0  12  28    0.61    0.33
   0  12 -28   -0.02    0.33
   0  12  28    0.07    0.38
   0  12  29    0.61    0.30
   0  12  29    0.49    0.29
   0  12  29    0.75    0.34
   0  12 -29    0.24    0.31
   0  12 -29    0.55    0.27
   0 -12 -29    0.78    0.26
   0 -12  29    1.00    0.36
   0 -12  29    0.69    0.24
   0 -12 -29    0.34    0.22
   0  12  30    0.36    0.30
   0 -12  30    0.03    0.32
   0 -12 -30    0.68    0.23
   0 -12 -31    0.24    0.19
   0 -12  31    0.62    0.27
   0  12  31    0.48    0.27
   0 -13   0    0.29    0.53
   0 -13   0    0.52    0.56
   0 -13   0    0.02    0.23
   0  13   0   -0.11    0.50
   0 -13   0    0.22    0.66
   0 -13  -1    1.23    0.52
   0  13   1    1.19    0.53
   0 -13   1    2.10    0.25
   0 -13  -1    1.28    0.67
   0  13  -1    0.72    0.51
   0 -13   1    1.41    0.58
   0  13   1    0.69    0.50
   0  13   2   32.91    1.51
   0 -13  -2   31.05    1.59
   0  13   2   34.11    1.53
   0  13  -2   30.66    1.43
   0 -13   2   29.93    1.32
   0 -13  -2   29.34    1.50
   0 -13  -2   29.72    1.34
   0 -13   2   32.62    1.55
   0 -13   3   47.14    2.27
   0  13   3   62.22    2.41
   0  13   3   56.11    2.30
   0 -13  -3   46.24    2.28
   0 -13   3   47.51    2.49
   0  13  -3   58.34    2.39
   0 -13  -3   49.61    2.48
   0  13   3   62.40    2.49
   0  13  -3   62.05    2.45
   0 -13  -3   56.52    2.46
   0  13  -3   56.75    2.36
   0  13   3   63.48    2.39
   0 -13   3   60.68    2.48
   0  13   3   61.56    2.44
   0  13   4   23.71    1.09
   0 -13   4   25.14    1.29
   0  13  -4   24.37    1.16
   0 -13  -4   22.80    1.30
   0  13  -4   25.44    1.26
   0  13   4   24.18    1.21
   0  13  -4   24.75    1.16
   0 -13   4   21.93    1.05
   0  13   4   25.03    1.27
   0 -13  -4   21.79    1.06
   0 -13  -4   27.12    1.28
   0  13   4   25.93    1.14
   0  13  -4   23.56    1.14
   0 -13   4   21.63    1.32
   0 -13  -4   23.08    1.03
   0  13  -4   25.58    1.21
   0  13   4   26.44    1.18
   0 -13   5   17.36    1.04
   0 -13   5   15.33    0.77
   0  13   5   17.89    0.88
   0  13  -5   18.56    0.97
   0 -13  -5   15.25    0.77
   0  13   5   17.34    0.94
   0 -13   5   18.17    0.81
   0 -13   5   19.12    0.84
   0 -13   5   17.08    1.09
   0  13   5   17.91    0.86
   0  13  -5   18.14    0.91
   0  13   5   18.03    0.90
   0  13  -5   17.90    1.03
   0 -13  -5   17.89    0.81
   0  13  -5   16.75    0.91
   0 -13  -5   19.64    0.84
   0 -13  -5   18.08    1.09
   0  13   5   17.84    1.02
   0 -13  -5   17.91    1.02
   0  13  -5   17.81    0.94
   0 -13   5   16.88    0.77
   0  13   5   16.44    0.84
   0  13   6   22.56    0.99
   0 -13  -6   19.95    0.95
   0 -13  -6   18.33    1.17
   0  13   6   20.91    0.99
   0  13  -6   23.80    1.17
   0 -13   6   19.84    0.96
   0  13  -6   20.90    1.05
   0  13  -6   21.23    1.11
   0 -13  -6   22.99    1.15
   0 -13  -6   20.23    0.90
   0  13   6   21.81    1.03
   0 -13   6   18.47    0.93
   0 -13   6   21.40    0.90
   0 -13  -6   18.78    0.93
   0  13   6   21.95    1.03
   0 -13   6   22.43    1.17
   0  13   6   22.84    1.15
   0  13  -6   21.42    1.02
   0  13   6   21.54    1.13
   0  13  -6   20.65    1.09
   0 -13   6   19.35    0.90
   0 -13   6   16.85    1.19
   0  13   6   21.49    1.07
   0 -13  -7   25.24    1.31
   0  13   7   25.04    1.27
   0 -13  -7   23.36    1.04
   0  13   7   22.75    1.19
   0  13  -7   22.25    1.19
   0  13  -7   23.09    1.25
   0  13   7   22.90    1.26
   0 -13   7   21.23    1.31
   0  13  -7   22.12    1.22
   0  13   7   24.73    1.25
   0  13   7   23.36    1.13
   0 -13  -7   27.13    1.09
   0  13  -7   25.10    1.29
   0 -13   7   21.41    1.04
   0 -13  -7   24.05    1.07
   0  13  -7   23.82    1.14
   0 -13   7   25.25    1.27
   0  13   7   23.18    1.14
   0 -13   7   23.81    1.04
   0 -13  -7   27.05    1.28
   0  13   7   24.01    1.25
   0 -13   7   25.96    1.09
   0 -13   7   24.16    1.07
   0  13  -8    5.69    0.61
   0  13  -8    5.34    0.57
   0 -13   8    7.63    0.75
   0  13  -8    5.73    0.70
   0 -13  -8    7.03    0.41
   0  13  -8    5.76    0.65
   0 -13   8    4.90    0.34
   0 -13  -8    7.12    0.71
   0  13   8    6.87    0.69
   0  13   8    5.48    0.63
   0 -13   8    5.87    0.36
   0 -13  -8    5.51    0.62
   0 -13  -8    5.45    0.35
   0  13   8    5.78    0.64
   0 -13   8    5.80    0.65
   0 -13   8    7.82    0.46
   0  13   8    5.24    0.49
   0 -13  -8    7.31    0.43
   0  13  -9   27.95    1.49
   0 -13   9   27.89    1.31
   0 -13   9   35.52    1.38
   0 -13  -9   32.00    1.56
   0  13   9   32.35    1.54
   0 -13   9   30.81    1.34
   0  13   9   32.82    1.57
   0  13   9   32.91    1.43
   0  13  -9   32.12    1.56
   0 -13  -9   30.02    1.32
   0  13  -9   31.04    1.55
   0 -13  -9   32.81    1.52
   0 -13   9   30.16    1.35
   0 -13  -9   31.17    1.35
   0 -13  -9   30.37    1.34
   0 -13   9   35.35    1.56
   0 -13  -9   33.96    1.36
   0 -13   9   31.14    1.57
   0  13   9   31.65    1.53
   0  13  -9   27.71    1.32
   0  13  -9   33.71    1.60
   0 -13   9   30.20    1.34
   0  13 -10    0.34    0.57
   0 -13  10    0.88    0.32
   0  13  10    0.16    0.61
   0 -13  10    0.56    0.51
   0 -13  10    0.96    0.33
   0 -13  10    1.37    0.31
   0 -13 -10    1.03    0.57
   0  13  10    0.69    0.50
   0  13  10    0.62    0.41
   0  13  10    0.63    0.51
   0  13 -10    0.60    0.61
   0 -13 -10    1.27    0.32
   0 -13  10    0.83    0.29
   0 -13 -10    0.63    0.49
   0 -13  10    0.44    0.22
   0  13  10    0.23    0.60
   0 -13  10    0.88    0.60
   0  13  10    0.72    0.56
   0 -13 -10    1.32    0.31
   0 -13 -10    1.19    0.32
   0 -13  10    1.05    0.28
   0  13 -10    0.36    0.56
   0 -13 -10    0.73    0.23
   0 -13 -11    4.22    0.34
   0 -13  11    7.44    0.44
   0  13  11    3.95    0.53
   0  13 -11    3.80    0.67
   0 -13  11    7.59    0.44
   0 -13  11    4.17    0.33
   0  13 -11    4.48    0.70
   0  13  11    3.84    0.71
   0 -13 -11    7.11    0.43
   0 -13  11    6.55    0.40
   0  13  11    4.22    0.66
   0 -13  11    4.37    0.35
   0 -13 -11    6.58    0.40
   0  13 -11    5.09    0.72
   0 -13  11    6.56    0.40
   0 -13  11    6.94    0.71
   0 -13  11    7.39    0.44
   0 -13 -11    7.40    0.42
   0  13  11    4.83    0.70
   0 -13 -11    4.40    0.58
   0  13  11    3.67    0.62
   0 -13 -11    6.40    0.67
   0 -13  11    4.28    0.61
   0 -13 -12    0.23    0.32
   0 -13  12    0.83    0.33
   0 -13  12    0.48    0.30
   0 -13 -12    0.36    0.29
   0  13 -12    0.30    0.60
   0  13  12   -0.11    0.57
   0  13  12    0.39    0.59
   0  13 -12    0.25    0.59
   0  13  12    0.50    0.53
   0 -13 -12    0.42    0.45
   0 -13  12    0.56    0.59
   0 -13 -12    0.80    0.54
   0 -13  12    0.89    0.52
   0  13 -12    0.34    0.34
   0 -13  12    0.39    0.34
   0  13  12    0.15    0.45
   0 -13  12    0.54    0.26
   0  13  12    0.54    0.65
   0 -13  13    1.75    0.38
   0  13 -13    1.97    0.64
   0 -13  13    1.93    0.30
   0  13 -13    1.93    0.40
   0 -13  13    2.29    0.57
   0 -13  13    1.87    0.32
   0 -13  13    1.52    0.35
   0 -13 -13    1.43    0.54
   0  13 -13    1.88    0.63
   0  13  13    2.70    0.65
   0  13  13    2.12    0.31
   0 -13 -13    2.30    0.34
   0 -13 -13    1.77    0.31
   0  13 -13    1.94    0.37
   0 -13  13    2.28    0.53
   0  13  13    2.20    0.50
   0 -13  13    1.75    0.27
   0 -13 -13    2.36    0.47
   0  13  13    1.85    0.67
   0 -13  14    5.50    0.63
   0  13 -14    7.05    0.79
   0 -13  14    6.58    0.40
   0  13  14    7.27    0.62
   0 -13 -14    5.06    0.39
   0 -13  14    4.73    0.42
   0 -13  14    5.70    0.44
   0 -13 -14    6.30    0.47
   0  13  14    6.65    0.43
   0 -13  14    5.50    0.47
   0 -13 -14    5.70    0.45
   0  13  14    7.13    0.72
   0  13  14    7.51    0.83
   0  13 -14    6.88    0.80
   0  13  14    6.08    0.79
   0 -13  14    5.79    0.44
   0  13 -14    5.32    0.44
   0  13  14    7.04    0.42
   0  13  14    7.74    0.81
   0  13 -14    4.97    0.46
   0 -13  14    5.43    0.47
   0  13 -14    5.17    0.50
   0  13  15    6.34    0.73
   0  13 -15    4.21    0.43
   0 -13 -15    4.95    0.42
   0  13  15    5.90    0.78
   0  13  15    5.37    0.42
   0  13 -15    5.75    0.48
   0 -13  15    3.22    0.39
   0  13 -15    6.77    0.72
   0  13 -15    3.97    0.47
   0  13  15    6.48    0.39
   0  13 -15    5.57    0.79
   0 -13 -15    3.71    0.36
   0  13  15    7.66    0.84
   0 -13  15    3.75    0.46
   0 -13  15    5.12    0.36
   0  13 -15    5.65    0.81
   0  13  15    4.44    0.43
   0  13 -15    4.52    0.40
   0 -13 -15    4.13    0.42
   0  13 -15    6.15    0.77
   0 -13  15    3.96    0.41
   0 -13  15    4.20    0.42
   0  13 -16    2.62    0.44
   0  13  16    1.73    0.73
   0  13 -16    2.26    0.72
   0  13 -16    1.78    0.37
   0 -13  16    2.60    0.33
   0  13 -16    1.73    0.34
   0 -13  16    2.19    0.38
   0  13  16    3.17    0.68
   0  13  16    2.35    0.34
   0  13  16    2.21    0.39
   0 -13 -16    2.22    0.36
   0  13  16    2.15    0.37
   0 -13  16    2.09    0.44
   0  13 -16    2.45    0.74
   0 -13 -16    3.05    0.39
   0  13  16    2.39    0.43
   0  13 -16    1.79    0.62
   0  13 -16    2.11    0.44
   0 -13  16    2.22    0.37
   0 -13  16    2.15    0.36
   0  13 -16    1.94    0.41
   0  13 -16    1.78    0.71
   0  13 -17    2.05    0.41
   0 -13  17    2.67    0.37
   0 -13  17    2.01    0.32
   0  13  17    0.41    0.63
   0  13 -17    1.54    0.73
   0  13 -17    1.63    0.43
   0  13 -17    2.02    0.37
   0  13  17    1.93    0.41
   0  13  17    1.73    0.35
   0 -13 -17    3.08    0.41
   0  13 -17    1.51    0.62
   0 -13  17    3.05    0.44
   0  13 -17    1.00    0.72
   0  13  17    1.71    0.78
   0  13  17    2.76    0.46
   0  13  17    1.85    0.39
   0  13 -17    1.67    0.45
   0 -13 -17    2.76    0.38
   0 -13  17    2.84    0.40
   0  13  17    1.97    0.41
   0 -13 -18   18.05    1.02
   0  13  18   29.23    1.05
   0  13 -18   28.83    1.47
   0  13 -18   22.76    1.08
   0  13  18   24.23    1.05
   0  13 -18   25.14    1.09
   0 -13  18   28.94    1.03
   0  13 -18   29.93    1.34
   0  13  18   16.98    1.05
   0  13  18   30.03    1.40
   0  13 -18   18.90    1.05
   0  13  18   18.88    1.08
   0  13 -18   26.80    1.45
   0  13  18   25.34    1.08
   0  13  18   31.52    1.54
   0 -13 -18   22.03    1.06
   0  13 -18   18.75    1.02
   0 -13  18   15.61    1.03
   0 -13  18   18.44    1.07
   0 -13  18   20.96    1.05
   0  13  19    3.67    0.74
   0  13 -19    3.74    0.75
   0  13 -19    4.43    0.82
   0  13  19    3.35    0.40
   0  13  19    2.80    0.46
   0  13 -19    4.10    0.81
   0  13 -19    3.01    0.45
   0  13 -19    2.76    0.43
   0 -13  19    3.66    0.36
   0  13 -19    4.61    0.68
   0 -13  19    2.23    0.39
   0  13 -19    2.61    0.37
   0  13  19    2.24    0.46
   0  13  19    1.71    0.42
   0  13  19    4.68    0.89
   0 -13  19    3.17    0.43
   0 -13 -19    2.60    0.37
   0 -13 -19    2.68    0.42
   0  13 -19    1.79    0.88
   0  13 -19    2.62    0.45
   0 -13  19    2.97    0.51
   0  13  19    2.72    0.41
   0  13 -20    4.38    0.42
   0  13  20    6.58    0.46
   0  13 -20    5.71    0.86
   0  13  20    4.28    0.53
   0 -13 -20    3.51    0.41
   0  13  20    6.10    0.80
   0 -13  20    3.17    0.45
   0  13  20    6.56    0.52
   0  13  20    5.10    0.47
   0 -13  20    3.64    0.52
   0  13  20    5.77    0.93
   0  13  20    6.35    0.92
   0  13 -20    4.96    0.51
   0  13 -20    5.01    0.85
   0  13 -20    6.46    0.71
   0  13 -20    5.91    0.96
   0  13 -20    6.16    0.82
   0  13  20    8.00    0.99
   0  13 -20    6.51    0.81
   0 -13  20    6.53    0.42
   0  13 -20    5.66    0.52
   0 -13 -20    4.21    0.47
   0  13  20    4.11    0.49
   0 -13  20    4.78    0.48
   0  13 -21   30.97    1.42
   0  13 -21   25.38    1.37
   0  13  21   30.67    1.42
   0 -13  21   27.63    1.40
   0  13  21   31.94    1.45
   0 -13 -21   33.26    1.40
   0 -13  21   33.29    1.37
   0  13  21   32.23    1.39
   0  13  21   33.54    1.82
   0 -13 -21   33.12    1.40
   0 -13  21   30.76    1.45
   0  13 -21   31.01    1.76
   0  13  21   33.84    1.80
   0  13 -21   32.39    1.71
   0  13 -21   32.70    1.43
   0 -13  21   32.07    1.41
   0  13 -21   32.81    1.71
   0 -13  21   30.62    1.41
   0  13 -21   31.92    1.77
   0  13  21   34.34    1.42
   0  13 -21   32.21    1.83
   0  13  21   34.26    1.73
   0  13  21   32.96    1.85
   0 -13 -21   24.67    1.35
   0  13  22    0.20    0.40
   0 -13  22    0.05    0.48
   0 -13  22    0.02    0.30
   0  13  22    0.46    0.35
   0  13  22    0.05    0.66
   0  13 -22    0.25    0.41
   0  13 -22    0.05    0.65
   0  13 -22    0.18    0.64
   0  13 -22    0.67    0.43
   0 -13  22   -0.57    0.40
   0  13  22    0.10    0.44
   0 -13  22    0.25    0.37
   0  13 -22    0.36    0.36
   0  13  22   -0.34    0.88
   0  13  22    0.27    0.41
   0 -13 -22    0.50    0.34
   0 -13 -22   -0.10    0.36
   0  13 -22   -0.13    0.40
   0  13 -22   -0.23    0.77
   0  13  22    0.02    0.78
   0 -13  22    0.37    0.41
   0  13 -23    9.49    0.58
   0  13 -23    9.68    0.57
   0  13  23    9.26    0.63
   0 -13 -23    8.74    0.58
   0 -13  23    7.27    0.57
   0  13 -23    8.89    0.85
   0  13 -23    8.88    0.62
   0 -13  23    9.14    0.59
   0 -13 -23    9.76    0.59
   0 -13  23    7.49    0.67
   0  13 -23    8.98    0.60
   0  13 -23    9.63    0.85
   0  13  23    9.77    0.57
   0  13  23    8.89    0.61
   0  13 -23    9.79    1.01
   0 -13  23    8.76    0.60
   0  13  23   10.86    0.90
   0 -13  23   10.13    0.53
   0  13  23    9.20    1.01
   0  13  24    1.97    0.60
   0  13  24    1.85    0.44
   0 -13  24    2.20    0.40
   0 -13  24    1.51    0.40
   0  13 -24    0.93    0.76
   0  13 -24    1.28    0.37
   0  13 -24    1.82    0.43
   0 -13  24    1.78    0.30
   0 -13  24    1.34    0.36
   0 -13  24    2.12    0.50
   0  13  24    1.63    0.36
   0  13 -24    1.87    0.35
   0  13  24    1.45    0.59
   0 -13 -24    2.08    0.35
   0  13 -24    2.16    0.61
   0  13  24    1.11    0.40
   0  13  24    2.14    0.88
   0  13  24    1.13    0.46
   0 -13 -24    1.61    0.37
   0 -13  25    1.16    0.37
   0 -13  25    0.72    0.30
   0  13  25    1.77    0.34
   0  13 -25    1.34    0.38
   0  13  25    1.02    0.38
   0 -13 -25    1.14    0.33
   0  13 -25    0.92    0.34
   0  13 -25    1.18    0.31
   0  13 -25    0.88    0.39
   0  13 -25    1.14    0.31
   0 -13  25    1.14    0.27
   0 -13 -25    1.41    0.34
   0  13  25    1.99    1.05
   0 -13  25    0.79    0.48
   0  13  25    0.95    0.42
   0  13 -25    2.04    0.72
   0  13  25    1.17    0.41
   0  13  26    3.72    0.42
   0  13 -26    4.06    0.37
   0 -13 -26    3.49    0.36
   0  13 -26    4.63    0.43
   0 -13 -26    4.14    0.37
   0 -13  26    3.60    0.39
   0  13  26    3.25    0.40
   0  13  26    3.51    0.45
   0 -13  26    3.79    0.50
   0  13 -26    4.09    0.31
   0  13 -26    4.07    0.40
   0  13 -26    3.92    0.32
   0  13  26    4.13    0.37
   0 -13  26    4.41    0.30
   0  13 -27    2.86    0.38
   0 -13  27    2.67    0.46
   0  13  27    2.90    0.36
   0  13 -27    2.17    0.31
   0 -13 -27    2.34    0.34
   0  13 -27    2.76    0.35
   0  13  27    1.36    0.34
   0  13  27    2.33    0.41
   0 -13 -27    2.18    0.32
   0 -13  27    2.20    0.34
   0 -13  28    2.07    0.30
   0  13  28    1.44    0.36
   0 -13 -28    2.33    0.31
   0  13 -28    2.43    0.32
   0  13 -28    2.50    0.35
   0 -13  28    2.32    0.41
   0  13  28    2.65    0.33
   0 -13 -28    1.48    0.27
   0  13  28    1.42    0.31
   0 -13  28    1.46    0.41
   0 -13  29    2.91    0.37
   0  13 -29    2.88    0.29
   0  13 -29    2.53    0.32
   0 -13 -29    1.86    0.25
   0  13  29    2.50    0.31
   0 -13 -29    2.93    0.29
   0  13  29    2.28    0.35
   0 -13 -30    0.29    0.22
   0 -13  30    0.46    0.30
   0  13 -30    0.51    0.25
   0  13  30    0.00    0.28
   0 -13  31    0.09    0.24
   0 -13 -31    0.34    0.17
   0 -14   0   12.97    0.91
   0 -14   0   15.51    0.60
   0  14   0    8.74    0.65
   0 -14   0    7.63    0.77
   0 -14   0    6.67    0.47
   0  14   0   10.01    0.76
   0  14   0   10.07    0.76
   0  14  -1   79.13    3.42
   0  14   1   79.20    3.48
   0  14  -1   75.44    3.48
   0 -14   1   80.21    3.48
   0  14   1   82.00    3.45
   0 -14  -1   69.28    3.27
   0  14  -1   78.42    3.39
   0  14   1   79.52    3.39
   0 -14   1   94.50    3.33
   0 -14  -1   86.35    3.53
   0  14   2   30.62    1.48
   0 -14  -2   39.87    1.43
   0 -14  -2   26.68    1.36
   0  14   2   30.31    1.51
   0  14  -2   29.12    1.48
   0 -14   2   26.78    1.36
   0  14  -2   30.41    1.54
   0  14   2   30.02    1.59
   0 -14   2   29.61    1.59
   0  14   2   30.20    1.55
   0 -14  -2   36.48    1.67
   0 -14   2   39.32    1.43
   0 -14   2   39.12    1.38
   0 -14   3   21.55    1.28
   0  14   3   23.41    1.11
   0  14   3   22.71    1.21
   0  14  -3   21.84    1.10
   0 -14  -3   22.58    1.01
   0 -14   3   19.06    0.94
   0  14   3   22.98    1.08
   0  14  -3   20.83    1.10
   0 -14  -3   20.59    1.26
   0  14  -3   21.49    1.04
   0 -14   3   21.02    0.96
   0  14  -3   24.03    1.19
   0  14  -3   22.71    1.08
   0 -14  -3   22.98    1.21
   0 -14   3   21.05    0.92
   0 -14  -3   19.65    0.94
   0  14   3   23.19    1.16
   0  14   3   22.56    1.07
   0 -14  -3   20.47    0.97
   0 -14   3   21.94    1.22
   0 -14   3   22.23    1.01
   0 -14  -4   44.75    1.86
   0 -14   4   45.62    1.86
   0 -14   4   45.38    2.05
   0 -14  -4   40.19    1.81
   0  14   4   47.09    2.05
   0  14   4   44.86    1.99
   0  14  -4   45.66    1.95
   0 -14   4   40.58    2.07
   0 -14  -4   40.24    1.83
   0 -14   4   41.02    1.82
   0 -14   4   41.13    1.80
   0  14   4   45.04    1.92
   0  14  -4   45.00    1.97
   0 -14  -4   44.73    2.03
   0 -14   4   39.88    1.81
   0  14  -4   47.23    2.02
   0  14   4   47.62    1.96
   0  14  -4   43.39    1.94
   0  14   4   48.69    1.92
   0 -14  -4   41.15    2.06
   0  14  -4   42.31    1.91
   0  14  -5   10.01    0.72
   0 -14   5    8.16    0.85
   0  14   5    9.40    0.75
   0  14  -5    8.49    0.63
   0 -14  -5    8.61    0.83
   0 -14   5    9.16    0.57
   0  14   5   10.31    0.61
   0  14  -5    9.85    0.63
   0  14   5    9.42    0.62
   0 -14   5    8.58    0.51
   0  14  -5   10.58    0.79
   0  14  -5   10.01    0.66
   0 -14  -5    9.57    0.56
   0 -14   5    7.96    0.47
   0 -14   5   10.49    0.79
   0 -14  -5    9.53    0.77
   0  14   5    9.49    0.77
   0  14   5   10.44    0.70
   0 -14  -5    8.87    0.47
   0 -14  -5    8.73    0.52
   0 -14   5    9.57    0.46
   0 -14   5    8.91    0.56
   0 -14   6   18.57    0.99
   0  14   6   22.14    1.15
   0 -14   6   19.16    0.90
   0 -14  -6   21.21    0.96
   0  14  -6   19.53    1.02
   0  14  -6   19.86    1.10
   0  14   6   21.41    1.17
   0 -14  -6   20.26    0.90
   0 -14   6   21.02    0.90
   0  14  -6   18.43    1.05
   0 -14  -6   23.12    1.16
   0 -14   6   19.46    0.93
   0  14   6   21.36    1.04
   0  14   6   20.13    1.14
   0  14  -6   20.63    1.09
   0 -14  -6   20.48    1.22
   0 -14   6   23.20    1.19
   0 -14   6   19.47    1.24
   0  14   6   20.45    1.09
   0 -14   6   21.23    0.97
   0 -14  -6   19.67    0.93
   0  14  -6   20.09    1.18
   0  14   6   20.71    1.03
   0 -14  -7   18.12    0.82
   0 -14  -7   20.20    1.08
   0 -14  -7   17.26    1.12
   0  14  -7   17.55    1.00
   0  14  -7   18.66    1.04
   0 -14  -7   18.78    0.85
   0 -14   7   21.49    1.13
   0 -14   7   16.76    0.86
   0 -14   7   17.27    0.82
   0  14   7   21.63    1.12
   0 -14   7   17.51    0.92
   0  14   7   19.78    1.01
   0 -14   7   16.83    1.16
   0 -14   7   19.23    0.89
   0  14   7   20.00    0.95
   0  14   7   22.47    1.10
   0 -14  -7   18.53    0.88
   0 -14   7   17.33    0.86
   0 -14   7   17.02    0.84
   0  14  -7   21.43    1.13
   0 -14   7   18.19    0.82
   0  14  -7   19.95    1.09
   0  14   7   22.06    1.09
   0 -14  -7   16.79    0.85
   0 -14  -8   17.54    0.75
   0 -14   8   16.63    0.75
   0 -14  -8   16.57    0.76
   0 -14   8   16.42    0.76
   0 -14   8   16.37    0.79
   0  14  -8   13.32    0.89
   0 -14  -8   14.94    0.96
   0 -14   8   14.42    0.72
   0 -14   8   15.35    1.05
   0  14  -8   14.65    0.95
   0 -14  -8   18.27    0.78
   0 -14   8   12.72    0.71
   0  14  -8   16.84    0.99
   0 -14   8   16.41    0.75
   0  14   8   14.68    0.82
   0  14   8   15.03    0.99
   0 -14   8   16.26    1.01
   0  14   8   15.20    0.97
   0 -14   8   16.96    0.77
   0 -14  -8   13.46    0.71
   0  14   8   15.69    0.97
   0  14  -8   17.20    1.04
   0  14  -8   14.99    0.72
   0 -14  -8   17.73    1.06
   0 -14   8   16.14    0.74
   0  14  -9   11.55    0.87
   0  14  -9   11.57    0.92
   0 -14  -9   13.51    0.65
   0 -14   9   11.24    0.62
   0 -14   9   13.76    0.67
   0  14   9   11.61    0.85
   0  14  -9    9.26    0.78
   0 -14   9   12.32    0.62
   0 -14  -9   13.67    0.86
   0 -14  -9   12.02    0.62
   0 -14   9   10.73    0.58
   0 -14   9   11.90    0.60
   0  14  -9   10.28    0.57
   0 -14   9   12.22    0.62
   0  14  -9    9.35    0.84
   0 -14   9   12.45    0.59
   0 -14  -9   13.62    0.62
   0 -14  -9   11.58    0.62
   0 -14   9   12.74    0.93
   0 -14  -9   13.26    0.91
   0  14   9   11.25    0.87
   0 -14  -9   12.13    0.58
   0 -14   9   13.35    0.89
   0  14   9   11.28    0.70
   0  14   9   12.22    0.85
   0 -14  10   20.22    1.00
   0 -14  10   21.35    1.01
   0  14  10   27.79    1.34
   0  14  10   24.77    1.27
   0 -14 -10   19.84    1.01
   0 -14 -10   21.61    1.02
   0 -14  10   25.37    1.25
   0 -14 -10   23.38    0.98
   0 -14 -10   19.53    1.00
   0  14 -10   24.20    1.27
   0 -14  10   17.57    1.01
   0  14  10   25.70    1.23
   0 -14 -10   25.66    1.23
   0  14 -10   26.51    1.32
   0  14  10   27.27    1.13
   0 -14  10   21.64    1.01
   0 -14  10   20.56    1.03
   0 -14  10   19.58    1.26
   0 -14 -10   20.15    1.24
   0  14  10   30.24    1.36
   0 -14 -10   22.80    1.00
   0  14  10   29.46    1.29
   0 -14  10   21.77    0.97
   0  14 -10   26.11    1.29
   0 -14 -11    1.69    0.29
   0  14  11    0.77    0.43
   0 -14 -11    1.26    0.51
   0 -14  11    1.23    0.31
   0  14 -11    1.16    0.61
   0 -14  11    0.87    0.64
   0 -14  11    1.50    0.36
   0 -14 -11    1.43    0.32
   0 -14 -11    1.65    0.32
   0  14 -11    0.77    0.66
   0  14  11    0.76    0.61
   0  14 -11    1.31    0.61
   0 -14  11    1.81    0.34
   0 -14  11    0.94    0.56
   0 -14  11    1.36    0.25
   0 -14  11    1.56    0.33
   0  14  11    1.31    0.60
   0 -14 -11    1.34    0.26
   0 -14 -11    1.37    0.34
   0  14  11    1.36    0.66
   0 -14  11    1.67    0.31
   0 -14  11    1.86    0.35
   0 -14 -11    2.14    0.60
   0 -14 -12   15.40    0.96
   0 -14  12   13.42    0.72
   0 -14 -12   12.69    0.69
   0 -14 -12   13.76    0.72
   0  14 -12   13.46    0.73
   0 -14 -12   14.07    0.71
   0  14 -12   16.91    1.03
   0  14  12   17.20    1.05
   0 -14  12   15.12    0.69
   0  14  12   16.06    1.00
   0 -14  12   13.65    0.98
   0 -14  12   14.51    0.71
   0  14  12   17.23    0.86
   0  14 -12   17.70    1.08
   0 -14  12   12.41    0.72
   0 -14 -12   15.25    0.90
   0 -14  12   13.79    0.70
   0  14  12   17.73    1.07
   0 -14  12   15.99    0.94
   0 -14 -12   13.43    0.71
   0  14 -12   16.51    1.03
   0 -14  12   13.06    0.65
   0 -14  12   12.68    0.73
   0 -14 -13    8.18    0.49
   0  14 -13    9.28    0.84
   0  14  13    8.84    0.65
   0  14 -13    7.44    0.57
   0 -14 -13    7.73    0.51
   0  14  13    8.23    0.84
   0  14  13    8.44    0.87
   0  14 -13    7.22    0.52
   0 -14  13    7.44    0.53
   0 -14 -13    8.23    0.66
   0  14 -13    8.27    0.83
   0  14  13    8.25    0.48
   0 -14  13    8.63    0.51
   0 -14 -13    7.67    0.73
   0 -14 -13    6.96    0.47
   0 -14  13    8.48    0.47
   0 -14  13    8.39    0.76
   0 -14  13    7.72    0.72
   0  14 -14    3.03    0.40
   0  14  14    3.96    0.76
   0 -14 -14    3.39    0.39
   0  14  14    3.17    0.35
   0  14  14    3.03    0.77
   0  14  14    3.22    0.35
   0  14  14    2.69    0.66
   0  14 -14    3.32    0.46
   0 -14  14    3.42    0.38
   0  14 -14    3.32    0.70
   0 -14  14    3.76    0.42
   0 -14  14    3.85    0.34
   0  14 -14    2.21    0.37
   0  14 -14    3.55    0.69
   0 -14 -14    2.89    0.33
   0  14  14    2.74    0.72
   0  14 -14    3.52    0.73
   0  14 -15   30.64    1.55
   0 -14  15   28.68    1.17
   0  14 -15   28.44    1.52
   0  14 -15   31.41    1.55
   0  14  15   29.61    1.18
   0 -14 -15   21.77    1.15
   0  14 -15   27.13    1.23
   0 -14  15   25.38    1.20
   0  14 -15   22.72    1.18
   0  14  15   27.84    1.18
   0  14  15   30.85    1.55
   0  14  15   30.43    1.47
   0 -14 -15   25.04    1.18
   0  14 -15   29.09    1.50
   0  14  15   31.34    1.58
   0 -14  15   25.63    1.20
   0  14 -15   22.97    1.19
   0  14  15   30.69    1.56
   0  14 -15   22.96    1.22
   0  14  15   24.86    1.20
   0 -14  15   24.91    1.21
   0  14  15   28.04    1.21
   0 -14 -15   27.50    1.21
   0  14 -16   15.81    0.86
   0  14 -16   15.15    1.17
   0  14  16   17.69    0.85
   0  14  16   18.73    0.80
   0  14 -16   17.77    1.18
   0  14 -16   16.84    0.88
   0  14 -16   19.38    1.13
   0  14  16   14.81    0.83
   0  14 -16   14.60    0.80
   0  14 -16   15.09    0.85
   0  14 -16   14.06    0.82
   0  14  16   19.65    1.24
   0 -14 -16   17.34    0.83
   0  14  16   17.93    0.81
   0 -14  16   18.19    0.80
   0 -14 -16   15.55    0.81
   0 -14  16   15.25    0.82
   0 -14  16   14.90    0.85
   0  14 -16   17.12    1.18
   0 -14  16   15.78    0.82
   0  14  16   17.81    1.12
   0 -14 -17    0.14    0.34
   0  14 -17    0.24    0.62
   0 -14  17    0.22    0.43
   0  14 -17    0.15    0.40
   0  14 -17   -0.05    0.43
   0 -14  17    0.19    0.39
   0  14  17   -0.30    0.64
   0 -14 -17    0.08    0.34
   0  14  17    0.34    0.44
   0  14 -17   -0.07    0.42
   0  14  17    0.46    0.74
   0  14  17   -0.11    0.34
   0 -14  17    0.14    0.36
   0  14  17    0.32    0.37
   0 -14  17    0.14    0.31
   0  14  17    0.30    0.32
   0 -14 -17   -0.05    0.37
   0  14 -17   -0.08    0.35
   0 -14  17    0.30    0.32
   0  14 -17    0.18    0.69
   0  14  17    0.08    0.41
   0  14 -17    0.51    0.70
   0 -14  18    2.37    0.42
   0 -14  18    2.79    0.36
   0  14 -18    2.90    0.45
   0  14 -18    2.94    0.77
   0  14  18    2.48    0.38
   0 -14  18    2.07    0.48
   0  14  18    2.45    0.68
   0 -14 -18    1.80    0.36
   0  14  18    1.92    0.81
   0 -14 -18    2.61    0.42
   0  14  18    2.33    0.36
   0  14 -18    2.40    0.43
   0 -14  18    2.02    0.36
   0 -14 -18    2.82    0.40
   0  14  18    2.29    0.45
   0  14  18    2.41    0.43
   0  14 -18    2.25    0.38
   0  14 -18    2.21    0.44
   0  14 -18    2.62    0.67
   0  14 -18    2.34    0.77
   0  14  18    2.22    0.41
   0 -14  18    2.25    0.42
   0  14  19    9.48    0.90
   0  14  19    7.76    0.59
   0  14 -19    9.67    0.85
   0  14 -19    9.87    0.98
   0  14  19    8.64    0.62
   0  14 -19   11.25    0.97
   0  14 -19    9.81    0.98
   0  14  19   10.69    1.05
   0 -14  19    9.64    0.60
   0  14 -19    9.04    0.62
   0  14 -19   10.90    0.97
   0 -14 -19    8.04    0.54
   0 -14  19   10.73    0.54
   0  14 -19    7.46    0.55
   0  14 -19    9.85    0.64
   0 -14  19    8.29    0.65
   0 -14  19    7.32    0.55
   0  14  19   11.98    1.13
   0  14  19   10.05    0.56
   0  14 -19    7.93    0.59
   0  14  19    9.63    0.63
   0 -14 -19    9.37    0.60
   0  14  19   10.05    0.57
   0  14 -20   15.10    0.83
   0  14  20   15.28    0.81
   0  14  20   16.07    0.77
   0 -14  20   15.22    0.80
   0  14  20   13.30    1.06
   0  14  20   14.01    1.22
   0  14 -20   15.75    1.13
   0 -14 -20   15.45    0.79
   0  14 -20   16.39    1.04
   0 -14  20   12.60    0.76
   0  14  20   15.99    0.83
   0  14 -20   14.01    1.24
   0  14 -20   15.07    1.12
   0  14 -20   14.47    1.15
   0 -14  20   15.98    0.74
   0  14 -20   14.00    0.80
   0  14 -20   11.98    0.74
   0  14  20   15.27    0.79
   0  14 -20   16.40    1.18
   0  14  20   18.02    1.26
   0  14  20   14.69    0.76
   0 -14  20   13.65    0.85
   0  14 -21    8.47    0.88
   0 -14  21    5.16    0.49
   0  14  21    8.07    1.03
   0  14  21    9.34    0.89
   0  14 -21    7.80    0.93
   0  14  21    8.92    0.57
   0 -14  21    7.11    0.54
   0  14  21    6.45    0.53
   0  14  21    8.07    0.51
   0  14 -21    7.37    0.57
   0  14  21    8.08    0.98
   0 -14  21    6.52    0.60
   0  14  21    6.74    0.58
   0  14  21    8.08    1.01
   0  14 -21    9.09    1.03
   0  14 -21    8.17    0.89
   0 -14  21    8.19    0.48
   0  14 -21    7.71    0.57
   0 -14 -21    6.77    0.54
   0  14  21    8.29    0.61
   0  14  21    7.53    0.52
   0  14  22    1.58    0.37
   0  14  22    2.62    0.44
   0  14  22    1.46    0.86
   0  14  22    2.11    0.40
   0  14 -22    1.48    0.45
   0  14 -22    0.66    0.65
   0 -14 -22    2.60    0.41
   0 -14  22    2.30    0.50
   0 -14  22    2.05    0.42
   0 -14  22    1.86    0.33
   0  14  22    1.60    0.67
   0  14 -22    1.94    0.82
   0  14  22    1.32    0.80
   0 -14  22    2.27    0.34
   0  14  22    0.51    0.82
   0  14 -22    1.68    0.43
   0  14 -22    1.04    0.69
   0 -14  22    2.03    0.42
   0  14 -22    1.73    0.42
   0  14 -22    1.26    0.38
   0  14  22    1.79    0.41
   0 -14  23    4.45    0.36
   0  14 -23    3.33    0.43
   0  14  23    2.97    0.47
   0 -14  23    2.30    0.43
   0 -14 -23    3.47    0.40
   0 -14 -23    2.75    0.41
   0  14  23    4.12    0.45
   0  14  23    4.36    0.87
   0 -14  23    2.51    0.50
   0  14 -23    4.88    0.84
   0  14 -23    3.96    0.69
   0  14 -23    3.45    0.42
   0  14  23    4.54    0.70
   0  14 -23    4.02    0.47
   0  14  23    3.20    0.38
   0 -14  23    2.82    0.43
   0  14 -23    3.57    0.40
   0  14  23    2.56    0.42
   0  14  24    4.27    0.40
   0 -14  24    3.00    0.52
   0 -14  24    3.56    0.42
   0  14  24    2.97    0.41
   0  14  24    3.53    0.48
   0  14 -24    3.15    0.46
   0 -14 -24    3.36    0.40
   0  14 -24    3.59    0.66
   0  14 -24    4.15    0.38
   0 -14 -24    3.95    0.41
   0  14 -24    3.49    0.80
   0 -14  24    4.00    0.34
   0  14  24    4.39    0.95
   0  14 -24    2.91    0.40
   0  14  24    3.97    0.64
   0  14  24    3.61    0.39
   0  14 -25    0.22    0.30
   0  14  25    0.03    0.39
   0 -14 -25    0.50    0.34
   0  14 -25    0.18    0.38
   0 -14  25    0.11    0.35
   0 -14  25    0.33    0.26
   0  14  25    0.13    0.38
   0  14  25    0.41    0.34
   0 -14  25    0.22    0.44
   0  14 -25    0.43    0.33
   0  14  25    0.15    0.31
   0  14 -25    0.42    0.30
   0 -14 -25    0.49    0.33
   0  14 -25    0.25    0.35
   0  14  25    0.16    1.05
   0  14 -25   -0.02    0.69
   0  14 -26   11.27    0.58
   0 -14  26   10.09    0.63
   0 -14  26   10.28    0.55
   0  14 -26   10.91    0.56
   0  14 -26    9.44    0.53
   0  14  26   10.69    0.53
   0 -14  26   10.27    0.49
   0 -14 -26   11.53    0.55
   0  14  26   10.83    0.59
   0  14  26   10.46    0.59
   0 -14 -26    9.89    0.54
   0 -14 -27    0.93    0.30
   0  14  27    0.67    0.35
   0 -14  27    1.54    0.41
   0  14 -27    0.51    0.27
   0  14 -27    0.85    0.33
   0  14 -27    0.81    0.31
   0 -14 -27    0.85    0.28
   0 -14  27    1.00    0.41
   0 -14  27    0.72    0.30
   0  14  27    0.75    0.33
   0  14 -28    0.16    0.27
   0 -14  28    0.29    0.37
   0 -14 -28   -0.08    0.26
   0  14  28    0.20    0.31
   0 -14 -28    0.38    0.24
   0  14 -28    0.04    0.30
   0 -14  28    0.24    0.27
   0  14  28    0.04    0.29
   0 -14  29    1.19    0.33
   0  14  29    0.58    0.28
   0 -14 -29    0.62    0.24
   0 -14 -29    0.39    0.20
   0  14 -29    0.98    0.27
   0 -14  30   -0.15    0.27
   0 -14 -30    0.10    0.21
   0 -14 -31    0.11    0.14
   0 -14  31    0.18    0.20
   0  15   0    0.01    0.43
   0  15   0    0.35    0.56
   0 -15   0   -0.38    0.35
   0  15   0    0.07    0.54
   0 -15   0   -0.15    0.70
   0 -15   0    0.08    0.31
   0 -15   0    0.33    0.37
   0 -15   0   -0.33    0.61
   0 -15   0    0.19    0.25
   0  15   0    0.24    0.39
   0 -15  -1    3.45    0.32
   0 -15   1    4.63    0.68
   0 -15  -1    4.60    0.39
   0  15   1    4.81    0.66
   0 -15  -1    4.16    0.42
   0 -15   1    4.67    0.45
   0  15   1    4.90    0.59
   0  15  -1    3.95    0.57
   0  15   1    3.72    0.48
   0 -15   1    3.77    0.27
   0  15  -1    4.55    0.49
   0 -15   1    4.34    0.42
   0  15  -1    4.72    0.67
   0  15  -1    4.66    0.45
   0 -15  -1    4.76    0.79
   0 -15  -2   41.35    1.84
   0  15  -2   44.23    1.98
   0 -15  -2   42.00    2.13
   0 -15   2   42.61    1.83
   0 -15   2   40.69    1.84
   0  15   2   46.90    2.06
   0 -15   2   45.53    1.90
   0 -15   2   41.84    1.87
   0 -15   2   40.19    1.89
   0 -15  -2   46.42    1.88
   0  15   2   46.17    1.98
   0 -15  -2   43.82    1.90
   0 -15   2   47.15    2.11
   0  15  -2   46.49    2.05
   0  15   2   49.43    2.04
   0  15   2   48.90    2.01
   0  15  -2   43.81    1.98
   0  15  -2   43.57    1.93
   0  15   3    6.90    0.54
   0 -15  -3    5.63    0.48
   0  15  -3    6.98    0.60
   0 -15   3    7.37    0.76
   0 -15  -3    5.25    0.80
   0 -15   3    3.98    0.48
   0  15  -3    6.34    0.48
   0 -15   3    6.55    0.39
   0 -15   3    5.64    0.84
   0  15  -3    6.42    0.53
   0 -15   3    5.16    0.44
   0  15   3    7.22    0.58
   0 -15  -3    5.63    0.44
   0 -15  -3    4.72    0.44
   0  15  -3    7.09    0.58
   0  15  -3    7.11    0.70
   0 -15   3    5.65    0.49
   0 -15  -3    6.49    0.39
   0  15   3    8.15    0.67
   0  15   3    6.93    0.56
   0 -15   3    6.42    0.35
   0 -15  -3    7.10    0.73
   0 -15   4   24.16    1.15
   0 -15   4   23.25    1.08
   0  15  -4   24.02    1.20
   0 -15   4   28.79    1.17
   0 -15  -4   26.60    1.43
   0 -15   4   26.88    1.13
   0 -15  -4   26.07    1.36
   0 -15  -4   27.11    1.13
   0  15   4   25.38    1.21
   0  15   4   26.42    1.26
   0 -15  -4   27.85    1.16
   0  15  -4   23.80    1.26
   0  15  -4   23.55    1.23
   0  15  -4   25.20    1.34
   0  15   4   24.92    1.21
   0  15  -4   25.33    1.24
   0 -15  -4   23.08    1.09
   0 -15   4   23.28    1.36
   0 -15   4   25.42    1.11
   0  15   4   26.02    1.30
   0 -15   4   21.68    1.09
   0 -15  -4   25.11    1.13
   0 -15   4   23.90    1.42
   0 -15  -5    1.39    0.34
   0  15  -5    2.84    0.62
   0 -15  -5    2.36    0.39
   0 -15   5    2.65    0.29
   0  15  -5    2.35    0.42
   0 -15   5    1.99    0.35
   0 -15   5    3.46    0.65
   0 -15   5    1.95    0.43
   0 -15  -5    2.35    0.70
   0  15   5    1.94    0.51
   0 -15   5    1.55    0.70
   0 -15  -5    2.79    0.62
   0 -15   5    1.85    0.39
   0 -15  -5    2.19    0.37
   0  15  -5    2.27    0.47
   0 -15   5    1.93    0.30
   0 -15  -5    2.90    0.29
   0 -15   5    2.67    0.25
   0  15   5    3.08    0.44
   0  15  -5    3.08    0.55
   0 -15   5    1.77    0.32
   0  15   5    3.28    0.62
   0 -15  -5    2.17    0.35
   0 -15  -6   14.30    0.62
   0  15  -6   15.14    0.80
   0  15   6   16.53    0.86
   0 -15   6   14.80    0.61
   0  15   6   18.61    0.95
   0 -15  -6   10.67    0.69
   0  15   6   18.90    0.95
   0 -15   6    9.78    0.66
   0 -15  -6   12.35    0.97
   0 -15   6    8.37    0.64
   0  15  -6   16.24    0.86
   0 -15   6   11.59    0.99
   0  15   6   17.76    0.98
   0 -15  -6   10.39    0.66
   0  15   6   17.43    0.80
   0 -15   6   15.72    0.97
   0 -15   6   13.90    0.62
   0  15  -6   16.90    0.90
   0 -15  -6   12.63    0.66
   0 -15  -6   15.89    0.94
   0 -15   6   10.87    0.63
   0 -15   6   10.21    0.70
   0  15  -6   18.80    0.99
   0 -15  -6    9.64    0.65
   0 -15   6   10.96    0.70
   0  15  -7   12.98    0.85
   0  15  -7   10.48    0.79
   0 -15   7   13.15    0.63
   0  15   7   13.60    0.89
   0 -15  -7   12.48    0.66
   0 -15  -7   13.07    0.63
   0 -15   7   12.70    0.64
   0 -15   7   11.79    0.62
   0 -15   7   13.89    0.61
   0  15   7   14.02    0.93
   0 -15   7   11.30    0.66
   0  15   7   14.53    0.91
   0 -15   7   12.02    0.71
   0  15   7   13.73    0.76
   0 -15   7   12.32    0.75
   0 -15  -7   13.87    0.70
   0 -15   7   13.45    0.94
   0 -15  -7   13.63    0.92
   0  15  -7   12.98    0.89
   0 -15  -7   11.68    0.66
   0 -15  -7   13.05    0.66
   0  15  -7   13.75    0.95
   0 -15   7   12.15    1.01
   0 -15   7   12.22    0.67
   0 -15  -7   12.28    0.96
   0  15   7   12.77    0.81
   0 -15   8    0.12    0.67
   0 -15   8    0.17    0.29
   0 -15   8    0.34    0.38
   0  15  -8    0.21    0.24
   0  15   8    0.61    0.55
   0 -15  -8    0.30    0.31
   0 -15   8    0.50    0.58
   0  15   8    0.31    0.58
   0  15  -8    0.52    0.54
   0 -15   8    0.07    0.25
   0  15  -8    0.42    0.63
   0 -15  -8   -0.24    0.35
   0 -15   8    0.21    0.24
   0 -15  -8    0.15    0.30
   0 -15   8    0.06    0.27
   0 -15  -8    0.31    0.33
   0 -15   8    0.00    0.33
   0 -15  -8    0.41    0.62
   0 -15   8    0.05    0.33
   0 -15  -8   -0.15    0.53
   0  15  -8    0.35    0.56
   0  15  -8    0.12    0.47
   0 -15  -8    0.24    0.26
   0  15  -9   16.81    0.98
   0 -15   9   13.05    0.70
   0 -15  -9   12.68    0.70
   0 -15  -9   14.22    0.69
   0 -15   9   16.17    0.66
   0  15   9   15.85    0.99
   0 -15   9    9.96    0.67
   0 -15   9   12.10    0.67
   0 -15  -9   15.78    0.66
   0 -15  -9   17.14    0.97
   0 -15  -9   13.10    0.99
   0 -15   9   13.96    0.66
   0  15  -9   17.04    1.03
   0 -15   9   13.43    0.73
   0  15  -9   14.74    0.97
   0 -15  -9   11.49    0.68
   0 -15   9   12.36    0.68
   0 -15  -9   13.33    0.72
   0 -15   9   13.04    1.02
   0 -15   9   17.01    0.99
   0  15   9   16.67    0.95
   0 -15  10   54.26    2.34
   0 -15 -10   52.67    2.33
   0  15  10   60.95    2.62
   0  15 -10   54.06    2.55
   0  15 -10   53.97    2.56
   0 -15 -10   55.74    2.56
   0  15  10   54.14    2.52
   0 -15  10   50.30    2.31
   0 -15  10   55.86    2.34
   0 -15 -10   52.58    2.34
   0 -15 -10   51.54    2.31
   0 -15  10   57.63    2.34
   0 -15  10   53.12    2.33
   0 -15  10   54.20    2.58
   0 -15 -10   60.68    2.36
   0 -15 -10   55.32    2.52
   0 -15 -10   56.68    2.33
   0  15 -10   57.97    2.60
   0  15  10   56.01    2.57
   0 -15  10   62.60    2.37
   0  15  10   57.76    2.60
   0 -15  10   54.42    2.54
   0 -15 -11    3.24    0.35
   0  15 -11    4.42    0.75
   0 -15 -11    3.14    0.67
   0 -15  11    4.25    0.64
   0 -15  11    3.04    0.38
   0 -15 -11    3.39    0.37
   0 -15 -11    3.64    0.40
   0 -15  11    4.03    0.32
   0  15  11    4.51    0.72
   0 -15  11    3.15    0.36
   0  15  11    4.45    0.68
   0 -15  11    2.73    0.71
   0  15 -11    4.10    0.70
   0 -15  11    3.24    0.37
   0 -15 -11    3.23    0.37
   0 -15  11    3.71    0.38
   0  15 -11    3.98    0.69
   0 -15  11    3.24    0.42
   0 -15 -11    3.84    0.38
   0 -15 -11    3.88    0.60
   0  15  11    4.66    0.73
   0 -15 -11    4.01    0.32
   0 -15  12   44.61    2.26
   0 -15  12   50.42    2.25
   0  15 -12   49.74    2.34
   0 -15 -12   46.52    2.24
   0  15  12   50.45    2.34
   0 -15  12   47.68    2.04
   0 -15 -12   45.67    2.01
   0  15 -12   44.52    2.30
   0 -15 -12   50.63    2.05
   0 -15 -12   47.95    2.21
   0  15 -12   44.56    2.05
   0 -15  12   49.63    2.06
   0 -15 -12   47.78    2.04
   0 -15  12   49.08    2.05
   0 -15 -12   51.55    2.06
   0  15 -12   46.05    2.30
   0 -15  12   43.96    2.00
   0  15 -12   50.76    2.32
   0  15  12   49.83    2.33
   0  15  12   48.33    2.03
   0  15  12   48.59    2.29
   0 -15 -12   44.66    2.02
   0 -15  12   45.58    2.05
   0 -15  12   49.24    2.04
   0 -15  13    1.38    0.35
   0 -15  13    0.91    0.64
   0  15 -13    0.40    0.65
   0 -15 -13    0.87    0.31
   0  15 -13    1.10    0.74
   0 -15  13    1.15    0.36
   0 -15  13    1.28    0.37
   0  15 -13    1.10    0.68
   0  15  13    0.42    0.70
   0 -15  13    1.24    0.30
   0  15  13    1.17    0.32
   0  15 -13    0.49    0.44
   0 -15 -13    1.06    0.50
   0  15 -13    0.97    0.39
   0 -15 -13    0.88    0.32
   0  15  13    0.44    0.66
   0  15 -13    1.55    0.69
   0  15  14    2.46    0.36
   0 -15  14    3.18    0.33
   0 -15 -14    1.86    0.32
   0  15  14    3.18    0.66
   0  15  14    3.61    0.74
   0  15 -14    1.71    0.40
   0  15  14    3.56    0.76
   0  15 -14    1.89    0.68
   0  15 -14    2.94    0.74
   0  15 -14    2.65    0.74
   0  15  14    3.33    0.35
   0 -15  14    1.81    0.40
   0 -15  14    2.36    0.38
   0  15 -14    2.30    0.46
   0  15  14    2.71    0.77
   0  15 -14    1.55    0.37
   0  15  15    8.02    0.48
   0 -15  15    7.82    0.46
   0  15 -15    8.26    0.88
   0  15  15    6.67    0.84
   0  15  15    7.94    0.89
   0  15 -15    6.48    0.49
   0  15  15    7.21    0.80
   0  15  15    7.23    0.49
   0  15 -15    7.60    0.83
   0  15 -15    7.06    0.58
   0 -15  15    6.77    0.51
   0  15 -15    6.02    0.52
   0  15 -15    7.30    0.88
   0  15  15    8.58    0.92
   0  15  15    7.95    0.54
   0 -15  15    6.68    0.55
   0  15 -15    6.72    0.57
   0  15  16    7.01    0.55
   0  15  16    6.83    0.92
   0  15  16    7.84    0.48
   0  15  16    7.49    0.81
   0  15 -16    5.56    0.51
   0 -15  16    8.59    0.48
   0 -15  16    6.96    0.52
   0 -15 -16    7.92    0.51
   0  15  16    7.21    0.56
   0 -15  16    7.05    0.53
   0 -15 -16    7.50    0.52
   0  15  16    6.94    0.49
   0  15  16    7.38    0.92
   0 -15  16    5.54    0.55
   0  15 -16    5.71    0.55
   0  15 -16    7.38    0.85
   0  15 -16    7.01    0.58
   0  15 -16    6.96    0.89
   0  15 -16    7.63    0.89
   0  15 -16    7.25    0.57
   0 -15 -17    1.42    0.40
   0  15 -17    0.91    0.75
   0  15  17    1.77    0.40
   0 -15  17    1.47    0.41
   0  15  17    1.54    0.34
   0  15 -17    0.83    0.37
   0  15 -17    1.02    0.65
   0  15 -17    0.90    0.43
   0  15  17    1.12    0.36
   0  15  17    1.39    0.79
   0 -15  17    1.71    0.44
   0 -15  17    1.33    0.33
   0 -15 -17    1.17    0.35
   0  15 -17    1.40    0.73
   0  15  17    1.42    0.42
   0 -15  17    1.53    0.39
   0  15 -17    1.53    0.45
   0  15 -17    1.53    0.46
   0  15  17    1.82    0.65
   0  15 -18    0.47    0.44
   0  15 -18    1.33    0.75
   0  15  18    1.01    0.36
   0 -15  18    0.37    0.41
   0 -15  18    0.86    0.34
   0  15 -18    0.75    0.64
   0  15  18    1.06    0.66
   0  15  18    0.28    0.33
   0  15 -18    0.86    0.74
   0  15 -18    0.47    0.72
   0  15  18    1.70    0.82
   0  15 -18    0.41    0.43
   0 -15 -18    1.20    0.36
   0  15 -18   -0.47    0.77
   0 -15 -18    0.60    0.39
   0  15  18    1.03    0.42
   0  15 -18    0.63    0.40
   0  15  18    0.67    0.43
   0 -15  18    0.81    0.39
   0  15 -18    0.64    0.35
   0 -15  18    1.00    0.46
   0  15  19    1.48    0.67
   0 -15 -19    1.98    0.40
   0  15 -19    1.56    0.65
   0  15 -19    1.42    0.35
   0  15  19    1.92    0.44
   0  15 -19    2.08    0.46
   0  15  19    2.40    0.91
   0  15 -19    2.89    0.75
   0  15 -19    2.27    0.78
   0  15  19    2.38    0.85
   0 -15  19    2.04    0.43
   0  15  19    1.77    0.36
   0 -15  19    1.70    0.35
   0  15 -19    1.67    0.44
   0  15  19    1.29    0.45
   0 -15  19    1.43    0.47
   0 -15 -19    1.57    0.38
   0  15  19    1.49    0.38
   0 -15  19    1.55    0.41
   0  15 -19    1.74    0.75
   0  15 -19    2.06    0.77
   0  15 -19    1.79    0.41
   0  15 -20    0.54    0.41
   0  15 -20    0.72    0.71
   0  15 -20    0.47    0.42
   0 -15 -20    1.38    0.40
   0 -15  20    0.96    0.42
   0 -15 -20    0.40    0.36
   0  15  20    0.82    0.44
   0  15  20    1.23    0.40
   0  15 -20    1.66    0.85
   0 -15  20    0.98    0.44
   0  15  20    0.73    0.81
   0  15  20    0.64    0.35
   0  15  20    1.23    0.82
   0  15 -20    0.34    0.70
   0  15  20    0.90    0.35
   0  15 -20    0.57    0.73
   0 -15  20    0.73    0.33
   0  15 -20    0.34    0.71
   0  15  21    1.68    0.83
   0 -15  21    0.93    0.32
   0  15 -21    1.74    0.70
   0  15 -21    1.45    0.42
   0  15  21    1.23    0.40
   0 -15  21    1.37    0.47
   0  15 -21    0.86    0.82
   0 -15  21    0.60    0.41
   0 -15 -21    0.88    0.37
   0  15 -21    0.98    0.41
   0  15  21    1.13    0.34
   0  15  21    2.03    0.46
   0  15  21    0.92    0.44
   0  15 -21    1.73    0.70
   0  15  21    1.46    0.70
   0  15  21    1.74    0.83
   0 -15  22    3.63    0.46
   0  15 -22    3.96    0.75
   0  15  22    4.02    0.39
   0  15  22    4.28    0.92
   0  15  22    3.56    0.47
   0  15  22    4.18    0.86
   0  15  22    5.64    0.76
   0  15 -22    3.53    0.45
   0 -15  22    4.63    0.38
   0  15 -22    3.79    0.48
   0  15  22    4.10    0.50
   0  15 -22    3.98    0.85
   0  15 -22    3.84    0.42
   0 -15 -22    4.55    0.44
   0 -15  22    3.78    0.51
   0  15  22    5.12    0.87
   0  15  22    4.06    0.43
   0  15 -22    3.70    0.45
   0  15  23    1.78    0.42
   0  15  23    1.96    0.35
   0  15 -23    2.87    0.39
   0  15 -23    2.74    0.38
   0  15 -23    3.29    0.79
   0  15 -23    2.46    0.66
   0  15 -23    2.13    0.40
   0  15  23    2.76    0.38
   0 -15  23    2.81    0.42
   0 -15  23    2.98    0.33
   0 -15  23    2.00    0.48
   0  15  23    1.58    0.81
   0  15 -23    2.12    0.43
   0 -15 -23    2.45    0.38
   0  15  24    5.92    0.46
   0  15  24    5.65    0.42
   0 -15 -24    5.77    0.46
   0  15 -24    5.51    0.50
   0 -15  24    5.78    0.53
   0  15 -24    5.98    0.85
   0  15  24    6.90    0.99
   0  15  24    5.72    0.49
   0 -15 -24    5.95    0.45
   0  15 -24    5.98    0.43
   0 -15  24    5.97    0.48
   0  15 -24    5.99    0.46
   0 -15  24    6.41    0.41
   0  15 -25    0.17    0.29
   0  15 -25    0.64    0.31
   0 -15 -25    0.45    0.32
   0  15 -25    0.80    0.30
   0 -15  25    0.57    0.35
   0  15  25    0.69    0.29
   0 -15 -25    0.41    0.32
   0  15 -25    0.53    0.35
   0  15 -25    0.45    0.65
   0 -15  25    0.56    0.41
   0  15  25    0.64    0.33
   0 -15  25    0.51    0.26
   0  15  25    0.59    0.37
   0  15 -25    0.37    0.37
   0 -15  26    0.66    0.23
   0  15  26    0.47    0.30
   0  15  26    1.11    0.35
   0 -15  26    1.03    0.33
   0  15 -26    0.81    0.29
   0  15 -26    0.64    0.33
   0 -15 -26    0.71    0.30
   0  15 -26    0.86    0.35
   0  15 -26    0.06    0.18
   0 -15 -26    1.08    0.30
   0 -15  26    0.81    0.42
   0  15  27    0.21    0.31
   0 -15  27    0.16    0.29
   0 -15 -27    0.34    0.26
   0  15 -27    0.55    0.29
   0  15  27    0.22    0.30
   0 -15  27    0.88    0.39
   0 -15 -27    0.69    0.28
   0  15 -27    0.15    0.32
   0  15  28    0.95    0.28
   0 -15 -28    1.17    0.26
   0  15 -28    1.06    0.26
   0 -15  28    1.48    0.35
   0 -15 -28    0.65    0.23
   0  15 -28    1.30    0.29
   0 -15  28    1.30    0.26
   0  15  28    0.50    0.27
   0 -15  29    0.06    0.30
   0  15 -29    0.48    0.25
   0 -15 -29    0.18    0.17
   0 -15 -29    0.44    0.22
   0 -15  30    0.28    0.24
   0 -15 -30    0.35    0.18
   0 -16   0   92.66    4.29
   0  16   0  102.76    4.16
   0  16   0  100.01    4.18
   0 -16   0  108.96    4.28
   0 -16   0   93.06    4.02
   0 -16   0   93.95    4.00
   0  16   0  107.43    4.21
   0 -16   0  100.04    4.07
   0  16   0  106.73    4.25
   0 -16   0   94.77    4.05
   0  16   0  110.13    4.24
   0 -16   0   88.24    4.05
   0  16   1  201.36    8.27
   0  16   1  205.22    8.35
   0 -16   1  185.49    8.13
   0  16  -1  212.18    8.36
   0 -16   1  204.61    8.18
   0 -16  -1  201.70    8.18
   0 -16  -1  183.20    8.14
   0 -16  -1  202.56    8.40
   0 -16  -1  215.85    8.17
   0 -16  -1  184.52    8.12
   0  16   1  199.46    8.28
   0 -16   1  224.09    8.19
   0  16   1  211.47    8.30
   0  16  -1  185.37    8.24
   0 -16   1  209.50    8.38
   0  16   1  211.33    8.33
   0  16  -1  200.72    8.27
   0  16  -1  200.47    8.31
   0  16  -1  213.51    8.35
   0  16   2   91.72    3.56
   0  16   2   84.64    3.57
   0 -16  -2   81.47    3.38
   0  16   2   83.89    3.49
   0 -16   2   76.61    3.35
   0 -16   2   79.56    3.38
   0 -16   2   83.53    3.61
   0  16  -2   83.84    3.60
   0  16  -2   84.14    3.55
   0  16  -2   79.28    3.47
   0 -16  -2   76.38    3.38
   0  16  -2   88.23    3.53
   0 -16   2   76.60    3.39
   0  16  -2   79.71    3.48
   0 -16  -2   76.54    3.35
   0 -16   2   84.79    3.40
   0 -16   2   78.42    3.34
   0  16   2   84.58    3.51
   0 -16  -2   74.87    3.61
   0  16  -2   89.97    3.59
   0 -16   3   32.55    1.38
   0 -16   3   29.28    1.32
   0 -16  -3   33.67    1.40
   0  16   3   31.01    1.52
   0 -16   3   30.50    1.62
   0  16  -3   31.06    1.58
   0  16   3   31.62    1.48
   0  16  -3   28.84    1.47
   0  16  -3   28.96    1.48
   0 -16  -3   28.67    1.33
   0 -16   3   32.09    1.70
   0  16   3   30.94    1.56
   0 -16   3   28.14    1.33
   0  16  -3   33.97    1.61
   0 -16   3   31.41    1.40
   0 -16  -3   29.97    1.61
   0  16  -3   30.48    1.50
   0 -16   3   30.60    1.33
   0 -16  -3   30.16    1.37
   0 -16  -3   30.79    1.66
   0  16   3   30.82    1.47
   0 -16   3   34.71    1.41
   0 -16  -3   33.12    1.37
   0 -16  -4    4.63    0.41
   0  16  -4    4.67    0.69
   0  16  -4    3.90    0.49
   0 -16   4    4.71    0.47
   0 -16  -4    4.39    0.41
   0 -16   4    4.21    0.42
   0 -16   4    4.86    0.35
   0 -16  -4    3.88    0.35
   0 -16  -4    4.72    0.46
   0  16  -4    3.59    0.57
   0  16   4    3.58    0.50
   0  16   4    3.63    0.59
   0 -16  -4    4.12    0.69
   0 -16   4    5.02    0.81
   0 -16   4    4.29    0.31
   0 -16   4    5.16    0.47
   0 -16   4    3.91    0.34
   0 -16   4    4.93    0.72
   0 -16  -4    4.23    0.78
   0 -16   5    4.37    0.49
   0  16  -5    4.14    0.53
   0  16   5    3.58    0.56
   0  16  -5    4.30    0.70
   0 -16  -5    3.26    0.33
   0 -16   5    3.61    0.69
   0 -16   5    4.03    0.35
   0 -16  -5    4.31    0.41
   0 -16   5    4.34    0.47
   0 -16  -5    4.24    0.68
   0  16  -5    3.34    0.59
   0 -16  -5    3.58    0.76
   0  16   5    3.45    0.64
   0 -16   5    3.79    0.30
   0  16   5    3.67    0.50
   0 -16   5    4.01    0.41
   0 -16   5    4.68    0.79
   0 -16  -5    4.69    0.40
   0 -16   5    3.10    0.33
   0 -16  -5    4.30    0.45
   0  16   5    3.66    0.47
   0  16   6    7.84    0.75
   0 -16   6    6.38    0.58
   0 -16  -6    7.26    0.48
   0 -16  -6    6.84    0.42
   0 -16  -6    5.95    0.47
   0  16  -6    6.35    0.63
   0 -16   6    6.58    0.44
   0 -16  -6    6.71    0.52
   0 -16   6    6.97    0.85
   0 -16   6    6.85    0.53
   0  16  -6    6.59    0.69
   0  16  -6    7.29    0.79
   0  16   6    7.44    0.57
   0 -16   6    8.41    0.80
   0 -16   6    7.37    0.40
   0  16   6    7.62    0.66
   0  16   6    8.27    0.78
   0 -16   6    6.99    0.43
   0 -16  -6    5.73    0.82
   0 -16  -6    7.40    0.76
   0 -16   6    5.93    0.48
   0 -16  -7   17.34    1.16
   0 -16   7   16.36    0.83
   0 -16   7   19.42    0.88
   0 -16  -7   16.62    1.12
   0  16  -7   15.71    1.04
   0 -16  -7   17.74    0.87
   0  16  -7   18.48    1.09
   0 -16   7   18.16    0.85
   0 -16   7   19.08    0.94
   0 -16   7   19.84    0.93
   0  16   7   18.40    1.10
   0 -16  -7   16.64    0.83
   0  16   7   18.80    1.13
   0 -16   7   16.69    1.14
   0  16  -7   18.24    1.16
   0 -16  -7   17.55    0.86
   0 -16   7   17.54    0.82
   0 -16   7   17.44    1.21
   0  16  -7   15.88    1.08
   0 -16  -7   20.02    0.87
   0 -16  -7   20.57    0.90
   0 -16  -8    5.94    0.48
   0  16   8    8.02    0.74
   0  16  -8    7.88    0.75
   0  16  -8    7.46    0.75
   0  16   8    9.98    0.82
   0 -16   8    8.06    0.78
   0 -16   8    6.93    0.55
   0 -16  -8    7.78    0.75
   0 -16   8    6.82    0.46
   0 -16   8    7.97    0.42
   0 -16   8    6.40    0.60
   0  16  -8    6.38    0.72
   0 -16  -8    7.08    0.53
   0  16  -8    8.39    0.83
   0 -16   8    6.21    0.43
   0  16  -8    6.34    0.42
   0 -16   8    6.51    0.85
   0 -16  -8    8.04    0.44
   0 -16   8    6.45    0.49
   0 -16   8    7.29    0.44
   0 -16  -8    7.03    0.82
   0 -16  -8    7.70    0.48
   0 -16  -8    6.68    0.49
   0 -16   9   23.95    1.12
   0 -16   9   26.98    1.12
   0 -16   9   27.28    1.43
   0 -16   9   26.28    1.16
   0 -16   9   27.39    1.19
   0 -16   9   24.67    1.45
   0 -16  -9   26.50    1.18
   0 -16  -9   27.23    1.39
   0 -16  -9   24.77    1.44
   0 -16   9   25.21    1.14
   0 -16  -9   23.30    1.14
   0  16  -9   25.91    1.40
   0 -16  -9   25.50    1.15
   0 -16  -9   23.68    1.15
   0  16  -9   26.04    1.48
   0 -16   9   22.95    1.13
   0  16   9   27.02    1.43
   0 -16  -9   24.73    1.12
   0  16  -9   24.99    1.39
   0 -16  -9   25.69    1.15
   0  16   9   26.88    1.38
   0  16 -10   16.25    1.04
   0 -16  10   14.64    0.77
   0 -16  10   18.10    1.05
   0 -16 -10   13.19    0.73
   0 -16 -10   11.47    0.72
   0 -16 -10   15.39    0.69
   0 -16 -10   14.01    0.76
   0 -16 -10   14.48    0.73
   0 -16  10   12.74    0.71
   0  16  10   19.05    1.10
   0 -16  10   13.02    0.73
   0  16  10   17.65    1.06
   0  16 -10   16.40    1.10
   0 -16 -10   14.76    0.73
   0 -16 -10   18.88    1.01
   0 -16  10   13.10    1.06
   0 -16  10   11.49    0.71
   0 -16 -10   12.34    1.02
   0  16 -10   14.20    1.04
   0  16  10   16.45    0.98
   0 -16  10   16.65    0.71
   0 -16  10   14.86    0.69
   0 -16  10   14.11    0.73
   0  16  10   16.43    1.08
   0 -16 -11   18.30    1.06
   0 -16 -11   16.95    0.85
   0 -16  11   17.07    0.83
   0 -16 -11   15.44    0.81
   0 -16  11   17.65    0.87
   0 -16 -11   18.05    0.83
   0  16 -11   17.93    1.16
   0 -16 -11   15.96    0.83
   0  16  11   18.68    1.18
   0 -16 -11   14.58    1.10
   0  16 -11   17.14    1.13
   0 -16  11   16.54    0.83
   0 -16  11   15.26    1.14
   0 -16  11   19.60    1.11
   0 -16 -11   17.73    0.79
   0 -16  11   14.44    0.82
   0  16  11   18.52    1.12
   0  16 -11   16.22    1.12
   0  16 -11   17.09    1.17
   0 -16  11   17.17    0.79
   0  16  11   19.00    1.19
   0 -16  11   15.64    0.82
   0 -16 -11   17.42    0.82
   0  16  12   28.09    1.49
   0 -16 -12   26.41    1.16
   0  16  12   26.53    1.13
   0 -16 -12   22.48    1.12
   0 -16 -12   22.21    1.38
   0 -16  12   25.16    1.16
   0 -16  12   28.90    1.41
   0  16  12   28.81    1.45
   0 -16 -12   26.15    1.11
   0 -16 -12   26.60    1.17
   0 -16  12   23.65    1.14
   0  16 -12   28.15    1.47
   0 -16 -12   23.70    1.14
   0 -16  12   24.96    1.17
   0  16 -12   21.30    1.16
   0 -16  12   22.56    1.42
   0 -16  12   21.36    1.15
   0 -16  12   25.40    1.15
   0 -16 -12   27.60    1.36
   0  16 -12   27.16    1.51
   0 -16  12   25.37    1.11
   0  16  12   31.44    1.52
   0  16 -12   29.64    1.49
   0 -16 -12   25.00    1.14
   0  16 -12   27.28    1.47
   0  16 -13    6.11    0.86
   0 -16  13    6.52    0.50
   0 -16 -13    7.35    0.49
   0  16 -13    5.90    0.82
   0  16 -13    5.96    0.83
   0  16  13    6.89    0.45
   0  16  13    6.88    0.85
   0 -16  13    6.91    0.50
   0 -16 -13    6.79    0.47
   0 -16  13    6.40    0.48
   0 -16  13    6.79    0.44
   0  16 -13    5.19    0.51
   0 -16 -13    5.89    0.44
   0 -16  13    6.43    0.46
   0 -16 -13    6.80    0.67
   0 -16 -13    6.84    0.46
   0  16  13    8.07    0.87
   0  16 -13    6.54    0.83
   0  16 -13    5.84    0.56
   0 -16  13    7.29    0.80
   0  16  14   10.93    0.58
   0 -16  14    9.90    0.60
   0  16  14   11.68    0.91
   0 -16  14   12.24    0.57
   0 -16  14    8.76    0.62
   0  16  14   13.25    1.02
   0  16 -14    7.89    0.60
   0  16 -14   10.41    0.94
   0  16 -14   12.19    0.98
   0  16 -14    7.51    0.62
   0  16  14   12.93    1.01
   0  16  14   11.33    0.63
   0 -16 -14   10.62    0.59
   0  16  14   13.39    1.03
   0  16  14   12.50    0.59
   0 -16 -14    7.82    0.55
   0  16 -14    9.66    0.67
   0  16 -14   11.17    0.96
   0  16  15   19.89    1.34
   0  16 -15   18.71    1.02
   0  16  15   21.68    0.96
   0  16 -15   19.93    1.03
   0  16 -15   19.44    1.30
   0  16 -15   18.02    1.30
   0 -16  15   21.38    1.01
   0 -16  15   21.17    0.98
   0  16  15   19.52    1.24
   0  16  15   20.06    0.99
   0  16 -15   17.81    0.96
   0  16 -15   18.78    0.98
   0 -16 -15   23.79    0.96
   0  16 -15   19.71    1.28
   0  16  15   20.45    1.34
   0  16  15   19.93    0.95
   0  16  15   18.56    1.29
   0 -16  15   19.82    0.95
   0  16  16    1.08    0.42
   0  16 -16    1.72    0.46
   0  16 -16    1.51    0.38
   0  16 -16    2.44    0.76
   0  16  16    2.60    0.40
   0 -16  16    1.90    0.40
   0  16 -16    2.47    0.76
   0  16  16    2.04    0.78
   0  16  16    2.98    0.35
   0  16 -16    2.79    0.72
   0  16 -16    1.83    0.47
   0  16  16    2.40    0.36
   0 -16 -16    1.75    0.37
   0 -16  16    1.50    0.42
   0 -16  16    2.08    0.36
   0  16  16    2.15    0.67
   0  16 -16    1.80    0.49
   0  16  16    2.78    0.79
   0  16 -17    4.45    0.84
   0  16  17    5.69    0.92
   0  16  17    6.04    0.78
   0  16 -17    5.91    0.88
   0 -16  17    7.83    0.54
   0  16 -17    5.82    0.55
   0  16 -17    7.43    0.91
   0 -16  17    6.69    0.51
   0 -16  17    6.95    0.55
   0  16 -17    5.87    0.56
   0  16  17    6.07    0.53
   0  16  17    6.37    0.46
   0  16  17    6.29    0.46
   0 -16  17    6.52    0.45
   0  16 -17    6.18    0.81
   0  16 -17    5.65    0.53
   0 -16 -17    6.79    0.49
   0 -16 -17    7.16    0.52
   0  16  17    6.58    0.53
   0  16 -17    5.38    0.47
   0  16 -17    7.18    0.91
   0 -16  18    3.11    0.45
   0  16  18    2.82    0.70
   0  16 -18    1.76    0.37
   0  16 -18    2.46    0.47
   0 -16  18    1.66    0.46
   0 -16 -18    2.59    0.40
   0  16  18    3.69    0.38
   0  16 -18    2.70    0.78
   0  16  18    2.60    0.44
   0  16 -18    3.29    0.78
   0 -16  18    3.01    0.38
   0  16  18    2.45    0.44
   0  16 -18    3.67    0.80
   0 -16 -18    2.77    0.41
   0  16  18    4.60    0.86
   0  16  18    2.76    0.36
   0  16  18    3.84    0.91
   0  16 -18    2.15    0.46
   0  16 -18    1.70    0.43
   0  16 -18    2.80    0.71
   0  16 -18    3.63    0.79
   0 -16  18    1.75    0.42
   0 -16 -19    0.04    0.35
   0  16 -19    0.02    0.73
   0  16 -19   -0.23    0.42
   0  16  19    0.51    0.41
   0 -16  19    0.49    0.39
   0  16 -19    0.59    0.74
   0  16  19    0.06    0.34
   0  16  19    0.57    0.41
   0 -16  19    0.25    0.33
   0  16 -19    0.21    0.71
   0 -16  19   -0.09    0.43
   0  16 -19    0.20    0.41
   0 -16  19    0.20    0.40
   0  16  19    0.13    0.33
   0  16  19    0.95    0.79
   0  16 -19   -0.29    0.71
   0 -16 -19    0.03    0.38
   0  16 -19   -0.15    0.38
   0  16  19    0.31    0.90
   0 -16 -20    0.55    0.37
   0  16 -20    0.66    0.83
   0 -16 -20    0.44    0.35
   0  16  20    0.39    0.79
   0  16 -20    0.53    0.40
   0 -16  20    0.54    0.33
   0 -16  20    0.17    0.40
   0  16 -20    0.70    0.42
   0  16  20    0.69    0.84
   0  16  20    0.08    0.33
   0  16  20    0.02    0.40
   0 -16  20    0.33    0.43
   0  16 -20    0.12    0.71
   0  16 -20   -0.38    0.72
   0  16  20    0.41    0.34
   0  16  20   -0.06    0.37
   0  16 -20    0.12    0.72
   0  16  21    6.19    0.54
   0  16 -21    7.15    0.97
   0  16  21    7.74    0.97
   0 -16  21    5.61    0.57
   0  16  21    8.20    1.00
   0 -16  21    7.69    0.47
   0  16  21    8.09    0.57
   0 -16 -21    7.57    0.50
   0  16 -21    6.92    0.55
   0 -16 -21    7.33    0.53
   0  16 -21    6.97    0.54
   0  16  21    6.70    0.48
   0  16  21    9.09    0.86
   0 -16  21    7.20    0.54
   0  16 -21    7.36    0.86
   0  16  21    7.81    0.51
   0  16 -22    0.94    0.62
   0  16 -22    0.21    0.40
   0  16 -22    0.08    0.37
   0  16  22    0.00    0.40
   0  16  22   -0.07    0.37
   0  16 -22    0.17    0.37
   0  16 -22   -0.04    0.35
   0 -16 -22   -0.43    0.36
   0 -16  22    0.26    0.40
   0 -16  22   -0.01    0.41
   0  16  22    0.27    0.30
   0  16  22    0.25    0.34
   0 -16  22    0.13    0.30
   0  16 -22    1.77    0.79
   0  16  22    0.02    0.75
   0  16 -23    1.16    0.74
   0 -16  23    0.24    0.42
   0  16 -23    0.40    0.39
   0  16 -23    0.89    0.37
   0  16 -23    1.21    0.36
   0  16  23    0.80    0.39
   0 -16  23    0.83    0.30
   0 -16  23    0.19    0.38
   0 -16 -23    0.06    0.35
   0  16  23    0.27    0.36
   0  16 -23    0.79    0.33
   0  16  23    0.51    0.29
   0  16  23    1.70    0.83
   0  16  23    0.94    0.35
   0  16  24    6.04    0.54
   0  16 -24    9.37    0.91
   0  16  24    9.09    0.53
   0  16  24    8.58    0.49
   0 -16  24    7.90    0.55
   0  16 -24    9.16    0.51
   0  16  24    9.70    1.10
   0 -16  24   10.31    0.49
   0  16 -24    7.98    0.56
   0 -16 -24    7.32    0.52
   0  16 -24    8.83    0.53
   0 -16  25    3.03    0.30
   0  16 -25    2.94    0.36
   0  16 -25    2.48    0.32
   0  16  25    3.00    0.30
   0  16 -25    2.93    0.39
   0  16 -25    2.52    0.34
   0 -16 -25    2.18    0.34
   0  16  25    2.95    0.35
   0  16  25    2.85    0.37
   0 -16  25    3.06    0.38
   0 -16 -26    0.88    0.28
   0  16 -26    0.86    0.31
   0 -16  26    1.11    0.23
   0  16 -26    0.98    0.33
   0 -16  26    1.04    0.40
   0 -16 -26    1.07    0.28
   0 -16  26    0.84    0.31
   0  16  26    1.05    0.31
   0 -16  27    0.32    0.18
   0 -16  27    0.50    0.36
   0 -16  27    0.26    0.27
   0  16 -27    0.10    0.27
   0  16  27   -0.02    0.27
   0 -16 -27    0.41    0.25
   0 -16 -27    0.66    0.24
   0  16 -27    0.54    0.29
   0 -16  28    0.82    0.32
   0 -16 -28    1.42    0.24
   0  16  28    1.21    0.25
   0 -16 -28    0.84    0.22
   0  16 -28    1.34    0.26
   0 -16 -29    0.56    0.20
   0 -16  29    0.46    0.26
   0  17   0   -0.12    0.48
   0 -17   0    0.06    0.39
   0 -17   0   -0.04    0.19
   0 -17   0    0.00    0.36
   0 -17   0    0.05    0.75
   0  17   0    0.06    0.60
   0  17   0   -0.10    0.56
   0  17   0    0.21    0.53
   0 -17   0   -0.15    0.29
   0 -17   0    0.07    0.42
   0 -17   0   -0.05    0.67
   0  17  -1    6.31    0.74
   0  17  -1    6.28    0.62
   0 -17   1    5.26    0.34
   0  17   1    5.91    0.67
   0 -17   1    5.35    0.48
   0 -17  -1    6.17    0.47
   0 -17  -1    5.64    0.85
   0  17  -1    5.37    0.64
   0  17  -1    6.14    0.73
   0  17   1    6.30    0.72
   0 -17   1    6.04    0.78
   0 -17   1    5.89    0.52
   0 -17  -1    5.08    0.48
   0 -17  -1    5.30    0.40
   0  17   1    6.21    0.57
   0  17   1    6.25    0.64
   0  17  -1    6.27    0.69
   0 -17  -2   12.28    0.75
   0  17   2   20.15    0.94
   0 -17   2   13.49    0.75
   0 -17   2   15.09    0.84
   0  17   2   20.52    1.04
   0 -17  -2   13.86    0.82
   0 -17  -2   13.94    1.14
   0 -17   2   15.98    0.85
   0  17  -2   20.24    1.13
   0 -17  -2   15.45    0.81
   0  17   2   19.57    0.98
   0 -17  -2   16.72    0.77
   0  17   2   18.99    0.95
   0  17   2   20.25    1.08
   0 -17   2   16.33    0.77
   0 -17   2   17.04    0.73
   0 -17   2   18.44    1.14
   0  17  -2   18.94    1.04
   0  17  -2   19.24    1.13
   0 -17   3    1.56    0.44
   0 -17   3    2.25    0.32
   0 -17  -3    2.33    0.37
   0 -17  -3    1.62    0.43
   0 -17   3    1.66    0.41
   0 -17  -3    2.85    0.68
   0  17   3    2.29    0.60
   0 -17  -3    2.01    0.77
   0  17   3    2.39    0.52
   0  17  -3    2.03    0.49
   0 -17   3    2.54    0.69
   0  17  -3    2.18    0.64
   0 -17   3    2.25    0.25
   0 -17   3    0.60    0.77
   0 -17   3    1.65    0.29
   0 -17  -3    2.10    0.32
   0 -17  -3    1.46    0.29
   0  17  -3    1.82    0.68
   0  17  -3    2.11    0.64
   0 -17   3    2.18    0.39
   0 -17  -3    0.89    0.38
   0 -17   4    5.42    0.41
   0  17  -4    7.13    0.76
   0  17  -4    6.52    0.77
   0  17  -4    7.36    0.79
   0 -17  -4    6.82    0.52
   0 -17   4    6.59    0.80
   0 -17  -4    6.70    0.78
   0 -17   4    6.31    0.54
   0 -17   4    5.78    0.41
   0  17   4    5.64    0.60
   0 -17   4    5.54    0.85
   0 -17  -4    5.50    0.41
   0  17   4    6.83    0.68
   0 -17  -4    6.57    0.84
   0 -17  -4    6.63    0.47
   0 -17   4    5.76    0.54
   0  17  -4    5.76    0.63
   0 -17   4    5.68    0.48
   0 -17  -4    5.56    0.41
   0 -17   4    6.22    0.36
   0  17   4    6.08    0.74
   0 -17  -4    5.87    0.48
   0  17   4    6.53    0.63
   0 -17   5    0.41    0.29
   0  17  -5   -0.38    0.63
   0 -17  -5    0.12    0.29
   0 -17  -5    0.48    0.61
   0 -17   5    0.08    0.23
   0 -17   5   -0.03    0.65
   0 -17   5    0.17    0.36
   0 -17  -5    0.20    0.29
   0 -17   5    0.49    0.47
   0  17   5   -0.08    0.61
   0 -17   5    0.47    0.73
   0  17  -5    0.34    0.60
   0 -17   5    0.23    0.42
   0 -17  -5    0.23    0.69
   0 -17  -5    0.30    0.34
   0  17  -5    0.59    0.51
   0  17  -5    0.01    0.51
   0  17   5    0.49    0.41
   0  17  -5    0.29    0.46
   0  17   5    0.71    0.51
   0 -17  -5    0.75    0.40
   0 -17  -5    0.30    0.34
   0 -17   5    0.11    0.30
   0 -17  -6    8.56    0.53
   0  17  -6    8.62    0.75
   0 -17   6    8.29    0.64
   0 -17  -6    8.26    0.49
   0  17   6    8.20    0.79
   0  17  -6    8.53    0.87
   0  17  -6    9.14    0.85
   0  17  -6    8.06    0.71
   0 -17  -6    7.54    0.53
   0 -17  -6    7.52    0.91
   0  17   6    9.50    0.74
   0 -17  -6    9.55    0.84
   0  17  -6    8.71    0.75
   0 -17   6    9.16    0.85
   0 -17  -6    7.79    0.50
   0 -17   6    7.60    0.49
   0 -17  -6    8.56    0.58
   0 -17   6    8.12    0.59
   0 -17   6    8.28    0.55
   0 -17   6    7.78    0.94
   0 -17   6    8.51    0.51
   0 -17   6    8.04    0.50
   0 -17   6    8.83    0.46
   0  17   6    9.36    0.83
   0 -17  -7   22.48    1.10
   0  17   7   24.90    1.33
   0  17  -7   22.14    1.30
   0 -17   7   22.79    1.42
   0  17  -7   20.59    1.26
   0  17   7   24.73    1.38
   0  17  -7   25.15    1.40
   0 -17  -7   22.98    1.06
   0 -17  -7   23.37    1.40
   0 -17  -7   24.69    1.09
   0  17  -7   22.44    1.30
   0 -17   7   24.70    1.39
   0 -17   7   23.31    1.06
   0 -17  -7   23.01    1.34
   0 -17  -7   22.40    1.07
   0 -17   7   23.89    1.18
   0 -17   7   22.40    1.07
   0 -17  -7   25.21    1.12
   0 -17   7   24.21    1.05
   0 -17   7   23.43    1.14
   0  17  -7   25.17    1.39
   0 -17   7   24.45    1.11
   0 -17  -8    6.66    0.52
   0  17  -8    5.77    0.82
   0 -17   8    6.51    0.40
   0  17  -8    6.48    0.72
   0  17   8    5.94    0.77
   0  17   8    6.24    0.72
   0 -17   8    6.27    0.48
   0 -17   8    7.23    0.55
   0 -17   8    5.84    0.78
   0 -17  -8    5.82    0.42
   0 -17  -8    6.54    0.46
   0 -17  -8    5.68    0.47
   0  17  -8    5.29    0.40
   0 -17   8    6.28    0.86
   0 -17   8    5.90    0.42
   0 -17  -8    6.50    0.45
   0 -17   8    6.56    0.45
   0  17  -8    5.61    0.72
   0 -17  -8    5.25    0.72
   0  17  -8    5.30    0.79
   0 -17  -8    6.71    0.84
   0 -17  -9   15.48    1.09
   0 -17   9   14.60    0.70
   0 -17   9   16.81    0.81
   0  17   9   12.63    1.03
   0 -17   9   14.49    1.12
   0  17   9   14.78    1.09
   0 -17  -9   15.92    0.78
   0 -17   9   12.57    0.70
   0 -17   9   15.98    0.76
   0 -17  -9   13.27    0.71
   0 -17  -9   14.96    0.75
   0  17  -9   11.78    0.98
   0 -17   9   15.79    1.06
   0 -17  -9   14.14    1.00
   0  17   9   12.61    0.97
   0  17  -9   12.88    1.07
   0 -17   9   15.55    0.75
   0 -17  -9   15.45    0.75
   0 -17  -9   15.16    0.75
   0  17  -9   12.78    1.00
   0 -17 -10    3.43    0.35
   0  17  10    2.29    0.62
   0  17 -10    3.57    0.70
   0 -17 -10    3.65    0.40
   0  17 -10    2.49    0.73
   0 -17  10    4.46    0.81
   0 -17 -10    3.07    0.40
   0 -17  10    3.90    0.41
   0  17 -10    3.52    0.69
   0  17  10    4.13    0.75
   0  17  10    3.43    0.68
   0 -17 -10    4.31    0.77
   0 -17  10    4.02    0.34
   0 -17 -10    4.24    0.45
   0 -17  10    3.81    0.72
   0 -17  10    4.08    0.42
   0 -17  10    4.51    0.48
   0 -17  10    3.42    0.35
   0 -17 -10    3.15    0.67
   0 -17 -10    3.51    0.40
   0 -17 -11    9.23    0.54
   0 -17 -11    8.67    0.50
   0 -17 -11    9.59    0.53
   0 -17 -11    7.04    0.77
   0 -17 -11   10.07    0.57
   0 -17 -11    7.26    0.48
   0  17  11    7.09    0.82
   0  17  11    7.78    0.88
   0  17  11    7.51    0.49
   0 -17  11    9.62    0.59
   0 -17  11    9.22    0.92
   0  17 -11    7.04    0.85
   0  17  11    6.48    0.86
   0 -17  11    7.77    0.83
   0  17 -11    7.04    0.91
   0 -17  11    7.70    0.49
   0 -17 -11   10.24    0.55
   0 -17  11    6.48    0.47
   0 -17  11    9.14    0.55
   0 -17  11    9.83    0.55
   0  17 -11    7.75    0.83
   0  17 -11    7.40    0.88
   0 -17 -11    8.23    0.87
   0  17 -12   14.26    1.11
   0 -17  12   16.62    0.81
   0 -17 -12   15.25    0.76
   0 -17 -12   16.96    0.80
   0 -17 -12   15.72    1.03
   0 -17  12   16.94    0.82
   0  17  12   15.31    0.77
   0  17  12   16.29    1.18
   0 -17 -12   17.81    0.83
   0 -17 -12   14.90    1.09
   0 -17  12   16.31    1.08
   0 -17 -12   16.14    0.80
   0  17 -12   14.18    0.83
   0 -17  12   17.58    0.85
   0  17  12   16.31    1.11
   0  17  12   16.91    1.15
   0  17 -12   14.31    1.11
   0 -17  12   15.09    1.14
   0 -17 -12   17.63    0.84
   0 -17  12   14.02    0.76
   0  17 -12   15.45    1.17
   0 -17 -12   17.37    0.79
   0  17 -12   16.43    1.19
   0 -17 -13    4.48    0.61
   0  17  13    3.11    0.36
   0 -17 -13    3.11    0.37
   0  17 -13    2.54    0.81
   0  17 -13    2.21    0.51
   0 -17  13    3.09    0.43
   0  17  13    4.91    0.79
   0  17 -13    4.37    0.80
   0 -17 -13    2.44    0.42
   0  17  13    5.55    0.80
   0  17 -13    2.40    0.44
   0 -17 -13    2.84    0.37
   0 -17 -13    2.87    0.39
   0 -17  13    2.94    0.38
   0  17 -13    3.69    0.75
   0 -17  13    2.80    0.38
   0 -17  13    2.30    0.73
   0  17 -13    3.52    0.74
   0 -17  14   17.39    0.94
   0 -17  14   18.20    0.93
   0  17 -14   15.95    0.92
   0  17  14   21.29    1.30
   0  17 -14   18.06    1.27
   0  17  14   19.47    0.90
   0 -17 -14   20.35    0.92
   0  17  14   20.80    1.33
[truncated: 7,542,897 more chars]
